# Supplementary material for: Integrated Analyses of Metabolome and RNA-seq Data Revealing Flower Color Variation in Ornamental Rhododendron simsii Planchon
Source: Genes (Basel). 2024 Aug 7;15(8):1041. doi: 10.3390/genes15081041 (PMC11353987; doi:10.3390/genes15081041)
Supplement: Supplementary file 1 [file genes-15-01041-s001.zip]

Archive with 10 entries (10 files):
- Figure S1.pdf
- Revised Table S5  Information of differentially accumulated metabolites in three R. simsii varieties.xlsx
- Revised Table S7 Different metalites between Red variety  and Violet variety.xlsx
- Table S1 Information of metabolites identified in three R. simsii varieties.xlsx
- Table S2  HMDB annotation of metabolites .xlsx
- Table S3 lipidmaps annotation.xlsx
- Table S4 Flavonoids and derivatives identified in three R. simsii varieties.xlsx
- Table S6 Different metalites between Red variety  and Pink variety.xlsx
- Table S8 Different metalites between Pink variety and Violet variety.xlsx
- Table S9 The enriched pathways between different R. simsii varieties through integrative analysis.xlsx
