# Supplementary material for: Integrated Analyses of Metabolome and RNA-seq Data Revealing Flower Color Variation in Ornamental Rhododendron simsii Planchon
Source: Genes (Basel). 2024 Aug 7;15(8):1041. doi: 10.3390/genes15081041 (PMC11353987; doi:10.3390/genes15081041)
Supplement: Supplementary file 1 [file genes-15-01041-s001.zip › Revised Table S5 Information of differentially accumulated metabolites in three R. simsii varieties.xlsx]

## Sheet: sheet 1
Table S5 Information of differentially accumulated metabolites in three R. simsii varieties.
No.	ID	Name		"Pink variety" vs "Red variety"							"Violet variety" vs "Red variety"							"Violet variety" vs "Pink variety"
				Fold Change (FC)	log2FC	P value	ROC	VIP	Up or Down		Fold Change (FC)	log2FC	P value	ROC	VIP	Up or Down		Fold Change (FC)	log2FC	P value	ROC	VIP	Up or Down
1	Com_7824_neg	N3-(2-morpholinophenyl)-2-oxo-2H-chromene-3-carboxamide		1.55529	0.637187	0.0095863	1	1.09011	up		1.86591	0.899878	0.00371468	1	1.43757	up		_	_	_	_	_	_
2	Com_2744_neg	2-Ethyl-3-hydroxy-4H-pyran-4-one		0.178207	-2.48838	0.00426301	1	1.57825	down		0.283422	-1.81898	0.0160107	1	1.09623	down		_	_	_	_	_	_
3	Com_193_neg	3-Coumaric acid		2.4948	1.31892	0.000693312	1	1.5996	up		1.99558	0.996811	0.000254646	1	1.13362	up		_	_	_	_	_	_
4	Com_14187_neg	Ziyuglycoside I		7.83551	2.97003	0.000642268	1	1.6362	up		3.97199	1.98986	0.00410428	1	1.02381	up		_	_	_	_	_	_
5	Com_1122_neg	Isopimpinellin		0.588204	-0.765612	0.000150493	1	1.45242	down		0.590821	-0.759207	3.22316e-05	1	1.35134	down		_	_	_	_	_	_
6	Com_11034_neg	Xanthosine		0.264498	-1.91867	0.00188013	1	1.54879	down		0.353762	-1.49915	0.00918597	1	1.14598	down		_	_	_	_	_	_
7	Com_1142_neg	GDP-alpha-D-glucose		0.463037	-1.1108	0.0110177	1	1.59661	down		0.579477	-0.787176	0.00107864	1	1.0539	down		_	_	_	_	_	_
8	Com_16867_neg	LPE 14:0		1.6397	0.713428	0.0342809	1	1.18221	up		1.83121	0.872794	0.0163599	1	1.34509	up		_	_	_	_	_	_
9	Com_5584_neg	2'-Deoxyinosine 5'-monophosphate		2.83538	1.50354	0.0388496	1	1.36804	up		2.66509	1.41419	0.0063949	1	1.25056	up		_	_	_	_	_	_
10	Com_3201_neg	Arabidopyl ketoadipic acid		1.41316	0.498925	0.0369698	1	1.07232	up		1.58234	0.662063	0.00661401	1	1.35121	up		_	_	_	_	_	_
11	Com_586_neg	Eriodictyol O-malonylhexoside		0.637501	-0.649501	0.0266357	1	1.34965	down		0.639701	-0.64453	0.0368632	1	1.25317	down		_	_	_	_	_	_
12	Com_10046_neg	Praeruptorin E		1.66997	0.73982	0.0261276	1	1.43931	up		1.56196	0.643361	0.0055604	1	1.1879	up		_	_	_	_	_	_
13	Com_2769_neg	Scutellarin		2.06724	1.04771	0.0116473	1	1.44571	up		1.8642	0.89856	0.0145599	1	1.15493	up		_	_	_	_	_	_
14	Com_3728_neg	Columbianadin		0.214246	-2.22266	9.43734e-05	1	1.57833	down		0.294413	-1.76409	0.000221082	1	1.17289	down		_	_	_	_	_	_
15	Com_9008_neg	DL-m-Tyrosine		0.608771	-0.716027	0.0216418	1	1.30475	down		0.570133	-0.810631	0.0148275	1	1.38859	down		_	_	_	_	_	_
16	Com_32_neg	Miquelianin		0.580136	-0.785537	0.000384156	1	1.59216	down		0.680736	-0.554833	0.00229174	1	1.05714	down		_	_	_	_	_	_
17	Com_661_neg	(2E)-4-Hydroxy-3,7-dimethyl-2,6-octadien-1-yl beta-D-glucopyranoside		3.69176	1.88431	3.86372e-06	1	1.22732	up		5.51669	2.4638	7.09447e-06	1	1.5055	up		_	_	_	_	_	_
18	Com_157_neg	Phenylacetaldehyde		1.24905	0.320827	0.00645865	1	1.27762	up		1.30062	0.379196	0.00460442	1	1.41781	up		_	_	_	_	_	_
19	Com_325_neg	L-Asparagine		3.24734	1.69926	7.06441e-05	1	1.09412	up		5.86757	2.55276	2.92794e-06	1	1.54446	up		_	_	_	_	_	_
20	Com_3478_neg	beta-Acetoxyisovalerylalkannin		0.422423	-1.24324	0.000175524	1	1.37314	down		0.395253	-1.33915	0.00132543	1	1.39259	down		_	_	_	_	_	_
21	Com_1345_neg	2,5-Dihydroxybenzaldehyde		0.467965	-1.09553	0.000508984	1	1.31206	down		0.419282	-1.25401	0.00113397	1	1.41515	down		_	_	_	_	_	_
22	Com_2393_neg	Vitamin C		0.793895	-0.33298	0.0201245	1	1.04076	down		0.723376	-0.467182	0.0129362	1	1.37365	down		_	_	_	_	_	_
23	Com_2947_neg	Myricetin		0.632239	-0.661457	0.0162563	1	1.16338	down		0.565283	-0.822954	0.00742975	1	1.35802	down		_	_	_	_	_	_
24	Com_994_neg	Carminic acid		0.206092	-2.27864	0.000150313	1	1.28793	down		0.148742	-2.74912	0.00137316	1	1.46402	down		_	_	_	_	_	_
25	Com_273_neg	Morin Hydrate		0.148772	-2.74882	0.00056117	1	1.64519	down		0.279831	-1.83737	2.9674e-05	1	1.0309	down		_	_	_	_	_	_
26	Com_8477_neg	PA (13:1/18:2)		2.17403	1.12037	0.0110141	1	1.12235	up		2.83348	1.50257	0.00622832	1	1.41173	up		_	_	_	_	_	_
27	Com_12396_neg	LPC 16:0		0.291027	-1.78077	0.000104805	1	1.47782	down		0.311858	-1.68104	0.00142931	1	1.31332	down		_	_	_	_	_	_
28	Com_14558_neg	(-)-secoisolariciresinol		0.4706	-1.08743	0.0496884	1	1.25957	down		0.487633	-1.03613	0.0199129	1	1.07857	down		_	_	_	_	_	_
29	Com_2775_neg	Aloesin		0.27343	-1.87076	0.00116589	1	1.36211	down		0.275715	-1.85875	0.0162063	1	1.30711	down		_	_	_	_	_	_
30	Com_11220_neg	Casticin		0.256764	-1.96148	0.0240971	1	1.43481	down		0.278922	-1.84207	0.00266091	1	1.22856	down		_	_	_	_	_	_
31	Com_14051_neg	LPE 20:5		0.33379	-1.58299	0.0118232	1	1.47132	down		0.358447	-1.48017	0.0139322	1	1.29002	down		_	_	_	_	_	_
32	Com_8548_neg	Hordatine B		0.582117	-0.780618	0.0397762	1	1.3881	down		0.621836	-0.685393	0.0319835	1	1.15362	down		_	_	_	_	_	_
33	Com_2709_neg	L-Histidine		0.253513	-1.97987	6.30955e-06	1	1.20017	down		0.160217	-2.6419	0.000695045	1	1.50875	down		_	_	_	_	_	_
34	Com_8958_neg	Columbin		0.536854	-0.897397	0.0401248	1	1.24392	down		0.541526	-0.884897	0.0219054	1	1.12293	down		_	_	_	_	_	_
35	Com_1789_neg	16-(Hexopyranosyloxy)-7-hydroxy-8,9-epoxypimaran-18-oic acid		0.290397	-1.7839	0.002801	1	1.42695	down		0.319047	-1.64816	0.0195105	1	1.26147	down		_	_	_	_	_	_
36	Com_1631_neg	D-Raffinose		1.67032	0.740121	0.0112958	1	1.32587	up		1.73933	0.798534	0.00680022	1	1.33842	up		_	_	_	_	_	_
37	Com_1170_neg	Tricin O-sinapoylpentoside		0.722274	-0.469382	0.0027827	1	1.02728	down		0.606433	-0.72158	0.00595291	1	1.49437	down		_	_	_	_	_	_
38	Com_895_neg	UDP-N-acetylglucosamine		0.38571	-1.37441	0.00423346	1	1.57892	down		0.491117	-1.02586	0.00122137	1	1.09454	down		_	_	_	_	_	_
39	Com_21_neg	Tectoridin		1.42822	0.514213	0.00427616	1	1.01478	up		1.75856	0.814391	0.0158988	1	1.4979	up		_	_	_	_	_	_
40	Com_5872_neg	Phloretin		1.31897	0.399416	0.0234195	1	1.31818	up		1.30723	0.386512	0.0297122	1	1.18341	up		_	_	_	_	_	_
41	Com_11044_neg	LPC 16:1		0.116232	-3.10492	0.00216985	1	1.51402	down		0.145439	-2.78151	0.00251106	1	1.27332	down		_	_	_	_	_	_
42	Com_1011_neg	s7p		0.503306	-0.990492	0.0454299	1	1.26833	down		0.465976	-1.10167	0.0286957	1	1.33273	down		_	_	_	_	_	_
43	Com_5553_neg	Galloylpaeoniflorin		0.519655	-0.944373	0.0336698	1	1.10096	down		0.409412	-1.28837	0.0205127	1	1.37569	down		_	_	_	_	_	_
44	Com_5972_neg	8-iso Prostaglandin F2α Ethanolamide		0.0208544	-5.5835	0.00106038	1	1.46724	down		0.0224549	-5.47682	0.000160908	1	1.346	down		_	_	_	_	_	_
45	Com_10667_neg	Methyl oleate		1.78749	0.837934	0.0103237	1	1.29518	up		1.9709	0.978853	4.08221e-05	1	1.43224	up		_	_	_	_	_	_
46	Com_512_neg	Glutaconic acid		1.22617	0.29416	0.00544571	1	1.43351	up		1.20192	0.265339	0.00819374	1	1.21678	up		_	_	_	_	_	_
47	Com_4378_neg	Ursolic acid		3.6309	1.86033	0.000142363	1	1.09168	up		7.02287	2.81206	1.54586e-06	1	1.5482	up		_	_	_	_	_	_
48	Com_1226_neg	Caffeic acid O-glucoside		2.58546	1.37042	6.27401e-05	1	1.5959	up		2.07776	1.05503	0.000874376	1	1.15427	up		_	_	_	_	_	_
49	Com_13874_neg	Prostaglandin J2		5.06188	2.33967	0.00187969	1	1.57785	up		3.23753	1.69489	0.0147282	1	1.08614	up		_	_	_	_	_	_
50	Com_12796_neg	OxPC (16:0-18:3+1O)		5.72903	2.51829	0.0023157	1	1.05364	up		15.2322	3.92905	0.000345083	1	1.53288	up		_	_	_	_	_	_
51	Com_10790_neg	OxPC (16:0-20:5+1O(1Cyc))		8.6966	3.12045	4.09325e-05	1	1.13379	up		22.5075	4.49234	0.000417407	1	1.53475	up		_	_	_	_	_	_
52	Com_6413_neg	OxPG (18:0-18:2+2O)		4.82552	2.27068	0.00103094	1	1.60667	up		3.04733	1.60754	0.00170407	1	1.06688	up		_	_	_	_	_	_
53	Com_5131_neg	Δ17-6-keto prostaglandin F1α		2.73572	1.45192	0.00195822	1	1.24678	up		3.5191	1.8152	0.00079015	1	1.45272	up		_	_	_	_	_	_
54	Com_1821_neg	(+/-)9,10-dihydroxy-12Z-octadecenoic acid		0.693919	-0.527161	0.000389266	1	1.46861	down		0.706466	-0.501309	0.000699458	1	1.31311	down		_	_	_	_	_	_
55	Com_9727_neg	alpha-Zearalanol		3.07847	1.62222	0.000382752	1	1.50469	up		2.7206	1.44392	0.000580606	1	1.26051	up		_	_	_	_	_	_
56	Com_1165_neg	7-O-Ethylmorroniside		5.87519	2.55464	0.00893085	1	1.58651	up		3.47695	1.79782	0.0189332	1	1.05836	up		_	_	_	_	_	_
57	Com_8018_neg	Cyclic ADP-ribose		0.512479	-0.964436	0.000773255	1	1.54399	down		0.587641	-0.766994	0.00365258	1	1.15975	down		_	_	_	_	_	_
58	Com_932_neg	Sucralose		35.8721	5.16479	8.82533e-05	1	1.50179	up		27.8677	4.80052	0.00041218	1	1.31103	up		_	_	_	_	_	_
59	Com_2399_neg	LPS 18:3		1.23355	0.302812	0.00804695	1	1.27978	up		1.27147	0.346496	0.0171049	1	1.37134	up		_	_	_	_	_	_
60	Com_4176_neg	3-Methyladipic acid		1.47789	0.563537	0.00107202	1	1.23701	up		1.63497	0.709265	0.000432713	1	1.4618	up		_	_	_	_	_	_
61	Com_2980_neg	Triethyl citrate		1.89809	0.924548	0.0111045	1	1.05279	up		2.67679	1.4205	0.0020017	1	1.50981	up		_	_	_	_	_	_
62	Com_4202_neg	methyl oxo pentanoate		1.53035	0.613861	0.000863788	1	1.48457	up		1.47685	0.562524	0.000257699	1	1.27879	up		_	_	_	_	_	_
63	Com_1464_neg	C-hexosyl-luteolin O-p-coumaroylhexoside		0.630595	-0.665215	0.0119653	1	1.2629	down		0.591204	-0.758272	0.00990277	1	1.34521	down		_	_	_	_	_	_
64	Com_12963_neg	Palmitoleic Acid		0.181101	-2.46514	0.000638941	1	1.44438	down		0.18587	-2.42764	0.000221474	1	1.33128	down		_	_	_	_	_	_
65	Com_6218_neg	PA (16:0/13:1)		5.21577	2.38288	0.00439383	1	1.44587	up		5.11181	2.35383	0.000712816	1	1.3286	up		_	_	_	_	_	_
66	Com_1389_neg	Xanthine		0.0233003	-5.42351	0.000104084	1	1.62644	down		0.0674991	-3.88899	4.46399e-06	1	1.09156	down		_	_	_	_	_	_
67	Com_5923_neg	Ribulose-5-phosphate		0.399547	-1.32356	0.0037887	1	1.45046	down		0.443142	-1.17416	0.00633944	1	1.22079	down		_	_	_	_	_	_
68	Com_12654_neg	Methylenesuccinic acid		1.58902	0.66814	0.026144	1	1.19406	up		1.70246	0.767623	0.00827024	1	1.30596	up		_	_	_	_	_	_
1	Com_5886_neg	LPC 18:1		0.246972	-2.01758	5.58402e-05	_	1.29957	down		_	_	_	_	_	_		5.37981	2.42755	2.2227e-05	1	1.56488	up
2	Com_65_neg	D-Saccharic acid		0.721529	-0.470871	0.0160295	1	1.23512	down		_	_	_	_	_	_		1.4365	0.52256	0.0261132	1	1.34962	up
3	Com_3764_neg	Nodakenetin		0.72274	-0.468452	0.00606636	1	1.08029	down		_	_	_	_	_	_		1.59283	0.671593	0.0108704	1	1.54468	up
4	Com_118_neg	14,15-Dehydrocrepenynic acid		2.00116	1.00083	0.00088365	1	1.24126	up		_	_	_	_	_	_		0.411018	-1.28273	0.000297507	1	1.58786	down
5	Com_3784_neg	Typhaneoside		3.06493	1.61585	0.0017643	1	1.44952	up		_	_	_	_	_	_		0.376379	-1.40974	0.00839048	1	1.28043	down
6	Com_2490_neg	Thromoboxane B1		2.65506	1.40875	0.00323091	1	1.38236	up		_	_	_	_	_	_		0.361399	-1.46833	0.00174877	1	1.44693	down
7	Com_2829_neg	Aflatoxin G1		0.402964	-1.31128	0.0120885	1	1.26089	down		_	_	_	_	_	_		3.00394	1.58685	0.00388516	1	1.51724	up
8	Com_7696_neg	Ketoisophorone		1.42607	0.512046	0.00331219	1	1.20456	up		_	_	_	_	_	_		0.645805	-0.630829	0.0111345	1	1.50231	down
9	Com_150_neg	Coumarin		2.33647	1.22433	0.000350365	1	1.66212	up		_	_	_	_	_	_		0.596746	-0.744812	0.00120849	1	1.01266	down
10	Com_1493_neg	Stachyose		4.51526	2.17481	0.00171448	1	1.46453	up		_	_	_	_	_	_		0.233674	-2.09743	5.81738e-05	1	1.40474	down
11	Com_1769_neg	5-Sulfosalicylic acid		0.125545	-2.99372	5.58414e-06	1	1.61315	down		_	_	_	_	_	_		4.73312	2.24279	1.60856e-06	1	1.20973	up
12	Com_6179_neg	Guan-fu base A		2.30529	1.20495	0.0274533	1	1.33534	up		_	_	_	_	_	_		0.443194	-1.17399	0.010303	1	1.25013	down
13	Com_4618_neg	4-Hydroxybenzylalcohol		1.98437	0.988677	0.00297078	1	1.59273	up		_	_	_	_	_	_		0.652314	-0.616361	0.0177795	1	1.0075	down
14	Com_45_neg	9-HpOTrE		2.28016	1.18913	0.000161207	1	1.43401	up		_	_	_	_	_	_		0.432222	-1.21015	0.00104115	1	1.46239	down
15	Com_3395_neg	Tyrosol		1.9065	0.930923	0.000414127	1	1.52502	up		_	_	_	_	_	_		0.576065	-0.795697	0.00103006	1	1.3087	down
16	Com_2861_neg	Perillyl alcohol		3.82585	1.93578	4.88076e-05	1	1.60999	up		_	_	_	_	_	_		0.37014	-1.43386	0.000108378	1	1.19556	down
17	Com_2729_neg	MGDG (2:0/16:0)		3.49664	1.80597	0.00142838	1	1.55308	up		_	_	_	_	_	_		0.357155	-1.48538	0.00590868	1	1.28462	down
18	Com_907_neg	Astringin		0.345645	-1.53264	9.28085e-05	1	1.58341	down		_	_	_	_	_	_		2.34013	1.22659	4.10044e-05	1	1.26754	up
19	Com_12264_neg	4-morpholino-3-nitrobenzene-1-sulfonamide		1.65664	0.728263	0.00173779	1	1.09098	up		_	_	_	_	_	_		0.477517	-1.06638	0.0051988	1	1.60531	down
20	Com_147_neg	(+/-)9-HpODE		4.05359	2.0192	4.59725e-06	1	1.6411	up		_	_	_	_	_	_		0.383528	-1.3826	0.000190977	1	1.12433	down
21	Com_4416_neg	Polygalaxanthone III		0.201261	-2.31286	0.00371064	1	1.12181	down		_	_	_	_	_	_		10.3884	3.3769	0.000660424	1	1.63469	up
22	Com_3326_neg	N-Sinapoylagmatine		1.28259	0.359061	0.00532344	1	1.09902	up		_	_	_	_	_	_		0.715565	-0.482846	0.0161994	1	1.49001	down
23	Com_5423_neg	2'-O-acetylpoliumoside		2.26803	1.18144	0.00748328	1	1.29946	up		_	_	_	_	_	_		0.387975	-1.36596	0.00122379	1	1.51743	down
24	Com_2366_neg	20-Hydroxy-(5Z,8Z,11Z,14Z)-eicosatetraenoic acid		5.30943	2.40856	1.82142e-05	1	1.62916	up		_	_	_	_	_	_		0.31519	-1.66571	0.000241911	1	1.12973	down
25	Com_11815_neg	Hypaconitine		0.373922	-1.41919	0.000883379	1	1.559	down		_	_	_	_	_	_		1.92851	0.947488	0.024416	1	1.0208	up
26	Com_9702_neg	Pinocembrin		2.31846	1.21317	0.0181174	1	1.38203	up		_	_	_	_	_	_		0.437423	-1.1929	0.00227226	1	1.3388	down
27	Com_2501_neg	Oleoyl-L-α-lysophosphatidic acid		2.33846	1.22556	0.00985774	1	1.38111	up		_	_	_	_	_	_		0.423802	-1.23854	0.00419091	1	1.40837	down
28	Com_4316_neg	Agnuside		0.68169	-0.552812	0.00381134	1	1.29541	down		_	_	_	_	_	_		1.57603	0.656291	0.0032154	1	1.53907	up
29	Com_187_neg	2,3-dinor Prostaglandin E1		2.4553	1.2959	3.22539e-05	1	1.29316	up		_	_	_	_	_	_		0.338566	-1.56249	0.000886172	1	1.56502	down
30	Com_326_neg	10-Nitrolinoleate		0.743122	-0.428329	0.000472407	1	1.50794	down		_	_	_	_	_	_		1.29093	0.368406	0.00205442	1	1.29693	up
31	Com_1569_neg	Echinacoside		2.59851	1.37768	0.00155254	1	1.62181	up		_	_	_	_	_	_		0.540622	-0.887307	0.00297533	1	1.05013	down
32	Com_5930_neg	Praeruptorin A		1.73402	0.794119	0.0131239	1	1.43133	up		_	_	_	_	_	_		0.588925	-0.763845	0.000596697	1	1.3613	down
33	Com_3744_neg	4,7-dimethylpyrazolo[5,1-c][1,2,4]triazine-3-carbonitrile		3.07177	1.61907	7.34577e-05	1	1.61973	up		_	_	_	_	_	_		0.449321	-1.15418	0.0006563	1	1.15407	down
34	Com_9098_neg	Sinapyl Alcohol		1.42132	0.507227	0.0294105	1	1.05138	up		_	_	_	_	_	_		0.60263	-0.730654	0.0112552	1	1.51882	down
35	Com_5501_neg	Pseudouridine		0.526448	-0.925638	0.000242057	1	1.60899	down		_	_	_	_	_	_		1.50218	0.587053	0.0144243	1	1.01145	up
36	Com_4354_neg	Rhapontin		0.660093	-0.599259	0.0087509	1	1.26112	down		_	_	_	_	_	_		1.65675	0.728357	0.00167486	1	1.52877	up
37	Com_708_neg	Quercetin-3-O-beta-glucopyranosyl-6'-acetate		1.89245	0.920253	0.000952139	1	1.16673	up		_	_	_	_	_	_		0.424295	-1.23686	0.00138533	1	1.57853	down
38	Com_75_neg	Gluconic acid		1.74532	0.803492	0.00150513	1	1.45531	up		_	_	_	_	_	_		0.592172	-0.755911	0.00250006	1	1.37811	down
39	Com_1500_neg	Dodecanedioic acid		1.26237	0.336137	0.000427612	1	1.47353	up		_	_	_	_	_	_		0.821943	-0.28289	0.0265145	1	1.24969	down
40	Com_3833_neg	Bornyl acetate		4.09117	2.03251	0.00152327	1	1.6124	up		_	_	_	_	_	_		0.427634	-1.22555	0.0347637	1	1.00171	down
41	Com_17896_neg	(5-L-Glutamyl)-L-amino acid		1.99771	0.998344	0.00703445	1	1.26129	up		_	_	_	_	_	_		0.440712	-1.18209	0.00755649	1	1.48617	down
42	Com_1454_neg	Methyl linolenate		5.54187	2.47037	4.81704e-05	1	1.62829	up		_	_	_	_	_	_		0.29562	-1.75819	4.13161e-06	1	1.15898	down
43	Com_1915_neg	Syringetin		0.426112	-1.2307	0.000482133	1	1.13771	down		_	_	_	_	_	_		3.35566	1.7466	0.000921211	1	1.60662	up
44	Com_360_neg	Salicylic acid O-glucoside		0.598283	-0.741101	0.000774813	1	1.29845	down		_	_	_	_	_	_		1.85433	0.890901	4.95337e-05	1	1.56125	up
45	Com_217_neg	2-Furoic acid		2.73824	1.45325	4.42036e-06	1	1.53988	up		_	_	_	_	_	_		0.414719	-1.26979	1.34037e-05	1	1.34709	down
46	Com_18_neg	Citric acid		2.75641	1.46279	0.000115492	1	1.5515	up		_	_	_	_	_	_		0.424513	-1.23612	0.000100698	1	1.31305	down
47	Com_1943_neg	Scutellarein		0.186815	-2.42032	6.12362e-05	1	1.65551	down		_	_	_	_	_	_		2.87681	1.52447	0.00262498	1	1.04575	up
48	Com_7159_neg	Pyrogallol		0.693456	-0.528123	0.00254082	1	1.54726	down		_	_	_	_	_	_		1.27831	0.354241	0.0251126	1	1.03	up
49	Com_7_neg	13(S)-HOTrE		2.16108	1.11175	2.07128e-05	1	1.40248	up		_	_	_	_	_	_		0.438979	-1.18777	0.0002405	1	1.49984	down
50	Com_2073_neg	Myricetin 3-O-galactoside		1.71758	0.780377	0.02679	1	1.47533	up		_	_	_	_	_	_		0.652218	-0.616575	0.00815301	1	1.15286	down
51	Com_2406_neg	Methyl linoleate		4.18835	2.06638	0.00108342	1	1.58035	up		_	_	_	_	_	_		0.333777	-1.58304	0.000347756	1	1.20772	down
52	Com_6865_neg	Pomolic acid beta-D-glucopyranosyl ester		0.127001	-2.97709	3.29303e-05	1	1.57152	down		_	_	_	_	_	_		5.43337	2.44185	3.38496e-05	1	1.28849	up
53	Com_8957_neg	Uridine 5'-monophosphate		0.644458	-0.633842	0.0120283	1	1.37473	down		_	_	_	_	_	_		1.52839	0.612017	0.044011	1	1.31018	up
54	Com_1153_neg	Salicylic acid		0.463701	-1.10873	0.00276906	1	1.27737	down		_	_	_	_	_	_		2.54654	1.34854	0.00185337	1	1.5542	up
55	Com_5170_neg	Epimedin A		0.481842	-1.05337	0.00696829	1	1.45288	down		_	_	_	_	_	_		1.94113	0.956897	0.0109848	1	1.32397	up
56	Com_891_neg	Maltopentaose		8.91031	3.15548	7.78004e-06	1	1.51683	up		_	_	_	_	_	_		0.138089	-2.85633	0.000343688	1	1.37669	down
57	Com_134_neg	C-hexosyl-luteolin O-feruloylhexoside		0.177247	-2.49617	0.00243959	1	1.6137	down		_	_	_	_	_	_		3.27781	1.71273	0.00325862	1	1.10846	up
58	Com_8487_neg	Tenuifoliside A		0.557511	-0.842927	0.0171141	1	1.30376	down		_	_	_	_	_	_		1.88675	0.915906	0.0186075	1	1.42098	up
59	Com_12599_neg	Neomangiferin		0.344065	-1.53925	0.000442962	1	1.56896	down		_	_	_	_	_	_		2.23003	1.15706	0.00623095	1	1.1714	up
60	Com_872_neg	Astilbin		0.6571	-0.605814	0.0012177	1	1.04851	down		_	_	_	_	_	_		1.92362	0.943827	9.16104e-05	1	1.63717	up
61	Com_3730_neg	(+/-)11(12)-EET		0.214816	-2.21883	0.0163028	1	1.38931	down		_	_	_	_	_	_		4.69065	2.22979	9.86764e-05	1	1.43307	up
62	Com_1219_neg	β-Estradiol 3,17-disulfate		0.694359	-0.526247	0.00345783	1	1.01893	down		_	_	_	_	_	_		1.79665	0.845309	0.000482054	1	1.63495	up
63	Com_812_neg	N-{6-[(7-chloro-4-quinazolinyl)oxy]-3-pyridinyl}-4-methoxybenzamide		2.8819	1.52702	0.00119704	1	1.20689	up		_	_	_	_	_	_		0.243944	-2.03538	0.000142723	1	1.6081	down
64	Com_668_neg	Tenuifoliside B		11.9214	3.57548	0.00176153	1	1.19573	up		_	_	_	_	_	_		0.0407937	-4.61551	0.00866868	1	1.57591	down
65	Com_95_neg	Plantagoside		0.168355	-2.57042	0.000257219	1	1.6403	down		_	_	_	_	_	_		3.39134	1.76185	0.00104178	1	1.12609	up
66	Com_5387_neg	13,14-dihydro Prostaglandin F1α		1.59461	0.6732	0.00553818	1	1.06001	up		_	_	_	_	_	_		0.489857	-1.02957	0.00381583	1	1.61153	down
1	Com_4053_neg	Salvianolic acid B		2.44652	1.29073	0.017591	1	1.51737	up		_	_	_	_	_	_		_	_	_	_	_	_
2	Com_6585_neg	trans-Petroselinic acid		2.10549	1.07415	0.00048271	1	1.62138	up		_	_	_	_	_	_		_	_	_	_	_	_
3	Com_16983_neg	Curculigoside		0.567468	-0.817389	0.0284749	1	1.16786	down		_	_	_	_	_	_		_	_	_	_	_	_
4	Com_1805_neg	3,8,9-trihydroxy-10-propyl-3,4,5,8,9,10-hexahydro-2H-oxecin-2-one		2.10422	1.07328	1.89377e-05	1	1.65595	up		_	_	_	_	_	_		_	_	_	_	_	_
5	Com_610_neg	Denin		0.758717	-0.398367	0.000837829	1	1.61325	down		_	_	_	_	_	_		_	_	_	_	_	_
6	Com_8418_neg	Ethyl Coumarin-3-carboxylate		0.380885	-1.39257	0.00635989	1	1.36057	down		_	_	_	_	_	_		_	_	_	_	_	_
7	Com_12296_neg	Urolithin A		0.672574	-0.572236	0.0214181	1	1.23028	down		_	_	_	_	_	_		_	_	_	_	_	_
8	Com_12309_neg	Neohesperidin dihydrochalcone		2.1072	1.07533	0.0490969	1	1.49	up		_	_	_	_	_	_		_	_	_	_	_	_
9	Com_2434_neg	14-Methylhexadecanoic Acid		9.24746	3.20906	0.000140831	1	1.65998	up		_	_	_	_	_	_		_	_	_	_	_	_
10	Com_4469_neg	15-OxoEDE		2.08626	1.06092	0.0005667	1	1.65429	up		_	_	_	_	_	_		_	_	_	_	_	_
11	Com_651_neg	Caffeic acid		1.85546	0.891778	0.024388	1	1.08033	up		_	_	_	_	_	_		_	_	_	_	_	_
12	Com_8362_neg	Miyabenol C		1.98744	0.990913	0.00795957	1	1.36541	up		_	_	_	_	_	_		_	_	_	_	_	_
13	Com_3137_neg	Corticosterone		0.550081	-0.862284	0.00184036	1	1.59263	down		_	_	_	_	_	_		_	_	_	_	_	_
14	Com_9234_neg	N-Lauroylsarcosine		0.442741	-1.17547	0.00707763	1	1.53289	down		_	_	_	_	_	_		_	_	_	_	_	_
15	Com_3152_neg	(±)9(10)-DiHOME		1.87013	0.90314	0.00511568	1	1.59549	up		_	_	_	_	_	_		_	_	_	_	_	_
16	Com_1540_neg	(+)-Dihydrojasmonic acid		1.26524	0.339412	0.000858225	1	1.53252	up		_	_	_	_	_	_		_	_	_	_	_	_
17	Com_313_neg	Uridine 5'-diphosphogalactose		0.602362	-0.731297	0.031444	1	1.55564	down		_	_	_	_	_	_		_	_	_	_	_	_
18	Com_3244_neg	(±)12(13)-DiHOME		1.29713	0.375328	0.00818828	1	1.55277	up		_	_	_	_	_	_		_	_	_	_	_	_
19	Com_4283_neg	Quercetin 3-O-sophoroside		1.92292	0.943297	0.0468252	1	1.37192	up		_	_	_	_	_	_		_	_	_	_	_	_
20	Com_210_neg	Wogonoside		1.52603	0.609784	0.0342928	1	1.31648	up		_	_	_	_	_	_		_	_	_	_	_	_
21	Com_8077_neg	Protobioside		2.08874	1.06263	0.0147295	1	1.60317	up		_	_	_	_	_	_		_	_	_	_	_	_
22	Com_4673_neg	FAHFA (11:0/9:0)		0.690081	-0.535161	0.0325088	1	1.53936	down		_	_	_	_	_	_		_	_	_	_	_	_
23	Com_1013_neg	Glucose 1-phosphate		0.588518	-0.764842	6.07325e-05	1	1.64446	down		_	_	_	_	_	_		_	_	_	_	_	_
24	Com_5152_neg	Gibberellin A4		0.672667	-0.572035	0.000171128	1	1.15334	down		_	_	_	_	_	_		_	_	_	_	_	_
25	Com_1747_neg	D-Ribose		1.36836	0.452451	0.0241823	1	1.15884	up		_	_	_	_	_	_		_	_	_	_	_	_
26	Com_12620_neg	Bruceine D		1.3603	0.443929	0.0120869	1	1.45295	up		_	_	_	_	_	_		_	_	_	_	_	_
27	Com_8805_neg	Ginkgolide B		0.679568	-0.55731	0.0472445	1	1.1047	down		_	_	_	_	_	_		_	_	_	_	_	_
28	Com_1705_neg	L-Glutathione oxidized		0.629592	-0.66751	0.00495626	1	1.45614	down		_	_	_	_	_	_		_	_	_	_	_	_
29	Com_356_neg	Spinosin		1.21391	0.279659	0.00487918	1	1.11896	up		_	_	_	_	_	_		_	_	_	_	_	_
30	Com_734_neg	Gamma-Linolenic Acid		4.89281	2.29066	0.000305082	1	1.66164	up		_	_	_	_	_	_		_	_	_	_	_	_
31	Com_6818_neg	O-p-Coumaroyl quinacyl quinic acid O-hexoside		1.89513	0.922298	0.0492	1	1.4873	up		_	_	_	_	_	_		_	_	_	_	_	_
32	Com_858_neg	2-Hydroxy-2-methyl-3-buten-1-yl beta-D-glucopyranoside		0.663316	-0.592233	5.40267e-05	1	1.65205	down		_	_	_	_	_	_		_	_	_	_	_	_
33	Com_2931_neg	MGDG (2:0/18:2)		3.7977	1.92513	2.9176e-05	1	1.50963	up		_	_	_	_	_	_		_	_	_	_	_	_
34	Com_8458_neg	Bicyclo Prostaglandin E2		1.64149	0.715002	0.017922	1	1.17889	up		_	_	_	_	_	_		_	_	_	_	_	_
35	Com_11736_neg	Gypenoside A		4.25822	2.09025	0.000151476	1	1.59828	up		_	_	_	_	_	_		_	_	_	_	_	_
36	Com_2869_neg	Forsythoside B		2.25746	1.1747	0.00992152	1	1.61083	up		_	_	_	_	_	_		_	_	_	_	_	_
37	Com_3507_neg	L-(+)-Tartaric acid		1.45212	0.538159	0.0465084	1	1.14748	up		_	_	_	_	_	_		_	_	_	_	_	_
38	Com_6376_neg	Uridine monophosphate (UMP)		1.252	0.324239	0.0204708	1	1.45529	up		_	_	_	_	_	_		_	_	_	_	_	_
39	Com_18201_neg	Peimisine		0.460254	-1.1195	0.00652454	1	1.49564	down		_	_	_	_	_	_		_	_	_	_	_	_
40	Com_961_neg	Methyl jasmonate		12.9781	3.69801	0.0033781	1	1.6634	up		_	_	_	_	_	_		_	_	_	_	_	_
41	Com_3625_neg	Gibberellic acid		0.505176	-0.985143	0.0114985	1	1.5191	down		_	_	_	_	_	_		_	_	_	_	_	_
42	Com_1115_neg	Uric acid		0.053825	-4.21558	1.62435e-05	1	1.67328	down		_	_	_	_	_	_		_	_	_	_	_	_
43	Com_6162_neg	Arachidonic acid		2.64552	1.40355	0.00181573	1	1.65632	up		_	_	_	_	_	_		_	_	_	_	_	_
44	Com_14435_neg	Geraniol		1.29513	0.373101	0.0189087	1	1.02157	up		_	_	_	_	_	_		_	_	_	_	_	_
1	Com_2880_neg	Azelaic acid		_	_	_	_	_	_		1.65657	0.728196	7.14786e-05	1	1.51943	up		1.43021	0.516228	0.000210481	1	1.14881	up
2	Com_2211_neg	Toosendanin		_	_	_	_	_	_		2.19644	1.13517	0.00215203	1	1.17861	up		2.60618	1.38194	0.00102229	1	1.53977	up
3	Com_4248_neg	(+)-Catechin		_	_	_	_	_	_		1.55329	0.635328	0.00770906	1	1.2176	up		1.62377	0.69935	0.00501452	1	1.42437	up
4	Com_1997_neg	Bavachalcone		_	_	_	_	_	_		0.223444	-2.16202	7.5728e-07	1	1.5537	down		0.382466	-1.3866	2.79478e-05	1	1.06225	down
5	Com_1791_neg	Dl-Indole-3-lactic acid		_	_	_	_	_	_		0.349198	-1.51788	1.0487e-05	1	1.49761	down		0.449133	-1.15478	0.00213848	1	1.21029	down
6	Com_43_neg	(±)9-HpODE		_	_	_	_	_	_		0.38174	-1.38934	0.0223538	1	1.01052	down		0.233709	-2.09721	0.0105369	1	1.61427	down
7	Com_4648_neg	N-Acetyl-DL-glutamic acid		_	_	_	_	_	_		0.560845	-0.834327	0.00174849	1	1.3837	down		0.623834	-0.680767	0.0355244	1	1.17687	down
8	Com_12723_neg	LPE 18:0		_	_	_	_	_	_		3.16573	1.66254	0.000361615	1	1.2948	up		3.49275	1.80436	0.000117822	1	1.50267	up
9	Com_5749_neg	Terephthalic acid		_	_	_	_	_	_		0.795023	-0.330931	0.0200807	1	1.16449	down		0.785366	-0.348563	0.017313	1	1.30792	down
10	Com_10127_neg	Pseudolaric Acid B		_	_	_	_	_	_		1.29762	0.37587	0.0164817	1	1.30789	up		1.27129	0.346296	0.0114384	1	1.27329	up
11	Com_13585_neg	Loureirin A		_	_	_	_	_	_		0.238498	-2.06795	0.00848006	1	1.43313	down		0.307226	-1.70263	0.00439169	1	1.24281	down
12	Com_5099_neg	Ornithine		_	_	_	_	_	_		0.236989	-2.07711	0.00272584	1	1.21127	down		0.176289	-2.50399	0.0023242	1	1.55584	down
13	Com_49_neg	Corchorifatty acid F		_	_	_	_	_	_		0.421676	-1.24579	3.74877e-07	1	1.22998	down		0.356953	-1.48619	2.93841e-05	1	1.56445	down
14	Com_6703_neg	18-β-Glycyrrhetinic acid		_	_	_	_	_	_		15.1498	3.92123	7.64757e-05	1	1.38852	up		13.5921	3.7647	0.000155963	1	1.42508	up
15	Com_9029_neg	Sugiol		_	_	_	_	_	_		6.80118	2.76579	2.33399e-05	1	1.51379	up		4.17517	2.06184	0.000286289	1	1.20148	up
16	Com_15537_neg	Anthraquinone-2-carboxylic Acid		_	_	_	_	_	_		3.90903	1.96681	0.00676804	1	1.47576	up		2.74305	1.45578	0.0128085	1	1.16904	up
17	Com_502_neg	Estriol 17-sulfate		_	_	_	_	_	_		0.618937	-0.692136	1.96884e-05	1	1.31545	down		0.607324	-0.719462	0.010169	1	1.44925	down
18	Com_16761_neg	Ethyl-β-D-glucuronide		_	_	_	_	_	_		0.586471	-0.769868	0.0222919	1	1.15937	down		0.522766	-0.935762	0.0134223	1	1.49806	down
19	Com_16906_neg	LPE 15:0		_	_	_	_	_	_		1.83147	0.872998	0.00735716	1	1.31365	up		1.78297	0.834284	0.0174758	1	1.34775	up
20	Com_1071_neg	Skimmin		_	_	_	_	_	_		1.76852	0.822546	0.0007811	1	1.41805	up		1.64177	0.715248	0.00173099	1	1.31192	up
21	Com_469_neg	D-Glucono-1,5-lactone		_	_	_	_	_	_		1.20635	0.270643	0.00813427	1	1.20532	up		1.20124	0.264524	0.0364809	1	1.26547	up
22	Com_135_neg	D(+)-Phenyllactic acid		_	_	_	_	_	_		0.228615	-2.12901	6.04246e-05	1	1.55969	down		0.412425	-1.2778	0.00159427	1	1.00014	down
23	Com_12221_neg	20-Hydroxyecdysone		_	_	_	_	_	_		3.43986	1.78235	2.12609e-05	1	1.49244	up		2.64663	1.40416	3.81458e-05	1	1.25408	up
24	Com_10506_neg	LysoPC 15:0		_	_	_	_	_	_		1.79395	0.843137	0.000252342	1	1.51423	up		1.51693	0.601153	0.000207383	1	1.15	up
25	Com_8985_neg	2-Hydroxy-2-methylbutanoic acid		_	_	_	_	_	_		0.718285	-0.477372	0.03656	1	1.30943	down		0.745839	-0.423065	0.00318579	1	1.25194	down
26	Com_3408_neg	4-Toluenesulfonic acid		_	_	_	_	_	_		4.33962	2.11757	0.000442528	1	1.23514	up		5.61476	2.48923	0.00119232	1	1.55092	up
27	Com_2281_neg	Dihydrothymine		_	_	_	_	_	_		0.545071	-0.875485	0.00159155	1	1.50032	down		0.639974	-0.643916	0.00112646	1	1.17582	down
28	Com_1106_neg	3-Hydroxybenzoic acid		_	_	_	_	_	_		3.09363	1.6293	0.000654834	1	1.38983	up		2.91497	1.54348	0.000351484	1	1.40871	up
29	Com_561_neg	5-O-Caffeoylshikimic acid		_	_	_	_	_	_		2.11949	1.08372	0.00033754	1	1.37168	up		2.04863	1.03466	0.000667773	1	1.40072	up
30	Com_6568_neg	4-(octyloxy)benzoic acid		_	_	_	_	_	_		0.652016	-0.61702	8.9022e-05	1	1.46127	down		0.713233	-0.487554	0.00669384	1	1.22622	down
31	Com_1511_neg	N-Acetyl-L-phenylalanine		_	_	_	_	_	_		0.584758	-0.774089	0.000754834	1	1.16381	down		0.507076	-0.979725	0.00107245	1	1.57314	down
32	Com_3688_neg	N-Acetyl-D-alloisoleucine		_	_	_	_	_	_		0.158015	-2.66187	0.0104335	1	1.37333	down		0.172451	-2.53574	0.011383	1	1.39659	down
33	Com_12085_neg	Thymine		_	_	_	_	_	_		0.505028	-0.985566	0.000990358	1	1.48741	down		0.594918	-0.749237	0.00308353	1	1.20754	down
34	Com_5245_neg	Schisandrin B		_	_	_	_	_	_		1.31116	0.390839	0.00251422	1	1.13798	up		1.38994	0.475022	0.00881295	1	1.48315	up
35	Com_4707_neg	Trilobatin		_	_	_	_	_	_		7.81518	2.96628	0.00139286	1	1.49164	up		5.01209	2.32541	1.39998e-05	1	1.2397	up
36	Com_4277_neg	Aminophylline		_	_	_	_	_	_		0.288349	-1.79411	0.000388739	1	1.13974	down		0.19371	-2.36803	0.000829119	1	1.60451	down
37	Com_2547_neg	Timosaponin A1		_	_	_	_	_	_		6.2704	2.64856	0.00589864	1	1.54374	up		3.14658	1.65379	2.45961e-06	1	1.01708	up
38	Com_5142_neg	Resibufogenin		_	_	_	_	_	_		0.326275	-1.61584	0.023309	1	1.381	down		0.373991	-1.41892	0.022241	1	1.29472	down
39	Com_8586_neg	Linoleic Acid		_	_	_	_	_	_		1.36419	0.448043	0.0141094	1	1.27551	up		1.39213	0.477298	0.00117617	1	1.4386	up
40	Com_1760_neg	2-Hydroxy-1-(4-methoxyphenyl)propyl hexopyranoside		_	_	_	_	_	_		0.553812	-0.852533	0.00797486	1	1.36801	down		0.630059	-0.666441	0.0122355	1	1.14321	down
41	Com_879_neg	Tricin 5-O-hexoside derivative		_	_	_	_	_	_		1.29923	0.377662	0.0369796	1	1.16945	up		1.28298	0.359504	0.0407434	1	1.18536	up
42	Com_5029_neg	D-Phenylalanine		_	_	_	_	_	_		0.644806	-0.633064	0.0293938	1	1.04855	down		0.561566	-0.832471	0.0227144	1	1.4299	down
43	Com_1085_neg	LPC 18:2		_	_	_	_	_	_		2.54981	1.35039	0.000107962	1	1.37058	up		2.50734	1.32616	0.000394071	1	1.43469	up
44	Com_7302_neg	11-keto Testosterone (CRM)		_	_	_	_	_	_		7.59075	2.92424	0.00511341	1	1.41118	up		6.44233	2.68758	5.82894e-06	1	1.36403	up
45	Com_13011_neg	Catalpol		_	_	_	_	_	_		0.565605	-0.822134	0.00805727	1	1.09603	down		0.476908	-1.06822	0.00236428	1	1.52359	down
46	Com_2134_neg	DL-Arginine		_	_	_	_	_	_		0.270355	-1.88707	0.00359708	1	1.15332	down		0.183464	-2.44643	0.00293706	1	1.59249	down
47	Com_2210_neg	Lysope 16:0		_	_	_	_	_	_		2.28768	1.19388	0.000791872	1	1.50094	up		1.87441	0.90644	0.000456963	1	1.21555	up
48	Com_2128_neg	Orientin		_	_	_	_	_	_		0.303838	-1.71862	0.0120941	1	1.04264	down		0.192521	-2.37691	0.00480735	1	1.5474	down
49	Com_941_neg	FAHFA (2:0/18:1)		_	_	_	_	_	_		1.66665	0.736955	0.000101528	1	1.53924	up		1.40616	0.491759	0.0010941	1	1.09479	up
50	Com_74_neg	D-(-)-Fructose		_	_	_	_	_	_		1.89154	0.919561	0.000170464	1	1.4747	up		1.67705	0.745927	0.00164068	1	1.27486	up
51	Com_16_neg	Monotropein		_	_	_	_	_	_		1.7461	0.804138	0.0300194	1	1.31296	up		1.60942	0.686544	0.0239071	1	1.15865	up
52	Com_2179_neg	Indole-3-lactic acid		_	_	_	_	_	_		0.397212	-1.33202	3.30872e-05	1	1.52339	down		0.526481	-0.925546	0.000974422	1	1.12632	down
53	Com_2621_neg	Aurantio-obtusin		_	_	_	_	_	_		0.521932	-0.938065	0.000302422	1	1.36307	down		0.530033	-0.915845	0.00147118	1	1.41728	down
54	Com_1271_neg	Polydatin		_	_	_	_	_	_		1.52244	0.606385	0.00251395	1	1.47033	up		1.34738	0.430153	0.0140441	1	1.10675	up
55	Com_4520_neg	Yamogenin		_	_	_	_	_	_		0.335043	-1.57758	0.000911172	1	1.42771	down		0.389084	-1.36185	0.00549576	1	1.3195	down
56	Com_9686_neg	8-iso Prostaglandin A2		_	_	_	_	_	_		18.5747	4.21527	0.0033632	1	1.54209	up		6.13986	2.61821	0.00410455	1	1.01865	up
57	Com_8796_neg	4-Nitrophenol		_	_	_	_	_	_		1.88694	0.91605	5.63787e-05	1	1.4506	up		1.69038	0.757344	0.00241743	1	1.28358	up
58	Com_349_neg	Catechin		_	_	_	_	_	_		2.1929	1.13284	1.30928e-05	1	1.35923	up		2.15427	1.1072	0.00505887	1	1.42502	up
59	Com_1311_neg	2-Hydroxycaproic acid		_	_	_	_	_	_		0.30435	-1.7162	4.86046e-05	1	1.35193	down		0.300408	-1.73501	0.000118259	1	1.45833	down
60	Com_794_neg	D-(-)-Lyxose		_	_	_	_	_	_		1.28641	0.363345	0.0128241	1	1.37196	up		1.20859	0.273323	0.0111161	1	1.09613	up
61	Com_10099_neg	6-Shogaol		_	_	_	_	_	_		25.7163	4.68461	2.43484e-05	1	1.49013	up		12.9518	3.69508	4.21044e-05	1	1.25374	up
62	Com_589_neg	C-hexosyl-apigenin O-feruloylhexoside		_	_	_	_	_	_		0.652485	-0.615983	0.00214477	1	1.27674	down		0.634271	-0.656828	0.00159617	1	1.4564	down
63	Com_4986_neg	Pantetheine		_	_	_	_	_	_		1.50878	0.593385	0.000579354	1	1.40234	up		1.44823	0.534289	0.000592894	1	1.34512	up
64	Com_4049_neg	Parishin B		_	_	_	_	_	_		0.717594	-0.47876	0.0277586	1	1.07145	down		0.685073	-0.54567	0.0313931	1	1.29201	down
65	Com_5193_neg	Methyl hexadecanoate		_	_	_	_	_	_		1.45507	0.541085	0.0111182	1	1.23428	up		1.50993	0.594483	0.00820894	1	1.43212	up
66	Com_9110_neg	4-(benzyloxy)benzoic acid		_	_	_	_	_	_		11.9266	3.57611	2.65683e-05	1	1.35334	up		12.1665	3.60484	2.64852e-05	1	1.45533	up
67	Com_740_neg	Pentadecanoic Acid		_	_	_	_	_	_		0.748569	-0.417793	0.000625777	1	1.22606	down		0.70955	-0.495024	0.000164672	1	1.54872	down
68	Com_1446_neg	δ-Ribono-1,4-lactone		_	_	_	_	_	_		1.62561	0.70098	3.13493e-05	1	1.1742	up		1.83018	0.871986	0.00394284	1	1.56416	up
69	Com_4161_neg	Epigallocatechin gallate		_	_	_	_	_	_		3.57186	1.83667	2.44218e-05	1	1.24337	up		4.35692	2.12331	0.0012896	1	1.53929	up
70	Com_2545_neg	Octanedioic acid		_	_	_	_	_	_		0.39628	-1.33541	3.38824e-05	1	1.34767	down		0.389662	-1.35971	0.000358525	1	1.46047	down
71	Com_3180_neg	12-epi Leukotriene B4		_	_	_	_	_	_		3.48616	1.80164	0.0467423	1	1.36286	up		2.99873	1.58435	0.000540999	1	1.18706	up
72	Com_1095_neg	trans-zeatin 9-O-glucoside		_	_	_	_	_	_		0.313467	-1.67361	5.67161e-05	1	1.42924	down		0.356929	-1.48629	0.000193136	1	1.35556	down
73	Com_4765_neg	Gallic acid		_	_	_	_	_	_		0.508225	-0.976461	0.00379891	1	1.16947	down		0.434243	-1.20342	0.00282156	1	1.53773	down
74	Com_12820_neg	LPS 20:5		_	_	_	_	_	_		1.62263	0.698338	0.00115754	1	1.14181	up		1.85896	0.894498	0.000592482	1	1.56032	up
75	Com_969_neg	Pantothenic acid		_	_	_	_	_	_		0.635487	-0.654066	3.15876e-06	1	1.00035	down		0.494856	-1.01492	0.000138099	1	1.65466	down
76	Com_7782_neg	Prim-O-glucosylcimifugin		_	_	_	_	_	_		0.573296	-0.802649	0.00319426	1	1.30451	down		0.567905	-0.816278	0.00375751	1	1.42462	down
77	Com_14201_neg	LPC 18:0		_	_	_	_	_	_		3.07092	1.61867	0.000184428	1	1.55136	up		2.03515	1.02513	0.000243527	1	1.0457	up
1	Com_2625_neg	N-Acetyl-α-D-glucosamine 1-phosphate		_	_	_	_	_	_		0.73302	-0.448076	0.0203519	1	1.26941	down		_	_	_	_	_	_
2	Com_23_neg	D-(-)-Quinic acid		_	_	_	_	_	_		1.55494	0.636858	0.00654442	1	1.37381	up		_	_	_	_	_	_
3	Com_2967_neg	Methyl 4-hydroxycinnamate		_	_	_	_	_	_		0.419806	-1.25221	0.000100976	1	1.55568	down		_	_	_	_	_	_
4	Com_12393_neg	LPE 20:2		_	_	_	_	_	_		14.2897	3.8369	1.47131e-06	1	1.57352	up		_	_	_	_	_	_
5	Com_900_neg	Helicid		_	_	_	_	_	_		5.30583	2.40758	0.000292875	1	1.5649	up		_	_	_	_	_	_
6	Com_3694_neg	Sinapinic acid		_	_	_	_	_	_		0.376187	-1.41048	0.000839128	1	1.56689	down		_	_	_	_	_	_
7	Com_845_neg	Cyanidin 3-O-glucoside		_	_	_	_	_	_		0.663097	-0.592708	0.0291284	1	1.45639	down		_	_	_	_	_	_
8	Com_5756_neg	Lathyrol		_	_	_	_	_	_		14.6477	3.8726	0.000136498	1	1.55572	up		_	_	_	_	_	_
9	Com_8377_neg	Sesamoside		_	_	_	_	_	_		2.03558	1.02544	0.0201296	1	1.45786	up		_	_	_	_	_	_
10	Com_1966_neg	Chlorogenic acid methyl ester		_	_	_	_	_	_		4.23687	2.083	0.00913734	1	1.31005	up		_	_	_	_	_	_
11	Com_15712_neg	OxPE (16:0-18:1+1O(1Cyc))		_	_	_	_	_	_		10.6289	3.40992	0.000278217	1	1.55829	up		_	_	_	_	_	_
12	Com_4104_neg	Cistanoside F		_	_	_	_	_	_		3.30696	1.7255	0.0465551	1	1.38961	up		_	_	_	_	_	_
13	Com_1164_neg	1,3,7-Trimethyluric acid		_	_	_	_	_	_		0.780193	-0.358096	0.00279707	1	1.48114	down		_	_	_	_	_	_
14	Com_1206_neg	4-Oxoproline		_	_	_	_	_	_		0.472293	-1.08225	0.00272853	1	1.51557	down		_	_	_	_	_	_
15	Com_1120_neg	Androsin		_	_	_	_	_	_		1.69178	0.758541	0.00249439	1	1.54201	up		_	_	_	_	_	_
16	Com_12975_neg	isoleucine		_	_	_	_	_	_		0.456556	-1.13114	0.00100829	1	1.54748	down		_	_	_	_	_	_
17	Com_8430_neg	2-[6-(1H-benzo[d]imidazol-2-yl)-2-pyridyl]-1H-benzo[d]imidazole		_	_	_	_	_	_		3.21163	1.68331	0.0210488	1	1.35563	up		_	_	_	_	_	_
18	Com_17387_neg	FAHFA (2:0/18:0)		_	_	_	_	_	_		1.76612	0.820581	0.00199264	1	1.47629	up		_	_	_	_	_	_
19	Com_291_neg	trans-Cinnamic acid		_	_	_	_	_	_		0.213759	-2.22594	0.000311475	1	1.56586	down		_	_	_	_	_	_
20	Com_12011_neg	thiamine phosphate		_	_	_	_	_	_		8.44432	3.07798	2.87175e-05	1	1.56648	up		_	_	_	_	_	_
21	Com_3048_neg	Prostaglandin A3		_	_	_	_	_	_		7.92049	2.98559	0.000152641	1	1.5612	up		_	_	_	_	_	_
22	Com_3450_neg	L-Serine		_	_	_	_	_	_		0.390528	-1.3565	0.00188809	1	1.53924	down		_	_	_	_	_	_
23	Com_1086_neg	Geniposidic acid		_	_	_	_	_	_		1.68871	0.755922	0.0017089	1	1.54447	up		_	_	_	_	_	_
24	Com_17529_neg	Thiamine pyrophosphate hydrochloride		_	_	_	_	_	_		1.5959	0.674371	0.0281329	1	1.25583	up		_	_	_	_	_	_
25	Com_6380_neg	Verbenalin		_	_	_	_	_	_		1.9	0.926002	0.00202392	1	1.53663	up		_	_	_	_	_	_
26	Com_12334_neg	LPA 19:1		_	_	_	_	_	_		1.23553	0.30513	0.00916311	1	1.26074	up		_	_	_	_	_	_
27	Com_5384_neg	Abscisic acid glucose ester		_	_	_	_	_	_		3.27083	1.70966	0.0132731	1	1.48062	up		_	_	_	_	_	_
28	Com_373_neg	Rutin		_	_	_	_	_	_		0.774371	-0.368903	0.000439893	1	1.54018	down		_	_	_	_	_	_
29	Com_6172_neg	Resveratrol		_	_	_	_	_	_		1.58963	0.668692	0.00810945	1	1.45013	up		_	_	_	_	_	_
30	Com_3189_neg	(+)-epipinoresinol-4-O-beta-D-glucoside		_	_	_	_	_	_		3.7845	1.9201	0.0260155	1	1.43369	up		_	_	_	_	_	_
31	Com_309_neg	L-Aspartic acid		_	_	_	_	_	_		0.746211	-0.422345	0.0085208	1	1.48512	down		_	_	_	_	_	_
32	Com_16907_neg	L-Leucyl-L-alanine Hydrate		_	_	_	_	_	_		1.50433	0.589121	0.0129694	1	1.34609	up		_	_	_	_	_	_
33	Com_6550_neg	Tracheloside		_	_	_	_	_	_		3.0529	1.61018	0.00124521	1	1.45853	up		_	_	_	_	_	_
34	Com_3946_neg	Tricin O-malonylhexoside		_	_	_	_	_	_		0.632579	-0.660682	0.0463938	1	1.06146	down		_	_	_	_	_	_
35	Com_11552_neg	OxPC (16:0-20:3+1O(1Cyc))		_	_	_	_	_	_		13.9022	3.79724	0.000108668	1	1.56402	up		_	_	_	_	_	_
36	Com_287_neg	Itaconic acid		_	_	_	_	_	_		1.33685	0.418834	0.0283769	1	1.02139	up		_	_	_	_	_	_
37	Com_3783_neg	Υ-Aminobutyric acid (GABA)		_	_	_	_	_	_		0.569272	-0.812809	0.0219835	1	1.42886	down		_	_	_	_	_	_
38	Com_241_neg	L-Glutamic acid		_	_	_	_	_	_		0.62657	-0.674454	0.00202554	1	1.54463	down		_	_	_	_	_	_
39	Com_5936_neg	Lactucin		_	_	_	_	_	_		0.737594	-0.439102	0.0311722	1	1.29955	down		_	_	_	_	_	_
40	Com_3041_neg	Isoferulic Acid		_	_	_	_	_	_		3.84055	1.94131	0.00562581	1	1.37935	up		_	_	_	_	_	_
41	Com_3213_neg	4-((5-(4-Nitrophenyl)oxazol-2-yl)amino)benzonitrile		_	_	_	_	_	_		0.15284	-2.70991	5.72372e-05	1	1.53425	down		_	_	_	_	_	_
42	Com_3719_neg	N-(1-adamantyl)-N'-(2,2-diethoxyethyl)thiourea		_	_	_	_	_	_		0.212147	-2.23686	0.000401323	1	1.56698	down		_	_	_	_	_	_
43	Com_11809_neg	Rehmannioside A		_	_	_	_	_	_		1.34288	0.425334	0.0341766	1	1.30635	up		_	_	_	_	_	_
44	Com_2691_neg	Vanillyl alcohol		_	_	_	_	_	_		0.525255	-0.928909	0.00559754	1	1.42903	down		_	_	_	_	_	_
45	Com_659_neg	Glutaric Acid		_	_	_	_	_	_		1.54853	0.630896	0.00827473	1	1.52155	up		_	_	_	_	_	_
46	Com_321_neg	Bilobalide		_	_	_	_	_	_		1.61944	0.695496	0.000359017	1	1.56605	up		_	_	_	_	_	_
47	Com_3226_neg	p-Anisaldehyde		_	_	_	_	_	_		0.459908	-1.12058	0.00699385	1	1.45601	down		_	_	_	_	_	_
48	Com_1830_neg	Oleanolic acid		_	_	_	_	_	_		3.14432	1.65275	0.0412671	1	1.26041	up		_	_	_	_	_	_
49	Com_1266_neg	Licoagroside D		_	_	_	_	_	_		0.311013	-1.68495	0.000528336	1	1.54568	down		_	_	_	_	_	_
50	Com_342_neg	Aucubin		_	_	_	_	_	_		2.71266	1.43971	0.000437579	1	1.57138	up		_	_	_	_	_	_
51	Com_14246_neg	Deoxycholic Acid		_	_	_	_	_	_		3.83597	1.93959	0.000811385	1	1.54615	up		_	_	_	_	_	_
52	Com_4938_neg	19(R)-Hydroxy-prostaglandin E2		_	_	_	_	_	_		8.82723	3.14196	0.0046103	1	1.52974	up		_	_	_	_	_	_
53	Com_6029_neg	Icariin		_	_	_	_	_	_		14.5983	3.86773	8.14881e-07	1	1.46135	up		_	_	_	_	_	_
54	Com_263_neg	α,α-Trehalose		_	_	_	_	_	_		2.56463	1.35875	1.3306e-05	1	1.56294	up		_	_	_	_	_	_
55	Com_17399_neg	5'-Deoxy-5'-(Methylthio)Adenosine		_	_	_	_	_	_		1.32717	0.408357	0.00551822	1	1.01802	up		_	_	_	_	_	_
56	Com_14736_neg	Methyl myristate		_	_	_	_	_	_		1.23553	0.30513	0.00916311	1	1.27044	up		_	_	_	_	_	_
57	Com_16838_neg	OxPC (16:0-20:5+2O)		_	_	_	_	_	_		5.6794	2.50574	0.025231	1	1.41275	up		_	_	_	_	_	_
58	Com_13510_neg	Tetradecanedioic acid		_	_	_	_	_	_		1.60647	0.683896	0.00224625	1	1.42958	up		_	_	_	_	_	_
59	Com_2894_neg	Sibiricose A5		_	_	_	_	_	_		1.68961	0.756689	0.00171686	1	1.49638	up		_	_	_	_	_	_
60	Com_3943_neg	Lactitol		_	_	_	_	_	_		1.69002	0.757037	0.0366767	1	1.02796	up		_	_	_	_	_	_
61	Com_15127_neg	FAHFA (16:0/2:0)		_	_	_	_	_	_		1.63654	0.710646	0.015159	1	1.30271	up		_	_	_	_	_	_
62	Com_5939_neg	Nystose		_	_	_	_	_	_		0.238061	-2.0706	0.00445461	1	1.54467	down		_	_	_	_	_	_
63	Com_16023_neg	OxPE (16:0-18:3+1O )		_	_	_	_	_	_		15.3773	3.94273	0.00432589	1	1.55711	up		_	_	_	_	_	_
1	Com_399_neg	(+/-)9(10)-EpOME		_	_	_	_	_	_		_	_	_	_	_	_		0.24854	-2.00845	6.19016e-06	1	1.67787	down
2	Com_2446_neg	Lysopa 18:0		_	_	_	_	_	_		_	_	_	_	_	_		0.541315	-0.885461	0.00392629	1	1.63086	down
3	Com_5359_neg	Maltotriitol		_	_	_	_	_	_		_	_	_	_	_	_		1.37477	0.459194	0.00570989	1	1.55442	up
4	Com_131_neg	Tricin 5-O-hexosyl-O-hexoside		_	_	_	_	_	_		_	_	_	_	_	_		0.679312	-0.557854	0.0152464	1	1.35578	down
5	Com_4531_neg	Tricin 5-O-hexoside		_	_	_	_	_	_		_	_	_	_	_	_		2.62328	1.39137	0.014543	1	1.51702	up
6	Com_10972_neg	10-Formyl-THF		_	_	_	_	_	_		_	_	_	_	_	_		0.445083	-1.16785	0.00324794	1	1.53069	down
7	Com_3458_neg	Tulipanin		_	_	_	_	_	_		_	_	_	_	_	_		8.19513	3.03477	0.00341896	1	1.62211	up
8	Com_1010_neg	Epimedin C		_	_	_	_	_	_		_	_	_	_	_	_		3.02931	1.59899	0.0124716	1	1.46455	up
9	Com_2759_neg	13,14-Dihydro-15-keto Prostaglandin J2		_	_	_	_	_	_		_	_	_	_	_	_		0.577062	-0.793202	5.04584e-05	1	1.28758	down
10	Com_5965_neg	Vincosamide		_	_	_	_	_	_		_	_	_	_	_	_		0.530967	-0.913306	0.0306665	1	1.49255	down
11	Com_13879_neg	Thymidine		_	_	_	_	_	_		_	_	_	_	_	_		1.9649	0.974456	0.014193	1	1.57777	up
12	Com_29_neg	6''-o-acetylgenistin		_	_	_	_	_	_		_	_	_	_	_	_		0.144423	-2.79162	0.0399506	1	1.52856	down
13	Com_6529_neg	Guanosine		_	_	_	_	_	_		_	_	_	_	_	_		0.766323	-0.383975	0.0163653	1	1.46787	down
14	Com_583_neg	Uridine		_	_	_	_	_	_		_	_	_	_	_	_		0.695146	-0.524612	0.0298301	1	1.46979	down
15	Com_44_neg	Quercetin 3-alpha-L-arabinofuranoside (Avicularin)		_	_	_	_	_	_		_	_	_	_	_	_		0.636238	-0.652362	0.00609794	1	1.61849	down
16	Com_5201_neg	trans-Zeatin-riboside		_	_	_	_	_	_		_	_	_	_	_	_		0.608073	-0.717684	0.0244217	1	1.44603	down
17	Com_92_neg	Chlortetracycline		_	_	_	_	_	_		_	_	_	_	_	_		0.373978	-1.41897	0.000281253	1	1.6706	down
18	Com_1059_neg	Tenuifolin		_	_	_	_	_	_		_	_	_	_	_	_		0.430423	-1.21617	0.0351274	1	1.35772	down
19	Com_11588_neg	Hematoxylin		_	_	_	_	_	_		_	_	_	_	_	_		0.604956	-0.725099	0.0115763	1	1.61173	down
20	Com_9190_neg	Epsilon-Viniferin		_	_	_	_	_	_		_	_	_	_	_	_		2.08585	1.06063	0.00382736	1	1.16728	up
21	Com_13543_neg	4-(hydroxymethyl)benzoic acid		_	_	_	_	_	_		_	_	_	_	_	_		1.59291	0.671661	0.000589689	1	1.6264	up
22	Com_1968_neg	Robinin		_	_	_	_	_	_		_	_	_	_	_	_		2.72261	1.44499	0.0469349	1	1.1971	up
23	Com_2380_neg	3-O-p-coumaroyl quinic acid O-hexoside		_	_	_	_	_	_		_	_	_	_	_	_		0.20871	-2.26043	0.0259748	1	1.5511	down
24	Com_7778_neg	Rosamultin		_	_	_	_	_	_		_	_	_	_	_	_		0.405667	-1.30163	0.00824805	1	1.55532	down
25	Com_4812_neg	3-[3-(beta-D-Glucopyranosyloxy)-2-hydroxyphenyl]propanoic acid		_	_	_	_	_	_		_	_	_	_	_	_		0.443828	-1.17193	0.00145538	1	1.62054	down
26	Com_3184_neg	3-Methoxyphenylacetic acid		_	_	_	_	_	_		_	_	_	_	_	_		0.574835	-0.798781	0.0120967	1	1.47775	down
27	Com_2256_neg	2,4-Dihydroxybenzoic acid		_	_	_	_	_	_		_	_	_	_	_	_		1.4605	0.546458	0.0075322	1	1.55715	up
28	Com_2197_neg	15(S)-HpEPE		_	_	_	_	_	_		_	_	_	_	_	_		0.393038	-1.34726	0.000831691	1	1.42392	down
29	Com_179_neg	C-hexosyl-chrysoeriol O-feruloylhexoside		_	_	_	_	_	_		_	_	_	_	_	_		0.755845	-0.403838	0.00132289	1	1.61463	down
30	Com_17714_neg	Valepotriate		_	_	_	_	_	_		_	_	_	_	_	_		4.76789	2.25335	0.0140763	1	1.53005	up
31	Com_9568_neg	Nortanshinone		_	_	_	_	_	_		_	_	_	_	_	_		0.521558	-0.9391	0.0287968	1	1.44474	down
32	Com_2782_neg	Abscisic Acid		_	_	_	_	_	_		_	_	_	_	_	_		0.531776	-0.911109	0.00206991	1	1.66005	down
33	Com_1176_neg	7-O-Methylmangiferin		_	_	_	_	_	_		_	_	_	_	_	_		2.48217	1.3116	0.0025142	1	1.58776	up
34	Com_3651_neg	5-[(Benzoyloxy)methyl]-4,5,6-trihydroxy-2-cyclohexen-1-yl benzoate		_	_	_	_	_	_		_	_	_	_	_	_		0.480361	-1.05781	9.92398e-05	1	1.64509	down
35	Com_5933_neg	PEtOH (17:2-18:3)		_	_	_	_	_	_		_	_	_	_	_	_		0.478672	-1.06289	0.0136967	1	1.16538	down
36	Com_14_neg	(+/-)12(13)-DiHOME		_	_	_	_	_	_		_	_	_	_	_	_		0.510388	-0.970335	2.81269e-05	1	1.67045	down
37	Com_5538_neg	Sibirioside A		_	_	_	_	_	_		_	_	_	_	_	_		0.669576	-0.578679	0.00414359	1	1.14434	down
38	Com_1137_neg	Epimedin B		_	_	_	_	_	_		_	_	_	_	_	_		1.63345	0.707919	0.0270001	1	1.43262	up
39	Com_3357_neg	Kirenol		_	_	_	_	_	_		_	_	_	_	_	_		2.33177	1.22143	0.0261952	1	1.23464	up
40	Com_328_neg	Procyanidin B1		_	_	_	_	_	_		_	_	_	_	_	_		1.91793	0.939547	1.86408e-05	1	1.61651	up
41	Com_3066_neg	8-Epiloganic acid		_	_	_	_	_	_		_	_	_	_	_	_		1.65073	0.723105	0.0110657	1	1.58295	up
42	Com_11154_neg	Cinnamyl acetate		_	_	_	_	_	_		_	_	_	_	_	_		1.47009	0.555904	0.000742775	1	1.59816	up
1	Com_4135_pos	3-hydroxy-3-methylpentanedioic acid		2.29774	1.20021	7.9457e-05	1	1.52013	up		1.96289	0.972976	0.000220277	1	1.17645	up		_	_	_	_	_	_
2	Com_9062_pos	4-(Diethylamino)benzaldehyde		2.50481	1.3247	0.00477405	1	1.221	up		3.11977	1.64144	0.00128622	1	1.44957	up		_	_	_	_	_	_
3	Com_170_pos	12-oxo Phytodienoic Acid		1.57766	0.657787	0.00182917	1	1.23406	up		1.71005	0.774038	0.0134859	1	1.36836	up		_	_	_	_	_	_
4	Com_415_pos	Heroin-d3		2.62973	1.39491	3.19085e-05	1	1.23139	up		3.34422	1.74167	0.000692218	1	1.46667	up		_	_	_	_	_	_
5	Com_707_pos	ERH		0.217348	-2.20192	6.70143e-06	1	1.33063	down		0.182785	-2.45178	3.12453e-06	1	1.41488	down		_	_	_	_	_	_
6	Com_6389_pos	Leukotriene B4 Ethanolamide		0.0191001	-5.71027	0.00227622	1	1.44735	down		0.0235272	-5.40953	0.000260374	1	1.29944	down		_	_	_	_	_	_
7	Com_3891_pos	5-O-Methylvisammioside		1.47669	0.562363	0.00740581	1	1.50937	up		1.34152	0.423868	0.00869556	1	1.08606	up		_	_	_	_	_	_
8	Com_1259_pos	N1-[1-(2,4-dichlorobenzoyl)-4-piperidyl]cyclohexane-1-carboxamide		3.07841	1.62218	0.000361111	1	1.54339	up		2.36673	1.24289	0.000550781	1	1.12903	up		_	_	_	_	_	_
9	Com_21455_pos	Lysopc 14:0		0.402612	-1.31254	0.0365955	1	1.09475	down		0.271709	-1.87987	0.000342413	1	1.43828	down		_	_	_	_	_	_
10	Com_2103_pos	N-(9-oxodecyl)acetamide		1.24618	0.317518	0.016455	1	1.44698	up		1.2003	0.2634	0.00346208	1	1.14994	up		_	_	_	_	_	_
11	Com_3206_pos	Riboflavin		0.650963	-0.619352	0.000202186	1	1.05677	down		0.524239	-0.931704	7.47507e-05	1	1.51833	down		_	_	_	_	_	_
12	Com_2962_pos	gamma-Glutamyltyrosine		0.0949203	-3.39714	1.61265e-06	1	1.57289	down		0.177314	-2.49562	3.77226e-05	1	1.10448	down		_	_	_	_	_	_
13	Com_8244_pos	(2R)-2-[(2R,5S)-5-[(2S)-2-hydroxybutyl]oxolan-2-yl]propanoic acid		0.322073	-1.63454	0.00742269	1	1.32268	down		0.289782	-1.78696	0.00100703	1	1.37046	down		_	_	_	_	_	_
14	Com_22_pos	Kaempferol		0.623753	-0.680953	0.0101288	1	1.30075	down		0.607869	-0.718167	0.00515225	1	1.32104	down		_	_	_	_	_	_
15	Com_6495_pos	Nicotinamide adenine dinucleotide (NAD+)		0.733679	-0.446779	0.00522412	1	1.43451	down		0.7886	-0.342635	0.0153319	1	1.05178	down		_	_	_	_	_	_
16	Com_9341_pos	1-Methylguanine		0.259637	-1.94543	0.00130091	1	1.26647	down		0.200718	-2.31676	0.00139111	1	1.44081	down		_	_	_	_	_	_
17	Com_6456_pos	LysoPE 18:2 (2n isomer)		4.82982	2.27197	0.0174196	1	1.23454	up		6.61194	2.72507	0.00715323	1	1.39853	up		_	_	_	_	_	_
18	Com_1232_pos	N6-Succinyl Adenosine		0.178631	-2.48495	8.26377e-05	1	1.3945	down		0.171166	-2.54653	2.40912e-05	1	1.36453	down		_	_	_	_	_	_
19	Com_1586_pos	Quillaic acid		1.24564	0.316884	0.0112165	1	1.07789	up		1.37456	0.458967	0.00465975	1	1.48927	up		_	_	_	_	_	_
20	Com_1107_pos	N-Acetylmethionine		3.59838	1.84735	2.14578e-05	1	1.49409	up		3.05942	1.61326	4.11844e-05	1	1.24621	up		_	_	_	_	_	_
21	Com_3283_pos	Cucurbitacin I		1.96393	0.973741	0.0308736	1	1.14035	up		2.20571	1.14124	0.00471232	1	1.30642	up		_	_	_	_	_	_
22	Com_8162_pos	Estrone		1.85318	0.890001	0.00633557	1	1.438	up		1.71604	0.779079	0.0140249	1	1.19759	up		_	_	_	_	_	_
23	Com_11820_pos	Sodium Houttuyfonate		0.602104	-0.731917	0.0196876	1	1.20741	down		0.583538	-0.777101	0.0329796	1	1.23488	down		_	_	_	_	_	_
24	Com_11676_pos	N'-Formylkynurenine		0.690988	-0.533267	0.00800017	1	1.07864	down		0.598144	-0.741436	0.00190115	1	1.42978	down		_	_	_	_	_	_
25	Com_1734_pos	4-(3-methoxyphenyl)-4-methyl-2,6-dioxopiperidine-3,5-dicarbonitrile		5.12528	2.35763	0.0047904	1	1.56136	up		3.02429	1.5966	0.00232772	1	1.01603	up		_	_	_	_	_	_
26	Com_4378_pos	Guanosine-3',5'-cyclic monophosphate		0.627064	-0.673315	0.00949915	1	1.4952	down		0.714261	-0.485477	0.0166156	1	1.04094	down		_	_	_	_	_	_
27	Com_6381_pos	Vitexin		0.483603	-1.0481	0.00062805	1	1.35156	down		0.480309	-1.05796	0.00716175	1	1.31858	down		_	_	_	_	_	_
28	Com_437_pos	SQH		1.7438	0.802232	0.00030305	1	1.36871	up		1.77784	0.830128	0.000219578	1	1.35363	up		_	_	_	_	_	_
29	Com_463_pos	4-Hydroxybenzoic acid		0.830082	-0.268675	0.00260768	1	1.37461	down		0.830017	-0.268787	0.00453737	1	1.31387	down		_	_	_	_	_	_
30	Com_256_pos	Lawsone		1.97599	0.982575	0.000139839	1	1.31837	up		2.14268	1.09942	0.000276565	1	1.41078	up		_	_	_	_	_	_
31	Com_10827_pos	ACar 18:3		0.0344598	-4.85894	0.00957196	1	1.32749	down		0.0310916	-5.00733	0.0124313	1	1.32433	down		_	_	_	_	_	_
32	Com_10219_pos	Trillin		4.86532	2.28253	0.00176004	1	1.58576	up		2.84278	1.5073	0.00235935	1	1.00101	up		_	_	_	_	_	_
33	Com_1965_pos	TQH		0.809119	-0.305576	0.00424815	1	1.13746	down		0.755112	-0.405237	0.00132582	1	1.43913	down		_	_	_	_	_	_
34	Com_1833_pos	(2E)-3-(3,4-dimethoxyphenyl)prop-2-enoic acid		0.730821	-0.45241	0.00319726	1	1.29936	down		0.736605	-0.441037	0.0218382	1	1.22145	down		_	_	_	_	_	_
35	Com_1481_pos	Glucose-6-phosphate		0.669277	-0.579324	0.0125646	1	1.17841	down		0.604405	-0.726412	0.000796594	1	1.40143	down		_	_	_	_	_	_
36	Com_10493_pos	LPE 18:4		2.80119	1.48604	0.000145874	1	1.37731	up		2.90306	1.53757	3.43897e-05	1	1.36258	up		_	_	_	_	_	_
37	Com_12274_pos	beta-Caryophyllene		2.05041	1.03591	0.0412025	1	1.05015	up		2.67054	1.41713	0.000407245	1	1.41657	up		_	_	_	_	_	_
38	Com_5410_pos	D-Panthotenate		1.4396	0.52567	0.0386271	1	1.23866	up		1.45044	0.536488	0.0448355	1	1.21237	up		_	_	_	_	_	_
39	Com_8027_pos	KKK		1.71803	0.780754	0.0161006	1	1.37791	up		1.70097	0.766355	0.000435342	1	1.30293	up		_	_	_	_	_	_
40	Com_195_pos	Trifolirhizin		3.08398	1.62479	4.75575e-05	1	1.41226	up		3.06772	1.61717	1.79586e-05	1	1.34176	up		_	_	_	_	_	_
41	Com_1834_pos	(-)-Arctigenin		1.43473	0.520775	0.00147125	1	1.3115	up		1.49327	0.578472	0.000840327	1	1.39069	up		_	_	_	_	_	_
42	Com_7211_pos	H-Trp-NH2.HCl		0.249268	-2.00423	0.0256637	1	1.28481	down		0.240843	-2.05383	0.0233778	1	1.2599	down		_	_	_	_	_	_
43	Com_2652_pos	PC (2:0/16:2)		2.52728	1.33758	0.000589986	1	1.52519	up		2.11623	1.0815	0.00127212	1	1.17841	up		_	_	_	_	_	_
44	Com_69_pos	1-Linoleoyl-Rac-Glycerol		4.7847	2.25843	0.00232336	1	1.36103	up		5.15416	2.36574	0.00269868	1	1.36177	up		_	_	_	_	_	_
45	Com_9856_pos	N2-Methylguanosine		0.290832	-1.78174	0.00346152	1	1.285	down		0.267163	-1.90421	0.021543	1	1.34797	down		_	_	_	_	_	_
46	Com_196_pos	Asparagine		4.12214	2.04339	0.00156062	1	1.17132	up		6.59144	2.72059	0.00125435	1	1.48796	up		_	_	_	_	_	_
47	Com_2498_pos	Maltotetraose		6.03217	2.59268	0.00177606	1	1.57476	up		3.54532	1.82592	0.00129821	1	1.06037	up		_	_	_	_	_	_
48	Com_930_pos	gamma-Glutamylleucine		0.332085	-1.59038	0.00880945	1	1.48958	down		0.391748	-1.352	0.000447724	1	1.19494	down		_	_	_	_	_	_
49	Com_608_pos	2-Phenylacetamide		0.437106	-1.19394	0.0101511	1	1.05139	down		0.293222	-1.76993	0.00095941	1	1.49896	down		_	_	_	_	_	_
50	Com_8993_pos	Ligustilide		0.461219	-1.11648	0.00320245	1	1.24436	down		0.410407	-1.28487	0.0031921	1	1.38323	down		_	_	_	_	_	_
51	Com_263_pos	Integrifoside A		1.99522	0.996546	0.00413019	1	1.23237	up		2.27255	1.18431	0.0246073	1	1.37362	up		_	_	_	_	_	_
52	Com_209_pos	1-(3-acetyl-2,4,6-trihydroxyphenyl)ethan-1-one		1.81433	0.859434	0.00690046	1	1.4471	up		1.71721	0.780066	0.000238024	1	1.26002	up		_	_	_	_	_	_
53	Com_9391_pos	N~5~-(1,3,5-trimethyl-1H-pyrazol-4-yl)-1H-1,2,4-triazole-3,5-diamine		1.35355	0.436749	0.00299028	1	1.41263	up		1.3116	0.391328	0.00435848	1	1.20839	up		_	_	_	_	_	_
54	Com_6687_pos	2'-O-Methyladenosine		0.710149	-0.493806	0.00264088	1	1.53381	down		0.7904	-0.339345	0.00448386	1	1.00247	down		_	_	_	_	_	_
55	Com_3066_pos	1,4-dihydroxy-1,4-dimethyl-7-(propan-2-ylidene)-decahydroazulen-6-one		8.2043	3.03638	1.00206e-05	1	1.54314	up		5.27826	2.40006	2.49444e-05	1	1.16375	up		_	_	_	_	_	_
56	Com_16801_pos	Furanyl fentanyl 3-furancarboxamide isomer-d5		0.267461	-1.9026	0.000661881	1	1.47365	down		0.309731	-1.69091	0.000994527	1	1.25741	down		_	_	_	_	_	_
57	Com_794_pos	Nicotinic acid		0.618832	-0.69238	0.0111831	1	1.46171	down		0.685111	-0.545591	0.0366408	1	1.09267	down		_	_	_	_	_	_
58	Com_1784_pos	Raffinose		2.41933	1.27461	0.0031277	1	1.16557	up		3.15786	1.65895	0.00785046	1	1.45558	up		_	_	_	_	_	_
59	Com_11276_pos	LPE 16:1		0.154027	-2.69874	0.000554066	1	1.47981	down		0.18748	-2.41519	0.00121782	1	1.26598	down		_	_	_	_	_	_
60	Com_1860_pos	Isovitexin		0.216771	-2.20576	0.00390699	1	1.46843	down		0.262221	-1.93115	0.000757449	1	1.21973	down		_	_	_	_	_	_
61	Com_110_pos	1-Palmitoylglycerol		1.31614	0.396316	0.0303541	1	1.44207	up		1.25052	0.322531	0.000349109	1	1.13027	up		_	_	_	_	_	_
62	Com_5473_pos	PC (14:0e/2:0)		0.377321	-1.40614	5.27899e-05	1	1.31191	down		0.349796	-1.51541	0.00914782	1	1.36835	down		_	_	_	_	_	_
63	Com_5502_pos	octadec-9-ynoic acid		0.742214	-0.430092	0.00448401	1	1.33713	down		0.744052	-0.426525	0.014059	1	1.27052	down		_	_	_	_	_	_
64	Com_4984_pos	Schisantherin E		0.434965	-1.20103	0.00276438	1	1.5675	down		0.548823	-0.865588	0.000587332	1	1.07678	down		_	_	_	_	_	_
65	Com_7014_pos	3-(3-pyridinyl)propanoic acid		0.250894	-1.99485	0.00130711	1	1.32325	down		0.219817	-2.18562	0.00171773	1	1.3827	down		_	_	_	_	_	_
66	Com_11403_pos	3-{[(4-chlorophenyl)sulfonyl]methyl}-N'-hydroxybenzenecarboximidamide		16.4755	4.04225	0.0413584	1	1.27493	up		19.8808	4.31331	0.0409238	1	1.2982	up		_	_	_	_	_	_
67	Com_5446_pos	L-Cysteine-glutathione gisulfide		0.321719	-1.63613	0.000565111	1	1.55057	down		0.438918	-1.18798	0.00325225	1	1.07098	down		_	_	_	_	_	_
68	Com_922_pos	Procyanidin A2		1.53871	0.62172	0.0069576	1	1.49057	up		1.40212	0.487609	0.00126407	1	1.12398	up		_	_	_	_	_	_
69	Com_14553_pos	pteroside A		2.80422	1.4876	0.01873	1	1.29718	up		2.91372	1.54286	0.00343876	1	1.30628	up		_	_	_	_	_	_
70	Com_16050_pos	Shionone		2.99162	1.58093	0.00470929	1	1.1583	up		4.08467	2.03022	0.0206615	1	1.38765	up		_	_	_	_	_	_
71	Com_5055_pos	6-(7-methyloctyl)-1H,3H,4H,6H-furo[3,4-c]furan-1-one		1.53852	0.621545	0.0322422	1	1.18855	up		1.63956	0.713308	0.017473	1	1.28873	up		_	_	_	_	_	_
72	Com_12325_pos	LPC 14:0		1.4798	0.565403	0.0377051	1	1.26248	up		1.53632	0.619482	0.0252894	1	1.31718	up		_	_	_	_	_	_
73	Com_10026_pos	Delphinidin 3-sophoroside-5-rhamnoside		0.51908	-0.94597	0.000113173	1	1.52297	down		0.588906	-0.76389	0.000291137	1	1.17394	down		_	_	_	_	_	_
74	Com_7189_pos	Artemisic acid		1.28436	0.361047	0.0083452	1	1.11131	up		1.41476	0.500557	0.00186486	1	1.46528	up		_	_	_	_	_	_
75	Com_8911_pos	LPC(1-acyl 18:3)		0.479883	-1.05924	0.00203292	1	1.18371	down		0.393319	-1.34623	0.00064797	1	1.43427	down		_	_	_	_	_	_
76	Com_1745_pos	4-(4-methoxyphenyl)-6-pyridin-4-yl-1,3,5-triazin-2(3H)-one		1.44294	0.529014	0.0116072	1	1.04612	up		1.67609	0.745096	0.0166658	1	1.3819	up		_	_	_	_	_	_
77	Com_15538_pos	Lupenone		1.87928	0.91018	0.00997449	1	1.12869	up		2.20647	1.14174	0.0189377	1	1.33738	up		_	_	_	_	_	_
78	Com_8_pos	Quercetin		0.626178	-0.675356	0.0476757	1	1.15235	down		0.547013	-0.870352	5.36211e-05	1	1.38331	down		_	_	_	_	_	_
79	Com_2340_pos	Securinine		0.608954	-0.715595	0.00299328	1	1.55274	down		0.697971	-0.51876	0.000103348	1	1.07163	down		_	_	_	_	_	_
80	Com_7214_pos	2,2-dimethyl-6,7-di[(4-nitrobenzyl)oxy]chroman-4-one		1.96596	0.975235	0.0115126	1	1.11729	up		2.56273	1.35768	0.0012591	1	1.47672	up		_	_	_	_	_	_
81	Com_1196_pos	1-adamantyl(1,4-thiazinan-4-yl)methanone		1.23682	0.306637	0.00811916	1	1.26914	up		1.22706	0.2952	0.0430571	1	1.15726	up		_	_	_	_	_	_
82	Com_863_pos	Eucalyptol		1.90449	0.929406	0.0109582	1	1.43552	up		1.74991	0.807277	0.000374612	1	1.20444	up		_	_	_	_	_	_
83	Com_1056_pos	p-Hydroxybenzaldehyde		0.639855	-0.644183	0.000881947	1	1.16758	down		0.551494	-0.858584	7.13093e-05	1	1.48744	down		_	_	_	_	_	_
84	Com_15524_pos	TriacetonaMine		1.24999	0.321918	0.0292403	1	1.07573	up		1.32116	0.401805	0.0246812	1	1.26941	up		_	_	_	_	_	_
85	Com_7594_pos	Polypodine B		0.371667	-1.42792	0.00351421	1	1.46387	down		0.420864	-1.24857	0.00142881	1	1.20876	down		_	_	_	_	_	_
86	Com_6737_pos	Cyanin chloride		5.30321	2.40687	3.20537e-05	1	1.47454	up		4.4707	2.1605	9.00011e-05	1	1.2621	up		_	_	_	_	_	_
87	Com_230_pos	(3beta,9xi)-3-(beta-D-Glucopyranosyloxy)-14-hydroxycard-20(22)-enolide		0.334311	-1.58074	0.00924472	1	1.40917	down		0.372008	-1.42659	0.0265019	1	1.20023	down		_	_	_	_	_	_
88	Com_16818_pos	Jervine		0.173748	-2.52493	0.000170389	1	1.44468	down		0.193007	-2.37327	0.000216385	1	1.29683	down		_	_	_	_	_	_
89	Com_4148_pos	Polyphyllin VI		3.36815	1.75196	0.00525478	1	1.56264	up		2.32795	1.21906	0.0105807	1	1.04201	up		_	_	_	_	_	_
90	Com_12240_pos	Ala-Leu		1.57172	0.65234	0.000969296	1	1.41363	up		1.56512	0.64627	0.00146918	1	1.33752	up		_	_	_	_	_	_
91	Com_3065_pos	2-Anisic acid		0.742159	-0.4302	0.00681707	1	1.27348	down		0.731342	-0.451382	0.0271186	1	1.28458	down		_	_	_	_	_	_
92	Com_698_pos	DL-Norvaline		0.806325	-0.310567	0.0401532	1	1.14863	down		0.765433	-0.385652	0.000992792	1	1.34792	down		_	_	_	_	_	_
93	Com_1453_pos	3-(1-benzylpiperidin-4-yl)-3H-[1,2,3]triazolo[4,5-b]pyridine		10.3949	3.3778	7.12816e-07	1	1.53879	up		6.55779	2.71321	4.34911e-07	1	1.18062	up		_	_	_	_	_	_
94	Com_7670_pos	Flavokawain A		1.25906	0.332343	0.0190478	1	1.10533	up		1.33673	0.418712	0.0335229	1	1.3225	up		_	_	_	_	_	_
95	Com_2538_pos	Homovanillic acid		1.6655	0.735954	0.00765825	1	1.31468	up		1.69079	0.757698	0.00366691	1	1.30591	up		_	_	_	_	_	_
96	Com_1777_pos	Ouabain		2.24464	1.16649	0.000199299	1	1.51739	up		1.93189	0.950014	0.00692666	1	1.17477	up		_	_	_	_	_	_
97	Com_144_pos	Phenylglyoxylic acid		2.25242	1.17148	0.00166761	1	1.44757	up		2.10139	1.07134	7.38146e-05	1	1.26913	up		_	_	_	_	_	_
98	Com_7524_pos	2-(tert-butyl)-6,7-dimethoxy-4H-3,1-benzoxazin-4-one		0.0765853	-3.70679	8.55795e-07	1	1.42009	down		0.0800236	-3.64343	0.000234924	1	1.33633	down		_	_	_	_	_	_
99	Com_1335_pos	2-hydroxy-3,6-diphenylcyclohexyl acetate		1.87904	0.909999	0.000687905	1	1.39351	up		1.87144	0.904146	0.0116737	1	1.31304	up		_	_	_	_	_	_
100	Com_19970_pos	Levistilide A		2.24851	1.16897	0.00627956	1	1.25189	up		2.48427	1.31282	0.00430898	1	1.34583	up		_	_	_	_	_	_
101	Com_3251_pos	Xanthoxyline		1.36807	0.452143	0.0386208	1	1.26248	up		1.35484	0.438127	0.00713047	1	1.18941	up		_	_	_	_	_	_
102	Com_2594_pos	p-Coumaric Acid		1.73037	0.791077	0.00498692	1	1.28605	up		1.81462	0.85967	0.00615463	1	1.34367	up		_	_	_	_	_	_
103	Com_3377_pos	D-(+)-Camphor		2.8372	1.50447	0.000348104	1	1.56243	up		2.19362	1.13331	0.000316381	1	1.12418	up		_	_	_	_	_	_
104	Com_15419_pos	Coumarin-3-carboxylic acid		3.8484	1.94426	0.00629853	1	1.39445	up		3.56584	1.83424	0.000408231	1	1.27342	up		_	_	_	_	_	_
105	Com_3659_pos	Esculin		2.01039	1.00747	0.00160498	1	1.51397	up		1.63447	0.708821	0.0140212	1	1.00985	up		_	_	_	_	_	_
106	Com_5724_pos	N-Acetylornithine		2.07149	1.05067	0.00188069	1	1.43845	up		1.81961	0.863629	0.0298193	1	1.10796	up		_	_	_	_	_	_
107	Com_4965_pos	Salidroside		1.59415	0.672789	0.00231517	1	1.11939	up		1.86127	0.89629	0.00935771	1	1.41264	up		_	_	_	_	_	_
108	Com_1543_pos	Gamma-Glu-Leu		1.53541	0.618625	0.0396976	1	1.29618	up		1.54456	0.627193	0.0423435	1	1.25572	up		_	_	_	_	_	_
109	Com_6114_pos	3-hydroxy-1,5-diphenylpentan-1-one		2.91105	1.54154	0.00516961	1	1.49502	up		2.39034	1.25722	0.00297958	1	1.15396	up		_	_	_	_	_	_
110	Com_4835_pos	PC (22:6e/18:5)		2.63184	1.39607	0.00260358	1	1.1831	up		3.45667	1.78938	0.0017677	1	1.44898	up		_	_	_	_	_	_
111	Com_1173_pos	DL-Lysine		0.261037	-1.93768	0.00205241	1	1.30213	down		0.216515	-2.20746	0.000714109	1	1.41834	down		_	_	_	_	_	_
1	Com_6745_pos	Steviolbioside		2.3384	1.22552	0.00267426	1	1.553	up		_	_	_	_	_	_		0.58786	-0.766455	0.0144603	1	1.00861	down
2	Com_14986_pos	8-Aminooctanoic acid		0.703382	-0.507619	0.0113777	1	1.05041	down		_	_	_	_	_	_		1.65447	0.726368	0.00172598	1	1.5907	up
3	Com_2501_pos	3-Acetyl-2,5-dimethylfuran		1.6052	0.68275	0.00661047	1	1.43851	up		_	_	_	_	_	_		0.689726	-0.535904	0.0167746	1	1.1995	down
4	Com_1755_pos	Lancerin		6.09681	2.60805	0.00732783	1	1.51947	up		_	_	_	_	_	_		0.255847	-1.96665	0.0194869	1	1.19365	down
5	Com_3148_pos	1,2-dihydroxyheptadec-16-yn-4-yl acetate		2.75696	1.46308	0.000466964	1	1.49641	up		_	_	_	_	_	_		0.423594	-1.23925	0.000998908	1	1.32785	down
6	Com_6837_pos	Isovanillin		0.220078	-2.18391	0.000358231	1	1.57413	down		_	_	_	_	_	_		2.89798	1.53505	0.000493232	1	1.16127	up
7	Com_6062_pos	Pterosin B		1.42141	0.507326	0.0168247	1	1.02709	up		_	_	_	_	_	_		0.600491	-0.735785	0.00467426	1	1.57555	down
8	Com_18458_pos	Glycyrrhizin		1.26702	0.34144	0.00211642	1	1.38652	up		_	_	_	_	_	_		0.800019	-0.321894	0.00639243	1	1.38124	down
9	Com_1585_pos	Cnidioside A		1.72771	0.788863	0.0101293	1	1.36618	up		_	_	_	_	_	_		0.581107	-0.783125	0.0012053	1	1.41872	down
10	Com_21585_pos	6-Paradol		1.2212	0.288302	0.00317118	1	1.26847	up		_	_	_	_	_	_		0.792931	-0.334733	0.000393653	1	1.54712	down
11	Com_4060_pos	(-)-Norepinephrine N-hexoside		2.14086	1.09819	0.000449288	1	1.58806	up		_	_	_	_	_	_		0.620048	-0.689549	0.00147643	1	1.04578	down
12	Com_13701_pos	Lysopg 18:1		3.23773	1.69498	0.00727278	1	1.39942	up		_	_	_	_	_	_		0.31347	-1.6736	0.00403274	1	1.45611	down
13	Com_4272_pos	[5-(tert-butyl)-2-thienyl](2-thienyl)methanone		9.04971	3.17787	2.87184e-05	1	1.34738	up		_	_	_	_	_	_		0.0921209	-3.44033	0.000276369	1	1.54046	down
14	Com_1163_pos	Phosphocholine		0.253881	-1.97778	0.011793	1	1.54716	down		_	_	_	_	_	_		2.48294	1.31205	0.0220882	1	1.08792	up
15	Com_629_pos	Glu-Gln		1.67866	0.747311	0.00214332	1	1.02264	up		_	_	_	_	_	_		0.446712	-1.16258	0.00210407	1	1.67548	down
16	Com_422_pos	Apo-13-zeaxanthinone		2.32721	1.2186	0.000493625	1	1.42085	up		_	_	_	_	_	_		0.444211	-1.17068	0.000408749	1	1.43791	down
17	Com_9961_pos	Kynurenic acid		2.12606	1.08818	0.000382313	1	1.3745	up		_	_	_	_	_	_		0.455027	-1.13598	4.61084e-05	1	1.51199	down
18	Com_390_pos	delta8-THC-d9		1.984	0.988413	0.000286285	1	1.37012	up		_	_	_	_	_	_		0.486061	-1.04079	2.98127e-05	1	1.51658	down
19	Com_4791_pos	(3S,9aS)-3-benzyl-octahydro-1H-pyrido[1,2-a]pyrazin-1-one		0.10773	-3.21451	0.000629107	1	1.60708	down		_	_	_	_	_	_		3.90625	1.96579	0.00422146	1	1.02955	up
20	Com_1005_pos	Polyphyllin V		1.89191	0.919841	0.000124244	1	1.51972	up		_	_	_	_	_	_		0.636826	-0.651028	0.0311393	1	1.15082	down
21	Com_633_pos	N-[4-(benzyloxy)phenyl]-N'-[2-chloro-6-(4-methoxyphenoxy)benzyl]urea		3.98637	1.99508	0.00542018	1	1.32151	up		_	_	_	_	_	_		0.219946	-2.18478	0.00187145	1	1.51583	down
22	Com_2149_pos	Argininosuccinic acid		1.65587	0.727589	0.00347843	1	1.32256	up		_	_	_	_	_	_		0.578513	-0.789579	0.000190865	1	1.5038	down
23	Com_2225_pos	ethyl 1-(2-cyano-3-fluorophenyl)-5-methyl-1H-pyrazole-3-carboxylate		1.61979	0.695809	0.00750973	1	1.20984	up		_	_	_	_	_	_		0.552465	-0.856046	0.000522076	1	1.55865	down
24	Com_3532_pos	Liquidambaric acid		2.3013	1.20245	0.000671068	1	1.05488	up		_	_	_	_	_	_		0.282335	-1.82452	0.000208055	1	1.68404	down
25	Com_6286_pos	Salvianolic acid D		0.102834	-3.28161	0.00211944	1	1.39844	down		_	_	_	_	_	_		8.36615	3.06456	0.0023211	1	1.39388	up
26	Com_5330_pos	2-(3,4-dihydroxyphenyl)-7-hydroxy-3,4-dihydro-2H-1-benzopyran-4-one		0.523185	-0.934606	0.00244686	1	1.48894	down		_	_	_	_	_	_		1.65773	0.729207	0.0109557	1	1.23194	up
27	Com_1636_pos	(2,6-dimethylmorpholino)(1-methyl-5-nitro-1H-pyrazol-4-yl)methanone		1.5816	0.661384	0.00726923	1	1.1505	up		_	_	_	_	_	_		0.550475	-0.861251	0.00176077	1	1.56638	down
28	Com_744_pos	Alisol B 23-acetate		1.67563	0.744707	0.00222186	1	1.1605	up		_	_	_	_	_	_		0.501265	-0.996356	4.2515e-05	1	1.6299	down
29	Com_85_pos	2,3-Dinor-11β-prostaglandin F2α		2.35003	1.23268	0.00238014	1	1.1583	up		_	_	_	_	_	_		0.315216	-1.66559	0.000819063	1	1.64876	down
30	Com_10081_pos	Anise oil		1.35185	0.43493	0.0200055	1	1.3099	up		_	_	_	_	_	_		0.72543	-0.463091	0.00187727	1	1.45433	down
31	Com_3658_pos	Griffonilide		1.56743	0.648398	0.00414628	1	1.46355	up		_	_	_	_	_	_		0.689088	-0.53724	0.00140263	1	1.27034	down
32	Com_15488_pos	3-Indolepropionic acid		0.45132	-1.14778	4.35858e-05	1	1.6096	down		_	_	_	_	_	_		1.61698	0.693301	0.000291953	1	1.02279	up
33	Com_9551_pos	Tangeretin		3.72364	1.89671	0.00698888	1	1.46189	up		_	_	_	_	_	_		0.324297	-1.62461	0.00260647	1	1.33073	down
34	Com_2932_pos	trans-Anethole		3.2856	1.71616	0.000178539	1	1.40595	up		_	_	_	_	_	_		0.305886	-1.70894	0.00198013	1	1.46923	down
35	Com_4119_pos	DNH		2.23761	1.16196	0.000224281	1	1.55964	up		_	_	_	_	_	_		0.555111	-0.849151	0.00454935	1	1.19628	down
36	Com_1572_pos	17-AAG		7.13372	2.83465	0.00267968	1	1.34008	up		_	_	_	_	_	_		0.115776	-3.1106	1.73811e-05	1	1.53835	down
37	Com_1548_pos	Thioctic acid		1.36301	0.446798	0.00026409	1	1.11397	up		_	_	_	_	_	_		0.645632	-0.631216	6.36984e-05	1	1.65753	down
38	Com_15978_pos	Betulin		1.53592	0.619107	0.00998364	1	1.39913	up		_	_	_	_	_	_		0.662876	-0.593188	0.000708064	1	1.40406	down
39	Com_1220_pos	3,4-Dihydroxybenzaldehyde		1.57836	0.658422	4.87838e-05	1	1.60859	up		_	_	_	_	_	_		0.756128	-0.403298	9.96549e-05	1	1.03684	down
40	Com_19885_pos	Cepharanthine		4.52259	2.17715	0.00205618	1	1.25997	up		_	_	_	_	_	_		0.210356	-2.2491	0.0231756	1	1.43032	down
41	Com_1322_pos	Laricitrin		2.73663	1.4524	0.0122203	1	1.18617	up		_	_	_	_	_	_		0.314261	-1.66996	0.0345947	1	1.47458	down
42	Com_11502_pos	L-Kynurenine		0.196775	-2.34538	9.95558e-06	1	1.43439	down		_	_	_	_	_	_		4.79162	2.26051	6.74049e-06	1	1.45604	up
43	Com_4769_pos	(2-oxo-2,3-dihydro-1H-indol-3-yl)acetic acid		1.72216	0.784219	0.00119853	1	1.02302	up		_	_	_	_	_	_		0.4279	-1.22465	0.000224977	1	1.68317	down
44	Com_10781_pos	2-(Dimethylamino)Guanosine		0.197287	-2.34163	0.00032578	1	1.46307	down		_	_	_	_	_	_		4.46756	2.15949	6.53914e-05	1	1.41726	up
45	Com_16_pos	5-OxoETE		1.71618	0.7792	0.0405987	1	1.16519	up		_	_	_	_	_	_		0.512167	-0.965313	0.00667631	1	1.47132	down
46	Com_2745_pos	N-(4-butyl-2-methylphenyl)-N'-[4-(4-methylpiperazino)phenyl]urea		2.32735	1.21869	0.00753515	1	1.5557	up		_	_	_	_	_	_		0.554254	-0.851381	0.00530159	1	1.14064	down
47	Com_10133_pos	Pectolinarin		6.54052	2.70941	0.00401338	1	1.22666	up		_	_	_	_	_	_		0.0962521	-3.37704	0.00161759	1	1.60375	down
48	Com_220_pos	4-acetyl-4-(ethoxycarbonyl)heptanedioic acid		1.85859	0.894205	0.013187	1	1.07368	up		_	_	_	_	_	_		0.40607	-1.3002	0.00548014	1	1.63706	down
49	Com_8985_pos	methyl 2-(6-hydroxy-3-oxo-3H-xanthen-9-yl)benzoate		0.15261	-2.71208	0.00194873	1	1.55701	down		_	_	_	_	_	_		4.03381	2.01214	0.00111908	1	1.20582	up
50	Com_809_pos	2-{1-[2-(1-benzothiophen-5-ylamino)-2-oxoethyl]cyclohexyl}acetic acid		1.9089	0.932741	0.0103839	1	1.01949	up		_	_	_	_	_	_		0.361117	-1.46946	5.41608e-05	1	1.67909	down
51	Com_50_pos	Hydroxysafflor yellow A		10.1671	3.34584	0.000197214	1	1.31723	up		_	_	_	_	_	_		0.0727044	-3.78181	0.000151904	1	1.56707	down
52	Com_2274_pos	Bufalin		2.24395	1.16604	0.0139741	1	1.15662	up		_	_	_	_	_	_		0.367632	-1.44367	0.0228003	1	1.52375	down
53	Com_4930_pos	UDP		0.702711	-0.508996	0.0416513	1	1.0872	down		_	_	_	_	_	_		1.55154	0.633698	0.022505	1	1.41793	up
54	Com_7401_pos	LPE 18:1		0.235873	-2.08392	0.00012484	1	1.08477	down		_	_	_	_	_	_		8.32619	3.05766	0.000622515	1	1.67238	up
55	Com_2173_pos	PC (14:1e/4:0)		0.296816	-1.75236	0.000119857	1	1.23726	down		_	_	_	_	_	_		4.46201	2.15769	0.000835658	1	1.5992	up
56	Com_4859_pos	Ganoderic acid A		0.522055	-0.937726	0.0151432	1	1.32662	down		_	_	_	_	_	_		1.96109	0.971658	0.0079828	1	1.44113	up
57	Com_796_pos	Epigallocatechin		0.643762	-0.635401	0.00482885	1	1.55493	down		_	_	_	_	_	_		1.34959	0.432518	0.00631673	1	1.11384	up
58	Com_1954_pos	α-Cyclodextrin		34.1684	5.09459	2.08072e-05	1	1.47254	up		_	_	_	_	_	_		0.0412023	-4.60113	0.000150065	1	1.4059	down
59	Com_19_pos	Kuromanin		0.161987	-2.62605	2.08971e-05	1	1.5884	down		_	_	_	_	_	_		3.54604	1.82621	2.81931e-05	1	1.16268	up
60	Com_2516_pos	1-(3-ethyl-2,4-dihydroxy-6-methoxyphenyl)butan-1-one		1.72031	0.782672	0.00987076	1	1.36212	up		_	_	_	_	_	_		0.617918	-0.694513	0.018567	1	1.29389	down
61	Com_8885_pos	N-Acetylaspartate		1.75867	0.814483	0.000677219	1	1.58017	up		_	_	_	_	_	_		0.694163	-0.526654	0.00212899	1	1.07572	down
62	Com_7110_pos	N-Oleoyl Glycine		2.13671	1.09539	9.51186e-05	1	1.24384	up		_	_	_	_	_	_		0.454349	-1.13813	0.0447249	1	1.42255	down
63	Com_6443_pos	5-(acetylamino)-2-hydroxybenzoic acid		3.52443	1.81739	0.000816768	1	1.40353	up		_	_	_	_	_	_		0.34863	-1.52023	0.044445	1	1.29551	down
64	Com_60_pos	Scopoletin		2.07491	1.05305	0.00360207	1	1.41227	up		_	_	_	_	_	_		0.518075	-0.948767	0.00390765	1	1.33857	down
65	Com_224_pos	PharmaGSID_47333		2.39369	1.25924	9.45983e-05	1	1.00217	up		_	_	_	_	_	_		0.263146	-1.92607	0.0111069	1	1.64389	down
66	Com_9994_pos	Indole-3-acetic acid		2.93875	1.5552	0.000453829	1	1.57403	up		_	_	_	_	_	_		0.483507	-1.04839	0.00404813	1	1.11229	down
67	Com_5139_pos	Salvianolic acid A		1.64564	0.718647	0.0211434	1	1.45984	up		_	_	_	_	_	_		0.655037	-0.610352	0.00108866	1	1.29144	down
68	Com_3160_pos	Obacunone		8.89575	3.15312	4.52052e-06	1	1.25248	up		_	_	_	_	_	_		0.0713088	-3.80978	0.00174856	1	1.60174	down
69	Com_7833_pos	Hecogenin		1.38581	0.470725	0.00893035	1	1.12175	up		_	_	_	_	_	_		0.647473	-0.627109	0.00137834	1	1.56749	down
70	Com_2234_pos	5-[4-(phenylsulfonyl)phenyl]-1H-pyrazole		2.50658	1.32572	1.83386e-06	1	1.20681	up		_	_	_	_	_	_		0.307965	-1.69916	0.000279541	1	1.63013	down
71	Com_7204_pos	Methyl gallate		0.118149	-3.08132	3.31552e-07	1	1.55779	down		_	_	_	_	_	_		5.15119	2.36491	1.04287e-06	1	1.25863	up
72	Com_9348_pos	Histamine		3.43977	1.78231	0.00453691	1	1.44275	up		_	_	_	_	_	_		0.324669	-1.62296	0.00132614	1	1.38949	down
73	Com_1098_pos	Isomucronulatol-7-O-glucoside		8.53109	3.09273	0.000394795	1	1.51375	up		_	_	_	_	_	_		0.163211	-2.61519	0.000225115	1	1.34681	down
74	Com_5079_pos	2-(3,4-dihydroxyphenyl)acetamide		3.04542	1.60664	5.15512e-05	1	1.60679	up		_	_	_	_	_	_		0.503002	-0.991364	0.000196056	1	1.04377	down
75	Com_4566_pos	4',7-Dimethoxyisoflavone		2.83952	1.50565	0.0100636	1	1.56716	up		_	_	_	_	_	_		0.527062	-0.923954	0.0151944	1	1.0105	down
76	Com_12853_pos	Geranylgeraniol		2.00973	1.007	0.0185322	1	1.33987	up		_	_	_	_	_	_		0.570159	-0.810563	0.0457156	1	1.17888	down
77	Com_1112_pos	Sedanolide		1.43357	0.519608	0.00299869	1	1.28655	up		_	_	_	_	_	_		0.668678	-0.580617	0.0025398	1	1.51313	down
78	Com_67_pos	Cyanidin		0.187518	-2.4149	0.000234459	1	1.56939	down		_	_	_	_	_	_		3.43899	1.78198	5.21137e-05	1	1.21855	up
79	Com_3271_pos	Heptadecanoic Acid		1.71665	0.779594	0.00347353	1	1.57891	up		_	_	_	_	_	_		0.716235	-0.481495	0.0138033	1	1.02367	down
80	Com_12188_pos	beta-Alanine methyl ester hydrochloride		0.717161	-0.479632	0.00551702	1	1.56258	down		_	_	_	_	_	_		1.24335	0.314228	0.00107332	1	1.07992	up
81	Com_18821_pos	Kavain		1.30183	0.380538	0.0202289	1	1.33377	up		_	_	_	_	_	_		0.77931	-0.35973	0.0171565	1	1.33936	down
82	Com_3465_pos	N7-Methylguanosine		3.28173	1.71446	2.81615e-07	1	1.61743	up		_	_	_	_	_	_		0.490853	-1.02664	0.000826137	1	1.02102	down
83	Com_1917_pos	6-Pentyl-2H-pyran-2-one		2.4179	1.27375	0.00182686	1	1.60947	up		_	_	_	_	_	_		0.584995	-0.773505	5.29735e-05	1	1.02685	down
84	Com_6608_pos	L-(-)-Carvone		1.69002	0.75704	0.0116331	1	1.3663	up		_	_	_	_	_	_		0.632247	-0.66144	0.0147751	1	1.24463	down
85	Com_19216_pos	Cannabidivarin		1.3389	0.421051	0.00697475	1	1.06797	up		_	_	_	_	_	_		0.68326	-0.549494	0.0228004	1	1.48327	down
86	Com_14446_pos	Bisulfurous Acid		0.448045	-1.15828	0.000169974	1	1.59588	down		_	_	_	_	_	_		1.66671	0.737003	0.00149771	1	1.07038	up
87	Com_9016_pos	5-Hydroxyindole-3-acetic acid		0.513579	-0.961343	0.0011951	1	1.15966	down		_	_	_	_	_	_		2.40868	1.26824	0.0141836	1	1.59261	up
88	Com_1086_pos	(±)13-HpODE		4.33631	2.11647	3.69766e-05	1	1.52823	up		_	_	_	_	_	_		0.350005	-1.51455	0.0232563	1	1.18735	down
89	Com_2520_pos	iP9G		2.06661	1.04726	0.00869348	1	1.31656	up		_	_	_	_	_	_		0.46091	-1.11744	0.000667491	1	1.46526	down
90	Com_3793_pos	6-chloro-5-fluoro-1H-benzo[d]imidazole		1.45457	0.54059	0.00865733	1	1.42924	up		_	_	_	_	_	_		0.767172	-0.382378	0.0216713	1	1.06313	down
91	Com_5934_pos	Eleutheroside B		2.1927	1.13271	0.0423323	1	1.38491	up		_	_	_	_	_	_		0.536091	-0.89945	0.0428167	1	1.17069	down
92	Com_2344_pos	L-Homocystine		2.68451	1.42466	0.000161016	1	1.51319	up		_	_	_	_	_	_		0.501405	-0.995951	0.0408485	1	1.14685	down
93	Com_3575_pos	3-(4-hydroxy-3-methoxyphenyl)propanoic acid		0.786602	-0.346295	0.0298714	1	1.10323	down		_	_	_	_	_	_		1.34883	0.431704	0.00938216	1	1.45801	up
1	Com_8754_pos	Wogonin		3.71918	1.89499	0.000933007	1	1.59218	up		_	_	_	_	_	_		_	_	_	_	_	_
2	Com_6974_pos	2-(2,6-dimethoxyphenyl)-5,6-dimethoxy-4H-chromen-4-one		1.51395	0.598322	0.0304941	1	1.29286	up		_	_	_	_	_	_		_	_	_	_	_	_
3	Com_16618_pos	1-Naphthyl acetate		1.70285	0.76795	0.0394658	1	1.25129	up		_	_	_	_	_	_		_	_	_	_	_	_
4	Com_14397_pos	Acetylharpagide		0.663408	-0.592031	0.0305025	1	1.46823	down		_	_	_	_	_	_		_	_	_	_	_	_
5	Com_1206_pos	Ferulic acid O-hexoside		1.73918	0.798405	0.0421431	1	1.30701	up		_	_	_	_	_	_		_	_	_	_	_	_
6	Com_14258_pos	Astragalus polyphenols		0.58173	-0.781578	0.0117466	1	1.56819	down		_	_	_	_	_	_		_	_	_	_	_	_
7	Com_3106_pos	Arteannuin		0.785413	-0.348477	0.00218753	1	1.39382	down		_	_	_	_	_	_		_	_	_	_	_	_
8	Com_8396_pos	Isobutyl 4-hydroxybenzoate		2.29145	1.19626	0.00299386	1	1.58886	up		_	_	_	_	_	_		_	_	_	_	_	_
9	Com_6775_pos	NKK		3.97527	1.99105	0.0493216	1	1.33898	up		_	_	_	_	_	_		_	_	_	_	_	_
10	Com_5146_pos	Phytocassane E		1.59509	0.67364	0.0169257	1	1.42114	up		_	_	_	_	_	_		_	_	_	_	_	_
11	Com_11681_pos	5,7-dihydroxy-6,8-dimethoxy-2-(4-methoxyphenyl)-4H-chromen-4-one		3.83556	1.93944	4.49076e-06	1	1.60547	up		_	_	_	_	_	_		_	_	_	_	_	_
12	Com_3985_pos	Methyl Eugenol		1.28843	0.365612	0.024106	1	1.24142	up		_	_	_	_	_	_		_	_	_	_	_	_
13	Com_3033_pos	3-(2-thienylmethylidene)chroman-4-one		1.59286	0.671617	0.0285334	1	1.50982	up		_	_	_	_	_	_		_	_	_	_	_	_
14	Com_14453_pos	4-[4-(trifluoromethoxy)anilino]-2H-1,3-benzoxazin-2-one		2.29264	1.19701	0.0342357	1	1.50971	up		_	_	_	_	_	_		_	_	_	_	_	_
15	Com_332_pos	Hypoxanthine		0.0152241	-6.0375	5.04675e-05	1	1.62394	down		_	_	_	_	_	_		_	_	_	_	_	_
16	Com_3870_pos	RQH		2.27855	1.18812	0.00287347	1	1.54053	up		_	_	_	_	_	_		_	_	_	_	_	_
17	Com_2399_pos	10-Gingerol		1.39853	0.483906	0.0106558	1	1.50359	up		_	_	_	_	_	_		_	_	_	_	_	_
18	Com_6712_pos	Eugenyl acetate		5.76969	2.52849	0.000270171	1	1.56776	up		_	_	_	_	_	_		_	_	_	_	_	_
19	Com_7563_pos	gamma-Glutamate-Cysteine		2.13447	1.09388	0.0217271	1	1.52699	up		_	_	_	_	_	_		_	_	_	_	_	_
20	Com_7580_pos	L-Alanyl-L-Lysine		0.454523	-1.13758	0.0223924	1	1.33043	down		_	_	_	_	_	_		_	_	_	_	_	_
21	Com_12821_pos	Desthiobiotin		0.446899	-1.16198	2.77995e-05	1	1.62623	down		_	_	_	_	_	_		_	_	_	_	_	_
22	Com_1454_pos	Prohydrojasmon		2.34979	1.23253	0.00535188	1	1.59959	up		_	_	_	_	_	_		_	_	_	_	_	_
23	Com_5344_pos	(5E)-7-methylidene-10-oxo-4-(propan-2-yl)undec-5-enoic acid		2.37796	1.24973	0.0301412	1	1.51967	up		_	_	_	_	_	_		_	_	_	_	_	_
24	Com_1400_pos	Leucylproline		1.29241	0.370067	0.0334897	1	1.25842	up		_	_	_	_	_	_		_	_	_	_	_	_
25	Com_5856_pos	D-Carnitine		0.0886184	-3.49625	4.36029e-05	1	1.62281	down		_	_	_	_	_	_		_	_	_	_	_	_
26	Com_5136_pos	ethyl 4-amino-2-(methylsulfanyl)-1,3-thiazole-5-carboxylate		2.06949	1.04927	0.00302969	1	1.54863	up		_	_	_	_	_	_		_	_	_	_	_	_
27	Com_12801_pos	Astragaloside IV		2.71978	1.44349	0.0497637	1	1.30146	up		_	_	_	_	_	_		_	_	_	_	_	_
28	Com_6805_pos	Kaji-ichigoside F1		1.93751	0.9542	0.0439491	1	1.32296	up		_	_	_	_	_	_		_	_	_	_	_	_
29	Com_3358_pos	TBHQ		1.64284	0.716196	0.00226683	1	1.5122	up		_	_	_	_	_	_		_	_	_	_	_	_
30	Com_2976_pos	Vitamin A		2.10213	1.07185	0.0175796	1	1.51525	up		_	_	_	_	_	_		_	_	_	_	_	_
31	Com_4061_pos	2-deoxyglucose-6-phosphate		1.25346	0.325916	0.00424009	1	1.56049	up		_	_	_	_	_	_		_	_	_	_	_	_
32	Com_226_pos	Irisolidone 7-O-beta-d-glucoside		4.71335	2.23675	0.0126574	1	1.58818	up		_	_	_	_	_	_		_	_	_	_	_	_
33	Com_6651_pos	Muramic acid		0.753918	-0.40752	0.00777755	1	1.38892	down		_	_	_	_	_	_		_	_	_	_	_	_
34	Com_5003_pos	Wikstromol		1.38226	0.467026	0.0257816	1	1.10338	up		_	_	_	_	_	_		_	_	_	_	_	_
35	Com_1352_pos	Isoeugenyl acetate		3.90702	1.96607	1.34017e-06	1	1.62939	up		_	_	_	_	_	_		_	_	_	_	_	_
36	Com_3755_pos	Butanedioicacid		3.17591	1.66717	0.0171378	1	1.47721	up		_	_	_	_	_	_		_	_	_	_	_	_
37	Com_8701_pos	Methylophiopogonone A		4.99642	2.32089	0.00210337	1	1.60353	up		_	_	_	_	_	_		_	_	_	_	_	_
38	Com_2301_pos	Methyl syringate		1.73045	0.791145	0.00396744	1	1.31836	up		_	_	_	_	_	_		_	_	_	_	_	_
39	Com_6423_pos	Ganoderic acid C6		1.87888	0.90987	0.0151249	1	1.47712	up		_	_	_	_	_	_		_	_	_	_	_	_
40	Com_665_pos	12,13-EODE		1.366	0.449955	0.0165666	1	1.51601	up		_	_	_	_	_	_		_	_	_	_	_	_
41	Com_19320_pos	Antiarol		0.445208	-1.16745	0.00021679	1	1.61142	down		_	_	_	_	_	_		_	_	_	_	_	_
42	Com_588_pos	Pulegone		2.50895	1.32708	0.0331314	1	1.51373	up		_	_	_	_	_	_		_	_	_	_	_	_
43	Com_2066_pos	LysoPC 16:1		0.0221483	-5.49666	0.000146387	1	1.61482	down		_	_	_	_	_	_		_	_	_	_	_	_
44	Com_70_pos	Norverapamil		13.6132	3.76693	0.00230516	1	1.61151	up		_	_	_	_	_	_		_	_	_	_	_	_
45	Com_2406_pos	Stachydrine		0.71489	-0.484207	0.015615	1	1.36912	down		_	_	_	_	_	_		_	_	_	_	_	_
46	Com_3416_pos	Saxitoxin		0.582614	-0.779389	0.0208211	1	1.54658	down		_	_	_	_	_	_		_	_	_	_	_	_
47	Com_916_pos	5,6-dimethyl-4-oxo-4H-pyran-2-carboxylic acid		1.79988	0.847899	0.0168495	1	1.34039	up		_	_	_	_	_	_		_	_	_	_	_	_
48	Com_1726_pos	Benzoic acid		0.813185	-0.298345	0.0010518	1	1.30626	down		_	_	_	_	_	_		_	_	_	_	_	_
49	Com_297_pos	3-methyl-5-oxo-5-(4-toluidino)pentanoic acid		0.0941076	-3.40954	1.39827e-07	1	1.61392	down		_	_	_	_	_	_		_	_	_	_	_	_
50	Com_4017_pos	Valylproline		1.31009	0.389664	0.00719689	1	1.36054	up		_	_	_	_	_	_		_	_	_	_	_	_
51	Com_6167_pos	QKK		2.07528	1.05331	0.00966343	1	1.38677	up		_	_	_	_	_	_		_	_	_	_	_	_
52	Com_6138_pos	N-[(4-hydroxy-3-methoxyphenyl)methyl]-8-methylnonanamide		1.23082	0.299624	0.000123193	1	1.4586	up		_	_	_	_	_	_		_	_	_	_	_	_
53	Com_9179_pos	N-Acetylphenylalanine		1.99903	0.999303	0.0469591	1	1.29774	up		_	_	_	_	_	_		_	_	_	_	_	_
54	Com_4221_pos	4-Ethylphenol		1.34726	0.43003	0.0347348	1	1.47157	up		_	_	_	_	_	_		_	_	_	_	_	_
55	Com_17523_pos	LPE 16:0		0.26153	-1.93495	0.0241671	1	1.54272	down		_	_	_	_	_	_		_	_	_	_	_	_
56	Com_2047_pos	Gracillin		1.72071	0.783003	0.0294768	1	1.50368	up		_	_	_	_	_	_		_	_	_	_	_	_
57	Com_475_pos	2-Methoxybenzaldehyde		1.2343	0.303691	0.00945512	1	1.46982	up		_	_	_	_	_	_		_	_	_	_	_	_
58	Com_5843_pos	7-Methoxy-4-methylcoumarin		0.634953	-0.655278	0.0459318	1	1.45831	down		_	_	_	_	_	_		_	_	_	_	_	_
59	Com_6064_pos	Spectinomycin		1.38593	0.470855	0.0298039	1	1.28847	up		_	_	_	_	_	_		_	_	_	_	_	_
60	Com_9526_pos	Daphnoretin		0.496719	-1.0095	2.27241e-05	1	1.61753	down		_	_	_	_	_	_		_	_	_	_	_	_
61	Com_9354_pos	Adenylosuccinic acid		0.0467585	-4.41863	0.000338145	1	1.61291	down		_	_	_	_	_	_		_	_	_	_	_	_
62	Com_13156_pos	Maltitol		0.690831	-0.533596	0.0186683	1	1.21719	down		_	_	_	_	_	_		_	_	_	_	_	_
63	Com_17732_pos	Psoralen		0.564335	-0.825375	0.0213609	1	1.50508	down		_	_	_	_	_	_		_	_	_	_	_	_
64	Com_3628_pos	Threonyl carbamoyl adenosine		1.88322	0.913205	0.00275208	1	1.29065	up		_	_	_	_	_	_		_	_	_	_	_	_
65	Com_700_pos	3-[4-methyl-1-(2-methylpropanoyl)-3-oxocyclohexyl]butanoic acid		2.87379	1.52296	1.77429e-05	1	1.62406	up		_	_	_	_	_	_		_	_	_	_	_	_
66	Com_4146_pos	Phe-Pro		0.731655	-0.450764	0.0420551	1	1.409	down		_	_	_	_	_	_		_	_	_	_	_	_
67	Com_17024_pos	Dihydrotanshinone I		1.35454	0.437802	0.00197624	1	1.26318	up		_	_	_	_	_	_		_	_	_	_	_	_
68	Com_4072_pos	Chikusetsusponin Iva		2.491	1.31673	0.0386945	1	1.45981	up		_	_	_	_	_	_		_	_	_	_	_	_
69	Com_7453_pos	Shikimic Acid		1.60893	0.686103	0.0412082	1	1.09996	up		_	_	_	_	_	_		_	_	_	_	_	_
70	Com_11239_pos	Clareolide		0.764723	-0.386991	0.0404991	1	1.26444	down		_	_	_	_	_	_		_	_	_	_	_	_
71	Com_19358_pos	Bisdemethoxycurcumin		0.479623	-1.06003	0.00011192	1	1.62145	down		_	_	_	_	_	_		_	_	_	_	_	_
72	Com_1413_pos	Isofraxidin		1.24502	0.316163	0.00525543	1	1.4175	up		_	_	_	_	_	_		_	_	_	_	_	_
73	Com_10289_pos	6,7-Dimethoxy-4-Methylcoumarin		2.95228	1.56183	0.00693118	1	1.56629	up		_	_	_	_	_	_		_	_	_	_	_	_
74	Com_3178_pos	Toddalolactone		1.37583	0.460297	0.011726	1	1.49536	up		_	_	_	_	_	_		_	_	_	_	_	_
75	Com_3256_pos	4-Methylcatechol		1.38769	0.47269	0.0161847	1	1.08072	up		_	_	_	_	_	_		_	_	_	_	_	_
76	Com_1675_pos	Methyl vanillate		1.31978	0.400298	0.0110237	1	1.4377	up		_	_	_	_	_	_		_	_	_	_	_	_
77	Com_2842_pos	Wulignan A1		2.57617	1.36523	0.00252482	1	1.60977	up		_	_	_	_	_	_		_	_	_	_	_	_
78	Com_6482_pos	2,3-dihydroxypropyl 12-methyltridecanoate		1.5429	0.625649	0.0183088	1	1.12937	up		_	_	_	_	_	_		_	_	_	_	_	_
79	Com_3579_pos	Furanodiene		2.8701	1.5211	5.04273e-05	1	1.61759	up		_	_	_	_	_	_		_	_	_	_	_	_
80	Com_17151_pos	Raddeanin A		2.42638	1.27881	0.000977752	1	1.45571	up		_	_	_	_	_	_		_	_	_	_	_	_
1	Com_2155_pos	carbamazepine-d10		_	_	_	_	_	_		8.94473	3.16104	9.67972e-05	1	1.45186	up		6.02526	2.59102	0.000161608	1	1.31184	up
2	Com_615_pos	5,6-dimethyl-3-[5-(trifluoromethyl)pyridin-2-yl]-1,2,4-triazine		_	_	_	_	_	_		0.331983	-1.59082	0.000116539	1	1.42628	down		0.383084	-1.38427	0.00105135	1	1.36906	down
3	Com_18672_pos	4-Hydroxyalprazolam		_	_	_	_	_	_		16.5152	4.04572	0.000429443	1	1.38623	up		14.0001	3.80737	2.65247e-05	1	1.43865	up
4	Com_140_pos	13,14-dihydro-15-keto Prostaglandin A2		_	_	_	_	_	_		0.536954	-0.897129	0.00881827	1	1.47276	down		0.631206	-0.663818	0.0171502	1	1.20382	down
5	Com_315_pos	LPC 18:3		_	_	_	_	_	_		0.769795	-0.377454	0.0050636	1	1.17861	down		0.736392	-0.441454	0.00286398	1	1.51828	down
6	Com_252_pos	DMK		_	_	_	_	_	_		3.81345	1.9311	7.27853e-05	1	1.51787	up		2.54166	1.34577	4.60575e-06	1	1.16619	up
7	Com_3774_pos	Isoquinoline		_	_	_	_	_	_		0.678467	-0.55965	0.00290512	1	1.33504	down		0.707865	-0.498454	0.00836258	1	1.30505	down
8	Com_5077_pos	2-{[(4,5-dimethoxy-2-nitrophenethyl)imino]methyl}phenol		_	_	_	_	_	_		3.8313	1.93784	3.68657e-05	1	1.4288	up		3.03813	1.60318	0.00746929	1	1.31705	up
9	Com_18087_pos	Palmitic acid		_	_	_	_	_	_		2.56266	1.35764	4.8273e-05	1	1.17011	up		3.18237	1.6701	0.00361503	1	1.5961	up
10	Com_1640_pos	N1,N10-Dicoumaroyl spermidine		_	_	_	_	_	_		4.1524	2.05395	1.40725e-06	1	1.5083	up		2.77365	1.47179	0.000151001	1	1.19228	up
11	Com_966_pos	3-[3-(beta-D-Glucopyranosyloxy)-2-methoxyphenyl]propanoic acid		_	_	_	_	_	_		1.38274	0.467532	0.00384727	1	1.11576	up		1.52567	0.609448	0.00103039	1	1.60849	up
12	Com_150_pos	Lactose		_	_	_	_	_	_		2.55129	1.35123	0.00129083	1	1.49518	up		1.93076	0.94917	0.00287021	1	1.15647	up
13	Com_17839_pos	5,6,7-Trimethoxyflavone		_	_	_	_	_	_		5.43374	2.44195	0.00115001	1	1.42512	up		4.29911	2.10404	0.000191512	1	1.35835	up
14	Com_7230_pos	C-pentosyl-apeignin O-feruloylhexoside		_	_	_	_	_	_		1.73316	0.793404	8.28045e-05	1	1.00628	up		2.27404	1.18526	0.00366377	1	1.66514	up
15	Com_25_pos	L-Pyroglutamic acid		_	_	_	_	_	_		0.65108	-0.619093	0.000197706	1	1.16595	down		0.582685	-0.779212	0.00169185	1	1.61812	down
16	Com_523_pos	6-Methylquinoline		_	_	_	_	_	_		0.710716	-0.492656	0.0229238	1	1.10629	down		0.643624	-0.635709	0.0147599	1	1.57043	down
17	Com_7999_pos	(-)-3-(3,4-Dihydroxyphenyl)-2-methylalanine		_	_	_	_	_	_		1.44941	0.535467	2.9099e-05	1	1.19794	up		1.48701	0.572414	0.0407615	1	1.43846	up
18	Com_2117_pos	1-Deoxynojirimycin		_	_	_	_	_	_		3.37686	1.75568	0.0018471	1	1.38012	up		2.54686	1.34872	0.0166005	1	1.19621	up
19	Com_14297_pos	Zolpidem-d6		_	_	_	_	_	_		1.59096	0.669896	0.00287228	1	1.37246	up		1.47333	0.559083	0.00699718	1	1.26651	up
20	Com_212_pos	3-Hydroxy-3-Methylpentane-1,5-Dioic Acid		_	_	_	_	_	_		1.99345	0.995269	0.0400287	1	1.18777	up		1.9428	0.958138	0.0181928	1	1.21862	up
21	Com_7475_pos	5-methoxyflavone		_	_	_	_	_	_		1.48525	0.570702	0.0086584	1	1.41444	up		1.35356	0.436754	0.00533321	1	1.19032	up
22	Com_15098_pos	3-Hydroxynaphthalene-2,7-Disulphonic acid		_	_	_	_	_	_		0.172083	-2.53882	0.00681018	1	1.24077	down		0.142325	-2.81274	0.00320578	1	1.50421	down
23	Com_13675_pos	Thymidine 5'-diphosphate		_	_	_	_	_	_		0.779843	-0.358744	0.00792764	1	1.04198	down		0.706956	-0.500307	0.00216322	1	1.59635	down
24	Com_6891_pos	Isosilybin		_	_	_	_	_	_		0.546913	-0.870618	0.031868	1	1.34176	down		0.60342	-0.728765	0.000443539	1	1.26611	down
25	Com_12202_pos	all-cis-4,7,10,13,16-Docosapentaenoic acid		_	_	_	_	_	_		5.26929	2.39761	0.000130231	1	1.50312	up		3.24285	1.69726	0.00152224	1	1.16908	up
26	Com_136_pos	Pyroglutamic acid		_	_	_	_	_	_		0.666436	-0.585461	0.00110824	1	1.24435	down		0.631258	-0.663699	6.33089e-05	1	1.55653	down
27	Com_9393_pos	Senkyunolide A		_	_	_	_	_	_		1.44991	0.53596	0.0127744	1	1.38301	up		1.32683	0.407987	0.0207011	1	1.14521	up
28	Com_20205_pos	18-Nor-4,15-dihydroxyabieta-8,11,13-trien-7-one		_	_	_	_	_	_		2.51914	1.33293	0.0159202	1	1.45091	up		1.96446	0.974131	0.00369987	1	1.15445	up
29	Com_14887_pos	Neocryptotanshinone		_	_	_	_	_	_		4.18161	2.06406	0.000226686	1	1.44177	up		3.2055	1.68055	0.000639094	1	1.2986	up
30	Com_14187_pos	Gambogenic acid		_	_	_	_	_	_		0.557497	-0.842965	0.0200253	1	1.15495	down		0.500011	-0.999968	0.000346814	1	1.53238	down
31	Com_18328_pos	Guanosine 5'-diphosphate		_	_	_	_	_	_		0.193683	-2.36823	9.4158e-05	1	1.47582	down		0.291717	-1.77736	0.00122519	1	1.21527	down
32	Com_16328_pos	PC (16:0/17:1)		_	_	_	_	_	_		4.39198	2.13487	0.00295463	1	1.46093	up		3.05206	1.60978	0.00706308	1	1.21969	up
33	Com_1723_pos	L-Methionine Methyl Ester		_	_	_	_	_	_		0.315946	-1.66225	3.32369e-05	1	1.49211	down		0.419562	-1.25304	6.42092e-06	1	1.24061	down
34	Com_15414_pos	LPE 20:1		_	_	_	_	_	_		6.90333	2.78729	0.00040545	1	1.51969	up		3.3993	1.76524	0.0014344	1	1.05142	up
35	Com_6048_pos	Eicosapentaenoic acid		_	_	_	_	_	_		0.430801	-1.21491	0.000646334	1	1.34015	down		0.4318	-1.21156	0.00252206	1	1.46547	down
36	Com_2880_pos	Targinine		_	_	_	_	_	_		0.221389	-2.17534	1.89891e-05	1	1.27408	down		0.190522	-2.39197	0.00317243	1	1.53279	down
37	Com_4207_pos	Ruscogenin		_	_	_	_	_	_		0.322578	-1.63228	0.00205789	1	1.43008	down		0.384546	-1.37877	0.000756757	1	1.3247	down
38	Com_612_pos	Indole-3-Carboxaldehyde		_	_	_	_	_	_		0.679169	-0.558158	0.00273921	1	1.11731	down		0.599014	-0.739337	0.00137852	1	1.63041	down
39	Com_373_pos	L-(-)-Methionine		_	_	_	_	_	_		0.178283	-2.48776	0.000299034	1	1.52947	down		0.326805	-1.6135	0.00270355	1	1.0954	down
40	Com_4396_pos	Cytidine		_	_	_	_	_	_		0.768396	-0.380077	0.0112633	1	1.14085	down		0.733559	-0.447014	0.0053356	1	1.48352	down
41	Com_16164_pos	N', N''-p-Coumaroyl, Feruloylspermidine		_	_	_	_	_	_		4.25762	2.09005	0.000710223	1	1.47245	up		2.72796	1.44782	0.0087665	1	1.13594	up
42	Com_1854_pos	(2R,3S,4S,5R,6R)-2-(hydroxymethyl)-6-(2-phenylethoxy)oxane-3,4,5-triol		_	_	_	_	_	_		1.68696	0.754424	0.00300083	1	1.32802	up		1.67798	0.746727	0.00161611	1	1.45028	up
43	Com_3329_pos	Trachelogenin		_	_	_	_	_	_		1.36666	0.45065	0.0072728	1	1.07913	up		1.5196	0.603693	0.0104375	1	1.5862	up
44	Com_3284_pos	L-5-Hydroxytryptophan		_	_	_	_	_	_		0.387196	-1.36886	0.000624554	1	1.46916	down		0.468603	-1.09356	2.2899e-05	1	1.29462	down
45	Com_4622_pos	Lapachol		_	_	_	_	_	_		0.712607	-0.488821	0.00281556	1	1.13637	down		0.652063	-0.616916	0.00228285	1	1.58292	down
46	Com_3736_pos	Ethyl paraben		_	_	_	_	_	_		2.01297	1.00932	0.0171395	1	1.42484	up		1.60922	0.686366	0.00561239	1	1.04243	up
47	Com_538_pos	Betulonic acid		_	_	_	_	_	_		47.2605	5.56256	0.000150307	1	1.50653	up		16.5211	4.04624	6.65255e-09	1	1.20699	up
48	Com_1600_pos	EPH		_	_	_	_	_	_		0.403979	-1.30765	0.000530879	1	1.2412	down		0.35705	-1.4858	0.0036585	1	1.55758	down
49	Com_1226_pos	7-(3,4-dihydroxyphenyl)-5-hydroxy-1-(4-hydroxyphenyl)heptan-3-one		_	_	_	_	_	_		2.64588	1.40375	0.000393674	1	1.16701	up		3.39975	1.76543	3.29594e-05	1	1.62027	up
50	Com_24_pos	DL-Glutamine		_	_	_	_	_	_		0.650782	-0.619753	0.000197395	1	1.16673	down		0.582638	-0.779328	0.00169294	1	1.61772	down
51	Com_2588_pos	Tianshic acid		_	_	_	_	_	_		0.496306	-1.0107	0.0350104	1	1.19688	down		0.471797	-1.08376	0.0196016	1	1.39579	down
52	Com_323_pos	Taxifolin		_	_	_	_	_	_		1.74885	0.806406	0.000666254	1	1.15763	up		1.99875	0.999101	0.000861421	1	1.58309	up
53	Com_10103_pos	Raceanisodamine		_	_	_	_	_	_		0.689337	-0.536718	0.00536593	1	1.44789	down		0.791876	-0.336654	0.00824298	1	1.0038	down
54	Com_7550_pos	Coptisine		_	_	_	_	_	_		1.68707	0.754521	0.00236209	1	1.14587	up		1.8048	0.85184	0.0228936	1	1.45169	up
55	Com_6427_pos	Gly-Tyr		_	_	_	_	_	_		0.449782	-1.1527	0.0138064	1	1.33454	down		0.554843	-0.849848	0.0313716	1	1.09676	down
56	Com_49_pos	Maslinic acid		_	_	_	_	_	_		6.06179	2.59974	1.65601e-05	1	1.54098	up		3.04217	1.6051	0.000132853	1	1.04918	up
57	Com_104_pos	2-oxopiperidine-3-carbohydrazide		_	_	_	_	_	_		0.282592	-1.82321	4.61511e-07	1	1.07783	down		0.169832	-2.55782	0.000102705	1	1.66563	down
58	Com_524_pos	LPE 18:2		_	_	_	_	_	_		1.60249	0.68032	7.17696e-05	1	1.49285	up		1.39612	0.48142	0.00164841	1	1.16637	up
59	Com_3314_pos	Phellodensin F		_	_	_	_	_	_		0.716999	-0.479957	0.044965	1	1.03301	down		0.648322	-0.625217	0.00159675	1	1.51337	down
60	Com_2952_pos	Olivetol		_	_	_	_	_	_		0.731299	-0.451466	0.00280717	1	1.02556	down		0.632559	-0.660728	6.35051e-05	1	1.65857	down
61	Com_637_pos	2-Adamantanone		_	_	_	_	_	_		3.56911	1.83557	0.000342339	1	1.35709	up		3.48638	1.80173	1.87946e-05	1	1.46642	up
62	Com_706_pos	Zeatin-7-N-glucoside		_	_	_	_	_	_		0.411006	-1.28277	0.000484515	1	1.22237	down		0.356608	-1.48759	0.00311592	1	1.56831	down
63	Com_1447_pos	1,4-dihydroxyheptadec-16-en-2-yl acetate		_	_	_	_	_	_		0.495182	-1.01397	0.00402641	1	1.40073	down		0.556233	-0.846238	0.00154369	1	1.30009	down
64	Com_12338_pos	5-Methyl-7-methoxyisoflavone		_	_	_	_	_	_		1.58792	0.667135	0.0408317	1	1.05173	up		1.77484	0.827689	0.00731219	1	1.41136	up
65	Com_3752_pos	Gly-Tyr-Ala		_	_	_	_	_	_		0.619996	-0.68967	0.00339617	1	1.28509	down		0.600852	-0.734918	0.0037615	1	1.50901	down
66	Com_16281_pos	Thromboxane B2		_	_	_	_	_	_		0.514991	-0.957381	0.0277456	1	1.0925	down		0.427249	-1.22685	0.000337853	1	1.57303	down
67	Com_273_pos	(2E)-6-hydroxy-2-methyl-6-(4-methylphenyl)hept-2-enoic acid		_	_	_	_	_	_		3.3734	1.7542	0.00013173	1	1.22888	up		4.16519	2.05838	0.000186456	1	1.58946	up
68	Com_1129_pos	Hesperetin 5-O-glucoside		_	_	_	_	_	_		0.151785	-2.71989	2.36677e-06	1	1.54613	down		0.322965	-1.63055	5.56446e-05	1	1.02231	down
69	Com_5163_pos	1-(4-butylphenyl)-3-(dimethylamino)propan-1-one hydrochloride		_	_	_	_	_	_		1.34627	0.428969	0.00111487	1	1.4567	up		1.24907	0.32085	0.00275123	1	1.1984	up
70	Com_550_pos	ethyl 1-(3-nitro-2-thienyl)piperidine-4-carboxylate		_	_	_	_	_	_		0.19172	-2.38293	0.000368811	1	1.4019	down		0.220612	-2.18042	0.000920605	1	1.41434	down
71	Com_16859_pos	L-Hisidine		_	_	_	_	_	_		0.354745	-1.49514	0.0119203	1	1.47817	down		0.485468	-1.04255	0.0193177	1	1.14153	down
72	Com_2490_pos	Neoprzewaquinone A		_	_	_	_	_	_		0.112848	-3.14755	0.00116669	1	1.32165	down		0.107382	-3.21917	9.62022e-06	1	1.49793	down
73	Com_5237_pos	7,8-Dihydroxycoumarin		_	_	_	_	_	_		1.72811	0.789194	0.00293503	1	1.51769	up		1.42493	0.510888	5.65541e-05	1	1.08025	up
74	Com_7472_pos	4-(anilinomethylidene)-3-methyl-4,5-dihydroisoxazol-5-one		_	_	_	_	_	_		0.354706	-1.4953	8.37101e-06	1	1.43665	down		0.412711	-1.2768	0.00231446	1	1.34873	down
75	Com_5297_pos	trans-3-Indoleacrylic acid		_	_	_	_	_	_		0.459343	-1.12236	0.000581136	1	1.49079	down		0.599658	-0.737788	0.0245272	1	1.06625	down
76	Com_13896_pos	Polygalic acid		_	_	_	_	_	_		0.378935	-1.39998	0.0200883	1	1.00037	down		0.241948	-2.04723	4.79817e-06	1	1.64846	down
77	Com_11511_pos	Corylifol A		_	_	_	_	_	_		3.49272	1.80435	0.000247401	1	1.43949	up		2.79282	1.48172	0.000332203	1	1.30173	up
78	Com_6_pos	9-Oxo-ODE		_	_	_	_	_	_		0.393177	-1.34675	1.01955e-05	1	1.31731	down		0.37836	-1.40217	1.27723e-05	1	1.51146	down
79	Com_10602_pos	Ethyl caffeate		_	_	_	_	_	_		5.61345	2.48889	4.38716e-05	1	1.45737	up		3.1048	1.6345	0.0347498	1	1.11039	up
80	Com_1867_pos	HPK		_	_	_	_	_	_		0.465291	-1.10379	8.23649e-05	1	1.15928	down		0.378719	-1.4008	2.93726e-05	1	1.62104	down
81	Com_960_pos	1-O-(3,4,5-Trimethoxybenzoyl)-beta-L-galactopyranose		_	_	_	_	_	_		0.257958	-1.95479	0.00113925	1	1.31971	down		0.251149	-1.99338	3.12644e-05	1	1.48995	down
82	Com_271_pos	5-(6-hydroxy-6-methyloctyl)-2,5-dihydrofuran-2-one		_	_	_	_	_	_		3.27625	1.71204	8.93959e-05	1	1.23853	up		3.95811	1.98481	0.000399169	1	1.58261	up
83	Com_3260_pos	1-adamantyl(piperidino)methanone		_	_	_	_	_	_		1.33249	0.414122	0.00728168	1	1.467	up		1.2377	0.307666	0.00294929	1	1.20266	up
84	Com_5284_pos	Cyclic AMP		_	_	_	_	_	_		0.56657	-0.819674	0.00719788	1	1.38214	down		0.639202	-0.645656	0.00542438	1	1.21294	down
85	Com_2278_pos	6-Deoxy-D-glucose		_	_	_	_	_	_		2.97854	1.57461	0.00108347	1	1.45347	up		2.25624	1.17392	0.0103302	1	1.20433	up
86	Com_7075_pos	INH		_	_	_	_	_	_		1.50979	0.594349	0.0328451	1	1.27549	up		1.43482	0.520873	0.0065392	1	1.20679	up
87	Com_8766_pos	Dextromethorphan hydrobromide		_	_	_	_	_	_		1.34586	0.428529	0.00147118	1	1.37331	up		1.2872	0.364232	0.0062128	1	1.29025	up
88	Com_5082_pos	4-Ethylbenzaldehyde		_	_	_	_	_	_		2.85808	1.51505	0.000506438	1	1.35487	up		2.76915	1.46944	0.000772448	1	1.44912	up
89	Com_16113_pos	Picropodophyllin		_	_	_	_	_	_		1.99023	0.992937	0.00803123	1	1.30027	up		1.99292	0.994881	0.0177924	1	1.4311	up
90	Com_968_pos	YPH		_	_	_	_	_	_		1.2281	0.296432	0.0259999	1	1.21035	up		1.23181	0.300782	0.0118332	1	1.34094	up
91	Com_56_pos	Cinnamic acid		_	_	_	_	_	_		0.329408	-1.60205	4.84869e-06	1	1.54264	down		0.504557	-0.986911	0.000168133	1	1.04676	down
92	Com_5022_pos	Geranylacetone		_	_	_	_	_	_		1.42921	0.515216	0.00442488	1	1.42695	up		1.30811	0.387488	0.0123082	1	1.18056	up
93	Com_10655_pos	Embelin		_	_	_	_	_	_		0.392598	-1.34888	0.00173786	1	1.18556	down		0.325005	-1.62147	0.000104723	1	1.57889	down
94	Com_587_pos	Ganoderic acid C2		_	_	_	_	_	_		4.02766	2.00994	0.048298	1	1.37453	up		3.00426	1.58701	0.00312507	1	1.10298	up
95	Com_235_pos	Salvianolic acid C		_	_	_	_	_	_		0.472752	-1.08084	0.00570254	1	1.02322	down		0.33164	-1.59231	2.08184e-06	1	1.67055	down
96	Com_8710_pos	Glutathione (oxidized)		_	_	_	_	_	_		4.92072	2.29887	0.0230649	1	1.21782	up		3.98839	1.99581	0.0406367	1	1.25967	up
97	Com_16022_pos	1-(piperidinomethyl)-2-naphthol		_	_	_	_	_	_		1.26524	0.339417	0.0182117	1	1.15178	up		1.30784	0.38719	0.014023	1	1.43995	up
98	Com_2139_pos	4-(2,3-dihydro-1,4-benzodioxin-6-yl)-1,2-diphenylbut-2-ene-1,4-dione		_	_	_	_	_	_		0.251948	-1.9888	1.31376e-05	1	1.47164	down		0.333937	-1.58235	1.38543e-05	1	1.28999	down
99	Com_8172_pos	2-({[2,6-bis(phenylthio)pyridin-3-yl]imino}methyl)phenol		_	_	_	_	_	_		3.72671	1.8979	0.000805962	1	1.50851	up		2.37793	1.24971	0.000883889	1	1.08699	up
100	Com_106_pos	Hederagenin		_	_	_	_	_	_		3.23641	1.6944	2.21723e-05	1	1.48083	up		2.47431	1.30702	4.97734e-05	1	1.25922	up
101	Com_137_pos	13-HPODE		_	_	_	_	_	_		0.538166	-0.893876	0.00848379	1	1.47141	down		0.63049	-0.665454	0.0166437	1	1.20997	down
102	Com_139_pos	Stearoyl Ethanolamide		_	_	_	_	_	_		3.04106	1.60457	0.000839319	1	1.5141	up		2.07848	1.05553	0.00472345	1	1.09461	up
103	Com_2423_pos	Arctiin		_	_	_	_	_	_		0.196953	-2.34408	0.00165883	1	1.21585	down		0.150936	-2.72799	0.00895218	1	1.53598	down
104	Com_10065_pos	N-(1-methyl-3-phenyl-1H-pyrazol-5-yl)-N'-(2-thienyl)urea		_	_	_	_	_	_		2.05245	1.03734	0.00314227	1	1.10581	up		2.56923	1.36133	0.00181359	1	1.59475	up
105	Com_8019_pos	Indole-3-acetamide		_	_	_	_	_	_		0.381984	-1.38842	0.00492082	1	1.46725	down		0.492464	-1.02191	0.0138674	1	1.19548	down
106	Com_82_pos	DL-Tryptophan		_	_	_	_	_	_		0.736517	-0.441208	0.000705966	1	1.13453	down		0.673173	-0.57095	5.51419e-05	1	1.61971	down
107	Com_5094_pos	Ne-(1-Carboxymethyl)-L-lysine		_	_	_	_	_	_		1.68436	0.752202	0.00357638	1	1.06144	up		2.07717	1.05462	0.00183368	1	1.63923	up
108	Com_21_pos	Procyanidin B2		_	_	_	_	_	_		1.72148	0.783647	0.00783758	1	1.03858	up		2.16399	1.11369	0.00254386	1	1.63086	up
109	Com_58_pos	L-Phenylalanine		_	_	_	_	_	_		0.330024	-1.59936	2.7244e-06	1	1.54226	down		0.504567	-0.986882	0.000248901	1	1.04814	down
110	Com_16804_pos	lupinine		_	_	_	_	_	_		1.37622	0.460713	0.0168936	1	1.35228	up		1.28552	0.362349	0.0250703	1	1.17339	up
111	Com_1659_pos	9-Hydroxy-(10E,12Z,15Z)-Octadecatrienoic Acid		_	_	_	_	_	_		0.381386	-1.39068	0.00465207	1	1.22838	down		0.331588	-1.59254	0.0010998	1	1.54434	down
112	Com_9121_pos	Lithocholic Acid		_	_	_	_	_	_		0.0789258	-3.66336	0.00190238	1	1.48458	down		0.151457	-2.72302	0.00630957	1	1.22213	down
113	Com_78_pos	Indole-3-acrylic acid		_	_	_	_	_	_		0.735979	-0.442263	0.00063508	1	1.13577	down		0.672858	-0.571625	5.59325e-05	1	1.61947	down
114	Com_17486_pos	Homocysteine		_	_	_	_	_	_		1.42336	0.509303	0.00162089	1	1.14564	up		1.56734	0.648319	0.000181592	1	1.60379	up
115	Com_441_pos	Gingerglycolipid B		_	_	_	_	_	_		2.03342	1.02391	0.00236815	1	1.2991	up		2.12827	1.08968	0.000279541	1	1.51938	up
116	Com_445_pos	N1-(1-benzyl-4-piperidyl)-4-chlorobenzene-1-sulfonamide		_	_	_	_	_	_		2.76537	1.46747	0.0261388	1	1.15115	up		3.03829	1.60326	0.0213651	1	1.36937	up
117	Com_555_pos	N-(4-piperidinophenyl)-2-thiophenecarboxamide		_	_	_	_	_	_		1.94006	0.956102	0.000804958	1	1.42469	up		1.75794	0.813888	0.000501033	1	1.33942	up
118	Com_4544_pos	(2R,3S,4S,5R,6R)-2-(hydroxymethyl)-6-(propan-2-yloxy)oxane-3,4,5-triol		_	_	_	_	_	_		0.622927	-0.682864	0.00303157	1	1.30913	down		0.610749	-0.711349	0.000795007	1	1.50227	down
119	Com_17969_pos	Homoharringtonine		_	_	_	_	_	_		2.74223	1.45535	0.00360739	1	1.50783	up		1.94223	0.957714	0.00193635	1	1.09733	up
1	Com_7526_pos	Cinnamoyl tyramine		_	_	_	_	_	_		0.294369	-1.7643	7.60643e-05	1	1.54262	down		_	_	_	_	_	_
2	Com_8613_pos	LPE 20:3		_	_	_	_	_	_		7.05967	2.8196	0.00107804	1	1.53316	up		_	_	_	_	_	_
3	Com_674_pos	Guanine		_	_	_	_	_	_		0.394448	-1.34209	0.0285513	1	1.39789	down		_	_	_	_	_	_
4	Com_17641_pos	Panaxydol		_	_	_	_	_	_		2.20605	1.14147	0.0100753	1	1.42431	up		_	_	_	_	_	_
5	Com_5318_pos	Triptophenolide		_	_	_	_	_	_		5.28342	2.40147	0.0450726	1	1.33096	up		_	_	_	_	_	_
6	Com_10824_pos	Prostaglandin E2-1-glyceryl ester		_	_	_	_	_	_		1.53928	0.622257	0.036003	1	1.32809	up		_	_	_	_	_	_
7	Com_6005_pos	3-[(5-nitropyridin-2-yl)oxy]-1H-indazole		_	_	_	_	_	_		0.273089	-1.87256	0.00564598	1	1.19239	down		_	_	_	_	_	_
8	Com_7319_pos	m-Cresol		_	_	_	_	_	_		0.64296	-0.637198	0.0147676	1	1.4143	down		_	_	_	_	_	_
9	Com_5837_pos	PC (5:0/13:1)		_	_	_	_	_	_		2.2112	1.14483	0.00225772	1	1.46815	up		_	_	_	_	_	_
10	Com_7175_pos	N-Octyl-2-pyrrolidone		_	_	_	_	_	_		1.29384	0.371657	0.0164296	1	1.22055	up		_	_	_	_	_	_
11	Com_17268_pos	Sclareolide		_	_	_	_	_	_		2.07784	1.05508	0.0286925	1	1.33944	up		_	_	_	_	_	_
12	Com_11_pos	D-(+)-Proline		_	_	_	_	_	_		0.434407	-1.20288	0.000827444	1	1.53942	down		_	_	_	_	_	_
13	Com_7511_pos	4-Hydroxyisoleucine		_	_	_	_	_	_		1.45046	0.536509	0.00356439	1	1.05874	up		_	_	_	_	_	_
14	Com_10293_pos	YQH		_	_	_	_	_	_		0.289899	-1.78638	0.00110785	1	1.50624	down		_	_	_	_	_	_
15	Com_4515_pos	4-{3-[(3,4-dihydroxyphenyl)methyl]-2-methylbutyl}benzene-1,2-diol		_	_	_	_	_	_		1.48292	0.568438	0.00389226	1	1.2227	up		_	_	_	_	_	_
16	Com_133_pos	3-(3,4-dihydroxyphenyl)propanoic acid		_	_	_	_	_	_		0.422896	-1.24163	0.00234891	1	1.0851	down		_	_	_	_	_	_
17	Com_972_pos	1,2,3,7-Tetramethoxyxanthone		_	_	_	_	_	_		2.58959	1.37273	1.2837e-05	1	1.54475	up		_	_	_	_	_	_
18	Com_8285_pos	Fmoc-Ile-OH		_	_	_	_	_	_		1.34722	0.429986	0.0322381	1	1.33949	up		_	_	_	_	_	_
19	Com_7974_pos	L-Arabinitol		_	_	_	_	_	_		1.58878	0.667917	0.0267445	1	1.28558	up		_	_	_	_	_	_
20	Com_304_pos	Nardosinone		_	_	_	_	_	_		3.13617	1.64901	0.0159131	1	1.50189	up		_	_	_	_	_	_
21	Com_4398_pos	Nicotinate ribonucleoside		_	_	_	_	_	_		1.40577	0.491364	0.0494102	1	1.3519	up		_	_	_	_	_	_
22	Com_5722_pos	Linoleoyl Ethanolamide		_	_	_	_	_	_		1.39626	0.481568	0.000181152	1	1.51399	up		_	_	_	_	_	_
23	Com_726_pos	4-Hydroxy-2,5-dimethyl-3(2H)furanone		_	_	_	_	_	_		1.72841	0.789443	0.0338762	1	1.35437	up		_	_	_	_	_	_
24	Com_11467_pos	Riboflavin-5'-monophosphate		_	_	_	_	_	_		1.77404	0.827035	0.00143476	1	1.46233	up		_	_	_	_	_	_
25	Com_4426_pos	Patchouli alcohol		_	_	_	_	_	_		1.49334	0.578542	0.00019095	1	1.53528	up		_	_	_	_	_	_
26	Com_741_pos	Fraxinellone		_	_	_	_	_	_		1.80181	0.849445	0.00168164	1	1.23682	up		_	_	_	_	_	_
27	Com_13794_pos	Carbaprostacyclin		_	_	_	_	_	_		1.3704	0.454592	0.0411455	1	1.17058	up		_	_	_	_	_	_
28	Com_14286_pos	Baohuoside II		_	_	_	_	_	_		18.1258	4.17997	0.00011107	1	1.55076	up		_	_	_	_	_	_
29	Com_138_pos	L-Isoleucine		_	_	_	_	_	_		0.54347	-0.879729	0.0300033	1	1.36878	down		_	_	_	_	_	_
30	Com_1551_pos	Deacetylasperulosidic acid		_	_	_	_	_	_		1.79851	0.846805	0.00827073	1	1.50636	up		_	_	_	_	_	_
31	Com_4591_pos	Limonin		_	_	_	_	_	_		1.38782	0.472819	0.00123789	1	1.50109	up		_	_	_	_	_	_
32	Com_4541_pos	13,14-dihydro-15-keto-tetranor Prostaglandin E2		_	_	_	_	_	_		1.40456	0.490118	0.0472839	1	1.17125	up		_	_	_	_	_	_
33	Com_266_pos	5-(hydroxymethyl)-4-methoxy-2,5-dihydrofuran-2-one		_	_	_	_	_	_		2.68874	1.42693	0.0146392	1	1.28022	up		_	_	_	_	_	_
34	Com_6587_pos	2-benzyl-6-hydroxy-2-azabicyclo[2.2.2]octan-3-one		_	_	_	_	_	_		1.37219	0.456481	0.00971127	1	1.21914	up		_	_	_	_	_	_
35	Com_12310_pos	6 β-Hydroxycortisol		_	_	_	_	_	_		3.3088	1.72631	0.00201975	1	1.53962	up		_	_	_	_	_	_
36	Com_10262_pos	Pholedrine		_	_	_	_	_	_		0.282307	-1.82466	0.0397206	1	1.25776	down		_	_	_	_	_	_
37	Com_9818_pos	N1-(2,3-dihydro-1,4-benzodioxin-2-ylmethyl)-2,2-dimethylpropanamide		_	_	_	_	_	_		0.783801	-0.35144	0.00349875	1	1.45667	down		_	_	_	_	_	_
38	Com_231_pos	Oxidized glutathione		_	_	_	_	_	_		0.825336	-0.276947	0.002157	1	1.48377	down		_	_	_	_	_	_
39	Com_15309_pos	LPC(1-acyl 18:2)		_	_	_	_	_	_		1.82163	0.86523	0.00098756	1	1.05029	up		_	_	_	_	_	_
40	Com_1832_pos	Muscone		_	_	_	_	_	_		0.672589	-0.572204	0.000337885	1	1.50601	down		_	_	_	_	_	_
41	Com_129_pos	Pipecolic acid		_	_	_	_	_	_		0.700785	-0.512956	0.0239877	1	1.37096	down		_	_	_	_	_	_
42	Com_4028_pos	Milbemectin A4		_	_	_	_	_	_		1.73189	0.79235	0.0114091	1	1.30866	up		_	_	_	_	_	_
43	Com_4465_pos	3-Hydroxy-glabrol		_	_	_	_	_	_		1.53153	0.614977	0.000253217	1	1.47732	up		_	_	_	_	_	_
44	Com_2126_pos	Ala-Val		_	_	_	_	_	_		0.572485	-0.804691	0.039997	1	1.28505	down		_	_	_	_	_	_
45	Com_3143_pos	4-oxo-5-phenylpentanoic acid		_	_	_	_	_	_		1.29268	0.37037	0.0417827	1	1.01256	up		_	_	_	_	_	_
46	Com_2650_pos	Kinsenoside		_	_	_	_	_	_		3.12177	1.64236	0.000227215	1	1.53085	up		_	_	_	_	_	_
47	Com_9182_pos	N-[(-)-Jasmonoyl]-(L)-Isoleucine		_	_	_	_	_	_		0.491672	-1.02423	0.0175325	1	1.32522	down		_	_	_	_	_	_
48	Com_11893_pos	5-Methyl-dl-tryptophan		_	_	_	_	_	_		0.500858	-0.997527	0.0163363	1	1.45167	down		_	_	_	_	_	_
49	Com_1976_pos	Curcumol		_	_	_	_	_	_		1.95964	0.970589	0.00261192	1	1.5275	up		_	_	_	_	_	_
50	Com_8189_pos	Bufotaline		_	_	_	_	_	_		1.28789	0.365008	0.00641711	1	1.3866	up		_	_	_	_	_	_
51	Com_107_pos	3-hydroxy-3,4-bis[(4-hydroxy-3-methoxyphenyl)methyl]oxolan-2-one		_	_	_	_	_	_		1.61812	0.694322	0.00136921	1	1.49844	up		_	_	_	_	_	_
52	Com_3677_pos	Angeloyl-(+)-gomisin K3		_	_	_	_	_	_		2.18533	1.12785	0.0213371	1	1.41527	up		_	_	_	_	_	_
53	Com_19321_pos	Solanidine		_	_	_	_	_	_		1.20718	0.271637	0.00524335	1	1.34523	up		_	_	_	_	_	_
54	Com_1799_pos	Cuminaldehyde		_	_	_	_	_	_		1.25432	0.3269	0.0447653	1	1.28826	up		_	_	_	_	_	_
55	Com_7616_pos	Angelol B		_	_	_	_	_	_		2.68674	1.42586	0.0123961	1	1.4943	up		_	_	_	_	_	_
56	Com_11935_pos	Formononetin		_	_	_	_	_	_		1.45051	0.536559	0.000142796	1	1.04486	up		_	_	_	_	_	_
57	Com_10969_pos	Tubuloside A		_	_	_	_	_	_		3.86465	1.95034	0.0260282	1	1.07141	up		_	_	_	_	_	_
58	Com_13709_pos	Vincamine		_	_	_	_	_	_		0.362432	-1.46422	0.0186036	1	1.4339	down		_	_	_	_	_	_
59	Com_2120_pos	Oleuropein		_	_	_	_	_	_		2.2125	1.14568	0.00126499	1	1.47059	up		_	_	_	_	_	_
60	Com_654_pos	Madecassic acid		_	_	_	_	_	_		1.26796	0.342511	0.00201972	1	1.41067	up		_	_	_	_	_	_
61	Com_2140_pos	Schisandrin C		_	_	_	_	_	_		1.62839	0.70345	0.00197181	1	1.51921	up		_	_	_	_	_	_
62	Com_4710_pos	N-Acetylneuraminic acid		_	_	_	_	_	_		1.8404	0.880019	0.0358605	1	1.31535	up		_	_	_	_	_	_
63	Com_6329_pos	Gastrodin		_	_	_	_	_	_		1.71668	0.779621	0.00107615	1	1.44111	up		_	_	_	_	_	_
64	Com_11523_pos	Demethoxycurcumin		_	_	_	_	_	_		1.68207	0.750236	0.00585964	1	1.52429	up		_	_	_	_	_	_
65	Com_822_pos	Poricoic acid B		_	_	_	_	_	_		2.90911	1.54058	0.00068544	1	1.53355	up		_	_	_	_	_	_
66	Com_12520_pos	4-(1-adamantyl)-2-methyl-1,3-thiazole		_	_	_	_	_	_		2.23726	1.16173	0.00110671	1	1.53308	up		_	_	_	_	_	_
67	Com_8351_pos	Myrislignan		_	_	_	_	_	_		1.22899	0.297476	0.0169204	1	1.39852	up		_	_	_	_	_	_
68	Com_21770_pos	Nitenpyram		_	_	_	_	_	_		1.20382	0.267619	0.00171721	1	1.50211	up		_	_	_	_	_	_
69	Com_4438_pos	5-[(E)-2-(3,5-dihydroxyphenyl)ethenyl]-2-methoxybenzene-1,3-diol		_	_	_	_	_	_		1.6329	0.707435	0.0035426	1	1.44553	up		_	_	_	_	_	_
70	Com_2626_pos	Trigonelline		_	_	_	_	_	_		2.2575	1.17472	0.0195969	1	1.39029	up		_	_	_	_	_	_
71	Com_359_pos	(2E,4E)-N-(2-methylpropyl)dodeca-2,4-dienamide		_	_	_	_	_	_		1.51897	0.603093	0.0213404	1	1.37492	up		_	_	_	_	_	_
72	Com_11892_pos	4-(allyloxy)-1,2-dihydroquinolin-2-one		_	_	_	_	_	_		0.508263	-0.976353	0.0210381	1	1.43815	down		_	_	_	_	_	_
73	Com_20485_pos	PE (17:2/17:2)		_	_	_	_	_	_		10.4738	3.38871	9.58927e-05	1	1.5411	up		_	_	_	_	_	_
74	Com_2439_pos	Indole		_	_	_	_	_	_		0.3702	-1.43362	8.47089e-05	1	1.54657	down		_	_	_	_	_	_
75	Com_4026_pos	(2E,4E)-N-(2-methylpropyl)deca-2,4-dienamide		_	_	_	_	_	_		1.59619	0.674633	0.0358979	1	1.31171	up		_	_	_	_	_	_
76	Com_7478_pos	Vindoline		_	_	_	_	_	_		1.28514	0.361924	0.0490627	1	1.20923	up		_	_	_	_	_	_
77	Com_2433_pos	4,6,8-trihydroxy-7-methoxy-3-methyl-3,4-dihydro-1H-2-benzopyran-1-one		_	_	_	_	_	_		3.1258	1.64423	0.0111139	1	1.48189	up		_	_	_	_	_	_
78	Com_484_pos	Roseoside		_	_	_	_	_	_		1.23221	0.301253	0.00552086	1	1.36427	up		_	_	_	_	_	_
79	Com_3162_pos	Schizandrol B		_	_	_	_	_	_		2.28894	1.19468	0.00662577	1	1.43236	up		_	_	_	_	_	_
80	Com_1103_pos	Poricoic acid A		_	_	_	_	_	_		1.65778	0.729254	0.0187889	1	1.26367	up		_	_	_	_	_	_
81	Com_7976_pos	Strophanthidin		_	_	_	_	_	_		2.05023	1.03579	0.00589444	1	1.35815	up		_	_	_	_	_	_
82	Com_973_pos	L-Threonine		_	_	_	_	_	_		0.772201	-0.372951	0.000292238	1	1.17895	down		_	_	_	_	_	_
83	Com_952_pos	4-(2,3-dihydro-1,4-benzodioxin-6-yl)butanoic acid		_	_	_	_	_	_		0.221686	-2.17341	0.000328168	1	1.05225	down		_	_	_	_	_	_
84	Com_9328_pos	S-Adenosylmethionine		_	_	_	_	_	_		0.698406	-0.517863	0.0207967	1	1.28965	down		_	_	_	_	_	_
85	Com_3989_pos	3-hydroxy-N-(1-hydroxy-4-methylpentan-2-yl)-5-oxo-6-phenylhexanamide		_	_	_	_	_	_		0.445422	-1.16675	0.0273052	1	1.26448	down		_	_	_	_	_	_
86	Com_8944_pos	Andrographolide		_	_	_	_	_	_		6.66539	2.73669	0.00698948	1	1.47548	up		_	_	_	_	_	_
87	Com_10458_pos	4-Demethylepipodophyllotoxin		_	_	_	_	_	_		0.47033	-1.08826	0.036435	1	1.44609	down		_	_	_	_	_	_
88	Com_20556_pos	2-Arachidonyl Glycerol ether		_	_	_	_	_	_		3.71276	1.89249	0.0105188	1	1.35486	up		_	_	_	_	_	_
89	Com_5678_pos	Sequoyitol		_	_	_	_	_	_		0.381698	-1.3895	0.0409494	1	1.07744	down		_	_	_	_	_	_
90	Com_3250_pos	N,N-Dimethylarginine		_	_	_	_	_	_		0.504455	-0.987202	0.00344304	1	1.49789	down		_	_	_	_	_	_
91	Com_1345_pos	Quinone		_	_	_	_	_	_		2.31011	1.20796	0.00779831	1	1.44229	up		_	_	_	_	_	_
92	Com_413_pos	Adenine		_	_	_	_	_	_		1.71014	0.774115	0.00675317	1	1.51744	up		_	_	_	_	_	_
93	Com_5223_pos	Ethyl gallate		_	_	_	_	_	_		3.79117	1.92264	0.000232403	1	1.51774	up		_	_	_	_	_	_
94	Com_1157_pos	MAG (18:1)		_	_	_	_	_	_		3.19287	1.67485	0.000272899	1	1.54152	up		_	_	_	_	_	_
95	Com_557_pos	Valine		_	_	_	_	_	_		0.584958	-0.773594	0.000557363	1	1.5287	down		_	_	_	_	_	_
1	Com_13993_pos	Sattabacin		_	_	_	_	_	_		_	_	_	_	_	_		0.762009	-0.392119	0.00104042	1	1.48616	down
2	Com_5961_pos	Tanshinone IIA sulfonate		_	_	_	_	_	_		_	_	_	_	_	_		0.643047	-0.637005	0.00236431	1	1.33348	down
3	Com_1050_pos	Deoxyarbutin		_	_	_	_	_	_		_	_	_	_	_	_		1.67807	0.746803	0.0183277	1	1.52064	up
4	Com_13341_pos	DLK		_	_	_	_	_	_		_	_	_	_	_	_		1.56195	0.643344	0.0331111	1	1.40471	up
5	Com_6390_pos	Folinic acid		_	_	_	_	_	_		_	_	_	_	_	_		0.541105	-0.886019	0.00170385	1	1.53649	down
6	Com_39_pos	Prostaglandin K2		_	_	_	_	_	_		_	_	_	_	_	_		0.286865	-1.80156	0.00010315	1	1.69942	down
7	Com_688_pos	LPE 18:3		_	_	_	_	_	_		_	_	_	_	_	_		0.741231	-0.432004	0.00391236	1	1.61525	down
8	Com_4040_pos	Cinnamaldehyde		_	_	_	_	_	_		_	_	_	_	_	_		1.91639	0.938393	0.00580876	1	1.60239	up
9	Com_8234_pos	N4-(4-chloro-2,5-dimethoxyphenyl)morpholine-4-carbothioamide		_	_	_	_	_	_		_	_	_	_	_	_		2.34624	1.23035	0.00100462	1	1.59604	up
10	Com_1052_pos	Methyl Dihydrojasmonate		_	_	_	_	_	_		_	_	_	_	_	_		0.827476	-0.273211	0.0306011	1	1.25422	down
11	Com_12384_pos	Oxyresveratrol		_	_	_	_	_	_		_	_	_	_	_	_		3.29569	1.72058	0.0387159	1	1.26115	up
12	Com_9945_pos	Sebacic acid		_	_	_	_	_	_		_	_	_	_	_	_		0.684465	-0.546952	0.00063388	1	1.64575	down
13	Com_3111_pos	Tuberostemonine		_	_	_	_	_	_		_	_	_	_	_	_		0.5419	-0.8839	0.00407981	1	1.43624	down
14	Com_1370_pos	Apigenin C-pentoside		_	_	_	_	_	_		_	_	_	_	_	_		2.31096	1.20849	0.0413404	1	1.41839	up
15	Com_4657_pos	2,6-Di-tert-butyl-1,4-benzoquinone		_	_	_	_	_	_		_	_	_	_	_	_		0.0864599	-3.53182	1.29928e-05	1	1.49652	down
16	Com_4636_pos	Diosgenin		_	_	_	_	_	_		_	_	_	_	_	_		0.393706	-1.34481	0.00275088	1	1.66764	down
17	Com_2305_pos	N-{6-[4-(tert-butyl)phenoxy]-3-pyridinyl}-N'-(2-thienyl)urea		_	_	_	_	_	_		_	_	_	_	_	_		5.36596	2.42384	0.000342418	1	1.67897	up
18	Com_63_pos	Adenosine		_	_	_	_	_	_		_	_	_	_	_	_		0.642997	-0.637116	0.0178094	1	1.45669	down
19	Com_6867_pos	Salvianolic acid F		_	_	_	_	_	_		_	_	_	_	_	_		0.094503	-3.4035	0.00450799	1	1.6399	down
20	Com_17926_pos	Isohomovanillic acid		_	_	_	_	_	_		_	_	_	_	_	_		1.62739	0.702559	0.0119348	1	1.63762	up
21	Com_6386_pos	Emodin		_	_	_	_	_	_		_	_	_	_	_	_		1.84367	0.882579	0.00212621	1	1.55755	up
22	Com_4177_pos	Nicotinamide adenine dinucleotide		_	_	_	_	_	_		_	_	_	_	_	_		1.86174	0.896654	0.00280446	1	1.63594	up
23	Com_2724_pos	8-Chlro-1-tetrahydronorharmanone		_	_	_	_	_	_		_	_	_	_	_	_		0.642468	-0.638302	0.0239384	1	1.01751	down
24	Com_1866_pos	N'-{6-[(5-chloro-3-pyridyl)oxy]-3-pyridyl}-N,N-dimethyliminoformamide		_	_	_	_	_	_		_	_	_	_	_	_		3.32591	1.73375	0.00208269	1	1.70964	up
25	Com_3591_pos	2-[5-(2-hydroxypropyl)oxolan-2-yl]propanoic acid		_	_	_	_	_	_		_	_	_	_	_	_		0.695623	-0.523622	0.0269457	1	1.46068	down
26	Com_818_pos	Glabrolide		_	_	_	_	_	_		_	_	_	_	_	_		1.43974	0.525813	0.000849677	1	1.67985	up
27	Com_1931_pos	Bakuchiol		_	_	_	_	_	_		_	_	_	_	_	_		0.14711	-2.76503	0.000241835	1	1.54056	down
28	Com_1783_pos	Methionine sulfoxide		_	_	_	_	_	_		_	_	_	_	_	_		0.400966	-1.31845	0.00279849	1	1.68081	down
29	Com_14134_pos	Taurochenodeoxycholic Acid (sodium salt)		_	_	_	_	_	_		_	_	_	_	_	_		0.54261	-0.882013	0.0160415	1	1.60732	down
30	Com_1554_pos	8-Hydroxyquinoline		_	_	_	_	_	_		_	_	_	_	_	_		0.656077	-0.608063	0.00593931	1	1.64129	down
31	Com_13062_pos	Mosloflavone		_	_	_	_	_	_		_	_	_	_	_	_		0.529263	-0.917943	0.0189775	1	1.58164	down
32	Com_18650_pos	Lappaconitine		_	_	_	_	_	_		_	_	_	_	_	_		4.44861	2.15336	0.0104957	1	1.6681	up
33	Com_321_pos	Inositol		_	_	_	_	_	_		_	_	_	_	_	_		1.89245	0.920253	0.00510508	1	1.10465	up
34	Com_6007_pos	LysoPC 20:4		_	_	_	_	_	_		_	_	_	_	_	_		4.54631	2.1847	0.00135224	1	1.69196	up
35	Com_3971_pos	Epinephrine		_	_	_	_	_	_		_	_	_	_	_	_		0.667833	-0.58244	0.0405746	1	1.43931	down
36	Com_21050_pos	D-glutamine		_	_	_	_	_	_		_	_	_	_	_	_		0.430552	-1.21574	0.0176412	1	1.61137	down
37	Com_35_pos	(11E,15Z)-9,10,13-trihydroxyoctadeca-11,15-dienoic acid		_	_	_	_	_	_		_	_	_	_	_	_		0.18087	-2.46697	0.0422667	1	1.44858	down
38	Com_74_pos	MAG (18:3)		_	_	_	_	_	_		_	_	_	_	_	_		0.456013	-1.13285	0.0276983	1	1.46501	down
39	Com_1843_pos	Stiripentol		_	_	_	_	_	_		_	_	_	_	_	_		0.362377	-1.46444	0.00379524	1	1.50639	down
40	Com_871_pos	WLH		_	_	_	_	_	_		_	_	_	_	_	_		0.533294	-0.906997	0.00302894	1	1.68748	down
41	Com_585_pos	Pheophorbide A		_	_	_	_	_	_		_	_	_	_	_	_		0.635155	-0.65482	0.0163217	1	1.55166	down
42	Com_2619_pos	1-Acetylimidazole		_	_	_	_	_	_		_	_	_	_	_	_		0.252972	-1.98295	0.00730997	1	1.44787	down
43	Com_6896_pos	Pyridoxine		_	_	_	_	_	_		_	_	_	_	_	_		1.73603	0.795788	0.00819883	1	1.53861	up
44	Com_3144_pos	Imidazolelactic acid		_	_	_	_	_	_		_	_	_	_	_	_		0.484601	-1.04513	0.00215936	1	1.61255	down
45	Com_1607_pos	Nicotinamide		_	_	_	_	_	_		_	_	_	_	_	_		0.557407	-0.843196	0.0053264	1	1.58147	down
46	Com_283_pos	PC (16:2e/2:0)		_	_	_	_	_	_		_	_	_	_	_	_		1.37026	0.454452	0.00250863	1	1.6134	up
47	Com_3520_pos	2,5-bis(4-hydroxy-3-methoxyphenyl)-3,4-dimethyloxolan-3-ol		_	_	_	_	_	_		_	_	_	_	_	_		2.11292	1.07924	0.000751794	1	1.68331	up
48	Com_16398_pos	Biotin		_	_	_	_	_	_		_	_	_	_	_	_		0.566892	-0.818854	0.00779149	1	1.66372	down
49	Com_11779_pos	2-(3,4-dihydroxyphenyl)-3,5,7-trihydroxy-6-methyl-4H-chromen-4-one		_	_	_	_	_	_		_	_	_	_	_	_		0.642384	-0.638493	0.0288513	1	1.41433	down
50	Com_9884_pos	1-(4-hydroxyphenyl)-2-phenylethan-1-one		_	_	_	_	_	_		_	_	_	_	_	_		0.283249	-1.81986	0.00280734	1	1.67056	down
51	Com_12528_pos	Indigo		_	_	_	_	_	_		_	_	_	_	_	_		1.84106	0.88054	0.00948471	1	1.32331	up
52	Com_8075_pos	8-(2,3-dihydroxy-3-methylbutyl)-7-methoxy-2H-chromen-2-one		_	_	_	_	_	_		_	_	_	_	_	_		0.517315	-0.950884	0.00521128	1	1.39423	down
53	Com_20302_pos	IAA-Asp		_	_	_	_	_	_		_	_	_	_	_	_		0.604052	-0.727254	1.73157e-05	1	1.6842	down
54	Com_4867_pos	L-Glutathione (reduced)		_	_	_	_	_	_		_	_	_	_	_	_		3.23849	1.69532	0.00512313	1	1.6855	up
55	Com_1108_pos	2-hydroxy-6-[(8Z,11Z)-pentadeca-8,11,14-trien-1-yl]benzoic acid		_	_	_	_	_	_		_	_	_	_	_	_		0.630504	-0.665423	0.0358088	1	1.19313	down
56	Com_6703_pos	Heptamethoxyflavone		_	_	_	_	_	_		_	_	_	_	_	_		0.721183	-0.471564	0.0486918	1	1.40409	down
57	Com_5484_pos	Mycophenolic acid		_	_	_	_	_	_		_	_	_	_	_	_		2.12266	1.08588	0.00843252	1	1.57679	up
58	Com_9103_pos	N,N,N-Trimethyllysine		_	_	_	_	_	_		_	_	_	_	_	_		0.632614	-0.660602	0.00760547	1	1.55597	down
59	Com_5633_pos	Heteroclitin D		_	_	_	_	_	_		_	_	_	_	_	_		2.90742	1.53974	0.017635	1	1.62917	up
60	Com_4021_pos	Dihydrojasmone		_	_	_	_	_	_		_	_	_	_	_	_		0.798988	-0.323754	0.0366793	1	1.1069	down
61	Com_1630_pos	alpha-Asarone		_	_	_	_	_	_		_	_	_	_	_	_		0.644197	-0.634427	0.0107792	1	1.5298	down
62	Com_1500_pos	Combretastatin A4		_	_	_	_	_	_		_	_	_	_	_	_		1.90939	0.933112	0.0470923	1	1.38571	up
63	Com_2044_pos	O1-(2,6-dichlorobenzyl)-4-methoxybenzene-1-carbohydroximamide		_	_	_	_	_	_		_	_	_	_	_	_		7.55123	2.91671	0.00167742	1	1.70835	up
64	Com_18543_pos	Methylophiopogonanone A		_	_	_	_	_	_		_	_	_	_	_	_		0.481375	-1.05477	0.0117938	1	1.53099	down
65	Com_4895_pos	1-(4-hydroxyphenyl)propane-1,2-diol		_	_	_	_	_	_		_	_	_	_	_	_		0.271899	-1.87886	0.0350604	1	1.38555	down
