# Supplementary material for: Integrated Analyses of Metabolome and RNA-seq Data Revealing Flower Color Variation in Ornamental Rhododendron simsii Planchon
Source: Genes (Basel). 2024 Aug 7;15(8):1041. doi: 10.3390/genes15081041 (PMC11353987; doi:10.3390/genes15081041)
Supplement: Supplementary file 1 [file genes-15-01041-s001.zip › Revised Table S7 Different metalites between Red variety and Violet variety.xlsx]

## Sheet: sheet 1
Table S7 Different metabolites identified between "Red variety" and "Violet variety".
No.	Compound_ID	Name	Other_name(Kegg_name)	Formula	Molecular Weight	RT [min]	FC	log2FC	Pvalue	ROC	VIP	Up.Down	Kegg_ID	KEGG_pathway	HMDB_ID	Lipidmaps_ID	SuperClass(HMDB)	Class(HMDB)	SubClass(HMDB)	CATEGORY(Lipidmaps)	MAIN_CLASS(Lipidmaps)	SUB_CLASS(Lipidmaps)	mzCloud_Results	mzVault_Results	MassList_Results	m/z	violet variety 1	violet variety 2	violet variety 3	Red variety 1	Red variety 2	Red variety 3	Detection mode
1	Com_538_pos	Betulonic acid	--	C30 H46 O3	454.344	7.557	47.2605	5.56256	0.000150307	1	1.50653	up	--	--	HMDB0249168	--	Lipids and lipid-like molecules	Prenol lipids	Triterpenoids	--	--	--	No results	No results	Full match	455.351	4.29962e+08	4.2003e+08	4.20386e+08	9.94838e+06	8.54769e+06	8.38426e+06	positive ion
2	Com_11403_pos	3-{[(4-chlorophenyl)sulfonyl]methyl}-N'-hydroxybenzenecarboximidamide	--	C14 H13 Cl N2 O3 S	324.031	1.249	19.8808	4.31331	0.0409238	1	1.2982	up	--	--	--	--	--	--	--	--	--	--	Invalid mass	No results	No results	325.039	6.54947e+06	7.50993e+06	7.01291e+06	467847	531177	60905.8	positive ion
3	Com_14286_pos	Baohuoside II	--	C26 H28 O10	500.166	1.526	18.1258	4.17997	0.00011107	1	1.55076	up	--	--	HMDB0248861	--	Phenylpropanoids and polyketides	Flavonoids	Flavonoid glycosides	--	--	--	No results	No results	Full match	501.174	4.30147e+06	4.80766e+06	4.07705e+06	285674	235512	206294	positive ion
4	Com_18672_pos	4-Hydroxyalprazolam	--	C17 H13 Cl N4 O	324.077	6.81	16.5152	4.04572	0.000429443	1	1.38623	up	--	--	HMDB0060554	--	Organoheterocyclic compounds	Benzodiazepines	1,4-benzodiazepines	--	--	--	No results	Full match	No results	325.084	1.6873e+06	2.09457e+06	1.7518e+06	114006	110893	110167	positive ion
5	Com_20485_pos	PE (17:2/17:2)	--	C39 H70 N O8 P	711.483	11.345	10.4738	3.38871	9.58927e-05	1	1.5411	up	--	--	--	--	--	--	--	--	--	--	No results	Full match	No results	712.488	883530	1.2515e+06	1.0106e+06	87575.1	89963.8	122794	positive ion
6	Com_2155_pos	carbamazepine-d10	--	C15 H2 [2]H10 N2 O	246.161	7.468	8.94473	3.16104	9.67972e-05	1	1.45186	up	--	--	--	--	--	--	--	--	--	--	Invalid mass	No results	No results	493.329	8.12946e+07	7.61294e+07	5.98223e+07	7.58017e+06	7.52479e+06	9.18268e+06	positive ion
7	Com_8613_pos	LPE 20:3	--	C25 H46 N O7 P	503.302	9.268	7.05967	2.8196	0.00107804	1	1.53316	up	--	--	--	LMGP02050066	--	--	--	Glycerophospholipids [GP]	Glycerophosphoethanolamines [GP02]	Monoacylglycerophosphoethanolamines [GP0205]	No results	Full match	No results	504.309	1.24095e+07	1.05805e+07	9.0778e+06	1.59049e+06	1.49424e+06	1.45766e+06	positive ion
8	Com_15414_pos	LPE 20:1	--	C25 H50 N O7 P	507.333	10.301	6.90333	2.78729	0.00040545	1	1.51969	up	--	--	--	LMGP02050046	--	--	--	Glycerophospholipids [GP]	Glycerophosphoethanolamines [GP02]	Monoacylglycerophosphoethanolamines [GP0205]	No results	Full match	No results	508.34	3.836e+06	3.12644e+06	2.77645e+06	562243	484284	364226	positive ion
9	Com_8944_pos	Andrographolide	Andrographolide	C20 H30 O5	350.208	6.207	6.66539	2.73669	0.00698948	1	1.47548	up	cpd:C20214	--	HMDB0248395	--	Organoheterocyclic compounds	Lactones	Gamma butyrolactones	--	--	--	No results	No results	Full match	373.197	1.16122e+07	1.15607e+07	1.17503e+07	1.45996e+06	1.42987e+06	2.34965e+06	positive ion
10	Com_6456_pos	LysoPE 18:2 (2n isomer)	--	C23 H44 N O7 P	477.283	9.014	6.61194	2.72507	0.00715323	1	1.39853	up	--	--	--	--	--	--	--	--	--	--	No results	No results	Full match	977.556	1.96685e+07	1.60013e+07	1.32174e+07	1.76069e+06	1.83777e+06	3.79531e+06	positive ion
11	Com_196_pos	Asparagine	Asparagine	C4 H8 N2 O3	132.054	1.323	6.59144	2.72059	0.00125435	1	1.48796	up	cpd:C16438	--	HMDB0251512	--	Organic acids and derivatives	Carboxylic acids and derivatives	Amino acids, peptides, and analogues	--	--	--	No results	Full match	Full match	133.061	1.60817e+09	1.51618e+09	1.65733e+09	2.63198e+08	2.63022e+08	1.99219e+08	positive ion
12	Com_1453_pos	3-(1-benzylpiperidin-4-yl)-3H-[1,2,3]triazolo[4,5-b]pyridine	--	C17 H19 N5	293.168	6.16	6.55779	2.71321	4.34911e-07	1	1.18062	up	--	--	--	--	--	--	--	--	--	--	Invalid mass	No results	No results	294.175	7.15306e+07	7.47941e+07	6.99101e+07	1.13964e+07	1.05562e+07	1.10211e+07	positive ion
13	Com_49_pos	Maslinic acid	--	C30 H48 O4	472.355	8.651	6.06179	2.59974	1.65601e-05	1	1.54098	up	--	--	HMDB0002392	LMPR0106180014	Lipids and lipid-like molecules	Prenol lipids	Triterpenoids	Prenol Lipids [PR]	Isoprenoids [PR01]	C30 isoprenoids (triterpenes) [PR0106]	No results	Full match	Full match	473.362	5.4335e+09	5.08764e+09	5.30137e+09	9.2482e+08	8.20342e+08	8.65043e+08	positive ion
14	Com_10602_pos	Ethyl caffeate	--	C11 H12 O4	208.073	6.252	5.61345	2.48889	4.38716e-05	1	1.45737	up	--	--	HMDB0301712	--	Phenylpropanoids and polyketides	Cinnamic acids and derivatives	Hydroxycinnamic acids and derivatives	--	--	--	No results	No results	Full match	209.08	1.98147e+06	1.64671e+06	1.96994e+06	302480	318939	375851	positive ion
15	Com_17839_pos	5,6,7-Trimethoxyflavone	--	C18 H16 O5	312.101	5.818	5.43374	2.44195	0.00115001	1	1.42512	up	--	--	--	--	--	--	--	--	--	--	No results	No results	Full match	313.108	1.99033e+06	2.07974e+06	2.55423e+06	421950	403455	393700	positive ion
16	Com_5318_pos	Triptophenolide	--	C20 H24 O3	312.172	6.401	5.28342	2.40147	0.0450726	1	1.33096	up	--	--	--	--	--	--	--	--	--	--	No results	No results	Full match	313.179	1.58545e+07	2.6684e+07	6.66554e+06	2.1167e+06	3.33934e+06	3.85688e+06	positive ion
17	Com_3066_pos	1,4-dihydroxy-1,4-dimethyl-7-(propan-2-ylidene)-decahydroazulen-6-one	--	C15 H24 O3	234.162	6.153	5.27826	2.40006	2.49444e-05	1	1.16375	up	--	--	--	--	--	--	--	--	--	--	Invalid mass	No match	No match	235.169	2.7262e+07	3.08409e+07	3.28413e+07	6.30195e+06	5.42997e+06	5.49802e+06	positive ion
18	Com_12202_pos	all-cis-4,7,10,13,16-Docosapentaenoic acid	--	C22 H34 O2	312.245	8.647	5.26929	2.39761	0.000130231	1	1.50312	up	--	--	--	--	--	--	--	--	--	--	No results	Invalid mass	No results	313.252	5.13319e+06	6.80236e+06	5.6913e+06	1.25727e+06	1.08117e+06	1.00676e+06	positive ion
19	Com_69_pos	1-Linoleoyl-Rac-Glycerol	--	C21 H38 O4	354.276	9.442	5.15416	2.36574	0.00269868	1	1.36177	up	--	--	--	--	--	--	--	--	--	--	No results	No results	Full match	355.283	1.67559e+08	1.46062e+08	1.43418e+08	3.57419e+07	3.01295e+07	2.28022e+07	positive ion
20	Com_8710_pos	Glutathione (oxidized)	--	C20 H32 N6 O12 S2	612.152	1.35	4.92072	2.29887	0.0230649	1	1.21782	up	--	--	--	--	--	--	--	--	--	--	No results	Full match	Full match	613.159	7.51785e+06	1.25321e+07	4.82939e+06	1.54729e+06	1.52521e+06	1.98353e+06	positive ion
21	Com_6737_pos	Cyanin chloride	--	C27 H31 Cl O16	646.129	5.776	4.4707	2.1605	9.00011e-05	1	1.2621	up	--	--	--	--	--	--	--	--	--	--	No results	No results	Full match	647.136	4.44758e+06	4.87915e+06	5.62386e+06	1.24202e+06	1.02365e+06	1.07845e+06	positive ion
22	Com_16328_pos	PC (16:0/17:1)	--	C41 H80 N O8 P	745.561	8.514	4.39198	2.13487	0.00295463	1	1.46093	up	--	--	--	LMGP01010571	--	--	--	Glycerophospholipids [GP]	Glycerophosphocholines [GP01]	Diacylglycerophosphocholines [GP0101]	No results	Full match	No results	746.568	3.1672e+06	3.06058e+06	3.42919e+06	587434	758819	852522	positive ion
23	Com_16164_pos	N', N''-p-Coumaroyl, Feruloylspermidine	--	C26 H33 N3 O5	467.242	5.284	4.25762	2.09005	0.000710223	1	1.47245	up	--	--	--	--	--	--	--	--	--	--	No results	No results	Full match	468.25	3.34824e+06	2.78152e+06	3.42146e+06	879860	614912	748554	positive ion
24	Com_14887_pos	Neocryptotanshinone	--	C19 H22 O4	314.151	6.338	4.18161	2.06406	0.000226686	1	1.44177	up	--	--	--	--	--	--	--	--	--	--	No results	No results	Full match	315.159	3.38304e+06	3.96737e+06	4.43058e+06	839037	1.00732e+06	970975	positive ion
25	Com_1640_pos	N1,N10-Dicoumaroyl spermidine	N1,N8-Bis(4-coumaroyl)spermidine; N1,N10-Dicoumaroyl spermidine	C25 H31 N3 O4	437.231	5.283	4.1524	2.05395	1.40725e-06	1	1.5083	up	cpd:C21169	--	--	--	--	--	--	--	--	--	No results	No results	Full match	438.238	1.09139e+08	1.16073e+08	1.12502e+08	2.82872e+07	2.66794e+07	2.63632e+07	positive ion
26	Com_16050_pos	Shionone	Shionone; Shionon	C30 H50 O	426.386	11.257	4.08467	2.03022	0.0206615	1	1.38765	up	cpd:C17966	--	--	--	--	--	--	--	--	--	No results	No results	Full match	427.393	1.3455e+06	1.00206e+06	2.14625e+06	330446	372856	396863	positive ion
27	Com_587_pos	Ganoderic acid C2	--	C30 H46 O7	518.325	6.201	4.02766	2.00994	0.048298	1	1.37453	up	--	--	HMDB0035304	--	Lipids and lipid-like molecules	Prenol lipids	Tetraterpenoids	--	--	--	No results	No results	Full match	519.332	1.58706e+07	1.61204e+07	1.58461e+07	2.07895e+06	6.73854e+06	3.05965e+06	positive ion
28	Com_10969_pos	Tubuloside A	--	C37 H48 O21	828.269	1.413	3.86465	1.95034	0.0260282	1	1.07141	up	--	--	--	--	--	--	--	--	--	--	No results	No results	Full match	867.233	3.90492e+06	5.37227e+06	4.23663e+06	1.8636e+06	763237	869942	positive ion
29	Com_5077_pos	2-{[(4,5-dimethoxy-2-nitrophenethyl)imino]methyl}phenol	--	C17 H18 N2 O5	330.128	5.361	3.8313	1.93784	3.68657e-05	1	1.4288	up	--	--	--	--	--	--	--	--	--	--	Invalid mass	No results	No results	331.135	2.675e+07	2.6119e+07	2.90923e+07	7.77511e+06	6.71078e+06	6.90663e+06	positive ion
30	Com_252_pos	DMK	--	C15 H28 N4 O6 S	392.181	5.738	3.81345	1.9311	7.27853e-05	1	1.51787	up	--	--	--	--	--	--	--	--	--	--	Invalid mass	No results	No results	393.188	1.08567e+09	1.01623e+09	1.06895e+09	2.74577e+08	2.80196e+08	2.76716e+08	positive ion
31	Com_5223_pos	Ethyl gallate	--	C9 H10 O5	198.052	1.35	3.79117	1.92264	0.000232403	1	1.51774	up	--	--	HMDB0033836	--	Benzenoids	Benzene and substituted derivatives	Benzoic acids and derivatives	--	--	--	No results	No results	Full match	199.06	2.64151e+07	2.7336e+07	2.21119e+07	7.15723e+06	7.17899e+06	5.6742e+06	positive ion
32	Com_8172_pos	2-({[2,6-bis(phenylthio)pyridin-3-yl]imino}methyl)phenol	--	C24 H18 N2 O S2	414.092	5.401	3.72671	1.8979	0.000805962	1	1.50851	up	--	--	--	--	--	--	--	--	--	--	Invalid mass	No results	No results	415.099	1.15264e+07	1.23281e+07	1.4306e+07	3.95719e+06	3.46453e+06	2.81803e+06	positive ion
33	Com_20556_pos	2-Arachidonyl Glycerol ether	--	C23 H40 O3	364.294	10.428	3.71276	1.89249	0.0105188	1	1.35486	up	--	--	HMDB0013657	--	Lipids and lipid-like molecules	Endocannabinoids	-	--	--	--	Invalid mass	No results	No results	365.302	1.18542e+06	600375	1.07108e+06	355158	183894	230422	positive ion
34	Com_637_pos	2-Adamantanone	--	C10 H14 O	150.105	6.013	3.56911	1.83557	0.000342339	1	1.35709	up	--	--	--	--	--	--	--	--	--	--	No results	Full match	Full match	151.112	3.4179e+08	3.42302e+08	3.65617e+08	9.18496e+07	1.08236e+08	9.40236e+07	positive ion
35	Com_15419_pos	Coumarin-3-carboxylic acid	--	C10 H6 O4	190.027	4.866	3.56584	1.83424	0.000408231	1	1.27342	up	--	--	--	--	--	--	--	--	--	--	No results	No results	Full match	191.034	2.3852e+06	2.54414e+06	3.16516e+06	775695	844393	649925	positive ion
36	Com_2498_pos	Maltotetraose	Maltotetraose	C24 H42 O21	666.219	1.4	3.54532	1.82592	0.00129821	1	1.06037	up	cpd:C02052	--	HMDB0001296	--	Organic oxygen compounds	Organooxygen compounds	Carbohydrates and carbohydrate conjugates	--	--	--	No results	No results	Full match	667.228	3.07748e+07	3.85127e+07	3.25729e+07	9.99188e+06	9.34093e+06	9.39813e+06	positive ion
37	Com_11511_pos	Corylifol A	--	C25 H26 O4	390.182	5.891	3.49272	1.80435	0.000247401	1	1.43949	up	--	--	HMDB0250475	--	Phenylpropanoids and polyketides	Isoflavonoids	Isoflav-2-enes	--	--	--	No results	No results	Full match	391.189	6.35957e+06	6.62992e+06	7.79158e+06	1.70742e+06	2.18499e+06	2.05741e+06	positive ion
38	Com_4835_pos	PC (22:6e/18:5)	--	C48 H76 N O7 P	809.52	10.086	3.45667	1.78938	0.0017677	1	1.44898	up	--	--	--	--	--	--	--	--	--	--	No results	Invalid mass	No results	810.528	4.39563e+06	4.44263e+06	3.72461e+06	1.39124e+06	975066	1.26808e+06	positive ion
39	Com_2117_pos	1-Deoxynojirimycin	--	C6 H13 N O4	163.085	1.354	3.37686	1.75568	0.0018471	1	1.38012	up	--	--	HMDB0035359	--	Organoheterocyclic compounds	Piperidines	-	--	--	--	No results	No results	Full match	164.092	8.0035e+07	5.8636e+07	8.61683e+07	1.73415e+07	2.47681e+07	2.44728e+07	positive ion
40	Com_273_pos	(2E)-6-hydroxy-2-methyl-6-(4-methylphenyl)hept-2-enoic acid	--	C15 H20 O3	230.128	6.006	3.3734	1.7542	0.00013173	1	1.22888	up	--	--	--	--	--	--	--	--	--	--	Invalid mass	Invalid mass	No results	231.135	9.8175e+08	9.55793e+08	1.05074e+09	2.96704e+08	2.99611e+08	2.89521e+08	positive ion
41	Com_415_pos	Heroin-d3	--	C21 H20 [2]H3 N O5	372.175	5.381	3.34422	1.74167	0.000692218	1	1.46667	up	--	--	--	--	--	--	--	--	--	--	Full match	No results	No results	373.183	1.37925e+08	1.235e+08	1.42802e+08	3.9385e+07	4.06032e+07	4.08854e+07	positive ion
42	Com_12310_pos	6 β-Hydroxycortisol	--	C21 H30 O6	360.19	6.852	3.3088	1.72631	0.00201975	1	1.53962	up	--	--	--	--	--	--	--	--	--	--	No results	Invalid mass	No results	361.198	2.147e+06	1.97121e+06	2.14526e+06	537331	647852	707792	positive ion
43	Com_271_pos	5-(6-hydroxy-6-methyloctyl)-2,5-dihydrofuran-2-one	--	C13 H22 O3	248.138	5.984	3.27625	1.71204	8.93959e-05	1	1.23853	up	--	--	--	--	--	--	--	--	--	--	Invalid mass	Invalid mass	No results	231.135	9.91682e+08	9.64886e+08	1.0626e+09	3.09153e+08	3.12471e+08	2.99908e+08	positive ion
44	Com_106_pos	Hederagenin	--	C30 H48 O4	472.355	8.524	3.23641	1.6944	2.21723e-05	1	1.48083	up	--	--	HMDB0253065	--	Lipids and lipid-like molecules	Prenol lipids	Triterpenoids	--	--	--	No results	No results	Full match	473.362	2.96301e+09	2.73128e+09	2.62589e+09	8.65593e+08	8.13265e+08	8.91945e+08	positive ion
45	Com_1157_pos	MAG (18:1)	--	C21 H40 O4	356.293	9.989	3.19287	1.67485	0.000272899	1	1.54152	up	--	--	--	--	--	--	--	--	--	--	No results	No results	Full match	357.299	1.32611e+07	1.22098e+07	1.2611e+07	4.35647e+06	3.87592e+06	3.69477e+06	positive ion
46	Com_1784_pos	Raffinose	Raffinose; Melitose; Melitriose; Gossypose; 6G-alpha-D-galactosylsucrose	C18 H32 O16	504.169	1.368	3.15786	1.65895	0.00785046	1	1.45558	up	cpd:C00492	map00052 Galactose metabolism;map02010 ABC transporters	HMDB0003213	--	Organic oxygen compounds	Organooxygen compounds	Carbohydrates and carbohydrate conjugates	--	--	--	No results	No results	Full match	505.176	1.02583e+08	1.03916e+08	1.0423e+08	2.63826e+07	3.66394e+07	3.53766e+07	positive ion
47	Com_304_pos	Nardosinone	--	C15 H22 O3	250.156	7.038	3.13617	1.64901	0.0159131	1	1.50189	up	--	--	HMDB0255460	--	Lipids and lipid-like molecules	Prenol lipids	Sesquiterpenoids	--	--	--	No results	No results	Full match	251.163	1.11008e+07	7.31266e+06	1.17274e+07	3.08021e+06	3.27747e+06	3.25304e+06	positive ion
48	Com_2433_pos	4,6,8-trihydroxy-7-methoxy-3-methyl-3,4-dihydro-1H-2-benzopyran-1-one	--	C11 H12 O6	258.073	1.355	3.1258	1.64423	0.0111139	1	1.48189	up	--	--	--	--	--	--	--	--	--	--	Invalid mass	No results	No results	259.08	5.95274e+07	7.08659e+07	7.44831e+07	1.52633e+07	2.42083e+07	2.60721e+07	positive ion
49	Com_2650_pos	Kinsenoside	--	C10 H16 O8	264.083	1.431	3.12177	1.64236	0.000227215	1	1.53085	up	--	--	--	--	--	--	--	--	--	--	No results	No results	Full match	265.091	6.38315e+07	5.14022e+07	5.81931e+07	1.75744e+07	1.77551e+07	2.02245e+07	positive ion
50	Com_9062_pos	4-(Diethylamino)benzaldehyde	--	C11 H15 N O	177.115	4.994	3.11977	1.64144	0.00128622	1	1.44957	up	--	--	HMDB0246302	--	Benzenoids	Benzene and substituted derivatives	Benzoyl derivatives	--	--	--	Full match	Partial match	No results	178.122	1.57494e+06	1.86436e+06	1.53285e+06	512341	532252	549161	positive ion
51	Com_195_pos	Trifolirhizin	Trifolirhizin; (-)-Maackiain 3-O-glucoside	C22 H22 O10	446.121	5.598	3.06772	1.61717	1.79586e-05	1	1.34176	up	cpd:C10538	map00943 Isoflavonoid biosynthesis	HMDB0036630	LMPK12070033	Phenylpropanoids and polyketides	Isoflavonoids	Furanoisoflavonoids	Polyketides [PK]	Flavonoids [PK12]	Pterocarpans [PK1207]	No results	No results	Full match	447.128	6.56389e+08	6.41623e+08	7.09545e+08	2.32416e+08	2.07143e+08	2.14854e+08	positive ion
52	Com_1107_pos	N-Acetylmethionine	N-Acetylmethionine; N-Acetyl-L-methionine	C7 H13 N O3 S	191.061	5.299	3.05942	1.61326	4.11844e-05	1	1.24621	up	cpd:C02712	--	HMDB0011745	--	Organic acids and derivatives	Carboxylic acids and derivatives	Amino acids, peptides, and analogues	--	--	--	No results	Full match	Full match	192.069	2.6296e+07	2.57826e+07	2.79737e+07	8.60943e+06	9.32329e+06	8.23312e+06	positive ion
53	Com_139_pos	Stearoyl Ethanolamide	--	C20 H41 N O2	309.302	10.612	3.04106	1.60457	0.000839319	1	1.5141	up	--	--	HMDB0013078	--	Organic nitrogen compounds	Organonitrogen compounds	Amines	--	--	--	Invalid mass	No results	No results	310.31	1.9005e+09	1.93607e+09	2.39767e+09	7.36481e+08	6.41615e+08	6.7193e+08	positive ion
54	Com_1734_pos	4-(3-methoxyphenyl)-4-methyl-2,6-dioxopiperidine-3,5-dicarbonitrile	--	C15 H13 N3 O3	300.118	5.133	3.02429	1.5966	0.00232772	1	1.01603	up	--	--	--	--	--	--	--	--	--	--	Invalid mass	No results	No results	301.125	2.35104e+07	1.81294e+07	2.4338e+07	6.87729e+06	7.89113e+06	7.04755e+06	positive ion
55	Com_2278_pos	6-Deoxy-D-glucose	6-Deoxy-D-glucose; D-Quinovose; D-Chinovose; D-Glucomethylose; Isorhamnose; D-Epifucose; Isorhodeose	C6 H12 O5	164.069	1.424	2.97854	1.57461	0.00108347	1	1.45347	up	cpd:C02522	--	--	--	--	--	--	--	--	--	No results	No results	Full match	165.076	2.41784e+07	2.45821e+07	2.73713e+07	8.07337e+06	9.83617e+06	7.65057e+06	positive ion
56	Com_14553_pos	pteroside A	--	C21 H30 O8	410.196	9.437	2.91372	1.54286	0.00343876	1	1.30628	up	--	--	HMDB0030758	--	Organic oxygen compounds	Organooxygen compounds	Carbohydrates and carbohydrate conjugates	--	--	--	No results	No results	Full match	411.203	236626	238990	171132	77225	66045.4	78696.1	positive ion
57	Com_822_pos	Poricoic acid B	--	C30 H44 O5	484.319	7.04	2.90911	1.54058	0.00068544	1	1.53355	up	--	--	--	--	--	--	--	--	--	--	No results	No results	Full match	485.326	1.68346e+07	1.8528e+07	2.18123e+07	5.93409e+06	6.79239e+06	6.9273e+06	positive ion
58	Com_10493_pos	LPE 18:4	--	C23 H40 N O7 P	473.254	6.777	2.90306	1.53757	3.43897e-05	1	1.36258	up	--	--	--	LMGP02050044	--	--	--	Glycerophospholipids [GP]	Glycerophosphoethanolamines [GP02]	Monoacylglycerophosphoethanolamines [GP0205]	No results	Full match	No results	474.262	4.81365e+06	4.98283e+06	4.39944e+06	1.75199e+06	1.56004e+06	1.57796e+06	positive ion
59	Com_5082_pos	4-Ethylbenzaldehyde	--	C9 H10 O	134.073	6.004	2.85808	1.51505	0.000506438	1	1.35487	up	--	--	HMDB0032024	--	Benzenoids	Benzene and substituted derivatives	Benzoyl derivatives	--	--	--	No results	Full match	No results	135.081	2.67174e+07	2.66556e+07	2.90601e+07	9.916e+06	1.03393e+07	8.58687e+06	positive ion
60	Com_10219_pos	Trillin	--	C33 H52 O8	576.363	7.821	2.84278	1.5073	0.00235935	1	1.00101	up	--	--	HMDB0029310	LMST01080094	Lipids and lipid-like molecules	Steroids and steroid derivatives	Steroidal glycosides	Sterols [ST]	Sterols [ST01]	Spirostanols and derivatives [ST0108]	No results	No results	Full match	577.37	1.81017e+06	1.51164e+06	1.78641e+06	618792	488191	689927	positive ion
61	Com_445_pos	N1-(1-benzyl-4-piperidyl)-4-chlorobenzene-1-sulfonamide	--	C18 H21 Cl N2 O2 S	364.097	1.45	2.76537	1.46747	0.0261388	1	1.15115	up	--	--	--	--	--	--	--	--	--	--	Invalid mass	Invalid mass	No results	365.104	2.81517e+08	5.45723e+08	5.4759e+08	1.129e+08	1.83767e+08	2.00493e+08	positive ion
62	Com_17969_pos	Homoharringtonine	--	C29 H39 N O9	545.261	8.595	2.74223	1.45535	0.00360739	1	1.50783	up	--	--	HMDB0253207	--	Alkaloids and derivatives	Cephalotaxus alkaloids	-	--	--	--	No results	No results	Full match	546.268	431829	449146	361360	152380	152993	147665	positive ion
63	Com_266_pos	5-(hydroxymethyl)-4-methoxy-2,5-dihydrofuran-2-one	--	C6 H8 O4	126.032	1.359	2.68874	1.42693	0.0146392	1	1.28022	up	--	--	--	--	--	--	--	--	--	--	Invalid mass	No match	No match	127.039	9.71935e+08	1.07242e+09	6.38371e+08	2.54006e+08	2.85743e+08	4.58013e+08	positive ion
64	Com_7616_pos	Angelol B	--	C20 H24 O7	376.152	5.419	2.68674	1.42586	0.0123961	1	1.4943	up	--	--	HMDB0248421	--	Phenylpropanoids and polyketides	Coumarins and derivatives	-	--	--	--	No results	No results	Full match	377.159	8.47428e+06	8.89174e+06	8.26001e+06	2.52373e+06	3.84569e+06	3.16855e+06	positive ion
65	Com_12274_pos	beta-Caryophyllene	beta-Caryophyllene; Caryophyllene; (-)-beta-Caryophyllene	C15 H24	204.188	9.687	2.67054	1.41713	0.000407245	1	1.41657	up	cpd:C09629	map00909 Sesquiterpenoid and triterpenoid biosynthesis;map01100 Metabolic pathways;map01110 Biosynthesis of secondary metabolites	HMDB0036792	LMPR0103120001	Lipids and lipid-like molecules	Prenol lipids	Sesquiterpenoids	Prenol Lipids [PR]	Isoprenoids [PR01]	C15 isoprenoids (sesquiterpenes) [PR0103]	No results	No results	Full match	205.195	6.53323e+06	5.49273e+06	5.28683e+06	2.43704e+06	2.00546e+06	2.04039e+06	positive ion
66	Com_1226_pos	7-(3,4-dihydroxyphenyl)-5-hydroxy-1-(4-hydroxyphenyl)heptan-3-one	--	C19 H22 O5	330.146	5.382	2.64588	1.40375	0.000393674	1	1.16701	up	--	--	--	--	--	--	--	--	--	--	Full match	No results	No results	331.153	3.47233e+07	3.90061e+07	3.66913e+07	1.41695e+07	1.36147e+07	1.39489e+07	positive ion
67	Com_972_pos	1,2,3,7-Tetramethoxyxanthone	--	C17 H16 O6	316.094	5.219	2.58959	1.37273	1.2837e-05	1	1.54475	up	--	--	--	--	--	--	--	--	--	--	No results	No results	Full match	317.101	1.99044e+08	2.13584e+08	2.15392e+08	8.4846e+07	8.01213e+07	7.75495e+07	positive ion
68	Com_7214_pos	2,2-dimethyl-6,7-di[(4-nitrobenzyl)oxy]chroman-4-one	--	C25 H22 N2 O8	500.114	4.938	2.56273	1.35768	0.0012591	1	1.47672	up	--	--	--	--	--	--	--	--	--	--	Invalid mass	No results	No results	501.121	1.42785e+07	1.7038e+07	1.44393e+07	6.81946e+06	5.92009e+06	5.11478e+06	positive ion
69	Com_18087_pos	Palmitic acid	Hexadecanoic acid; Hexadecanoate; Hexadecylic acid; Palmitic acid; Palmitate; Cetylic acid	C16 H32 O2	256.24	7.272	2.56266	1.35764	4.8273e-05	1	1.17011	up	cpd:C00249	map00061 Fatty acid biosynthesis;map00062 Fatty acid elongation;map00071 Fatty acid degradation;map00073 Cutin, suberine and wax biosynthesis;map01040 Biosynthesis of unsaturated fatty acids;map01100 Metabolic pathways;map01212 Fatty acid metabolism	HMDB0000220	LMFA01010001	Lipids and lipid-like molecules	Fatty Acyls	Fatty acids and conjugates	Fatty Acyls [FA]	Fatty Acids and Conjugates [FA01]	Straight chain fatty acids [FA0101]	No results	No results	Full match	257.247	2.30742e+06	2.1074e+06	2.15286e+06	825600	915702	821533	positive ion
70	Com_150_pos	Lactose	Lactose; 1-beta-D-Galactopyranosyl-4-D-glucopyranose; beta-D-Gal-(1->4)-D-Glc; Milk sugar	C12 H22 O11	342.115	1.344	2.55129	1.35123	0.00129083	1	1.49518	up	cpd:C00243	map00052 Galactose metabolism;map01100 Metabolic pathways;map02010 ABC transporters	HMDB0041627	--	Organic oxygen compounds	Organooxygen compounds	Carbohydrates and carbohydrate conjugates	--	--	--	No results	No results	Full match	381.078	1.7711e+09	2.1392e+09	2.18484e+09	7.45846e+08	8.16797e+08	8.26398e+08	positive ion
71	Com_20205_pos	18-Nor-4,15-dihydroxyabieta-8,11,13-trien-7-one	--	C19 H26 O3	302.187	6.221	2.51914	1.33293	0.0159202	1	1.45091	up	--	--	--	--	--	--	--	--	--	--	No results	No results	Full match	303.195	874200	923502	921473	285029	353806	440572	positive ion
72	Com_19970_pos	Levistilide A	--	C24 H28 O4	380.197	6.853	2.48427	1.31282	0.00430898	1	1.34583	up	--	--	HMDB0034225	--	Organoheterocyclic compounds	Dihydrofurans	Furanones	--	--	--	No results	No results	Full match	381.204	1.39124e+06	1.05016e+06	1.23344e+06	559221	533739	386285	positive ion
73	Com_6114_pos	3-hydroxy-1,5-diphenylpentan-1-one	--	C17 H18 O2	236.119	5.86	2.39034	1.25722	0.00297958	1	1.15396	up	--	--	--	--	--	--	--	--	--	--	Invalid mass	No results	No results	237.126	1.3922e+07	1.41544e+07	1.88282e+07	6.03408e+06	7.78589e+06	5.80258e+06	positive ion
74	Com_1259_pos	N1-[1-(2,4-dichlorobenzoyl)-4-piperidyl]cyclohexane-1-carboxamide	--	C19 H24 Cl2 N2 O2	382.123	5.197	2.36673	1.24289	0.000550781	1	1.12903	up	--	--	--	--	--	--	--	--	--	--	Full match	No results	No results	383.13	2.03952e+07	1.85955e+07	2.18011e+07	7.53788e+06	9.05021e+06	9.09792e+06	positive ion
75	Com_4148_pos	Polyphyllin VI	--	C39 H62 O13	738.416	7.425	2.32795	1.21906	0.0105807	1	1.04201	up	--	--	--	--	--	--	--	--	--	--	No results	No results	Full match	739.423	1.20456e+07	1.22608e+07	1.09822e+07	5.45405e+06	4.01523e+06	5.68939e+06	positive ion
76	Com_1345_pos	Quinone	Quinone	C6 H4 O2	108.021	1.476	2.31011	1.20796	0.00779831	1	1.44229	up	cpd:C15602	--	HMDB0003364	--	Organic oxygen compounds	Organooxygen compounds	Carbonyl compounds	--	--	--	No results	No results	Full match	109.029	1.40467e+08	1.07109e+08	1.51667e+08	5.7172e+07	7.04417e+07	4.52102e+07	positive ion
77	Com_3162_pos	Schizandrol B	--	C23 H28 O7	416.182	5.441	2.28894	1.19468	0.00662577	1	1.43236	up	--	--	HMDB0303927	--	Phenylpropanoids and polyketides	Tannins	Hydrolyzable tannins	--	--	--	No results	No results	Full match	399.179	5.76499e+06	4.42444e+06	3.87849e+06	1.97576e+06	1.82079e+06	2.34949e+06	positive ion
78	Com_263_pos	Integrifoside A	--	C21 H36 O8	416.241	5.966	2.27255	1.18431	0.0246073	1	1.37362	up	--	--	--	--	--	--	--	--	--	--	No results	No results	Full match	417.248	1.87145e+08	1.26258e+08	1.28004e+08	6.50489e+07	6.40156e+07	6.51697e+07	positive ion
79	Com_2626_pos	Trigonelline	N-Methylnicotinate; Trigonelline; Trigenelline; 1-Methylpyridinio-3-carboxylate; Betaine nicotinate; Caffearin; Gynesine	C7 H7 N O2	137.048	1.396	2.2575	1.17472	0.0195969	1	1.39029	up	cpd:C01004	map00760 Nicotinate and nicotinamide metabolism	HMDB0000875	--	Alkaloids and derivatives	-	-	--	--	--	No results	Full match	Full match	138.055	5.80507e+07	4.23539e+07	6.80486e+07	2.67129e+07	2.53421e+07	2.25645e+07	positive ion
80	Com_12520_pos	4-(1-adamantyl)-2-methyl-1,3-thiazole	--	C14 H19 N S	233.127	4.974	2.23726	1.16173	0.00110671	1	1.53308	up	--	--	--	--	--	--	--	--	--	--	Invalid mass	No results	No results	234.134	4.19478e+06	4.58326e+06	5.17646e+06	1.997e+06	2.22482e+06	2.0155e+06	positive ion
81	Com_2120_pos	Oleuropein	Oleuropein	C25 H32 O13	540.182	5.613	2.2125	1.14568	0.00126499	1	1.47059	up	cpd:C09794	--	HMDB0035872	--	Lipids and lipid-like molecules	Prenol lipids	Sesquiterpenoids	--	--	--	No results	No results	Full match	541.19	1.16792e+07	1.41935e+07	1.39549e+07	6.71443e+06	5.22712e+06	6.05955e+06	positive ion
82	Com_5837_pos	PC (5:0/13:1)	--	C26 H50 N O8 P	535.331	7.077	2.2112	1.14483	0.00225772	1	1.46815	up	--	--	--	--	--	--	--	--	--	--	No results	Invalid mass	No results	536.338	1.15534e+07	1.16864e+07	1.17944e+07	5.63929e+06	4.89162e+06	5.31307e+06	positive ion
83	Com_15538_pos	Lupenone	Lupenone	C30 H48 O	424.37	8.636	2.20647	1.14174	0.0189377	1	1.33738	up	cpd:C16990	--	HMDB0254213	--	Lipids and lipid-like molecules	Prenol lipids	Triterpenoids	--	--	--	No results	Full match	No results	425.377	2.42875e+06	3.31338e+06	3.96559e+06	1.6174e+06	1.29479e+06	1.48747e+06	positive ion
84	Com_17641_pos	Panaxydol	--	C17 H24 O2	260.177	9.686	2.20605	1.14147	0.0100753	1	1.42431	up	--	--	HMDB0034000	LMFA05000028	Lipids and lipid-like molecules	Fatty Acyls	Fatty alcohols	Fatty Acyls [FA]	Fatty alcohols [FA05]	_	No results	No results	Full match	261.184	1.79859e+06	2.58907e+06	1.78527e+06	816631	944142	1.03741e+06	positive ion
85	Com_3283_pos	Cucurbitacin I	Cucurbitacin I	C30 H42 O7	514.292	7.052	2.20571	1.14124	0.00471232	1	1.30642	up	cpd:C08800	--	HMDB0250582	LMST01010110	Lipids and lipid-like molecules	Steroids and steroid derivatives	Cucurbitacins	Sterols [ST]	Sterols [ST01]	Cholesterol and derivatives [ST0101]	No results	No results	Full match	515.301	1.02592e+06	757679	895603	330710	410673	473284	positive ion
86	Com_3377_pos	D-(+)-Camphor	--	C10 H16 O	152.12	6.054	2.19362	1.13331	0.000316381	1	1.12418	up	--	--	HMDB0059838	--	Lipids and lipid-like molecules	Prenol lipids	Monoterpenoids	--	--	--	No results	Full match	Full match	153.128	1.42286e+07	1.42026e+07	1.36423e+07	6.27759e+06	6.11645e+06	6.78583e+06	positive ion
87	Com_3677_pos	Angeloyl-(+)-gomisin K3	--	C28 H36 O7	484.246	5.989	2.18533	1.12785	0.0213371	1	1.41527	up	--	--	--	--	--	--	--	--	--	--	No results	No results	Full match	485.253	1.30918e+07	1.25417e+07	1.54101e+07	5.2734e+06	5.23562e+06	8.27241e+06	positive ion
88	Com_256_pos	Lawsone	Lawsone	C10 H6 O3	174.032	2.222	2.14268	1.09942	0.000276565	1	1.41078	up	cpd:C10368	--	HMDB0253997	--	Benzenoids	Naphthalenes	Naphthoquinones	--	--	--	No results	Full match	Full match	175.039	2.90453e+08	3.01146e+08	2.91527e+08	1.32333e+08	1.44844e+08	1.34982e+08	positive ion
89	Com_2652_pos	PC (2:0/16:2)	--	C26 H48 N O8 P	533.312	6.79	2.11623	1.0815	0.00127212	1	1.17841	up	--	--	--	--	--	--	--	--	--	--	No results	Full match	No results	534.319	1.58083e+07	1.67046e+07	1.7041e+07	8.55076e+06	7.66564e+06	7.19971e+06	positive ion
90	Com_144_pos	Phenylglyoxylic acid	alpha-Oxo-benzeneacetic acid; Benzoylformate; Benzoylformic acid; Phenylglyoxylic acid; Phenylglyoxylate; 2-Oxo-2-phenylacetate	C8 H6 O3	150.032	5.6	2.10139	1.07134	7.38146e-05	1	1.26913	up	cpd:C02137	map00360 Phenylalanine metabolism	HMDB0001587	--	Benzenoids	Benzene and substituted derivatives	Benzoyl derivatives	--	--	--	No results	No results	Full match	151.039	8.81369e+08	8.70804e+08	9.58253e+08	4.23638e+08	4.09653e+08	4.56535e+08	positive ion
91	Com_17268_pos	Sclareolide	--	C16 H26 O2	250.193	8.718	2.07784	1.05508	0.0286925	1	1.33944	up	--	--	HMDB0035293	--	Organoheterocyclic compounds	Naphthofurans	-	--	--	--	No results	No results	Full match	251.2	517754	454696	499397	307851	208178	192327	positive ion
92	Com_10065_pos	N-(1-methyl-3-phenyl-1H-pyrazol-5-yl)-N'-(2-thienyl)urea	--	C15 H14 N4 O S	336.045	4.8	2.05245	1.03734	0.00314227	1	1.10581	up	--	--	--	--	--	--	--	--	--	--	Invalid mass	No results	No results	337.052	8.0772e+06	9.819e+06	7.40552e+06	3.91658e+06	3.69319e+06	4.71783e+06	positive ion
93	Com_7976_pos	Strophanthidin	Strophanthidin; Corchoside A aglycon	C23 H32 O6	404.217	6.591	2.05023	1.03579	0.00589444	1	1.35815	up	cpd:C19988	--	HMDB0258516	LMST01120005	Lipids and lipid-like molecules	Steroids and steroid derivatives	Steroid lactones	Sterols [ST]	Sterols [ST01]	Cardanolides and derivatives [ST0112]	No results	Invalid mass	No results	405.225	5.33991e+06	4.39043e+06	5.74597e+06	2.44229e+06	2.11073e+06	2.99553e+06	positive ion
94	Com_441_pos	Gingerglycolipid B	--	C33 H58 O14	678.381	8.515	2.03342	1.02391	0.00236815	1	1.2991	up	--	--	HMDB0041094	--	Lipids and lipid-like molecules	Glycerolipids	Glycosylglycerols	--	--	--	No results	No results	Full match	679.386	2.39542e+08	2.29713e+08	2.38706e+08	1.22494e+08	1.05609e+08	1.2006e+08	positive ion
95	Com_3736_pos	Ethyl paraben	--	C9 H10 O3	166.063	5.693	2.01297	1.00932	0.0171395	1	1.42484	up	--	--	HMDB0032573	--	Benzenoids	Benzene and substituted derivatives	Benzoic acids and derivatives	--	--	--	No results	Full match	Full match	167.07	3.15164e+07	3.26967e+07	3.80827e+07	1.48068e+07	1.45438e+07	2.14678e+07	positive ion
96	Com_212_pos	3-Hydroxy-3-Methylpentane-1,5-Dioic Acid	--	C6 H10 O5	162.053	1.356	1.99345	0.995269	0.0400287	1	1.18777	up	--	--	--	--	--	--	--	--	--	--	No results	No results	Full match	163.06	1.11242e+09	1.46741e+09	9.39273e+08	6.78136e+08	3.96065e+08	6.91133e+08	positive ion
97	Com_16113_pos	Picropodophyllin	Picropodophyllin	C22 H22 O8	414.13	5.411	1.99023	0.992937	0.00803123	1	1.30027	up	cpd:C10871	--	--	--	--	--	--	--	--	--	No results	No results	Full match	415.137	1.30727e+06	1.82374e+06	1.58717e+06	712439	820657	837570	positive ion
98	Com_4135_pos	3-hydroxy-3-methylpentanedioic acid	--	C6 H10 O5	184.035	5.101	1.96289	0.972976	0.000220277	1	1.17645	up	--	--	HMDB0000355	--	Lipids and lipid-like molecules	Fatty Acyls	Fatty acids and conjugates	--	--	--	Invalid mass	Invalid mass	No results	185.042	2.67425e+07	3.00392e+07	2.67376e+07	1.35024e+07	1.5153e+07	1.38939e+07	positive ion
99	Com_1976_pos	Curcumol	--	C15 H24 O2	236.177	5.972	1.95964	0.970589	0.00261192	1	1.5275	up	--	--	HMDB0038122	--	Organic oxygen compounds	Organooxygen compounds	Carbonyl compounds	--	--	--	No results	No results	Full match	219.174	1.47765e+07	1.4584e+07	1.71798e+07	8.10526e+06	8.03561e+06	7.60859e+06	positive ion
100	Com_555_pos	N-(4-piperidinophenyl)-2-thiophenecarboxamide	--	C16 H18 N2 O S	143.058	1.429	1.94006	0.956102	0.000804958	1	1.42469	up	--	--	--	--	--	--	--	--	--	--	Invalid mass	No results	No results	144.066	4.01295e+08	3.58026e+08	3.59271e+08	1.98661e+08	1.89459e+08	1.88456e+08	positive ion
101	Com_1777_pos	Ouabain	Ouabain; G-Strophanthin	C29 H44 O12	584.281	6.098	1.93189	0.950014	0.00692666	1	1.17477	up	cpd:C01443	--	HMDB0015224	LMST01120022	Benzenoids	Naphthalenes	-	Sterols [ST]	Sterols [ST01]	Cardanolides and derivatives [ST0112]	Full match	No results	No results	585.288	6.92456e+07	8.48037e+07	8.0157e+07	4.07473e+07	4.09466e+07	3.95377e+07	positive ion
102	Com_1335_pos	2-hydroxy-3,6-diphenylcyclohexyl acetate	--	C20 H22 O3	332.144	5.34	1.87144	0.904146	0.0116737	1	1.31304	up	--	--	--	--	--	--	--	--	--	--	Invalid mass	No results	No results	333.151	4.78539e+07	5.76681e+07	4.60498e+07	2.7359e+07	2.67845e+07	2.68488e+07	positive ion
103	Com_4965_pos	Salidroside	Salidroside; p-Hydroxyphenethyl alcohol 1-O-beta-D-glucoside; Tyrosol glucoside	C14 H20 O7	300.12	5.396	1.86127	0.89629	0.00935771	1	1.41264	up	cpd:C06046	map00350 Tyrosine metabolism	HMDB0257463	--	Organic oxygen compounds	Organooxygen compounds	Carbohydrates and carbohydrate conjugates	--	--	--	No results	No results	Full match	623.23	9.04799e+06	1.22959e+07	1.06386e+07	5.30682e+06	5.7314e+06	6.1449e+06	positive ion
104	Com_4710_pos	N-Acetylneuraminic acid	N-Acetylneuraminate; N-Acetylneuraminic acid; 5-Acetamido-3,5-dideoxy-D-glycero-D-galacto-2-nonulosonic acid; Neu5Ac	C11 H19 N O9	309.105	1.361	1.8404	0.880019	0.0358605	1	1.31535	up	cpd:C00270	map00520 Amino sugar and nucleotide sugar metabolism;map01100 Metabolic pathways	HMDB0000230	--	Organic oxygen compounds	Organooxygen compounds	Carbohydrates and carbohydrate conjugates	--	--	--	No results	No results	Full match	310.112	1.40932e+07	1.52053e+07	1.61802e+07	6.15801e+06	9.36924e+06	9.18404e+06	positive ion
105	Com_15309_pos	LPC(1-acyl 18:2)	--	C26 H50 N O7 P	519.332	9.685	1.82163	0.86523	0.00098756	1	1.05029	up	--	--	--	--	--	--	--	--	--	--	No results	No results	Full match	520.339	2.1995e+06	1.92112e+06	2.27061e+06	1.14175e+06	1.10074e+06	1.26603e+06	positive ion
106	Com_5724_pos	N-Acetylornithine	N-Acetylornithine; N2-Acetyl-L-ornithine	C7 H14 N2 O3	157.074	1.39	1.81961	0.863629	0.0298193	1	1.10796	up	cpd:C00437	map00220 Arginine biosynthesis;map01100 Metabolic pathways;map01110 Biosynthesis of secondary metabolites;map01210 2-Oxocarboxylic acid metabolism;map01230 Biosynthesis of amino acids	HMDB0240589	--	Organic acids and derivatives	Carboxylic acids and derivatives	Amino acids, peptides, and analogues	--	--	--	No results	Invalid mass	No match	158.081	1.07306e+07	1.09245e+07	1.55829e+07	7.32463e+06	6.33348e+06	6.80676e+06	positive ion
107	Com_2594_pos	p-Coumaric Acid	--	C9 H8 O3	164.047	5.556	1.81462	0.85967	0.00615463	1	1.34367	up	--	--	HMDB0030677	--	Phenylpropanoids and polyketides	Cinnamic acids and derivatives	Hydroxycinnamic acids and derivatives	--	--	--	No results	No results	Full match	165.055	7.06653e+06	7.80865e+06	7.4984e+06	4.3091e+06	4.45571e+06	3.56478e+06	positive ion
108	Com_741_pos	Fraxinellone	--	C14 H16 O3	232.107	6.127	1.80181	0.849445	0.00168164	1	1.23682	up	--	--	--	--	--	--	--	--	--	--	No results	Invalid mass	No results	233.115	6.0101e+07	6.38825e+07	6.98433e+07	3.45418e+07	3.61104e+07	3.69213e+07	positive ion
109	Com_1551_pos	Deacetylasperulosidic acid	--	C16 H22 O11	407.142	2.227	1.79851	0.846805	0.00827073	1	1.50636	up	--	--	HMDB0250901	--	Lipids and lipid-like molecules	Prenol lipids	Terpene glycosides	--	--	--	No results	Invalid mass	No results	408.149	7.38425e+07	7.10181e+07	7.56859e+07	4.61583e+07	3.95238e+07	3.6945e+07	positive ion
110	Com_437_pos	SQH	--	C14 H22 N6 O6	370.159	5.667	1.77784	0.830128	0.000219578	1	1.35363	up	--	--	--	--	--	--	--	--	--	--	Full match	No results	No results	371.167	1.40111e+08	1.51556e+08	1.51954e+08	7.83036e+07	8.3491e+07	8.77328e+07	positive ion
111	Com_11467_pos	Riboflavin-5'-monophosphate	--	C17 H21 N4 O9 P	456.104	2.565	1.77404	0.827035	0.00143476	1	1.46233	up	--	--	--	--	--	--	--	--	--	--	No results	No results	Full match	457.111	7.18698e+06	6.57256e+06	7.83682e+06	3.80422e+06	4.24412e+06	4.12525e+06	positive ion
112	Com_863_pos	Eucalyptol	1,8-Cineole; 1,8-Cineol; Eucalyptol	C10 H18 O	136.125	6.851	1.74991	0.807277	0.000374612	1	1.20444	up	cpd:C09844	map00902 Monoterpenoid biosynthesis;map01110 Biosynthesis of secondary metabolites	HMDB0004472	--	Organoheterocyclic compounds	Oxanes	-	--	--	--	No results	Invalid mass	No match	137.133	3.14911e+07	2.87914e+07	2.95846e+07	1.72155e+07	1.60137e+07	1.81262e+07	positive ion
113	Com_323_pos	Taxifolin	Taxifolin; Dihydroquercetin; (+)-Dihydroquercetin; (+)-Taxifolin; trans-Dihydroquercetin	C15 H12 O7	304.058	5.014	1.74885	0.806406	0.000666254	1	1.15763	up	cpd:C01617	map00941 Flavonoid biosynthesis;map01100 Metabolic pathways;map01110 Biosynthesis of secondary metabolites	HMDB0303943	LMPK12140721	Phenylpropanoids and polyketides	Flavonoids	Flavans	Polyketides [PK]	Flavonoids [PK12]	Flavanones [PK1214]	No results	Full match	Full match	305.065	7.7682e+08	8.46103e+08	7.44883e+08	4.21953e+08	4.88569e+08	4.434e+08	positive ion
114	Com_7230_pos	C-pentosyl-apeignin O-feruloylhexoside	--	C36 H36 O17	740.192	4.912	1.73316	0.793404	8.28045e-05	1	1.00628	up	--	--	--	--	--	--	--	--	--	--	No results	No results	Full match	741.2	1.64876e+07	1.56708e+07	1.55763e+07	9.21313e+06	9.00656e+06	9.3224e+06	positive ion
115	Com_4028_pos	Milbemectin A4	--	C32 H46 O7	542.323	6.942	1.73189	0.79235	0.0114091	1	1.30866	up	--	--	--	--	--	--	--	--	--	--	No results	Full match	No results	543.331	1.2531e+06	1.16176e+06	1.33489e+06	705047	623232	836838	positive ion
116	Com_726_pos	4-Hydroxy-2,5-dimethyl-3(2H)furanone	--	C6 H8 O3	128.047	1.489	1.72841	0.789443	0.0338762	1	1.35437	up	--	--	--	--	--	--	--	--	--	--	No results	No results	Full match	129.055	2.05914e+08	2.40933e+08	1.9322e+08	1.08024e+08	1.57985e+08	1.04312e+08	positive ion
117	Com_5237_pos	7,8-Dihydroxycoumarin	7,8-Dihydroxycoumarin; Daphnetin	C9 H6 O4	178.027	5.353	1.72811	0.789194	0.00293503	1	1.51769	up	cpd:C03093	--	--	--	--	--	--	--	--	--	No results	Full match	Full match	179.034	2.64527e+07	2.63654e+07	2.55002e+07	1.45659e+07	1.44291e+07	1.63253e+07	positive ion
118	Com_21_pos	Procyanidin B2	Procyanidin B2; Procyanidol B2	C30 H26 O12	578.144	5.022	1.72148	0.783647	0.00783758	1	1.03858	up	cpd:C17639	--	HMDB0033973	LMPK12030002	Phenylpropanoids and polyketides	Flavonoids	Biflavonoids and polyflavonoids	Polyketides [PK]	Flavonoids [PK12]	Proanthocyanidins [PK1203]	No results	No results	Full match	579.151	9.99197e+09	1.2569e+10	1.22863e+10	6.74506e+09	7.15924e+09	6.33834e+09	positive ion
119	Com_209_pos	1-(3-acetyl-2,4,6-trihydroxyphenyl)ethan-1-one	--	C10 H10 O5	210.053	2.591	1.71721	0.780066	0.000238024	1	1.26002	up	--	--	--	--	--	--	--	--	--	--	Full match	No results	No results	211.06	4.08561e+08	4.12146e+08	4.40204e+08	2.46295e+08	2.49105e+08	2.38878e+08	positive ion
120	Com_6329_pos	Gastrodin	Gastrodin; 4-(Hydroxymethyl)phenyl-beta-D-glucopyranoside	C13 H18 O7	286.105	5.287	1.71668	0.779621	0.00107615	1	1.44111	up	cpd:C16964	--	HMDB0252648	--	Organic oxygen compounds	Organooxygen compounds	Carbohydrates and carbohydrate conjugates	--	--	--	No results	No results	Full match	287.112	1.65461e+07	1.80575e+07	1.89426e+07	1.02519e+07	1.00966e+07	1.08433e+07	positive ion
121	Com_8162_pos	Estrone	Estrone; 3-Hydroxy-1,3,5(10)-estratrien-17-one	C18 H22 O2	308.123	5.845	1.71604	0.779079	0.0140249	1	1.19759	up	cpd:C00468	map01100 Metabolic pathways	HMDB0000145	LMST02010004	Lipids and lipid-like molecules	Steroids and steroid derivatives	Estrane steroids	Sterols [ST]	Steroids [ST02]	C18 steroids (estrogens) and derivatives [ST0201]	Invalid mass	No results	No results	309.13	7.2082e+06	8.13325e+06	9.30009e+06	4.7122e+06	4.96613e+06	4.68124e+06	positive ion
122	Com_413_pos	Adenine	Adenine; 6-Aminopurine	C5 H5 N5	135.055	1.683	1.71014	0.774115	0.00675317	1	1.51744	up	cpd:C00147	map00230 Purine metabolism;map00908 Zeatin biosynthesis;map01100 Metabolic pathways	HMDB0000034	--	Organoheterocyclic compounds	Imidazopyrimidines	Purines and purine derivatives	--	--	--	No results	Full match	Full match	136.062	4.39781e+08	4.55919e+08	5.30391e+08	2.85855e+08	2.68283e+08	2.79765e+08	positive ion
123	Com_170_pos	12-oxo Phytodienoic Acid	--	C18 H28 O3	292.204	7.19	1.71005	0.774038	0.0134859	1	1.36836	up	--	--	--	--	--	--	--	--	--	--	Full match	Partial match	No results	293.211	1.07139e+08	1.39005e+08	1.0904e+08	6.66266e+07	6.68124e+07	7.4265e+07	positive ion
124	Com_8027_pos	KKK	--	C18 H38 N6 O4	384.284	6.141	1.70097	0.766355	0.000435342	1	1.30293	up	--	--	--	--	--	--	--	--	--	--	Invalid mass	No results	No results	385.291	3.95315e+06	3.8273e+06	3.6463e+06	2.27055e+06	2.25246e+06	2.19477e+06	positive ion
125	Com_2538_pos	Homovanillic acid	Homovanillate; Homovanillic acid; 3-Methoxy-4-hydroxyphenylacetate	C9 H10 O4	182.058	5.557	1.69079	0.757698	0.00366691	1	1.30591	up	cpd:C05582	map00350 Tyrosine metabolism;map01100 Metabolic pathways	HMDB0000118	--	Benzenoids	Phenols	Methoxyphenols	--	--	--	No results	No results	Full match	183.065	8.90455e+06	9.7766e+06	9.46509e+06	5.79374e+06	5.89646e+06	4.95659e+06	positive ion
126	Com_7550_pos	Coptisine	Coptisine	C19 H14 N O4	320.091	5.601	1.68707	0.754521	0.00236209	1	1.14587	up	cpd:C16938	--	--	--	--	--	--	--	--	--	No results	No results	Full match	343.08	1.54472e+07	1.30551e+07	1.48267e+07	9.51733e+06	8.26417e+06	7.90143e+06	positive ion
127	Com_1854_pos	(2R,3S,4S,5R,6R)-2-(hydroxymethyl)-6-(2-phenylethoxy)oxane-3,4,5-triol	--	C14 H20 O6	324.118	5.607	1.68696	0.754424	0.00300083	1	1.32802	up	--	--	--	--	--	--	--	--	--	--	Invalid mass	Invalid mass	No results	325.126	7.76115e+07	8.02498e+07	9.08445e+07	5.12419e+07	4.84241e+07	4.77624e+07	positive ion
128	Com_5094_pos	Ne-(1-Carboxymethyl)-L-lysine	--	C8 H16 N2 O4	204.111	1.424	1.68436	0.752202	0.00357638	1	1.06144	up	--	--	--	--	--	--	--	--	--	--	No results	No results	Full match	205.118	2.74673e+07	2.66379e+07	2.58179e+07	1.43883e+07	1.63213e+07	1.67404e+07	positive ion
129	Com_11523_pos	Demethoxycurcumin	Demethoxycurcumin	C20 H18 O5	338.112	5.49	1.68207	0.750236	0.00585964	1	1.52429	up	cpd:C17742	map00945 Stilbenoid, diarylheptanoid and gingerol biosynthesis;map01110 Biosynthesis of secondary metabolites	HMDB0033801	--	Phenylpropanoids and polyketides	Diarylheptanoids	Linear diarylheptanoids	--	--	--	No results	Invalid mass	No results	339.12	2.25967e+06	2.33369e+06	1.97403e+06	1.3382e+06	1.29889e+06	1.26727e+06	positive ion
130	Com_1745_pos	4-(4-methoxyphenyl)-6-pyridin-4-yl-1,3,5-triazin-2(3H)-one	--	C15 H12 N4 O2	298.102	5.246	1.67609	0.745096	0.0166658	1	1.3819	up	--	--	--	--	--	--	--	--	--	--	Invalid mass	No results	No results	299.11	2.86381e+07	3.01007e+07	2.20475e+07	1.65432e+07	1.43233e+07	1.73329e+07	positive ion
131	Com_1103_pos	Poricoic acid A	--	C31 H46 O5	498.333	7.097	1.65778	0.729254	0.0187889	1	1.26367	up	--	--	--	--	--	--	--	--	--	--	No results	No results	Full match	499.34	9.6662e+06	8.4651e+06	7.31996e+06	5.00225e+06	5.34954e+06	5.0008e+06	positive ion
132	Com_5055_pos	6-(7-methyloctyl)-1H,3H,4H,6H-furo[3,4-c]furan-1-one	--	C15 H24 O3	252.172	6.798	1.63956	0.713308	0.017473	1	1.28873	up	--	--	--	--	--	--	--	--	--	--	Full match	No results	No results	253.179	2.18611e+07	1.75073e+07	2.20596e+07	1.11936e+07	1.12478e+07	1.50248e+07	positive ion
133	Com_3659_pos	Esculin	Esculin; Esculoside	C15 H16 O9	340.079	5.148	1.63447	0.708821	0.0140212	1	1.00985	up	cpd:C09264	--	HMDB0030820	--	Phenylpropanoids and polyketides	Coumarins and derivatives	Coumarin glycosides	--	--	--	No results	Full match	Full match	341.086	4.28699e+06	5.27906e+06	3.99403e+06	3.00668e+06	2.68722e+06	2.60243e+06	positive ion
134	Com_4438_pos	5-[(E)-2-(3,5-dihydroxyphenyl)ethenyl]-2-methoxybenzene-1,3-diol	--	C15 H14 O5	274.083	5.6	1.6329	0.707435	0.0035426	1	1.44553	up	--	--	--	--	--	--	--	--	--	--	Full match	Partial match	Full match	275.091	1.23981e+07	1.41145e+07	1.48363e+07	9.39329e+06	8.23108e+06	7.69803e+06	positive ion
135	Com_2140_pos	Schisandrin C	--	C22 H24 O6	384.156	5.398	1.62839	0.70345	0.00197181	1	1.51921	up	--	--	HMDB0258167	--	Phenylpropanoids and polyketides	Tannins	Hydrolyzable tannins	--	--	--	No results	No results	Full match	385.163	2.16021e+07	2.33027e+07	2.00716e+07	1.30251e+07	1.29547e+07	1.39224e+07	positive ion
136	Com_107_pos	3-hydroxy-3,4-bis[(4-hydroxy-3-methoxyphenyl)methyl]oxolan-2-one	--	C20 H22 O7	412.098	2.554	1.61812	0.694322	0.00136921	1	1.49844	up	--	--	--	--	--	--	--	--	--	--	Invalid mass	No results	No results	413.105	1.29281e+09	1.45432e+09	1.42744e+09	8.92529e+08	8.42618e+08	8.44735e+08	positive ion
137	Com_524_pos	LPE 18:2	--	C23 H44 N O7 P	477.286	8.749	1.60249	0.68032	7.17696e-05	1	1.49285	up	--	--	--	LMGP02050041	--	--	--	Glycerophospholipids [GP]	Glycerophosphoethanolamines [GP02]	Monoacylglycerophosphoethanolamines [GP0205]	No results	Full match	Full match	478.293	4.41598e+08	4.13909e+08	4.20189e+08	2.73809e+08	2.55728e+08	2.66532e+08	positive ion
138	Com_4026_pos	(2E,4E)-N-(2-methylpropyl)deca-2,4-dienamide	--	C14 H25 N O	206.167	9.255	1.59619	0.674633	0.0358979	1	1.31171	up	--	--	--	--	--	--	--	--	--	--	Invalid mass	No results	No results	207.174	3.82411e+07	2.78581e+07	2.76972e+07	2.09785e+07	1.96971e+07	1.8087e+07	positive ion
139	Com_14297_pos	Zolpidem-d6	--	C19 H15 [2]H6 N3 O	313.201	8.364	1.59096	0.669896	0.00287228	1	1.37246	up	--	--	--	--	--	--	--	--	--	--	Invalid mass	No results	No results	314.208	2.98349e+06	2.48466e+06	2.73391e+06	1.83419e+06	1.59915e+06	1.72209e+06	positive ion
140	Com_7974_pos	L-Arabinitol	L-Arabitol; L-Arabinol; L-Arabinitol; L-Lyxitol	C5 H12 O5	152.068	1.428	1.58878	0.667917	0.0267445	1	1.28558	up	cpd:C00532	map00040 Pentose and glucuronate interconversions;map01100 Metabolic pathways	HMDB0001851	--	Organic oxygen compounds	Organooxygen compounds	Carbohydrates and carbohydrate conjugates	--	--	--	No results	No results	Full match	153.076	2.02857e+06	2.21245e+06	2.2414e+06	1.25534e+06	1.20459e+06	1.6202e+06	positive ion
141	Com_12338_pos	5-Methyl-7-methoxyisoflavone	--	C17 H14 O3	266.093	1.408	1.58792	0.667135	0.0408317	1	1.05173	up	--	--	--	--	--	--	--	--	--	--	No results	No results	Full match	267.1	1.94845e+06	1.87296e+06	2.41524e+06	1.60926e+06	1.26815e+06	1.05016e+06	positive ion
142	Com_12240_pos	Ala-Leu	--	C9 H18 N2 O3	202.131	3.96	1.56512	0.64627	0.00146918	1	1.33752	up	--	--	HMDB0251509	--	Organic acids and derivatives	Carboxylic acids and derivatives	Amino acids, peptides, and analogues	--	--	--	No results	Full match	Full match	203.139	474021	465864	471589	288442	302780	310612	positive ion
143	Com_1543_pos	Gamma-Glu-Leu	--	C11 H20 N2 O5	260.137	5.114	1.54456	0.627193	0.0423435	1	1.25572	up	--	--	HMDB0011171	--	Organic acids and derivatives	Carboxylic acids and derivatives	Amino acids, peptides, and analogues	--	--	--	No results	No results	Full match	261.144	3.93962e+06	3.87118e+06	4.13237e+06	2.40441e+06	2.2288e+06	3.09922e+06	positive ion
144	Com_10824_pos	Prostaglandin E2-1-glyceryl ester	--	C23 H38 O7	408.248	7.138	1.53928	0.622257	0.036003	1	1.32809	up	--	--	--	--	--	--	--	--	--	--	No results	Invalid mass	No results	409.256	381367	318570	406322	256867	190631	271187	positive ion
145	Com_12325_pos	LPC 14:0	--	C22 H46 N O7 P	467.301	8.481	1.53632	0.619482	0.0252894	1	1.31718	up	--	--	--	LMGP01050073	--	--	--	Glycerophospholipids [GP]	Glycerophosphocholines [GP01]	Monoacylglycerophosphocholines [GP0105]	No results	Full match	Full match	468.307	4.53984e+06	4.1208e+06	4.27368e+06	2.50462e+06	2.62809e+06	3.2863e+06	positive ion
146	Com_4465_pos	3-Hydroxy-glabrol	--	C25 H28 O5	408.195	9.289	1.53153	0.614977	0.000253217	1	1.47732	up	--	--	--	--	--	--	--	--	--	--	No results	No results	Full match	409.203	629190	603574	653971	431004	396018	404904	positive ion
147	Com_359_pos	(2E,4E)-N-(2-methylpropyl)dodeca-2,4-dienamide	--	C16 H29 N O	251.225	8.471	1.51897	0.603093	0.0213404	1	1.37492	up	--	--	--	--	--	--	--	--	--	--	Full match	No results	No results	252.232	6.26145e+08	4.91661e+08	6.36652e+08	4.19657e+08	3.72797e+08	3.62577e+08	positive ion
148	Com_7075_pos	INH	--	C16 H26 N6 O5	382.196	7.507	1.50979	0.594349	0.0328451	1	1.27549	up	--	--	HMDB0015086	--	Organoheterocyclic compounds	Pyridines and derivatives	Pyridinecarboxylic acids and derivatives	--	--	--	Full match	No results	No results	400.23	3.94992e+06	3.71855e+06	4.44135e+06	3.18988e+06	2.55696e+06	2.27402e+06	positive ion
149	Com_4426_pos	Patchouli alcohol	Patchouli alcohol	C15 H26 O	222.198	8.722	1.49334	0.578542	0.00019095	1	1.53528	up	cpd:C09705	--	HMDB0303114	--	Organic oxygen compounds	Organooxygen compounds	Alcohols and polyols	--	--	--	No results	No results	Full match	223.205	2.77718e+07	2.82804e+07	2.89339e+07	1.96259e+07	1.89049e+07	1.83793e+07	positive ion
150	Com_1834_pos	(-)-Arctigenin	Arctigenin; (-)-Arctigenin	C21 H24 O6	372.156	5.679	1.49327	0.578472	0.000840327	1	1.39069	up	cpd:C10545	--	HMDB0030087	--	Lignans, neolignans and related compounds	Furanoid lignans	Tetrahydrofuran lignans	--	--	--	No results	No results	Full match	373.163	9.6032e+07	8.9876e+07	9.12708e+07	6.53585e+07	5.88145e+07	6.14461e+07	positive ion
151	Com_7475_pos	5-methoxyflavone	--	C16 H12 O3	252.078	5.303	1.48525	0.570702	0.0086584	1	1.41444	up	--	--	--	--	--	--	--	--	--	--	No results	No results	Full match	253.086	1.56795e+07	1.52529e+07	1.64563e+07	1.13888e+07	1.09497e+07	9.56773e+06	positive ion
152	Com_4515_pos	4-{3-[(3,4-dihydroxyphenyl)methyl]-2-methylbutyl}benzene-1,2-diol	--	C18 H22 O4	324.131	5.441	1.48292	0.568438	0.00389226	1	1.2227	up	--	--	--	--	--	--	--	--	--	--	Invalid mass	No results	No results	325.138	2.18874e+06	1.87107e+06	2.05753e+06	1.32296e+06	1.50678e+06	1.29548e+06	positive ion
153	Com_11935_pos	Formononetin	Formononetin	C16 H12 O4	268.072	5.021	1.45051	0.536559	0.000142796	1	1.04486	up	cpd:C00858	map00943 Isoflavonoid biosynthesis;map01110 Biosynthesis of secondary metabolites	HMDB0005808	LMPK12050037	Phenylpropanoids and polyketides	Isoflavonoids	O-methylated isoflavonoids	Polyketides [PK]	Flavonoids [PK12]	Isoflavonoids [PK1205]	No results	No results	Full match	269.08	1.98108e+06	1.99774e+06	2.10109e+06	1.42596e+06	1.36119e+06	1.40443e+06	positive ion
154	Com_7511_pos	4-Hydroxyisoleucine	--	C6 H13 N O3	147.09	1.43	1.45046	0.536509	0.00356439	1	1.05874	up	--	--	--	--	--	--	--	--	--	--	No results	No results	Full match	148.097	1.41312e+07	1.26674e+07	1.21979e+07	8.44741e+06	8.75223e+06	9.68601e+06	positive ion
155	Com_5410_pos	D-Panthotenate	--	C9 H17 N O5	219.11	1.43	1.45044	0.536488	0.0448355	1	1.21237	up	--	--	--	--	--	--	--	--	--	--	No results	No results	Full match	220.118	1.30237e+07	1.25327e+07	1.39548e+07	7.48333e+06	1.018e+07	9.57764e+06	positive ion
156	Com_9393_pos	Senkyunolide A	--	C12 H16 O2	192.115	6.436	1.44991	0.53596	0.0127744	1	1.38301	up	--	--	HMDB0258235	--	Organoheterocyclic compounds	Isobenzofurans	-	--	--	--	No results	Full match	Full match	193.122	6.83057e+06	7.80332e+06	7.82268e+06	5.81445e+06	4.63794e+06	5.03589e+06	positive ion
157	Com_7999_pos	(-)-3-(3,4-Dihydroxyphenyl)-2-methylalanine	--	C10 H13 N O4	211.084	5.035	1.44941	0.535467	2.9099e-05	1	1.19794	up	--	--	--	--	--	--	--	--	--	--	No results	No results	Full match	212.091	3.33143e+06	3.42571e+06	3.47876e+06	2.34587e+06	2.40578e+06	2.31045e+06	positive ion
158	Com_5022_pos	Geranylacetone	--	C13 H22 O	194.167	7.654	1.42921	0.515216	0.00442488	1	1.42695	up	--	--	HMDB0031846	--	Lipids and lipid-like molecules	Prenol lipids	Monoterpenoids	--	--	--	No results	No results	Full match	195.174	2.60626e+07	2.36589e+07	2.23687e+07	1.76597e+07	1.68032e+07	1.59777e+07	positive ion
159	Com_17486_pos	Homocysteine	Homocysteine; 2-Amino-4-mercaptobutyric acid	C4 H9 N O2 S	135.036	5.052	1.42336	0.509303	0.00162089	1	1.14564	up	cpd:C05330	--	HMDB0000742	--	Organic acids and derivatives	Carboxylic acids and derivatives	Amino acids, peptides, and analogues	--	--	--	No results	No results	Full match	136.043	898979	919631	969580	665918	681772	611186	positive ion
160	Com_7189_pos	Artemisic acid	--	C15 H22 O2	234.162	8.178	1.41476	0.500557	0.00186486	1	1.46528	up	--	--	--	--	--	--	--	--	--	--	No results	No results	Full match	235.169	6.87828e+06	6.12631e+06	6.3022e+06	4.54681e+06	4.3472e+06	4.75269e+06	positive ion
161	Com_4398_pos	Nicotinate ribonucleoside	--	C11 H13 N O6	255.073	1.424	1.40577	0.491364	0.0494102	1	1.3519	up	--	--	HMDB0006809	--	Organic oxygen compounds	Organooxygen compounds	Carbohydrates and carbohydrate conjugates	--	--	--	No results	No results	Full match	256.081	2.49036e+07	1.95744e+07	1.97185e+07	1.50345e+07	1.55421e+07	1.50898e+07	positive ion
162	Com_4541_pos	13,14-dihydro-15-keto-tetranor Prostaglandin E2	--	C16 H26 O5	320.159	7.096	1.40456	0.490118	0.0472839	1	1.17125	up	--	--	--	--	--	--	--	--	--	--	Invalid mass	No results	No results	321.167	342943	296258	405595	226267	263665	253927	positive ion
163	Com_922_pos	Procyanidin A2	--	C30 H24 O12	576.126	5.334	1.40212	0.487609	0.00126407	1	1.12398	up	--	--	HMDB0037655	--	Phenylpropanoids and polyketides	Flavonoids	Biflavonoids and polyflavonoids	--	--	--	No results	Full match	Full match	577.133	5.38717e+07	5.65768e+07	5.46808e+07	4.10578e+07	3.92325e+07	3.7481e+07	positive ion
164	Com_5722_pos	Linoleoyl Ethanolamide	--	C20 H37 N O2	323.282	8.263	1.39626	0.481568	0.000181152	1	1.51399	up	--	--	HMDB0012252	--	Organic nitrogen compounds	Organonitrogen compounds	Amines	--	--	--	Full match	Invalid mass	No results	324.289	1.94777e+07	2.06118e+07	2.03743e+07	1.49304e+07	1.43263e+07	1.40474e+07	positive ion
165	Com_4591_pos	Limonin	Limonin; Evodin	C26 H30 O8	492.174	6.374	1.38782	0.472819	0.00123789	1	1.50109	up	cpd:C03514	--	HMDB0035921	--	Lipids and lipid-like molecules	Prenol lipids	Triterpenoids	--	--	--	No results	Invalid mass	No results	493.181	3.08748e+07	3.27849e+07	3.37534e+07	2.3462e+07	2.21675e+07	2.45619e+07	positive ion
166	Com_966_pos	3-[3-(beta-D-Glucopyranosyloxy)-2-methoxyphenyl]propanoic acid	--	C16 H22 O9	380.107	5.258	1.38274	0.467532	0.00384727	1	1.11576	up	--	--	--	--	--	--	--	--	--	--	Invalid mass	No results	No results	381.115	1.44531e+07	1.50794e+07	1.5853e+07	1.08046e+07	1.09081e+07	1.11101e+07	positive ion
167	Com_16804_pos	lupinine	Lupinine	C10 H19 N O	169.147	6.574	1.37622	0.460713	0.0168936	1	1.35228	up	cpd:C10773	map00960 Tropane, piperidine and pyridine alkaloid biosynthesis;map01110 Biosynthesis of secondary metabolites	HMDB0304704	--	Alkaloids and derivatives	Lupin alkaloids	Sparteine, lupanine, and related alkaloids	--	--	--	No results	No results	Full match	170.154	2.24081e+06	2.32702e+06	2.18031e+06	1.79079e+06	1.49204e+06	1.62054e+06	positive ion
168	Com_1586_pos	Quillaic acid	Quillaic acid	C30 H46 O5	486.334	5.826	1.37456	0.458967	0.00465975	1	1.48927	up	cpd:C08972	--	--	LMPR0106150037	--	--	--	Prenol Lipids [PR]	Isoprenoids [PR01]	C30 isoprenoids (triterpenes) [PR0106]	No results	Full match	No results	487.342	1.20176e+07	1.1607e+07	1.16779e+07	8.793e+06	8.8414e+06	8.04838e+06	positive ion
169	Com_6587_pos	2-benzyl-6-hydroxy-2-azabicyclo[2.2.2]octan-3-one	--	C14 H17 N O2	231.123	6.435	1.37219	0.456481	0.00971127	1	1.21914	up	--	--	--	--	--	--	--	--	--	--	Invalid mass	No results	No results	232.13	8.47942e+06	9.40771e+06	9.76897e+06	6.55364e+06	6.93007e+06	6.671e+06	positive ion
170	Com_13794_pos	Carbaprostacyclin	--	C21 H34 O4	332.233	7.423	1.3704	0.454592	0.0411455	1	1.17058	up	--	--	HMDB0247207	--	Lipids and lipid-like molecules	Fatty Acyls	Eicosanoids	--	--	--	No results	Invalid mass	No results	333.24	1.13097e+06	1.03632e+06	1.26003e+06	802391	969586	728990	positive ion
171	Com_3329_pos	Trachelogenin	Trachelogenin; (-)-Trachelogenin	C21 H24 O7	388.152	5.764	1.36666	0.45065	0.0072728	1	1.07913	up	cpd:C10891	--	HMDB0303743	--	Lignans, neolignans and related compounds	Furanoid lignans	Tetrahydrofuran lignans	--	--	--	No results	No results	Full match	389.159	4.78637e+07	4.44388e+07	5.17166e+07	3.56597e+07	3.74521e+07	3.22689e+07	positive ion
172	Com_3251_pos	Xanthoxyline	--	C10 H12 O4	196.073	5.555	1.35484	0.438127	0.00713047	1	1.18941	up	--	--	HMDB0029645	--	Organic oxygen compounds	Organooxygen compounds	Carbonyl compounds	--	--	--	No results	Full match	Full match	197.081	1.31722e+07	1.21813e+07	1.29151e+07	8.7378e+06	1.01166e+07	9.39134e+06	positive ion
173	Com_8285_pos	Fmoc-Ile-OH	--	C21 H23 N O4	353.164	8.904	1.34722	0.429986	0.0322381	1	1.33949	up	--	--	--	--	--	--	--	--	--	--	No results	No results	Full match	354.171	1.10585e+07	1.2135e+07	1.39824e+07	8.70325e+06	9.75908e+06	9.13219e+06	positive ion
174	Com_5163_pos	1-(4-butylphenyl)-3-(dimethylamino)propan-1-one hydrochloride	--	C15 H23 N O	233.175	7.654	1.34627	0.428969	0.00111487	1	1.4567	up	--	--	--	--	--	--	--	--	--	--	Invalid mass	No results	No results	234.183	2.20921e+07	2.05735e+07	2.19818e+07	1.53496e+07	1.67934e+07	1.58765e+07	positive ion
175	Com_8766_pos	Dextromethorphan hydrobromide	--	C18 H25 N O	249.209	8.041	1.34586	0.428529	0.00147118	1	1.37331	up	--	--	HMDB0242610	--	Alkaloids and derivatives	Morphinans	-	--	--	--	Invalid mass	No results	No results	250.215	9.7871e+06	8.95168e+06	9.69314e+06	7.01721e+06	6.76308e+06	7.34516e+06	positive ion
176	Com_3891_pos	5-O-Methylvisammioside	--	C22 H28 O10	452.168	5.355	1.34152	0.423868	0.00869556	1	1.08606	up	--	--	--	--	--	--	--	--	--	--	No results	No results	Full match	453.174	2.95104e+07	3.25677e+07	3.14153e+07	2.2075e+07	2.53895e+07	2.22277e+07	positive ion
177	Com_7670_pos	Flavokawain A	--	C18 H18 O5	314.115	5.374	1.33673	0.418712	0.0335229	1	1.3225	up	--	--	HMDB0033586	--	Phenylpropanoids and polyketides	Linear 1,3-diarylpropanoids	Chalcones and dihydrochalcones	--	--	--	No results	No results	Full match	315.122	2.96641e+06	3.51832e+06	2.91531e+06	2.38997e+06	2.26821e+06	2.37391e+06	positive ion
178	Com_3260_pos	1-adamantyl(piperidino)methanone	--	C16 H25 N O	247.191	8.091	1.33249	0.414122	0.00728168	1	1.467	up	--	--	--	--	--	--	--	--	--	--	Invalid mass	No results	No results	248.198	4.12258e+07	3.95573e+07	4.30752e+07	3.09607e+07	3.09899e+07	3.10021e+07	positive ion
179	Com_15524_pos	TriacetonaMine	--	C9 H17 N O	155.131	8.163	1.32116	0.401805	0.0246812	1	1.26941	up	--	--	HMDB0031179	--	Organoheterocyclic compounds	Piperidines	Piperidinones	--	--	--	No results	No results	Full match	156.139	763322	919633	780562	602858	685765	576039	positive ion
180	Com_9391_pos	N~5~-(1,3,5-trimethyl-1H-pyrazol-4-yl)-1H-1,2,4-triazole-3,5-diamine	--	C8 H13 N7	185.141	5.73	1.3116	0.391328	0.00435848	1	1.20839	up	--	--	--	--	--	--	--	--	--	--	Invalid mass	No results	No results	186.149	9.76792e+06	8.69393e+06	9.38047e+06	7.32551e+06	7.12831e+06	6.77393e+06	positive ion
181	Com_7175_pos	N-Octyl-2-pyrrolidone	--	C12 H23 N O	197.178	7.258	1.29384	0.371657	0.0164296	1	1.22055	up	--	--	--	--	--	--	--	--	--	--	Full match	Partial match	No results	198.185	1.40661e+07	1.49542e+07	1.64635e+07	1.15219e+07	1.13896e+07	1.22426e+07	positive ion
182	Com_3143_pos	4-oxo-5-phenylpentanoic acid	--	C11 H12 O3	174.068	5.308	1.29268	0.37037	0.0417827	1	1.01256	up	--	--	--	--	--	--	--	--	--	--	Invalid mass	No results	No match	175.075	6.71601e+06	5.56059e+06	5.5461e+06	4.3122e+06	4.32326e+06	5.15189e+06	positive ion
183	Com_8189_pos	Bufotaline	--	C26 H36 O6	444.25	6.367	1.28789	0.365008	0.00641711	1	1.3866	up	--	--	--	LMST01130023	--	--	--	Sterols [ST]	Sterols [ST01]	Bufanolides and derivatives [ST0113]	No results	No results	Full match	445.257	1.14386e+07	1.19878e+07	1.07565e+07	8.95442e+06	8.58948e+06	8.99783e+06	positive ion
184	Com_7478_pos	Vindoline	Vindoline	C25 H32 N2 O6	456.227	6.7	1.28514	0.361924	0.0490627	1	1.20923	up	cpd:C01626	map00901 Indole alkaloid biosynthesis	HMDB0259814	--	Alkaloids and derivatives	Plumeran-type alkaloids	-	--	--	--	No results	No results	Full match	457.234	1.42754e+07	1.20835e+07	1.51524e+07	1.1742e+07	1.08843e+07	9.67468e+06	positive ion
185	Com_654_pos	Madecassic acid	--	C30 H48 O6	504.345	5.826	1.26796	0.342511	0.00201972	1	1.41067	up	--	--	HMDB0036670	--	Lipids and lipid-like molecules	Prenol lipids	Triterpenoids	--	--	--	No results	No results	Full match	505.352	3.71474e+07	3.58821e+07	3.43733e+07	2.78062e+07	2.89914e+07	2.79076e+07	positive ion
186	Com_16022_pos	1-(piperidinomethyl)-2-naphthol	--	C16 H19 N O	219.162	6.868	1.26524	0.339417	0.0182117	1	1.15178	up	--	--	--	--	--	--	--	--	--	--	Invalid mass	No results	No results	220.169	3.3137e+06	3.06955e+06	3.56239e+06	2.4061e+06	2.67214e+06	2.7824e+06	positive ion
187	Com_1799_pos	Cuminaldehyde	4-Isopropylbenzaldehyde; p-Cumic aldehyde; Cuminaldehyde	C10 H12 O	148.089	6.7	1.25432	0.3269	0.0447653	1	1.28826	up	cpd:C06577	--	HMDB0002214	--	Lipids and lipid-like molecules	Prenol lipids	Monoterpenoids	--	--	--	No results	Full match	No results	149.096	8.71098e+07	9.95928e+07	1.0697e+08	8.25251e+07	7.79919e+07	7.36129e+07	positive ion
188	Com_110_pos	1-Palmitoylglycerol	--	C19 H38 O4	330.276	9.783	1.25052	0.322531	0.000349109	1	1.13027	up	--	--	HMDB0245964	--	Lipids and lipid-like molecules	Glycerolipids	Monoradylglycerols	--	--	--	No results	Full match	Full match	331.283	2.8964e+08	3.01088e+08	2.9559e+08	2.38438e+08	2.3674e+08	2.3358e+08	positive ion
189	Com_484_pos	Roseoside	--	C19 H30 O8	386.193	5.43	1.23221	0.301253	0.00552086	1	1.36427	up	--	--	--	--	--	--	--	--	--	--	No results	No results	Full match	387.2	3.13072e+08	2.92424e+08	3.0582e+08	2.55591e+08	2.32838e+08	2.51147e+08	positive ion
190	Com_8351_pos	Myrislignan	--	C21 H26 O6	374.173	2.12	1.22899	0.297476	0.0169204	1	1.39852	up	--	--	--	--	--	--	--	--	--	--	No results	No results	Full match	375.18	554159	635556	587393	506684	476515	462789	positive ion
191	Com_968_pos	YPH	--	C20 H25 N5 O5	397.178	5.882	1.2281	0.296432	0.0259999	1	1.21035	up	--	--	--	--	--	--	--	--	--	--	Invalid mass	No results	No results	398.185	1.17331e+08	1.13744e+08	1.26723e+08	9.29412e+07	1.06264e+08	9.21374e+07	positive ion
192	Com_1196_pos	1-adamantyl(1,4-thiazinan-4-yl)methanone	--	C15 H23 N O S	265.152	1.266	1.22706	0.2952	0.0430571	1	1.15726	up	--	--	--	--	--	--	--	--	--	--	Invalid mass	No results	No results	266.159	3.69851e+07	4.16803e+07	3.49829e+07	3.20769e+07	2.96786e+07	3.08633e+07	positive ion
193	Com_19321_pos	Solanidine	Solanidine	C27 H43 N O	397.334	10.092	1.20718	0.271637	0.00524335	1	1.34523	up	cpd:C06543	--	HMDB0003236	LMST01150007	Lipids and lipid-like molecules	Steroids and steroid derivatives	Steroidal alkaloids	Sterols [ST]	Sterols [ST01]	Solanidines and alkaloid derivatives [ST0115]	No results	No results	Full match	398.341	76835.8	77581.9	78644.3	66733.5	63706.2	62624	positive ion
194	Com_21770_pos	Nitenpyram	Nitenpyram	C11 H15 Cl N4 O2	270.087	3.912	1.20382	0.267619	0.00171721	1	1.50211	up	cpd:C18511	--	HMDB0255630	--	Organoheterocyclic compounds	Pyridines and derivatives	Halopyridines	--	--	--	No results	No results	Full match	563.164	55364.3	58832.8	57520.8	48267.1	47950	46427.1	positive ion
195	Com_2103_pos	N-(9-oxodecyl)acetamide	--	C12 H23 N O2	213.173	6.105	1.2003	0.2634	0.00346208	1	1.14994	up	--	--	--	--	--	--	--	--	--	--	Full match	No results	No results	214.18	7.16863e+07	7.18548e+07	6.79357e+07	5.77839e+07	5.88494e+07	5.95527e+07	positive ion
1	Com_6389_pos	Leukotriene B4 Ethanolamide	--	C22 H37 N O4	401.254	8.612	0.0235272	-5.40953	0.000260374	1	1.29944	down	--	--	HMDB0002304	--	Organic nitrogen compounds	Organonitrogen compounds	Amines	--	--	--	Invalid mass	Invalid mass	No results	402.261	314504	421529	391332	1.56095e+07	1.56011e+07	1.67069e+07	positive ion
2	Com_10827_pos	ACar 18:3	--	C25 H44 N O4	421.319	6.862	0.0310916	-5.00733	0.0124313	1	1.32433	down	--	--	--	--	--	--	--	--	--	--	No results	Invalid mass	No results	422.326	398774	104326	103982	7.02671e+06	6.97867e+06	5.52022e+06	positive ion
3	Com_9121_pos	Lithocholic Acid	Lithocholic acid; Lithocholate; 3alpha-Hydroxy-5beta-cholanate; 3alpha-Hydroxy-5beta-cholanic acid	C24 H40 O3	414.249	8.268	0.0789258	-3.66336	0.00190238	1	1.48458	down	cpd:C03990	--	HMDB0000761	LMST04010003	Lipids and lipid-like molecules	Steroids and steroid derivatives	Bile acids, alcohols and derivatives	Sterols [ST]	Bile acids and derivatives [ST04]	C24 bile acids, alcohols, and derivatives [ST0401]	Invalid mass	No results	No results	415.256	177801	145092	258435	2.42279e+06	2.72202e+06	2.2207e+06	positive ion
4	Com_7524_pos	2-(tert-butyl)-6,7-dimethoxy-4H-3,1-benzoxazin-4-one	--	C14 H17 N O4	263.113	5.576	0.0800236	-3.64343	0.000234924	1	1.33633	down	--	--	--	--	--	--	--	--	--	--	Invalid mass	No results	No results	264.12	1.15606e+06	862730	982102	1.16428e+07	1.28457e+07	1.30116e+07	positive ion
5	Com_2490_pos	Neoprzewaquinone A	--	C36 H28 O6	556.191	5.675	0.112848	-3.14755	0.00116669	1	1.32165	down	--	--	--	--	--	--	--	--	--	--	No results	No results	Full match	557.197	587975	513736	592797	5.18892e+06	5.92698e+06	3.89995e+06	positive ion
6	Com_1129_pos	Hesperetin 5-O-glucoside	--	C22 H24 O11	464.131	5.377	0.151785	-2.71989	2.36677e-06	1	1.54613	down	--	--	HMDB0037535	LMPK12140377	Phenylpropanoids and polyketides	Flavonoids	Flavonoid glycosides	Polyketides [PK]	Flavonoids [PK12]	Flavanones [PK1214]	No results	No results	Full match	465.137	2.18143e+07	2.021e+07	2.18305e+07	1.3134e+08	1.45223e+08	1.44127e+08	positive ion
7	Com_1232_pos	N6-Succinyl Adenosine	--	C14 H17 N5 O8	383.107	5.045	0.171166	-2.54653	2.40912e-05	1	1.36453	down	--	--	HMDB0255303	--	Organic acids and derivatives	Carboxylic acids and derivatives	Dicarboxylic acids and derivatives	--	--	--	No results	No results	Full match	384.114	2.14175e+07	2.17845e+07	2.29698e+07	1.2795e+08	1.27793e+08	1.30851e+08	positive ion
8	Com_15098_pos	3-Hydroxynaphthalene-2,7-Disulphonic acid	--	C10 H8 O7 S2	303.97	1.275	0.172083	-2.53882	0.00681018	1	1.24077	down	--	--	--	--	--	--	--	--	--	--	No results	No results	Full match	304.977	121840	234785	239053	1.21944e+06	1.29864e+06	943486	positive ion
9	Com_2962_pos	gamma-Glutamyltyrosine	--	C14 H18 N2 O6	310.116	4.972	0.177314	-2.49562	3.77226e-05	1	1.10448	down	--	--	HMDB0011741	--	Organic acids and derivatives	Carboxylic acids and derivatives	Amino acids, peptides, and analogues	--	--	--	No results	Full match	No results	311.123	7.40184e+06	8.35351e+06	8.50959e+06	4.45592e+07	4.78612e+07	4.44271e+07	positive ion
10	Com_373_pos	L-(-)-Methionine	--	C5 H11 N O2 S	149.051	1.907	0.178283	-2.48776	0.000299034	1	1.52947	down	--	--	HMDB0000696	--	Organic acids and derivatives	Carboxylic acids and derivatives	Amino acids, peptides, and analogues	--	--	--	No results	Full match	Full match	150.059	4.61986e+06	5.81828e+06	4.96584e+06	3.01064e+07	2.7159e+07	2.91363e+07	positive ion
11	Com_707_pos	ERH	--	C17 H28 N8 O6	440.217	7.492	0.182785	-2.45178	3.12453e-06	1	1.41488	down	--	--	--	--	--	--	--	--	--	--	Invalid mass	No results	No results	441.224	2.51932e+07	2.54626e+07	2.67593e+07	1.384e+08	1.42036e+08	1.43095e+08	positive ion
12	Com_11276_pos	LPE 16:1	--	C21 H42 N O7 P	451.27	8.433	0.18748	-2.41519	0.00121782	1	1.26598	down	--	--	--	LMGP02050037	--	--	--	Glycerophospholipids [GP]	Glycerophosphoethanolamines [GP02]	Monoacylglycerophosphoethanolamines [GP0205]	No results	Full match	No results	452.277	955875	1.09442e+06	1.17111e+06	5.70254e+06	5.7105e+06	5.76965e+06	positive ion
13	Com_550_pos	ethyl 1-(3-nitro-2-thienyl)piperidine-4-carboxylate	--	C12 H16 N2 O4 S	244.095	5.93	0.19172	-2.38293	0.000368811	1	1.4019	down	--	--	--	--	--	--	--	--	--	--	Invalid mass	No results	No results	245.101	5.85774e+07	5.78887e+07	6.8634e+07	3.2079e+08	3.11956e+08	3.32727e+08	positive ion
14	Com_16818_pos	Jervine	Jervine	C27 H39 N O3	425.293	9.396	0.193007	-2.37327	0.000216385	1	1.29683	down	cpd:C10811	--	HMDB0253731	--	Lipids and lipid-like molecules	Steroids and steroid derivatives	Steroidal alkaloids	--	--	--	No results	No results	Full match	426.3	466418	387702	498803	2.4987e+06	2.15294e+06	2.35806e+06	positive ion
15	Com_18328_pos	Guanosine 5'-diphosphate	GDP; Guanosine 5'-diphosphate; Guanosine diphosphate	C10 H15 N5 O11 P2	443.026	1.285	0.193683	-2.36823	9.4158e-05	1	1.47582	down	cpd:C00035	map00230 Purine metabolism;map01100 Metabolic pathways;map03013 RNA transport;map04144 Endocytosis	HMDB0001201	--	Nucleosides, nucleotides, and analogues	Purine nucleotides	Purine ribonucleotides	--	--	--	No results	No results	Full match	444.033	302322	358562	279511	1.45852e+06	1.85864e+06	1.53818e+06	positive ion
16	Com_2423_pos	Arctiin	Arctiin	C27 H34 O11	534.209	5.675	0.196953	-2.34408	0.00165883	1	1.21585	down	cpd:C16915	--	HMDB0248568	--	Lignans, neolignans and related compounds	Lignan glycosides	-	--	--	--	No results	No results	Full match	535.217	1.02554e+06	980206	1.14566e+06	5.59002e+06	6.17183e+06	4.23898e+06	positive ion
17	Com_9341_pos	1-Methylguanine	--	C6 H7 N5 O	165.065	4.824	0.200718	-2.31676	0.00139111	1	1.44081	down	--	--	HMDB0003282	--	Organoheterocyclic compounds	Imidazopyrimidines	Purines and purine derivatives	--	--	--	No results	No results	Full match	166.072	1.16653e+06	1.1266e+06	1.24074e+06	6.00606e+06	6.6642e+06	4.93586e+06	positive ion
18	Com_1173_pos	DL-Lysine	--	C6 H14 N2 O2	146.106	1.17	0.216515	-2.20746	0.000714109	1	1.41834	down	--	--	--	--	--	--	--	--	--	--	No results	Full match	Full match	147.113	1.3061e+07	1.46851e+07	1.48718e+07	5.49136e+07	7.30525e+07	6.88695e+07	positive ion
19	Com_7014_pos	3-(3-pyridinyl)propanoic acid	--	C8 H9 N O2	151.063	1.514	0.219817	-2.18562	0.00171773	1	1.3827	down	--	--	--	--	--	--	--	--	--	--	Full match	Partial match	Full match	152.071	3.01164e+06	2.783e+06	2.47077e+06	9.78961e+06	1.33844e+07	1.44273e+07	positive ion
20	Com_2880_pos	Targinine	--	C7 H16 N4 O2	188.127	1.294	0.221389	-2.17534	1.89891e-05	1	1.27408	down	--	--	HMDB0029416	--	Organic acids and derivatives	Carboxylic acids and derivatives	Amino acids, peptides, and analogues	--	--	--	No results	Full match	Full match	189.134	2.77454e+06	3.05615e+06	3.0228e+06	1.24765e+07	1.31116e+07	1.44025e+07	positive ion
21	Com_952_pos	4-(2,3-dihydro-1,4-benzodioxin-6-yl)butanoic acid	--	C12 H14 O4	222.087	5.923	0.221686	-2.17341	0.000328168	1	1.05225	down	--	--	--	--	--	--	--	--	--	--	Invalid mass	No results	No results	223.094	3.75481e+07	3.89187e+07	4.20389e+07	1.79634e+08	1.78908e+08	1.76025e+08	positive ion
22	Com_7211_pos	H-Trp-NH2.HCl	--	C11 H14 Cl N3 O	239.084	5.258	0.240843	-2.05383	0.0233778	1	1.2599	down	--	--	--	--	--	--	--	--	--	--	No results	No results	Full match	517.13	1.63271e+06	2.14995e+06	2.52264e+06	5.71285e+06	6.60948e+06	1.38578e+07	positive ion
23	Com_2139_pos	4-(2,3-dihydro-1,4-benzodioxin-6-yl)-1,2-diphenylbut-2-ene-1,4-dione	--	C24 H18 O4	352.113	5.827	0.251948	-1.9888	1.31376e-05	1	1.47164	down	--	--	--	--	--	--	--	--	--	--	Invalid mass	No results	No results	353.12	1.661e+07	1.60168e+07	1.77035e+07	6.89688e+07	6.49127e+07	6.58836e+07	positive ion
24	Com_960_pos	1-O-(3,4,5-Trimethoxybenzoyl)-beta-L-galactopyranose	--	C16 H22 O10	374.118	5.421	0.257958	-1.95479	0.00113925	1	1.31971	down	--	--	--	--	--	--	--	--	--	--	Invalid mass	No results	No results	375.125	1.27339e+06	1.43502e+06	1.45891e+06	5.16566e+06	6.33476e+06	4.65459e+06	positive ion
25	Com_1860_pos	Isovitexin	Isovitexin; Saponaretin; Apigenin-6-C-glucoside; 6-C-Glucosylapigenin; Apigenin 6-C-glucoside	C21 H20 O10	432.105	5.403	0.262221	-1.93115	0.000757449	1	1.21973	down	cpd:C01714	map00944 Flavone and flavonol biosynthesis	HMDB0253708	LMPK12110338	Lipids and lipid-like molecules	Fatty Acyls	Fatty amides	Polyketides [PK]	Flavonoids [PK12]	Flavones and Flavonols [PK1211]	No results	No results	Full match	433.113	1.69133e+07	2.31846e+07	2.01902e+07	8.21397e+07	7.87645e+07	6.90093e+07	positive ion
26	Com_9856_pos	N2-Methylguanosine	--	C11 H15 N5 O5	297.106	4.843	0.267163	-1.90421	0.021543	1	1.34797	down	--	--	--	--	--	--	--	--	--	--	No results	Full match	Full match	298.114	1.34285e+06	2.65216e+06	1.53354e+06	6.99019e+06	7.09534e+06	6.60807e+06	positive ion
27	Com_21455_pos	Lysopc 14:0	--	C22 H46 N O7 P	467.302	8.248	0.271709	-1.87987	0.000342413	1	1.43828	down	--	--	--	--	--	--	--	--	--	--	No results	No results	Full match	468.309	136076	113202	140090	507628	478759	446648	positive ion
28	Com_6005_pos	3-[(5-nitropyridin-2-yl)oxy]-1H-indazole	--	C12 H8 N4 O3	256.055	5.374	0.273089	-1.87256	0.00564598	1	1.19239	down	--	--	--	--	--	--	--	--	--	--	Invalid mass	No results	No results	257.062	2.91532e+06	2.48339e+06	2.00086e+06	1.13197e+07	9.45521e+06	6.32093e+06	positive ion
29	Com_10262_pos	Pholedrine	--	C10 H15 N O	165.117	4.91	0.282307	-1.82466	0.0397206	1	1.25776	down	--	--	--	--	--	--	--	--	--	--	No results	Invalid mass	No results	166.124	757340	279317	801167	2.58505e+06	1.31562e+06	2.60934e+06	positive ion
30	Com_104_pos	2-oxopiperidine-3-carbohydrazide	--	C6 H11 N3 O2	157.085	1.277	0.282592	-1.82321	4.61511e-07	1	1.07783	down	--	--	--	--	--	--	--	--	--	--	Full match	No results	No results	158.092	6.89613e+07	6.67501e+07	6.98512e+07	2.49497e+08	2.40875e+08	2.37046e+08	positive ion
31	Com_8244_pos	(2R)-2-[(2R,5S)-5-[(2S)-2-hydroxybutyl]oxolan-2-yl]propanoic acid	--	C11 H20 O4	216.136	8.365	0.289782	-1.78696	0.00100703	1	1.37046	down	--	--	--	--	--	--	--	--	--	--	Full match	No results	No results	217.143	2.39475e+06	2.09435e+06	2.71836e+06	8.28112e+06	7.82066e+06	8.77021e+06	positive ion
32	Com_10293_pos	YQH	--	C20 H26 N6 O6	468.175	5.564	0.289899	-1.78638	0.00110785	1	1.50624	down	--	--	--	--	--	--	--	--	--	--	Invalid mass	Invalid mass	No results	469.182	1.899e+06	1.38275e+06	1.6507e+06	6.60389e+06	4.56015e+06	5.85033e+06	positive ion
33	Com_608_pos	2-Phenylacetamide	2-Phenylacetamide; alpha-Phenylacetamide	C8 H9 N O	135.068	2.409	0.293222	-1.76993	0.00095941	1	1.49896	down	cpd:C02505	map00360 Phenylalanine metabolism	HMDB0010715	--	Benzenoids	Benzene and substituted derivatives	Phenylacetamides	--	--	--	No results	Full match	No results	136.076	5.56802e+07	7.07261e+07	6.1028e+07	1.78778e+08	2.52436e+08	2.08009e+08	positive ion
34	Com_7526_pos	Cinnamoyl tyramine	--	C17 H17 N O2	267.125	5.748	0.294369	-1.7643	7.60643e-05	1	1.54262	down	--	--	--	--	--	--	--	--	--	--	No results	No results	Full match	268.133	3.82852e+06	3.54239e+06	3.18905e+06	1.09216e+07	1.19466e+07	1.3005e+07	positive ion
35	Com_16801_pos	Furanyl fentanyl 3-furancarboxamide isomer-d5	--	C24 H21 [2]H5 N2 O2	357.25	8.29	0.309731	-1.69091	0.000994527	1	1.25741	down	--	--	--	--	--	--	--	--	--	--	Invalid mass	No results	No results	358.258	818265	708267	619009	2.50474e+06	2.21974e+06	2.20262e+06	positive ion
36	Com_1723_pos	L-Methionine Methyl Ester	--	C6 H13 N O2 S	163.067	1.211	0.315946	-1.66225	3.32369e-05	1	1.49211	down	--	--	--	--	--	--	--	--	--	--	No results	No results	Full match	164.074	7.4149e+06	7.14065e+06	6.99024e+06	2.14074e+07	2.33194e+07	2.34677e+07	positive ion
37	Com_4207_pos	Ruscogenin	Ruscogenin	C27 H42 O4	430.308	7.884	0.322578	-1.63228	0.00205789	1	1.43008	down	cpd:C08909	--	HMDB0257364	LMST01080038	Lipids and lipid-like molecules	Prenol lipids	Triterpenoids	Sterols [ST]	Sterols [ST01]	Spirostanols and derivatives [ST0108]	No results	No results	Full match	431.315	882692	1.10946e+06	975803	2.97209e+06	3.07702e+06	3.1516e+06	positive ion
38	Com_56_pos	Cinnamic acid	Cinnamic acid; Benzeneacrylic acid	C9 H8 O2	148.052	4.928	0.329408	-1.60205	4.84869e-06	1	1.54264	down	cpd:C10438	--	HMDB0000567	--	Phenylpropanoids and polyketides	Cinnamic acids and derivatives	Cinnamic acids	--	--	--	No results	Full match	Full match	149.06	5.00192e+08	5.18581e+08	5.12742e+08	1.54398e+09	1.56507e+09	1.54025e+09	positive ion
39	Com_58_pos	L-Phenylalanine	L-Phenylalanine; (S)-alpha-Amino-beta-phenylpropionic acid	C9 H11 N O2	165.079	4.925	0.330024	-1.59936	2.7244e-06	1	1.54226	down	cpd:C00079	map00360 Phenylalanine metabolism;map00400 Phenylalanine, tyrosine and tryptophan biosynthesis;map00460 Cyanoamino acid metabolism;map00940 Phenylpropanoid biosynthesis;map00960 Tropane, piperidine and pyridine alkaloid biosynthesis;map00966 Glucosinolate biosynthesis;map00970 Aminoacyl-tRNA biosynthesis;map01100 Metabolic pathways;map01110 Biosynthesis of secondary metabolites;map01210 2-Oxocarb…	HMDB0000159	--	Organic acids and derivatives	Carboxylic acids and derivatives	Amino acids, peptides, and analogues	--	--	--	Full match	Full match	Full match	166.086	4.97701e+08	5.15443e+08	5.10077e+08	1.53165e+09	1.55484e+09	1.52899e+09	positive ion
40	Com_615_pos	5,6-dimethyl-3-[5-(trifluoromethyl)pyridin-2-yl]-1,2,4-triazine	--	C11 H9 F3 N4	254.076	5.975	0.331983	-1.59082	0.000116539	1	1.42628	down	--	--	--	--	--	--	--	--	--	--	Invalid mass	No results	No results	255.084	5.92185e+07	5.98116e+07	6.8096e+07	1.93463e+08	1.92679e+08	1.7752e+08	positive ion
41	Com_5473_pos	PC (14:0e/2:0)	--	C24 H50 N O7 P	495.333	9.169	0.349796	-1.51541	0.00914782	1	1.36835	down	--	--	--	--	--	--	--	--	--	--	No results	Full match	Full match	496.34	7.01453e+06	8.28247e+06	5.3734e+06	2.10791e+07	1.85617e+07	1.94519e+07	positive ion
42	Com_7472_pos	4-(anilinomethylidene)-3-methyl-4,5-dihydroisoxazol-5-one	--	C11 H10 N2 O2	220.085	3.812	0.354706	-1.4953	8.37101e-06	1	1.43665	down	--	--	--	--	--	--	--	--	--	--	Invalid mass	Invalid mass	No match	221.092	4.51485e+06	4.44455e+06	4.60992e+06	1.23486e+07	1.27713e+07	1.31352e+07	positive ion
43	Com_16859_pos	L-Hisidine	--	C6 H9 N3 O2	155.069	5.005	0.354745	-1.49514	0.0119203	1	1.47817	down	--	--	--	--	--	--	--	--	--	--	No results	No results	Full match	156.077	752496	1.07924e+06	752615	2.35938e+06	2.45777e+06	2.46794e+06	positive ion
44	Com_13709_pos	Vincamine	Vincamine	C21 H26 N2 O3	354.193	8.073	0.362432	-1.46422	0.0186036	1	1.4339	down	cpd:C09251	--	HMDB0253707	--	Alkaloids and derivatives	Eburnan-type alkaloids	-	--	--	--	No results	No results	Full match	355.2	369958	674097	495865	1.2628e+06	1.4728e+06	1.51325e+06	positive ion
45	Com_2439_pos	Indole	Indole; 2,3-Benzopyrrole	C8 H7 N	117.058	4.927	0.3702	-1.43362	8.47089e-05	1	1.54657	down	cpd:C00463	map00380 Tryptophan metabolism;map00400 Phenylalanine, tyrosine and tryptophan biosynthesis;map00402 Benzoxazinoid biosynthesis;map01100 Metabolic pathways;map01110 Biosynthesis of secondary metabolites	HMDB0000738	--	Organoheterocyclic compounds	Indoles and derivatives	Indoles	--	--	--	No results	Full match	Full match	118.065	7.11666e+06	7.58274e+06	6.79394e+06	1.89761e+07	2.00301e+07	1.90525e+07	positive ion
46	Com_230_pos	(3beta,9xi)-3-(beta-D-Glucopyranosyloxy)-14-hydroxycard-20(22)-enolide	--	C29 H44 O9	514.314	8.336	0.372008	-1.42659	0.0265019	1	1.20023	down	--	--	--	--	--	--	--	--	--	--	Invalid mass	No results	No results	515.322	1.61052e+08	1.46524e+08	1.56308e+08	4.94915e+08	2.89789e+08	4.62269e+08	positive ion
47	Com_13896_pos	Polygalic acid	--	C29 H44 O6	488.315	7.076	0.378935	-1.39998	0.0200883	1	1.00037	down	--	--	--	--	--	--	--	--	--	--	No results	Full match	Full match	511.305	276603	284906	305891	725192	586520	977333	positive ion
48	Com_1659_pos	9-Hydroxy-(10E,12Z,15Z)-Octadecatrienoic Acid	--	C18 H30 O3	294.22	7.911	0.381386	-1.39068	0.00465207	1	1.22838	down	--	--	--	--	--	--	--	--	--	--	No results	No results	Full match	333.183	2.14418e+06	2.54988e+06	1.83883e+06	5.32392e+06	5.87357e+06	5.93183e+06	positive ion
49	Com_5678_pos	Sequoyitol	5-O-Methyl-myo-inositol; 1D-5-O-Methyl-myo-inositol; Sequoyitol	C7 H14 O6	194.079	5.083	0.381698	-1.3895	0.0409494	1	1.07744	down	cpd:C03365	--	HMDB0031449	--	Organic oxygen compounds	Organooxygen compounds	Alcohols and polyols	--	--	--	No results	No results	Full match	427.121	1.0503e+06	2.01288e+06	2.34015e+06	5.09048e+06	3.88774e+06	5.1778e+06	positive ion
50	Com_8019_pos	Indole-3-acetamide	(Indol-3-yl)acetamide; Indole-3-acetamide	C10 H10 N2 O	174.079	4.997	0.381984	-1.38842	0.00492082	1	1.46725	down	cpd:C02693	map00380 Tryptophan metabolism	HMDB0029739	--	Organoheterocyclic compounds	Indoles and derivatives	Indoles	--	--	--	No results	No results	Full match	175.086	5.07962e+06	3.70269e+06	3.85392e+06	1.05273e+07	1.18883e+07	1.06649e+07	positive ion
51	Com_3284_pos	L-5-Hydroxytryptophan	--	C11 H12 N2 O3	220.084	4.995	0.387196	-1.36886	0.000624554	1	1.46916	down	--	--	HMDB0000472	--	Organoheterocyclic compounds	Indoles and derivatives	Tryptamines and derivatives	--	--	--	No results	Full match	Full match	221.092	1.52652e+07	1.56107e+07	1.5457e+07	3.88229e+07	4.23052e+07	3.85345e+07	positive ion
52	Com_930_pos	gamma-Glutamylleucine	--	C11 H20 N2 O5	243.11	5.328	0.391748	-1.352	0.000447724	1	1.19494	down	--	--	HMDB0011171	--	Organic acids and derivatives	Carboxylic acids and derivatives	Amino acids, peptides, and analogues	--	--	--	No results	Invalid mass	No results	244.117	2.30607e+07	2.30004e+07	2.32564e+07	5.69161e+07	5.85617e+07	6.14664e+07	positive ion
53	Com_10655_pos	Embelin	Embelin	C17 H26 O4	294.182	7.317	0.392598	-1.34888	0.00173786	1	1.18556	down	cpd:C10342	--	HMDB0251767	LMPK15050006	Organic oxygen compounds	Organooxygen compounds	Carbonyl compounds	Polyketides [PK]	_	_	No results	No results	Full match	611.354	141731	132058	157703	430835	330833	337400	positive ion
54	Com_6_pos	9-Oxo-ODE	--	C18 H30 O3	294.219	7.909	0.393177	-1.34675	1.01955e-05	1	1.31731	down	--	--	HMDB0004669	--	Lipids and lipid-like molecules	Fatty Acyls	Lineolic acids and derivatives	--	--	--	Full match	Partial match	Full match	295.226	6.50832e+08	6.9692e+08	7.02265e+08	1.81507e+09	1.72396e+09	1.67496e+09	positive ion
55	Com_8911_pos	LPC(1-acyl 18:3)	--	C26 H48 N O7 P	517.317	9.172	0.393319	-1.34623	0.00064797	1	1.43427	down	--	--	--	--	--	--	--	--	--	--	No results	No results	Full match	518.324	3.73072e+06	3.69369e+06	3.02573e+06	9.88692e+06	7.79697e+06	8.8852e+06	positive ion
56	Com_674_pos	Guanine	Guanine; 2-Amino-6-hydroxypurine	C5 H5 N5 O	134.023	3.473	0.394448	-1.34209	0.0285513	1	1.39789	down	cpd:C00242	map00230 Purine metabolism;map01100 Metabolic pathways	HMDB0000132	--	Organoheterocyclic compounds	Imidazopyrimidines	Purines and purine derivatives	--	--	--	No results	Invalid mass	No results	135.03	4.67025e+07	5.76655e+07	4.61812e+07	8.49561e+07	1.57114e+08	1.396e+08	positive ion
57	Com_1600_pos	EPH	--	C16 H23 N5 O6	386.116	5.023	0.403979	-1.30765	0.000530879	1	1.2412	down	--	--	--	--	--	--	--	--	--	--	Invalid mass	No results	No results	404.15	1.41481e+07	1.7411e+07	1.68825e+07	4.2047e+07	4.16875e+07	3.61768e+07	positive ion
58	Com_8993_pos	Ligustilide	Ligustilide	C12 H14 O2	190.099	6.134	0.410407	-1.28487	0.0031921	1	1.38323	down	cpd:C16987	--	HMDB0034277	--	Organoheterocyclic compounds	Isobenzofurans	-	--	--	--	No results	Full match	Full match	191.107	2.89883e+06	3.29081e+06	4.15514e+06	9.70596e+06	8.11363e+06	7.38658e+06	positive ion
59	Com_706_pos	Zeatin-7-N-glucoside	--	C16 H23 N5 O6	381.162	5.05	0.411006	-1.28277	0.000484515	1	1.22237	down	--	--	--	--	--	--	--	--	--	--	No results	Invalid mass	No results	382.17	1.68782e+07	2.02231e+07	1.99296e+07	4.94079e+07	4.86442e+07	4.07071e+07	positive ion
60	Com_7594_pos	Polypodine B	Polypodine B	C27 H44 O8	496.302	8.335	0.420864	-1.24857	0.00142881	1	1.20876	down	cpd:C08834	--	HMDB0302993	LMST01010198	Lipids and lipid-like molecules	Steroids and steroid derivatives	Bile acids, alcohols and derivatives	Sterols [ST]	Sterols [ST01]	Cholesterol and derivatives [ST0101]	No results	No results	Full match	497.31	1.40172e+06	1.37448e+06	1.50047e+06	3.768e+06	3.06687e+06	3.32677e+06	positive ion
61	Com_133_pos	3-(3,4-dihydroxyphenyl)propanoic acid	--	C9 H10 O4	164.047	2.376	0.422896	-1.24163	0.00234891	1	1.0851	down	--	--	HMDB0000423	--	Phenylpropanoids and polyketides	Phenylpropanoic acids	-	--	--	--	Invalid mass	Invalid mass	No match	165.055	4.61978e+08	4.79335e+08	5.46533e+08	1.14802e+09	1.19507e+09	1.17514e+09	positive ion
62	Com_6048_pos	Eicosapentaenoic acid	(5Z,8Z,11Z,14Z,17Z)-Icosapentaenoic acid; (5Z,8Z,11Z,14Z,17Z)-Eicosapentaenoic acid; Eicosapentaenoic acid; 5,8,11,14,17-Icosapentaenoic acid; (5Z,8Z,11Z,14Z,17Z)-Eicosapentaenoate	C20 H30 O2	308.234	6.339	0.430801	-1.21491	0.000646334	1	1.34015	down	cpd:C06428	map01040 Biosynthesis of unsaturated fatty acids	HMDB0001999	--	Lipids and lipid-like molecules	Fatty Acyls	Fatty acids and conjugates	--	--	--	No results	Invalid mass	No results	309.242	1.1129e+06	1.02851e+06	1.03066e+06	2.45659e+06	2.43201e+06	2.47457e+06	positive ion
63	Com_11_pos	D-(+)-Proline	--	C5 H9 N O2	115.063	1.405	0.434407	-1.20288	0.000827444	1	1.53942	down	--	--	--	--	--	--	--	--	--	--	Full match	Full match	Full match	116.07	5.2216e+08	5.01429e+08	5.68141e+08	1.21045e+09	1.20384e+09	1.24985e+09	positive ion
64	Com_5446_pos	L-Cysteine-glutathione gisulfide	--	C13 H22 N4 O8 S2	426.087	1.395	0.438918	-1.18798	0.00325225	1	1.07098	down	--	--	--	--	--	--	--	--	--	--	No results	No results	Full match	427.094	8.70577e+06	7.56107e+06	7.86836e+06	1.75535e+07	2.13243e+07	1.61102e+07	positive ion
65	Com_3989_pos	3-hydroxy-N-(1-hydroxy-4-methylpentan-2-yl)-5-oxo-6-phenylhexanamide	--	C18 H27 N O4	304.167	5.698	0.445422	-1.16675	0.0273052	1	1.26448	down	--	--	--	--	--	--	--	--	--	--	Invalid mass	No results	No results	305.173	2.32641e+06	1.57401e+06	1.46417e+06	4.05183e+06	4.11053e+06	3.88146e+06	positive ion
66	Com_6427_pos	Gly-Tyr	--	C11 H14 N2 O4	238.095	3.924	0.449782	-1.1527	0.0138064	1	1.33454	down	--	--	HMDB0304778	--	Organic acids and derivatives	Carboxylic acids and derivatives	Amino acids, peptides, and analogues	--	--	--	No results	Full match	Full match	239.102	190534	174459	278184	555502	506675	367801	positive ion
67	Com_5297_pos	trans-3-Indoleacrylic acid	--	C11 H9 N O2	187.063	5.686	0.459343	-1.12236	0.000581136	1	1.49079	down	--	--	HMDB0000734	--	Organoheterocyclic compounds	Indoles and derivatives	Indoles	--	--	--	No results	No results	Full match	188.071	1.67939e+06	1.67876e+06	1.77212e+06	3.68875e+06	3.99484e+06	3.48513e+06	positive ion
68	Com_1867_pos	HPK	--	C17 H28 N6 O4	380.217	6.09	0.465291	-1.10379	8.23649e-05	1	1.15928	down	--	--	--	--	--	--	--	--	--	--	Full match	No results	No results	381.224	3.57902e+06	4.00956e+06	3.72057e+06	8.08158e+06	7.74651e+06	8.47746e+06	positive ion
69	Com_10458_pos	4-Demethylepipodophyllotoxin	--	C21 H20 O8	400.116	1.407	0.47033	-1.08826	0.036435	1	1.44609	down	--	--	--	--	--	--	--	--	--	--	No results	No results	Full match	401.123	2.51777e+06	4.2105e+06	3.66121e+06	7.48842e+06	7.24021e+06	7.36115e+06	positive ion
70	Com_235_pos	Salvianolic acid C	--	C26 H20 O10	492.108	5.813	0.472752	-1.08084	0.00570254	1	1.02322	down	--	--	HMDB0303929	--	Phenylpropanoids and polyketides	2-arylbenzofuran flavonoids	-	--	--	--	No results	No results	Full match	493.115	1.52763e+07	1.60542e+07	1.56454e+07	3.74644e+07	3.01835e+07	3.17188e+07	positive ion
71	Com_6381_pos	Vitexin	Vitexin; Apigenin 8-C-glucoside	C21 H20 O10	454.089	5.278	0.480309	-1.05796	0.00716175	1	1.31858	down	cpd:C01460	map00941 Flavonoid biosynthesis;map00944 Flavone and flavonol biosynthesis	HMDB0259858	LMPK12110194	Phenylpropanoids and polyketides	Flavonoids	Flavonoid glycosides	Polyketides [PK]	Flavonoids [PK12]	Flavones and Flavonols [PK1211]	No results	Invalid mass	No results	455.097	3.90204e+06	4.8496e+06	3.48263e+06	7.81863e+06	8.45492e+06	9.19808e+06	positive ion
72	Com_9182_pos	N-[(-)-Jasmonoyl]-(L)-Isoleucine	--	C18 H27 N O4	321.193	5.984	0.491672	-1.02423	0.0175325	1	1.32522	down	--	--	--	--	--	--	--	--	--	--	No results	No results	Full match	322.201	2.06218e+06	2.13347e+06	1.5618e+06	3.96341e+06	3.9162e+06	3.83032e+06	positive ion
73	Com_1447_pos	1,4-dihydroxyheptadec-16-en-2-yl acetate	--	C19 H36 O4	310.25	8.304	0.495182	-1.01397	0.00402641	1	1.40073	down	--	--	--	LMFA05000641	--	--	--	Fatty Acyls [FA]	Fatty alcohols [FA05]	_	Invalid mass	No results	No results	311.258	4.15117e+06	4.29156e+06	3.65582e+06	9.19548e+06	8.29973e+06	6.93731e+06	positive ion
74	Com_2588_pos	Tianshic acid	--	C18 H37 N O5	347.267	6.338	0.496306	-1.0107	0.0350104	1	1.19688	down	--	--	--	--	--	--	--	--	--	--	No results	No results	Full match	348.274	3.02188e+06	4.81363e+06	3.01984e+06	6.88693e+06	7.05034e+06	7.93502e+06	positive ion
75	Com_11893_pos	5-Methyl-dl-tryptophan	--	C12 H14 N2 O2	218.105	5.342	0.500858	-0.997527	0.0163363	1	1.45167	down	--	--	--	--	--	--	--	--	--	--	No results	No results	Full match	219.113	1.79148e+06	2.44885e+06	1.68656e+06	3.61037e+06	4.07918e+06	4.14394e+06	positive ion
76	Com_3250_pos	N,N-Dimethylarginine	NG,NG-Dimethyl-L-arginine; N,N-Dimethylarginine; Nomega,Nomega-Dimethyl-L-arginine; ADMA	C8 H18 N4 O2	202.143	1.375	0.504455	-0.987202	0.00344304	1	1.49789	down	cpd:C03626	--	HMDB0001539	--	Organic acids and derivatives	Carboxylic acids and derivatives	Amino acids, peptides, and analogues	--	--	--	No results	Full match	Full match	203.15	1.01094e+07	9.66047e+06	1.12893e+07	2.01692e+07	2.07965e+07	2.06041e+07	positive ion
77	Com_11892_pos	4-(allyloxy)-1,2-dihydroquinolin-2-one	--	C12 H11 N O2	201.079	5.336	0.508263	-0.976353	0.0210381	1	1.43815	down	--	--	--	--	--	--	--	--	--	--	Full match	No results	No results	202.086	1.79148e+06	2.501e+06	1.68656e+06	3.61037e+06	4.00937e+06	4.14394e+06	positive ion
78	Com_16281_pos	Thromboxane B2	Thromboxane B2; TXB2	C20 H34 O6	196.11	5.933	0.514991	-0.957381	0.0277456	1	1.0925	down	cpd:C05963	map00590 Arachidonic acid metabolism;map01100 Metabolic pathways	HMDB0003252	LMFA03030002	Lipids and lipid-like molecules	Fatty Acyls	Eicosanoids	Fatty Acyls [FA]	Eicosanoids [FA03]	Thromboxanes [FA0303]	No results	Invalid mass	No results	197.117	958631	973262	888390	2.19427e+06	1.44503e+06	1.83708e+06	positive ion
79	Com_3206_pos	Riboflavin	Riboflavin; Lactoflavin; 7,8-Dimethyl-10-ribitylisoalloxazine; Vitamin B2	C17 H20 N4 O6	177.078	5.35	0.524239	-0.931704	7.47507e-05	1	1.51833	down	cpd:C00255	map00740 Riboflavin metabolism;map01100 Metabolic pathways;map01110 Biosynthesis of secondary metabolites	HMDB0000244	--	Organoheterocyclic compounds	Pteridines and derivatives	Alloxazines and isoalloxazines	--	--	--	No results	Invalid mass	No results	377.145	2.17845e+07	2.11317e+07	2.31706e+07	4.3196e+07	4.03439e+07	4.25225e+07	positive ion
80	Com_140_pos	13,14-dihydro-15-keto Prostaglandin A2	--	C20 H30 O4	334.211	6.997	0.536954	-0.897129	0.00881827	1	1.47276	down	--	--	--	--	--	--	--	--	--	--	Invalid mass	Invalid mass	No results	335.219	1.615e+08	1.64281e+08	1.35048e+08	2.80974e+08	2.88583e+08	2.88671e+08	positive ion
81	Com_137_pos	13-HPODE	--	C18 H32 O4	312.229	6.985	0.538166	-0.893876	0.00848379	1	1.47141	down	--	--	HMDB0003871	LMFA02000034	Lipids and lipid-like molecules	Fatty Acyls	Lineolic acids and derivatives	Fatty Acyls [FA]	Octadecanoids [FA02]	Other Octadecanoids [FA0200]	No results	No results	Full match	313.237	1.64549e+08	1.68107e+08	1.38336e+08	2.86272e+08	2.94305e+08	2.94602e+08	positive ion
82	Com_138_pos	L-Isoleucine	L-Isoleucine; 2-Amino-3-methylvaleric acid	C6 H13 N O2	131.095	2.868	0.54347	-0.879729	0.0300033	1	1.36878	down	cpd:C00407	map00280 Valine, leucine and isoleucine degradation;map00290 Valine, leucine and isoleucine biosynthesis;map00460 Cyanoamino acid metabolism;map00960 Tropane, piperidine and pyridine alkaloid biosynthesis;map00966 Glucosinolate biosynthesis;map00970 Aminoacyl-tRNA biosynthesis;map01100 Metabolic pathways;map01110 Biosynthesis of secondary metabolites;map01210 2-Oxocarboxylic acid metabolism;map01…	HMDB0000172	--	Organic acids and derivatives	Carboxylic acids and derivatives	Amino acids, peptides, and analogues	--	--	--	No results	Full match	Full match	132.102	2.45812e+08	2.40739e+08	2.75648e+08	5.27457e+08	3.59759e+08	5.15254e+08	positive ion
83	Com_6891_pos	Isosilybin	Isosilybin	C25 H22 O10	482.119	5.861	0.546913	-0.870618	0.031868	1	1.34176	down	cpd:C16808	--	HMDB0033322	--	Lignans, neolignans and related compounds	Flavonolignans	-	--	--	--	No results	No results	Full match	483.126	599546	664238	613535	889847	1.24308e+06	1.29965e+06	positive ion
84	Com_8_pos	Quercetin	Quercetin; 3,3',4,5,7-Pentahydroxyflavone; 3,5,7,3',4'-Pentahydroxyflavone	C15 H10 O7	302.042	5.597	0.547013	-0.870352	5.36211e-05	1	1.38331	down	cpd:C00389	map00941 Flavonoid biosynthesis;map00944 Flavone and flavonol biosynthesis;map01100 Metabolic pathways;map01110 Biosynthesis of secondary metabolites	HMDB0005794	LMPK12110004	Phenylpropanoids and polyketides	Flavonoids	Flavones	Polyketides [PK]	Flavonoids [PK12]	Flavones and Flavonols [PK1211]	Full match	Full match	Full match	303.049	1.00862e+10	1.02721e+10	9.48786e+09	1.8663e+10	1.84238e+10	1.7475e+10	positive ion
85	Com_4984_pos	Schisantherin E	--	C30 H34 O9	538.221	5.569	0.548823	-0.865588	0.000587332	1	1.07678	down	--	--	--	--	--	--	--	--	--	--	No results	No results	Full match	539.227	8.5242e+06	8.72927e+06	9.29924e+06	1.60137e+07	1.59298e+07	1.64377e+07	positive ion
86	Com_1056_pos	p-Hydroxybenzaldehyde	4-Hydroxybenzaldehyde; p-Hydroxybenzaldehyde	C7 H6 O2	122.037	2.41	0.551494	-0.858584	7.13093e-05	1	1.48744	down	cpd:C00633	map01100 Metabolic pathways	HMDB0011718	--	Organic oxygen compounds	Organooxygen compounds	Carbonyl compounds	--	--	--	No results	Full match	Full match	123.044	3.46768e+07	3.6623e+07	3.72384e+07	6.36593e+07	6.41695e+07	6.89789e+07	positive ion
87	Com_14187_pos	Gambogenic acid	--	C38 H46 O8	630.322	6.549	0.557497	-0.842965	0.0200253	1	1.15495	down	--	--	HMDB0252605	--	Organoheterocyclic compounds	Benzopyrans	1-benzopyrans	--	--	--	No results	No results	Full match	631.329	973384	984001	883204	1.57134e+06	1.47658e+06	2.04733e+06	positive ion
88	Com_5284_pos	Cyclic AMP	3',5'-Cyclic AMP; Cyclic adenylic acid; Cyclic AMP; Adenosine 3',5'-phosphate; Adenosine 3',5'-cyclic phosphate; cAMP	C10 H12 N5 O6 P	329.051	2.141	0.56657	-0.819674	0.00719788	1	1.38214	down	cpd:C00575	map00230 Purine metabolism	HMDB0000058	--	Nucleosides, nucleotides, and analogues	Purine nucleotides	Cyclic purine nucleotides	--	--	--	No results	No results	Full match	330.059	1.0561e+06	1.20276e+06	978249	2.1975e+06	1.64376e+06	1.87226e+06	positive ion
89	Com_2126_pos	Ala-Val	--	C8 H16 N2 O3	188.116	2.604	0.572485	-0.804691	0.039997	1	1.28505	down	--	--	HMDB0028700	--	Organic acids and derivatives	Carboxylic acids and derivatives	Amino acids, peptides, and analogues	--	--	--	No results	Full match	Full match	189.123	651603	928105	611563	1.34893e+06	1.19848e+06	1.28024e+06	positive ion
90	Com_11820_pos	Sodium Houttuyfonate	--	C14 H27 Na O5 S	330.147	9.451	0.583538	-0.777101	0.0329796	1	1.23488	down	--	--	--	--	--	--	--	--	--	--	No results	No results	Full match	331.154	921719	794669	609523	1.42884e+06	1.3301e+06	1.22693e+06	positive ion
91	Com_557_pos	Valine	Valine	C5 H11 N O2	117.079	1.739	0.584958	-0.773594	0.000557363	1	1.5287	down	cpd:C16436	--	HMDB0000883	--	Organic acids and derivatives	Carboxylic acids and derivatives	Amino acids, peptides, and analogues	--	--	--	No results	Full match	Full match	118.086	1.2724e+08	1.20961e+08	1.33412e+08	2.05994e+08	2.33959e+08	2.12421e+08	positive ion
92	Com_10026_pos	Delphinidin 3-sophoroside-5-rhamnoside	--	C33 H41 Cl O21	808.182	5.734	0.588906	-0.76389	0.000291137	1	1.17394	down	--	--	--	--	--	--	--	--	--	--	No results	No results	Full match	809.19	3.60897e+06	3.76454e+06	3.91755e+06	6.4893e+06	6.00461e+06	6.67901e+06	positive ion
93	Com_11676_pos	N'-Formylkynurenine	--	C11 H12 N2 O4	236.079	4.913	0.598144	-0.741436	0.00190115	1	1.42978	down	--	--	HMDB0001200	--	Organic oxygen compounds	Organooxygen compounds	Carbonyl compounds	--	--	--	No results	No results	Full match	237.086	3.25541e+06	3.69628e+06	3.13338e+06	5.14515e+06	6.1187e+06	5.59677e+06	positive ion
94	Com_1481_pos	Glucose-6-phosphate	--	C6 H13 O9 P	260.029	1.497	0.604405	-0.726412	0.000796594	1	1.40143	down	--	--	HMDB0001401	--	Organic oxygen compounds	Organooxygen compounds	Carbohydrates and carbohydrate conjugates	--	--	--	No results	Full match	Full match	261.036	2.93848e+07	2.82355e+07	3.23861e+07	5.16184e+07	5.09347e+07	4.63643e+07	positive ion
95	Com_22_pos	Kaempferol	Kaempferol; 3,4',5,7-Tetrahydroxyflavone; 3,5,7-Trihydroxy-2-(4-hydroxyphenyl)-4H-1-benzopyran-4-one; 5,7,4'-Trihydroxyflavonol; C.I. 75640; Indigo yellow; Kaempherol; Kempferol; Nimbecetin; Pelargidenolon; Populnetin; Rhamnolutein; Rhamnolutin; Robigenin; Swartziol; Trifolitin	C15 H10 O6	286.047	5.733	0.607869	-0.718167	0.00515225	1	1.32104	down	cpd:C05903	map00941 Flavonoid biosynthesis;map00944 Flavone and flavonol biosynthesis;map01100 Metabolic pathways;map01110 Biosynthesis of secondary metabolites	HMDB0005801	LMPK12110003	Phenylpropanoids and polyketides	Flavonoids	Flavones	Polyketides [PK]	Flavonoids [PK12]	Flavones and Flavonols [PK1211]	Full match	Full match	Full match	287.054	1.02898e+09	1.25232e+09	1.25883e+09	2.16547e+09	1.88448e+09	1.77389e+09	positive ion
96	Com_3752_pos	Gly-Tyr-Ala	--	C14 H19 N3 O5	309.132	4.877	0.619996	-0.68967	0.00339617	1	1.28509	down	--	--	--	--	--	--	--	--	--	--	No results	Full match	Full match	310.139	2.59559e+06	2.54229e+06	2.53339e+06	4.29752e+06	3.85781e+06	4.21778e+06	positive ion
97	Com_4544_pos	(2R,3S,4S,5R,6R)-2-(hydroxymethyl)-6-(propan-2-yloxy)oxane-3,4,5-triol	--	C9 H18 O6	244.092	4.833	0.622927	-0.682864	0.00303157	1	1.30913	down	--	--	--	--	--	--	--	--	--	--	Invalid mass	No results	No results	245.099	5.77934e+06	6.35225e+06	5.73987e+06	9.48101e+06	9.48547e+06	9.72301e+06	positive ion
98	Com_7319_pos	m-Cresol	3-Cresol; m-Cresol; 3-Hydroxytoluene; 3-Methylphenol	C7 H8 O	108.058	4.94	0.64296	-0.637198	0.0147676	1	1.4143	down	cpd:C01467	--	HMDB0002048	--	Benzenoids	Phenols	Cresols	--	--	--	No results	No results	Full match	109.065	4.13884e+06	3.48897e+06	3.44377e+06	5.77708e+06	5.82592e+06	5.61668e+06	positive ion
99	Com_24_pos	DL-Glutamine	--	C5 H10 N2 O3	146.069	1.308	0.650782	-0.619753	0.000197395	1	1.16673	down	--	--	--	--	--	--	--	--	--	--	Full match	Full match	Full match	147.076	6.13723e+09	6.03273e+09	6.50483e+09	9.69359e+09	9.74686e+09	9.25547e+09	positive ion
100	Com_25_pos	L-Pyroglutamic acid	5-Oxoproline; Pidolic acid; Pyroglutamic acid; 5-Pyrrolidone-2-carboxylic acid; Pyroglutamate; 5-Oxo-L-proline; L-Pyroglutamic acid; L-5-Pyrrolidone-2-carboxylic acid	C5 H7 N O3	129.043	1.309	0.65108	-0.619093	0.000197706	1	1.16595	down	cpd:C01879	map00480 Glutathione metabolism	HMDB0000267	--	Organic acids and derivatives	Carboxylic acids and derivatives	Amino acids, peptides, and analogues	--	--	--	Full match	Full match	Full match	130.05	6.13585e+09	6.03156e+09	6.50354e+09	9.6872e+09	9.74075e+09	9.24892e+09	positive ion
101	Com_136_pos	Pyroglutamic acid	5-Oxoproline; Pidolic acid; Pyroglutamic acid; 5-Pyrrolidone-2-carboxylic acid; Pyroglutamate; 5-Oxo-L-proline; L-Pyroglutamic acid; L-5-Pyrrolidone-2-carboxylic acid	C5 H7 N O3	129.043	1.488	0.666436	-0.585461	0.00110824	1	1.24435	down	cpd:C01879	map00480 Glutathione metabolism	HMDB0000267	--	Organic acids and derivatives	Carboxylic acids and derivatives	Amino acids, peptides, and analogues	--	--	--	No results	Full match	Full match	130.05	1.21567e+09	1.24116e+09	1.27214e+09	1.9479e+09	1.77318e+09	1.87432e+09	positive ion
102	Com_1832_pos	Muscone	--	C16 H30 O	260.213	8.328	0.672589	-0.572204	0.000337885	1	1.50601	down	--	--	HMDB0034181	--	Organic oxygen compounds	Organooxygen compounds	Carbonyl compounds	--	--	--	No results	Invalid mass	No results	261.22	6.49254e+06	6.78145e+06	6.82723e+06	1.01849e+07	9.50007e+06	1.02014e+07	positive ion
103	Com_3774_pos	Isoquinoline	Isoquinoline; 2-Benzazine; Benzo[c]pyridine	C9 H7 N	129.058	5.193	0.678467	-0.55965	0.00290512	1	1.33504	down	cpd:C06323	--	HMDB0034244	--	Organoheterocyclic compounds	Isoquinolines and derivatives	-	--	--	--	Full match	Full match	No results	130.065	1.22603e+07	1.07715e+07	1.23675e+07	1.64818e+07	1.86038e+07	1.70898e+07	positive ion
104	Com_612_pos	Indole-3-Carboxaldehyde	Indole-3-carboxaldehyde; Indole-3-carbaldehyde	C9 H7 N O	145.053	5.194	0.679169	-0.558158	0.00273921	1	1.11731	down	cpd:C08493	--	HMDB0029737	--	Organoheterocyclic compounds	Indoles and derivatives	Indoles	--	--	--	No results	No results	Full match	146.06	9.5498e+07	1.07111e+08	1.00886e+08	1.47612e+08	1.53058e+08	1.46192e+08	positive ion
105	Com_794_pos	Nicotinic acid	Nicotinate; Nicotinic acid; Niacin; 3-Pyridinecarboxylic acid	C6 H5 N O2	123.032	1.402	0.685111	-0.545591	0.0366408	1	1.09267	down	cpd:C00253	map00760 Nicotinate and nicotinamide metabolism;map00960 Tropane, piperidine and pyridine alkaloid biosynthesis;map01100 Metabolic pathways;map01110 Biosynthesis of secondary metabolites	HMDB0001488	--	Organoheterocyclic compounds	Pyridines and derivatives	Pyridinecarboxylic acids and derivatives	--	--	--	No results	Full match	Full match	124.039	1.12681e+08	1.15427e+08	1.18016e+08	1.95174e+08	1.55427e+08	1.54607e+08	positive ion
106	Com_10103_pos	Raceanisodamine	--	C17 H23 N O4	305.162	5.647	0.689337	-0.536718	0.00536593	1	1.44789	down	--	--	--	--	--	--	--	--	--	--	No results	No results	Full match	306.169	597893	608631	661897	858322	994350	857789	positive ion
107	Com_2340_pos	Securinine	Securinine	C13 H15 N O2	217.106	1.38	0.697971	-0.51876	0.000103348	1	1.07163	down	cpd:C10614	--	--	--	--	--	--	--	--	--	No results	Invalid mass	No match	218.113	2.93292e+06	2.86783e+06	3.03115e+06	4.35947e+06	4.13142e+06	4.16278e+06	positive ion
108	Com_9328_pos	S-Adenosylmethionine	S-Adenosyl-L-methionine; S-Adenosylmethionine; AdoMet; SAM	C15 H22 N6 O5 S	398.136	1.278	0.698406	-0.517863	0.0207967	1	1.28965	down	cpd:C00019	map00261 Monobactam biosynthesis;map00270 Cysteine and methionine metabolism;map00330 Arginine and proline metabolism;map00908 Zeatin biosynthesis;map01100 Metabolic pathways;map01110 Biosynthesis of secondary metabolites;map01230 Biosynthesis of amino acids;map04122 Sulfur relay system	HMDB0001185	--	Nucleosides, nucleotides, and analogues	5'-deoxyribonucleosides	5'-deoxy-5'-thionucleosides	--	--	--	No results	Full match	Full match	399.143	6.61204e+06	5.31709e+06	6.49925e+06	8.23329e+06	9.08933e+06	9.06374e+06	positive ion
109	Com_129_pos	Pipecolic acid	L-Pipecolate; Pipecolinic acid; Pipecolic acid; 2-Piperidinecarboxylic acid; (S)-Piperidine-2-carboxylic acid	C6 H11 N O2	129.079	1.773	0.700785	-0.512956	0.0239877	1	1.37096	down	cpd:C00408	map00310 Lysine degradation;map00960 Tropane, piperidine and pyridine alkaloid biosynthesis;map01100 Metabolic pathways;map01110 Biosynthesis of secondary metabolites	HMDB0000070	--	Organic acids and derivatives	Carboxylic acids and derivatives	Amino acids, peptides, and analogues	--	--	--	No results	Full match	Full match	130.086	1.18168e+08	1.26535e+08	1.13482e+08	1.7967e+08	1.47195e+08	1.84254e+08	positive ion
110	Com_523_pos	6-Methylquinoline	--	C10 H9 N	143.074	5.194	0.710716	-0.492656	0.0229238	1	1.10629	down	--	--	HMDB0033115	--	Organoheterocyclic compounds	Quinolines and derivatives	-	--	--	--	No results	Full match	No results	144.081	1.13036e+08	1.35852e+08	1.37082e+08	1.83333e+08	1.7385e+08	1.8589e+08	positive ion
111	Com_4622_pos	Lapachol	Lapachol	C15 H14 O3	242.095	5.063	0.712607	-0.488821	0.00281556	1	1.13637	down	cpd:C10366	--	HMDB0253978	--	Benzenoids	Naphthalenes	Naphthoquinones	--	--	--	No results	No results	Full match	243.103	8.06014e+06	9.00328e+06	9.08869e+06	1.18701e+07	1.3041e+07	1.17881e+07	positive ion
112	Com_4378_pos	Guanosine-3',5'-cyclic monophosphate	--	C10 H12 N5 O7 P	345.046	2.61	0.714261	-0.485477	0.0166156	1	1.04094	down	--	--	--	--	--	--	--	--	--	--	No results	Full match	Full match	346.054	1.88397e+06	2.32221e+06	1.94129e+06	2.81517e+06	3.12761e+06	2.66398e+06	positive ion
113	Com_3314_pos	Phellodensin F	--	C26 H30 O10	502.184	5.813	0.716999	-0.479957	0.044965	1	1.03301	down	--	--	--	LMPK12140229	--	--	--	Polyketides [PK]	Flavonoids [PK12]	Flavanones [PK1214]	No results	No results	Full match	503.191	641537	569214	570397	971219	730434	782518	positive ion
114	Com_2952_pos	Olivetol	--	C11 H16 O2	180.115	6.125	0.731299	-0.451466	0.00280717	1	1.02556	down	--	--	--	--	--	--	--	--	--	--	No results	No results	Full match	181.122	1.99246e+07	1.95476e+07	1.87701e+07	2.68153e+07	2.78402e+07	2.49868e+07	positive ion
115	Com_3065_pos	2-Anisic acid	--	C8 H8 O3	134.037	5.075	0.731342	-0.451382	0.0271186	1	1.28458	down	--	--	HMDB0032604	--	Benzenoids	Benzene and substituted derivatives	Benzoic acids and derivatives	--	--	--	No results	Invalid mass	No results	135.044	1.43628e+07	1.39583e+07	1.18659e+07	1.88702e+07	1.78943e+07	1.81853e+07	positive ion
116	Com_78_pos	Indole-3-acrylic acid	--	C11 H9 N O2	187.063	5.192	0.735979	-0.442263	0.00063508	1	1.13577	down	--	--	HMDB0000734	--	Organoheterocyclic compounds	Indoles and derivatives	Indoles	--	--	--	Full match	Full match	Full match	188.071	1.21821e+09	1.2525e+09	1.28699e+09	1.77327e+09	1.69019e+09	1.64225e+09	positive ion
117	Com_82_pos	DL-Tryptophan	--	C11 H12 N2 O2	204.09	5.191	0.736517	-0.441208	0.000705966	1	1.13453	down	--	--	HMDB0030396	--	Organoheterocyclic compounds	Indoles and derivatives	Indolyl carboxylic acids and derivatives	--	--	--	Full match	Full match	Full match	205.097	1.18027e+09	1.21158e+09	1.24551e+09	1.71601e+09	1.63495e+09	1.58763e+09	positive ion
118	Com_1833_pos	(2E)-3-(3,4-dimethoxyphenyl)prop-2-enoic acid	--	C11 H12 O4	208.073	5.559	0.736605	-0.441037	0.0218382	1	1.22145	down	--	--	HMDB0034315	--	Phenylpropanoids and polyketides	Cinnamic acids and derivatives	Hydroxycinnamic acids and derivatives	--	--	--	Full match	Full match	Full match	209.081	1.59201e+07	1.67799e+07	1.967e+07	2.25311e+07	2.31757e+07	2.53895e+07	positive ion
119	Com_5502_pos	octadec-9-ynoic acid	--	C18 H32 O2	297.266	6.66	0.744052	-0.426525	0.014059	1	1.27052	down	--	--	--	--	--	--	--	--	--	--	Invalid mass	No match	No results	298.273	1.47759e+07	1.39969e+07	1.63837e+07	2.09285e+07	1.97298e+07	2.00317e+07	positive ion
120	Com_1965_pos	TQH	--	C15 H24 N6 O6	402.185	5.871	0.755112	-0.405237	0.00132582	1	1.43913	down	--	--	--	--	--	--	--	--	--	--	Invalid mass	No results	No results	403.194	2.5253e+07	2.69763e+07	2.58576e+07	3.592e+07	3.46196e+07	3.28714e+07	positive ion
121	Com_698_pos	DL-Norvaline	--	C5 H11 N O2	117.079	1.492	0.765433	-0.385652	0.000992792	1	1.34792	down	--	--	HMDB0251527	--	Organic acids and derivatives	Carboxylic acids and derivatives	Amino acids, peptides, and analogues	--	--	--	No results	No results	Full match	118.086	1.32224e+08	1.22228e+08	1.28307e+08	1.63559e+08	1.73298e+08	1.63199e+08	positive ion
122	Com_4396_pos	Cytidine	Cytidine	C9 H13 N3 O5	243.085	1.702	0.768396	-0.380077	0.0112633	1	1.14085	down	cpd:C00475	map00240 Pyrimidine metabolism;map01100 Metabolic pathways	HMDB0000089	--	Nucleosides, nucleotides, and analogues	Pyrimidine nucleosides	-	--	--	--	No results	Full match	Full match	244.092	6.38418e+06	6.86072e+06	7.37962e+06	9.67596e+06	8.39827e+06	8.76676e+06	positive ion
123	Com_315_pos	LPC 18:3	--	C26 H48 N O7 P	517.317	8.306	0.769795	-0.377454	0.0050636	1	1.17861	down	--	--	--	LMGP01050128	--	--	--	Glycerophospholipids [GP]	Glycerophosphocholines [GP01]	Monoacylglycerophosphocholines [GP0105]	No results	Full match	Full match	518.325	5.64001e+08	4.99848e+08	5.25042e+08	7.21914e+08	6.6425e+08	6.77881e+08	positive ion
124	Com_973_pos	L-Threonine	L-Threonine; 2-Amino-3-hydroxybutyric acid	C4 H9 N O3	119.058	1.324	0.772201	-0.372951	0.000292238	1	1.17895	down	cpd:C00188	map00260 Glycine, serine and threonine metabolism;map00261 Monobactam biosynthesis;map00290 Valine, leucine and isoleucine biosynthesis;map00860 Porphyrin and chlorophyll metabolism;map00970 Aminoacyl-tRNA biosynthesis;map01100 Metabolic pathways;map01110 Biosynthesis of secondary metabolites;map01230 Biosynthesis of amino acids;map02010 ABC transporters	HMDB0000167	--	Organic acids and derivatives	Carboxylic acids and derivatives	Amino acids, peptides, and analogues	--	--	--	No results	Full match	Full match	120.066	1.35531e+08	1.31651e+08	1.28931e+08	1.716e+08	1.67926e+08	1.73441e+08	positive ion
125	Com_13675_pos	Thymidine 5'-diphosphate	--	C10 H16 N2 O11 P2	402.024	3.892	0.779843	-0.358744	0.00792764	1	1.04198	down	--	--	HMDB0001274	--	Nucleosides, nucleotides, and analogues	Pyrimidine nucleotides	Pyrimidine deoxyribonucleotides	--	--	--	No results	No results	Full match	403.031	1.0993e+06	1.13166e+06	1.23695e+06	1.52964e+06	1.43182e+06	1.48546e+06	positive ion
126	Com_9818_pos	N1-(2,3-dihydro-1,4-benzodioxin-2-ylmethyl)-2,2-dimethylpropanamide	--	C14 H19 N O3	249.136	6.088	0.783801	-0.35144	0.00349875	1	1.45667	down	--	--	--	--	--	--	--	--	--	--	Full match	No results	No results	250.143	214453	215010	225869	277002	280429	278662	positive ion
127	Com_6495_pos	Nicotinamide adenine dinucleotide (NAD+)	--	C21 H27 N7 O14 P2	663.107	1.929	0.7886	-0.342635	0.0153319	1	1.05178	down	--	--	--	--	--	--	--	--	--	--	No results	Full match	Full match	664.116	1.23471e+07	1.31783e+07	1.14282e+07	1.43529e+07	1.61907e+07	1.63162e+07	positive ion
128	Com_6687_pos	2'-O-Methyladenosine	--	C11 H15 N5 O4	281.112	4.809	0.7904	-0.339345	0.00448386	1	1.00247	down	--	--	HMDB0004326	--	Nucleosides, nucleotides, and analogues	Purine nucleosides	-	--	--	--	No results	Full match	Full match	282.119	2.64574e+06	2.79846e+06	2.70051e+06	3.26113e+06	3.59662e+06	3.44679e+06	positive ion
129	Com_231_pos	Oxidized glutathione	Glutathione disulfide; GSSG; Oxiglutatione; Oxidized glutathione	C20 H32 N6 O12 S2	612.151	2.323	0.825336	-0.276947	0.002157	1	1.48377	down	cpd:C00127	map00480 Glutathione metabolism	HMDB0003337	--	Organic acids and derivatives	Carboxylic acids and derivatives	Amino acids, peptides, and analogues	--	--	--	No results	Full match	Full match	613.157	2.51439e+08	2.62098e+08	2.64908e+08	3.24719e+08	3.02817e+08	3.15649e+08	positive ion
130	Com_463_pos	4-Hydroxybenzoic acid	4-Hydroxybenzoate; Hydroxybenzoic acid; 4-Hydroxybenzoic acid; Hydroxybenzenecarboxylic acid	C7 H6 O3	116.05	5.18	0.830017	-0.268787	0.00453737	1	1.31387	down	cpd:C00156	map00130 Ubiquinone and other terpenoid-quinone biosynthesis;map00360 Phenylalanine metabolism;map00790 Folate biosynthesis;map01100 Metabolic pathways;map01110 Biosynthesis of secondary metabolites	HMDB0000500	--	Benzenoids	Benzene and substituted derivatives	Benzoic acids and derivatives	--	--	--	No results	Invalid mass	No results	117.057	3.40485e+08	3.50305e+08	3.62812e+08	4.28834e+08	4.18791e+08	4.21748e+08	positive ion
1	Com_932_neg	Sucralose	Sucralose	C12 H19 Cl3 O8	396.015	6.187	27.8677	4.80052	0.00041218	1	1.31103	up	cpd:C12285	--	HMDB0031554	--	Organic oxygen compounds	Organooxygen compounds	Carbohydrates and carbohydrate conjugates	--	--	--	No results	No results	Full match	395.008	8.81946e+07	9.58124e+07	8.83922e+07	3.24768e+06	3.81859e+06	2.70846e+06	negative ion
2	Com_10099_neg	6-Shogaol	--	C17 H24 O3	276.172	6.495	25.7163	4.68461	2.43484e-05	1	1.49013	up	--	--	--	--	--	--	--	--	--	--	No results	No results	Full match	275.165	6.82193e+06	8.21642e+06	6.72118e+06	242671	270103	333362	negative ion
3	Com_10790_neg	OxPC (16:0-20:5+1O(1Cyc))	--	C44 H76 N O9 P	839.535	10.798	22.5075	4.49234	0.000417407	1	1.53475	up	--	--	--	--	--	--	--	--	--	--	No results	Invalid mass	No results	838.528	6.78312e+06	6.53218e+06	6.41916e+06	340092	273776	262924	negative ion
4	Com_9686_neg	8-iso Prostaglandin A2	--	C20 H30 O4	316.204	7.028	18.5747	4.21527	0.0033632	1	1.54209	up	--	--	--	--	--	--	--	--	--	--	Invalid mass	No results	No match	315.197	7.78752e+06	8.50336e+06	8.62468e+06	334032	382031	625308	negative ion
5	Com_16023_neg	OxPE (16:0-18:3+1O )	--	C39 H72 N O9 P	729.496	11.333	15.3773	3.94273	0.00432589	1	1.55711	up	--	--	--	--	--	--	--	--	--	--	No results	Full match	No results	728.489	2.02659e+06	1.10094e+06	1.34225e+06	98405.5	95454.9	96813.8	negative ion
6	Com_12796_neg	OxPC (16:0-18:3+1O)	--	C42 H78 N O9 P	817.549	11.57	15.2322	3.92905	0.000345083	1	1.53288	up	--	--	--	--	--	--	--	--	--	--	No results	Invalid mass	No results	816.543	4.46414e+06	3.48382e+06	2.88309e+06	184635	203999	322431	negative ion
7	Com_6703_neg	18-汕-Glycyrrhetinic acid	--	C30 H46 O4	470.34	7.366	15.1498	3.92123	7.64757e-05	1	1.38852	up	--	--	--	--	--	--	--	--	--	--	Full match	Full match	Full match	469.332	4.39193e+06	4.91039e+06	4.77715e+06	307263	314460	307626	negative ion
8	Com_5756_neg	Lathyrol	Lathyrol	C20 H30 O4	334.214	6.674	14.6477	3.8726	0.000136498	1	1.55572	up	cpd:C09125	--	--	--	--	--	--	--	--	--	No results	No results	Full match	333.207	1.86362e+07	2.2232e+07	1.45941e+07	1.50949e+06	1.32373e+06	953192	negative ion
9	Com_6029_neg	Icariin	Icariin	C33 H40 O15	676.238	5.795	14.5983	3.86773	8.14881e-07	1	1.46135	up	cpd:C17555	--	--	LMPK12112009	--	--	--	Polyketides [PK]	Flavonoids [PK12]	Flavones and Flavonols [PK1211]	No results	No results	Full match	675.231	6.33898e+06	7.04613e+06	6.54682e+06	452740	427507	485111	negative ion
10	Com_12393_neg	LPE 20:2	--	C25 H48 N O7 P	505.317	9.743	14.2897	3.8369	1.47131e-06	1	1.57352	up	--	--	--	LMGP02050047	--	--	--	Glycerophospholipids [GP]	Glycerophosphoethanolamines [GP02]	Monoacylglycerophosphoethanolamines [GP0205]	No results	Full match	No results	504.31	4.88321e+06	4.51583e+06	4.37011e+06	345772	317235	300564	negative ion
11	Com_11552_neg	OxPC (16:0-20:3+1O(1Cyc))	--	C44 H80 N O9 P	843.566	11.486	13.9022	3.79724	0.000108668	1	1.56402	up	--	--	--	--	--	--	--	--	--	--	No results	Invalid mass	No results	842.559	5.80139e+06	5.24635e+06	4.45388e+06	407908	292568	414571	negative ion
12	Com_9110_neg	4-(benzyloxy)benzoic acid	--	C14 H12 O3	228.079	6.939	11.9266	3.57611	2.65683e-05	1	1.35334	up	--	--	--	--	--	--	--	--	--	--	Full match	No results	Full match	227.071	7.37263e+06	8.08889e+06	9.76734e+06	610746	709857	794745	negative ion
13	Com_15712_neg	OxPE (16:0-18:1+1O(1Cyc))	--	C39 H74 N O9 P	731.512	11.616	10.6289	3.40992	0.000278217	1	1.55829	up	--	--	--	--	--	--	--	--	--	--	No results	Full match	No results	730.505	2.20629e+06	1.89735e+06	1.83103e+06	221075	185254	152025	negative ion
14	Com_4938_neg	19(R)-Hydroxy-prostaglandin E2	--	C20 H32 O6	350.21	6.593	8.82723	3.14196	0.0046103	1	1.52974	up	--	--	HMDB0001908	LMFA03010024	Lipids and lipid-like molecules	Fatty Acyls	Eicosanoids	Fatty Acyls [FA]	Eicosanoids [FA03]	Prostaglandins [FA0301]	Invalid mass	No results	No match	349.202	1.13755e+07	5.6007e+06	6.49246e+06	758265	879767	1.02063e+06	negative ion
15	Com_12011_neg	thiamine phosphate	Thiamin monophosphate; Thiamine monophosphate; Thiamin phosphate; Thiamine phosphate; TMP	C12 H18 Cl N4 O4 P S	380.047	1.273	8.44432	3.07798	2.87175e-05	1	1.56648	up	cpd:C01081	map00730 Thiamine metabolism;map01100 Metabolic pathways	HMDB0002666	--	Organoheterocyclic compounds	Diazines	Pyrimidines and pyrimidine derivatives	--	--	--	No results	No results	Full match	379.04	4.97962e+06	5.54199e+06	5.19513e+06	600160	575166	685895	negative ion
16	Com_3048_neg	Prostaglandin A3	--	C20 H28 O4	664.399	7.478	7.92049	2.98559	0.000152641	1	1.5612	up	--	--	--	LMFA03010140	--	--	--	Fatty Acyls [FA]	Eicosanoids [FA03]	Prostaglandins [FA0301]	Invalid mass	No results	No results	663.392	1.27634e+07	1.18499e+07	1.27112e+07	1.42958e+06	1.53652e+06	1.74629e+06	negative ion
17	Com_4707_neg	Trilobatin	--	C21 H24 O10	436.137	5.514	7.81518	2.96628	0.00139286	1	1.49164	up	--	--	HMDB0037505	LMPK12120518	Phenylpropanoids and polyketides	Flavonoids	Flavonoid glycosides	Polyketides [PK]	Flavonoids [PK12]	Chalcones and dihydrochalcones [PK1212]	No results	Full match	Full match	435.13	2.67905e+07	2.97378e+07	2.95332e+07	3.32501e+06	3.17285e+06	4.51424e+06	negative ion
18	Com_7302_neg	11-keto Testosterone (CRM)	--	C19 H26 O3	348.194	6.417	7.59075	2.92424	0.00511341	1	1.41118	up	--	--	--	--	--	--	--	--	--	--	Invalid mass	No results	No match	347.186	1.32165e+07	1.44946e+07	1.46468e+07	2.51203e+06	1.60227e+06	1.4659e+06	negative ion
19	Com_4378_neg	Ursolic acid	Ursolic acid	C30 H48 O3	456.36	8.789	7.02287	2.81206	1.54586e-06	1	1.5482	up	cpd:C08988	--	HMDB0002395	LMPR0106180007	Lipids and lipid-like molecules	Prenol lipids	Triterpenoids	Prenol Lipids [PR]	Isoprenoids [PR01]	C30 isoprenoids (triterpenes) [PR0106]	Full match	No results	Full match	455.353	3.06122e+06	3.05043e+06	3.29912e+06	468229	421337	450452	negative ion
20	Com_9029_neg	Sugiol	--	C20 H28 O2	300.209	8.97	6.80118	2.76579	2.33399e-05	1	1.51379	up	--	--	HMDB0036564	--	Lipids and lipid-like molecules	Prenol lipids	Diterpenoids	--	--	--	No results	No results	Full match	299.202	9.83021e+06	1.00637e+07	8.89318e+06	1.30768e+06	1.35991e+06	1.56506e+06	negative ion
21	Com_2547_neg	Timosaponin A1	--	C33 H54 O8	578.38	8.637	6.2704	2.64856	0.00589864	1	1.54374	up	--	--	--	--	--	--	--	--	--	--	No results	No results	Full match	577.373	6.80475e+07	6.89265e+07	6.72416e+07	1.25874e+07	1.19952e+07	7.98559e+06	negative ion
22	Com_325_neg	L-Asparagine	L-Asparagine; 2-Aminosuccinamic acid	C4 H8 N2 O3	132.054	1.285	5.86757	2.55276	2.92794e-06	1	1.54446	up	cpd:C00152	map00250 Alanine, aspartate and glutamate metabolism;map00460 Cyanoamino acid metabolism;map00970 Aminoacyl-tRNA biosynthesis;map01100 Metabolic pathways;map01110 Biosynthesis of secondary metabolites;map01230 Biosynthesis of amino acids	HMDB0000168	--	Organic acids and derivatives	Carboxylic acids and derivatives	Amino acids, peptides, and analogues	--	--	--	No results	No results	Full match	131.046	7.07661e+08	7.87436e+08	7.47122e+08	1.34267e+08	1.19524e+08	1.28347e+08	negative ion
23	Com_16838_neg	OxPC (16:0-20:5+2O)	--	C44 H78 N O10 P	857.546	9.39	5.6794	2.50574	0.025231	1	1.41275	up	--	--	--	--	--	--	--	--	--	--	No results	Invalid mass	No results	856.538	1.57375e+06	537083	1.38864e+06	205749	256519	153901	negative ion
24	Com_661_neg	(2E)-4-Hydroxy-3,7-dimethyl-2,6-octadien-1-yl beta-D-glucopyranoside	--	C16 H28 O7	378.189	5.635	5.51669	2.4638	7.09447e-06	1	1.5055	up	--	--	--	--	--	--	--	--	--	--	Invalid mass	No results	No results	377.181	2.03999e+08	2.06085e+08	1.85437e+08	3.71649e+07	3.44274e+07	3.63567e+07	negative ion
25	Com_900_neg	Helicid	--	C13 H16 O7	284.09	5.555	5.30583	2.40758	0.000292875	1	1.5649	up	--	--	--	--	--	--	--	--	--	--	No results	No results	Full match	567.172	2.32972e+08	2.43429e+08	2.29489e+08	4.88606e+07	4.1225e+07	4.29547e+07	negative ion
26	Com_6218_neg	PA (16:0/13:1)	--	C32 H61 O8 P	604.419	9.86	5.11181	2.35383	0.000712816	1	1.3286	up	--	--	--	--	--	--	--	--	--	--	No results	Invalid mass	No results	603.411	1.66767e+06	2.50974e+06	2.33223e+06	363550	380817	529084	negative ion
27	Com_3408_neg	4-Toluenesulfonic acid	--	C7 H8 O3 S	172.02	5.364	4.33962	2.11757	0.000442528	1	1.23514	up	--	--	HMDB0059933	--	Benzenoids	Benzene and substituted derivatives	Benzenesulfonic acids and derivatives	--	--	--	No results	Full match	No results	171.012	4.35196e+07	4.49117e+07	4.6485e+07	9.98207e+06	1.14878e+07	9.61948e+06	negative ion
28	Com_1966_neg	Chlorogenic acid methyl ester	--	C17 H20 O9	368.112	5.254	4.23687	2.083	0.00913734	1	1.31005	up	--	--	--	--	--	--	--	--	--	--	No results	No results	Full match	367.104	5.28195e+07	3.51337e+07	5.63076e+07	1.09992e+07	1.19029e+07	1.11468e+07	negative ion
29	Com_14187_neg	Ziyuglycoside I	--	C41 H66 O13	766.453	9.803	3.97199	1.98986	0.00410428	1	1.02381	up	--	--	--	--	--	--	--	--	--	--	No results	No results	Full match	765.445	718457	534457	519012	143677	155424	147005	negative ion
30	Com_15537_neg	Anthraquinone-2-carboxylic Acid	--	C15 H8 O4	252.042	5.981	3.90903	1.96681	0.00676804	1	1.47576	up	--	--	--	--	--	--	--	--	--	--	No results	No results	Full match	251.034	1.64174e+06	1.6766e+06	1.58702e+06	414488	506489	333903	negative ion
31	Com_3041_neg	Isoferulic Acid	Isoferulic acid	C10 H10 O4	194.058	5.584	3.84055	1.94131	0.00562581	1	1.37935	up	cpd:C10470	--	HMDB0000955	--	Phenylpropanoids and polyketides	Cinnamic acids and derivatives	Hydroxycinnamic acids and derivatives	--	--	--	No results	No results	Full match	193.05	2.20237e+07	2.38611e+07	2.35005e+07	6.21442e+06	7.09035e+06	4.76176e+06	negative ion
32	Com_14246_neg	Deoxycholic Acid	Deoxycholic acid; Deoxycholate; 3alpha,12alpha-Dihydroxy-5beta-cholanate; 3alpha,12alpha-Dihydroxy-5beta-cholanic acid	C24 H40 O4	392.29	10.179	3.83597	1.93959	0.000811385	1	1.54615	up	cpd:C04483	--	HMDB0000626	LMST04010040	Lipids and lipid-like molecules	Steroids and steroid derivatives	Bile acids, alcohols and derivatives	Sterols [ST]	Bile acids and derivatives [ST04]	C24 bile acids, alcohols, and derivatives [ST0401]	Invalid mass	No results	No results	391.283	538906	575894	421620	125906	148886	125737	negative ion
33	Com_3189_neg	(+)-epipinoresinol-4-O-beta-D-glucoside	--	C26 H32 O11	520.194	5.63	3.7845	1.9201	0.0260155	1	1.43369	up	--	--	--	--	--	--	--	--	--	--	No results	No results	Full match	519.186	1.27674e+07	1.25442e+07	1.48924e+07	5.45667e+06	2.57805e+06	2.58862e+06	negative ion
34	Com_4161_neg	Epigallocatechin gallate	--	C22 H18 O11	458.082	5.987	3.57186	1.83667	2.44218e-05	1	1.24337	up	--	--	HMDB0003153	--	Phenylpropanoids and polyketides	Flavonoids	Flavans	--	--	--	Invalid mass	No results	No results	457.075	3.27751e+07	3.61128e+07	3.2779e+07	9.81943e+06	8.73621e+06	9.90768e+06	negative ion
35	Com_5131_neg	忖17-6-keto prostaglandin F1汐	--	C20 H32 O6	368.219	5.872	3.5191	1.8152	0.00079015	1	1.45272	up	--	--	--	--	--	--	--	--	--	--	Full match	No results	No results	367.212	8.81173e+06	1.07379e+07	7.58948e+06	2.45519e+06	2.2257e+06	3.03107e+06	negative ion
36	Com_3180_neg	12-epi Leukotriene B4	--	C20 H32 O4	336.23	7.425	3.48616	1.80164	0.0467423	1	1.36286	up	--	--	--	--	--	--	--	--	--	--	Full match	No results	No results	335.223	9.21056e+06	8.94763e+06	9.11086e+06	1.85443e+06	1.65516e+06	4.3125e+06	negative ion
37	Com_1165_neg	7-O-Ethylmorroniside	--	C19 H30 O11	434.179	5.606	3.47695	1.79782	0.0189332	1	1.05836	up	--	--	--	--	--	--	--	--	--	--	No results	No results	Full match	433.171	1.98755e+07	1.99976e+07	1.66895e+07	4.16669e+06	7.86011e+06	4.24109e+06	negative ion
38	Com_12221_neg	20-Hydroxyecdysone	20-Hydroxyecdysone; Crustecdysone; Ecdysterone	C27 H44 O7	480.309	7.112	3.43986	1.78235	2.12609e-05	1	1.49244	up	cpd:C02633	--	HMDB0242587	LMST01010209	Lipids and lipid-like molecules	Steroids and steroid derivatives	Bile acids, alcohols and derivatives	Sterols [ST]	Sterols [ST01]	Cholesterol and derivatives [ST0101]	No results	No results	Full match	479.301	5.07027e+06	4.85147e+06	4.7798e+06	1.4435e+06	1.3457e+06	1.48467e+06	negative ion
39	Com_4104_neg	Cistanoside F	--	C21 H28 O13	488.152	5.157	3.30696	1.7255	0.0465551	1	1.38961	up	--	--	--	--	--	--	--	--	--	--	No results	No results	Full match	487.145	9.4949e+06	2.4194e+07	1.40643e+07	4.43062e+06	5.46185e+06	4.54777e+06	negative ion
40	Com_5384_neg	Abscisic acid glucose ester	Abscisic acid glucose ester; Abscisic acid-beta-D-glucopyranosyl ester; beta-D-Glucopyranosyl abscisate	C21 H30 O9	426.189	6.118	3.27083	1.70966	0.0132731	1	1.48062	up	cpd:C15970	map00906 Carotenoid biosynthesis;map01100 Metabolic pathways;map01110 Biosynthesis of secondary metabolites	--	--	--	--	--	--	--	--	No results	No results	Full match	425.183	3.36503e+06	2.57892e+06	4.80529e+06	974553	1.25447e+06	1.05737e+06	negative ion
41	Com_13874_neg	Prostaglandin J2	Prostaglandin J2; PGJ2	C20 H30 O4	316.201	7.624	3.23753	1.69489	0.0147282	1	1.08614	up	cpd:C05957	map00590 Arachidonic acid metabolism;map01100 Metabolic pathways	HMDB0002710	LMFA03010019	Lipids and lipid-like molecules	Fatty Acyls	Eicosanoids	Fatty Acyls [FA]	Eicosanoids [FA03]	Prostaglandins [FA0301]	Invalid mass	Invalid mass	No results	315.194	694613	757185	676348	260681	154948	241707	negative ion
42	Com_8430_neg	2-[6-(1H-benzo[d]imidazol-2-yl)-2-pyridyl]-1H-benzo[d]imidazole	--	C19 H13 N5	312.121	5.752	3.21163	1.68331	0.0210488	1	1.35563	up	--	--	--	--	--	--	--	--	--	--	Invalid mass	No results	No results	311.113	4.63111e+06	4.38293e+06	2.62483e+06	1.23363e+06	1.12569e+06	1.26466e+06	negative ion
43	Com_12723_neg	LPE 18:0	--	C23 H48 N O7 P	481.317	10.102	3.16573	1.66254	0.000361615	1	1.2948	up	--	--	--	LMGP02050038	--	--	--	Glycerophospholipids [GP]	Glycerophosphoethanolamines [GP02]	Monoacylglycerophosphoethanolamines [GP0205]	No results	Full match	Full match	480.31	4.5293e+06	4.22608e+06	3.79647e+06	1.29241e+06	1.28615e+06	1.38636e+06	negative ion
44	Com_1830_neg	Oleanolic acid	Oleanolic acid; 3beta-Hydroxyolean-12-en-28-oic acid; Astrantiagenin C; Caryophyllin; Oleanolate	C30 H48 O3	502.365	9.608	3.14432	1.65275	0.0412671	1	1.26041	up	cpd:C17148	--	HMDB0002364	LMPR0106150004	Lipids and lipid-like molecules	Prenol lipids	Triterpenoids	Prenol Lipids [PR]	Isoprenoids [PR01]	C30 isoprenoids (triterpenes) [PR0106]	Invalid mass	No results	No results	501.358	4.83942e+07	9.61982e+07	1.07617e+08	2.52209e+07	2.47408e+07	3.02493e+07	negative ion
45	Com_1106_neg	3-Hydroxybenzoic acid	3-Hydroxybenzoate; 3-Hydroxybenzoic acid; m-Hydroxybenzoic acid	C7 H6 O3	138.032	5.978	3.09363	1.6293	0.000654834	1	1.38983	up	cpd:C00587	map00400 Phenylalanine, tyrosine and tryptophan biosynthesis	HMDB0002466	--	Benzenoids	Benzene and substituted derivatives	Benzoic acids and derivatives	--	--	--	Full match	Full match	Full match	137.025	1.1348e+08	1.25603e+08	1.11431e+08	3.77003e+07	3.8353e+07	3.72486e+07	negative ion
46	Com_14201_neg	LPC 18:0	--	C26 H54 N O7 P	569.37	10.27	3.07092	1.61867	0.000184428	1	1.55136	up	--	--	--	LMGP01050076	--	--	--	Glycerophospholipids [GP]	Glycerophosphocholines [GP01]	Monoacylglycerophosphocholines [GP0105]	No results	Invalid mass	No results	568.362	3.24475e+06	3.36707e+06	3.08355e+06	1.05556e+06	966488	1.1351e+06	negative ion
47	Com_6550_neg	Tracheloside	--	C27 H34 O12	550.204	5.58	3.0529	1.61018	0.00124521	1	1.45853	up	--	--	HMDB0030557	--	Lignans, neolignans and related compounds	Lignan glycosides	-	--	--	--	No results	No results	Full match	549.197	4.22736e+06	4.57948e+06	3.94892e+06	1.37956e+06	1.40716e+06	1.39152e+06	negative ion
48	Com_6413_neg	OxPG (18:0-18:2+2O)	--	C42 H79 O12 P	806.521	9.113	3.04733	1.60754	0.00170407	1	1.06688	up	--	--	--	--	--	--	--	--	--	--	No results	Invalid mass	No results	805.514	1.43855e+06	1.4338e+06	1.12276e+06	502411	348707	459904	negative ion
49	Com_8477_neg	PA (13:1/18:2)	--	C34 H61 O8 P	628.42	9.51	2.83348	1.50257	0.00622832	1	1.41173	up	--	--	--	--	--	--	--	--	--	--	No results	Invalid mass	No results	627.412	1.53496e+06	2.45015e+06	2.19746e+06	625635	713319	843018	negative ion
50	Com_9727_neg	alpha-Zearalanol	alpha-Zearalanol; Zeranol	C18 H26 O5	322.178	6.322	2.7206	1.44392	0.000580606	1	1.26051	up	cpd:C14752	--	HMDB0032702	--	Phenylpropanoids and polyketides	Macrolides and analogues	-	--	--	--	No results	No results	Full match	321.17	1.50531e+06	1.27512e+06	1.33519e+06	452867	484936	574961	negative ion
51	Com_342_neg	Aucubin	Aucubin	C15 H22 O9	346.126	5.469	2.71266	1.43971	0.000437579	1	1.57138	up	cpd:C09771	--	HMDB0036562	LMPR0102070006	Lipids and lipid-like molecules	Prenol lipids	Terpene glycosides	Prenol Lipids [PR]	Isoprenoids [PR01]	C10 isoprenoids (monoterpenes) [PR0102]	No results	No results	Full match	345.118	2.69169e+08	2.90236e+08	2.70006e+08	1.02615e+08	1.02016e+08	1.01124e+08	negative ion
52	Com_2980_neg	Triethyl citrate	--	C12 H20 O7	276.121	5.413	2.67679	1.4205	0.0020017	1	1.50981	up	--	--	HMDB0034263	--	Organic acids and derivatives	Carboxylic acids and derivatives	Tricarboxylic acids and derivatives	--	--	--	No results	No results	Full match	275.113	2.27291e+07	2.71815e+07	2.71016e+07	7.90589e+06	1.08842e+07	9.98025e+06	negative ion
53	Com_5584_neg	2'-Deoxyinosine 5'-monophosphate	--	C10 H13 N4 O7 P	332.053	5.796	2.66509	1.41419	0.0063949	1	1.25056	up	--	--	HMDB0006555	--	Nucleosides, nucleotides, and analogues	Purine nucleotides	Purine deoxyribonucleotides	--	--	--	Full match	No results	No match	331.046	1.17586e+07	1.14479e+07	1.53149e+07	4.6973e+06	5.04165e+06	4.71511e+06	negative ion
54	Com_263_neg	汐,汐-Trehalose	alpha,alpha-Trehalose; alpha,alpha'-Trehalose; Trehalose	C12 H22 O11	342.116	1.37	2.56463	1.35875	1.3306e-05	1	1.56294	up	cpd:C01083	map00500 Starch and sucrose metabolism;map01100 Metabolic pathways;map01110 Biosynthesis of secondary metabolites;map02010 ABC transporters	--	--	--	--	--	--	--	--	Full match	Full match	Full match	341.109	4.72575e+08	5.02036e+08	4.77349e+08	1.80446e+08	1.89162e+08	1.96541e+08	negative ion
55	Com_1085_neg	LPC 18:2	--	C26 H50 N O7 P	565.338	9.022	2.54981	1.35039	0.000107962	1	1.37058	up	--	--	--	LMGP01050137	--	--	--	Glycerophospholipids [GP]	Glycerophosphocholines [GP01]	Monoacylglycerophosphocholines [GP0105]	No results	Invalid mass	No results	564.331	1.92932e+08	1.72111e+08	1.6875e+08	7.3895e+07	6.69457e+07	6.85061e+07	negative ion
56	Com_2210_neg	Lysope 16:0	--	C21 H44 N O7 P	453.286	9.271	2.28768	1.19388	0.000791872	1	1.50094	up	--	--	--	--	--	--	--	--	--	--	No results	No results	Full match	452.278	8.24479e+07	7.31996e+07	7.35991e+07	3.43063e+07	3.31388e+07	3.27643e+07	negative ion
57	Com_2211_neg	Toosendanin	--	C30 H38 O11	574.242	5.437	2.19644	1.13517	0.00215203	1	1.17861	up	--	--	HMDB0259107	--	Lipids and lipid-like molecules	Prenol lipids	Triterpenoids	--	--	--	No results	No results	Full match	573.235	1.9027e+07	1.57198e+07	1.98628e+07	8.75864e+06	7.67892e+06	8.42522e+06	negative ion
58	Com_349_neg	Catechin	Catechin; (+/-)-Catechin	C15 H14 O6	290.079	5.14	2.1929	1.13284	1.30928e-05	1	1.35923	up	cpd:C17590	--	HMDB0002780	--	Phenylpropanoids and polyketides	Flavonoids	Flavans	--	--	--	Full match	Full match	Full match	289.072	6.55114e+08	6.93201e+08	6.9315e+08	3.15617e+08	3.12871e+08	3.02455e+08	negative ion
59	Com_561_neg	5-O-Caffeoylshikimic acid	5-O-Caffeoylshikimic acid	C16 H16 O8	336.084	5.357	2.11949	1.08372	0.00033754	1	1.37168	up	cpd:C10434	map00940 Phenylpropanoid biosynthesis;map00941 Flavonoid biosynthesis;map00945 Stilbenoid, diarylheptanoid and gingerol biosynthesis;map01100 Metabolic pathways;map01110 Biosynthesis of secondary metabolites	HMDB0033999	--	Phenylpropanoids and polyketides	Cinnamic acids and derivatives	Hydroxycinnamic acids and derivatives	--	--	--	No results	No results	Full match	335.077	3.79595e+08	4.26569e+08	3.69186e+08	1.9112e+08	1.89281e+08	1.74141e+08	negative ion
60	Com_1226_neg	Caffeic acid O-glucoside	--	C15 H18 O9	342.095	5.121	2.07776	1.05503	0.000874376	1	1.15427	up	--	--	--	--	--	--	--	--	--	--	No results	No results	Full match	341.088	4.58599e+07	4.69125e+07	4.80564e+07	2.25225e+07	2.40627e+07	2.11939e+07	negative ion
61	Com_8377_neg	Sesamoside	--	C17 H24 O12	420.127	4.648	2.03558	1.02544	0.0201296	1	1.45786	up	--	--	--	--	--	--	--	--	--	--	No results	No results	Full match	419.12	771527	847112	1.1255e+06	462897	461405	423784	negative ion
62	Com_193_neg	3-Coumaric acid	--	C9 H8 O3	118.042	5.553	1.99558	0.996811	0.000254646	1	1.13362	up	--	--	--	--	--	--	--	--	--	--	Invalid mass	Invalid mass	No results	117.035	2.05727e+08	2.02257e+08	1.83037e+08	9.79356e+07	9.20494e+07	1.0618e+08	negative ion
63	Com_10667_neg	Methyl oleate	Oleic acid methyl ester; Methyl oleate	C19 H36 O2	296.272	9.618	1.9709	0.978853	4.08221e-05	1	1.43224	up	cpd:C03425	--	--	LMFA07010965	--	--	--	Fatty Acyls [FA]	Fatty esters [FA07]	Wax monoesters [FA0701]	No results	No results	Full match	295.264	4.44922e+06	4.29075e+06	4.46975e+06	2.17611e+06	2.2009e+06	2.32538e+06	negative ion
64	Com_6380_neg	Verbenalin	Verbenalin; Cornin (glycoside)	C17 H24 O10	388.135	5.615	1.9	0.926002	0.00202392	1	1.53663	up	cpd:C09802	--	HMDB0301853	LMPR0102070016	Lipids and lipid-like molecules	Prenol lipids	Terpene glycosides	Prenol Lipids [PR]	Isoprenoids [PR01]	C10 isoprenoids (monoterpenes) [PR0102]	No results	No results	Full match	387.129	1.80309e+07	1.64853e+07	1.71579e+07	9.51283e+06	9.56445e+06	8.11955e+06	negative ion
65	Com_74_neg	D-(-)-Fructose	--	C6 H12 O6	180.063	1.332	1.89154	0.919561	0.000170464	1	1.4747	up	--	--	HMDB0000660	--	Organic oxygen compounds	Organooxygen compounds	Carbohydrates and carbohydrate conjugates	--	--	--	Full match	Full match	Full match	179.056	3.55543e+09	3.9158e+09	3.8726e+09	2.05039e+09	1.92073e+09	2.02602e+09	negative ion
66	Com_8796_neg	4-Nitrophenol	4-Nitrophenol; p-Nitrophenol; PNP; Niphen; 4-Hydroxynitrobenzene	C6 H5 N O3	139.027	5.805	1.88694	0.91605	5.63787e-05	1	1.4506	up	cpd:C00870	--	HMDB0001232	--	Benzenoids	Phenols	Nitrophenols	--	--	--	No results	Full match	Full match	138.02	9.93692e+06	1.08247e+07	1.01599e+07	5.52239e+06	5.21548e+06	5.64922e+06	negative ion
67	Com_7824_neg	N3-(2-morpholinophenyl)-2-oxo-2H-chromene-3-carboxamide	--	C20 H18 N2 O4	350.121	4.798	1.86591	0.899878	0.00371468	1	1.43757	up	--	--	--	--	--	--	--	--	--	--	Invalid mass	No results	No results	349.114	2.36135e+06	3.03451e+06	2.58275e+06	1.61956e+06	1.3903e+06	1.26614e+06	negative ion
68	Com_2769_neg	Scutellarin	--	C21 H18 O12	462.081	5.624	1.8642	0.89856	0.0145599	1	1.15493	up	--	--	--	--	--	--	--	--	--	--	No results	No results	Full match	461.074	6.43764e+06	8.12107e+06	5.89625e+06	2.99691e+06	3.52993e+06	4.44565e+06	negative ion
69	Com_16906_neg	LPE 15:0	--	C20 H42 N O7 P	439.27	8.835	1.83147	0.872998	0.00735716	1	1.31365	up	--	--	--	LMGP02050035	--	--	--	Glycerophospholipids [GP]	Glycerophosphoethanolamines [GP02]	Monoacylglycerophosphoethanolamines [GP0205]	No results	Full match	No results	438.262	1.46442e+06	1.60686e+06	1.55007e+06	914386	883479	725445	negative ion
70	Com_16867_neg	LPE 14:0	--	C19 H40 N O7 P	425.256	8.381	1.83121	0.872794	0.0163599	1	1.34509	up	--	--	--	LMGP02050033	--	--	--	Glycerophospholipids [GP]	Glycerophosphoethanolamines [GP02]	Monoacylglycerophosphoethanolamines [GP0205]	No results	Full match	Full match	424.249	821758	900961	1.06429e+06	588927	399247	533778	negative ion
71	Com_10506_neg	LysoPC 15:0	--	C23 H48 N O7 P	481.317	9.388	1.79395	0.843137	0.000252342	1	1.51423	up	--	--	--	--	--	--	--	--	--	--	No results	No results	Full match	480.309	5.61031e+06	5.18873e+06	5.50834e+06	3.13841e+06	2.8334e+06	3.11842e+06	negative ion
72	Com_1071_neg	Skimmin	--	C15 H16 O8	324.084	5.413	1.76852	0.822546	0.0007811	1	1.41805	up	--	--	HMDB0258334	--	Phenylpropanoids and polyketides	Coumarins and derivatives	Coumarin glycosides	--	--	--	No results	No results	Full match	323.077	1.76596e+08	2.04659e+08	1.97415e+08	1.08109e+08	1.1773e+08	1.01367e+08	negative ion
73	Com_17387_neg	FAHFA (2:0/18:0)	--	C20 H38 O4	342.277	8.769	1.76612	0.820581	0.00199264	1	1.47629	up	--	--	--	--	--	--	--	--	--	--	No results	Full match	No results	341.27	1.12584e+06	1.34474e+06	1.16447e+06	710014	640750	707450	negative ion
74	Com_21_neg	Tectoridin	Tectoridin; Shekanin	C22 H22 O11	462.116	5.479	1.75856	0.814391	0.0158988	1	1.4979	up	cpd:C10533	--	--	LMPK12050372	--	--	--	Polyketides [PK]	Flavonoids [PK12]	Isoflavonoids [PK1205]	No results	No results	Full match	461.108	6.14252e+09	7.81931e+09	7.46735e+09	4.12855e+09	4.05772e+09	3.9994e+09	negative ion
75	Com_16_neg	Monotropein	Monotropein	C16 H22 O11	390.116	2.652	1.7461	0.804138	0.0300194	1	1.31296	up	cpd:C09788	--	HMDB0035608	LMPR0102070012	Lipids and lipid-like molecules	Prenol lipids	Terpene glycosides	Prenol Lipids [PR]	Isoprenoids [PR01]	C10 isoprenoids (monoterpenes) [PR0102]	No results	No results	Full match	389.108	5.33134e+09	5.70477e+09	6.94657e+09	3.80868e+09	2.59184e+09	3.89823e+09	negative ion
76	Com_1631_neg	D-Raffinose	--	C18 H32 O16	522.179	1.394	1.73933	0.798534	0.00680022	1	1.33842	up	--	--	HMDB0003213	--	Organic oxygen compounds	Organooxygen compounds	Carbohydrates and carbohydrate conjugates	--	--	--	Invalid mass	Invalid mass	No results	503.161	5.43909e+07	5.24853e+07	6.26368e+07	3.01286e+07	2.94391e+07	3.7891e+07	negative ion
77	Com_12654_neg	Methylenesuccinic acid	Itaconate; Itaconic acid; Methylenesuccinic acid	C5 H6 O4	130.027	5.793	1.70246	0.767623	0.00827024	1	1.30596	up	cpd:C00490	map00660 C5-Branched dibasic acid metabolism	HMDB0002092	LMFA01170063	Lipids and lipid-like molecules	Fatty Acyls	Fatty acids and conjugates	Fatty Acyls [FA]	Fatty Acids and Conjugates [FA01]	Dicarboxylic acids [FA0117]	No results	No results	Full match	129.019	3.89789e+06	3.20385e+06	3.69396e+06	1.79979e+06	2.39134e+06	2.1501e+06	negative ion
78	Com_1120_neg	Androsin	--	C15 H20 O8	328.116	5.134	1.69178	0.758541	0.00249439	1	1.54201	up	--	--	--	--	--	--	--	--	--	--	No results	No results	Full match	327.109	5.22332e+07	4.97197e+07	5.10786e+07	2.78416e+07	3.16317e+07	3.09827e+07	negative ion
79	Com_3943_neg	Lactitol	--	C12 H24 O11	344.132	1.353	1.69002	0.757037	0.0366767	1	1.02796	up	--	--	HMDB0040937	--	Lipids and lipid-like molecules	Fatty Acyls	Fatty acyl glycosides	--	--	--	No results	Full match	Full match	343.124	1.51071e+07	1.39709e+07	9.89341e+06	8.66166e+06	7.95173e+06	6.44639e+06	negative ion
80	Com_2894_neg	Sibiricose A5	--	C22 H30 O14	518.163	5.175	1.68961	0.756689	0.00171686	1	1.49638	up	--	--	--	--	--	--	--	--	--	--	No results	Full match	Full match	517.156	1.59446e+07	1.7799e+07	1.66929e+07	9.97046e+06	9.09345e+06	1.07871e+07	negative ion
81	Com_1086_neg	Geniposidic acid	Geniposidic acid	C16 H22 O10	374.121	5.105	1.68871	0.755922	0.0017089	1	1.54447	up	cpd:C11673	map00902 Monoterpenoid biosynthesis;map01110 Biosynthesis of secondary metabolites	HMDB0034942	LMPR0102070043	Lipids and lipid-like molecules	Prenol lipids	Terpene glycosides	Prenol Lipids [PR]	Isoprenoids [PR01]	C10 isoprenoids (monoterpenes) [PR0102]	Full match	Invalid mass	Full match	373.114	5.47807e+07	5.195e+07	5.2713e+07	2.91651e+07	3.28301e+07	3.24222e+07	negative ion
82	Com_941_neg	FAHFA (2:0/18:1)	--	C20 H36 O4	340.261	8.333	1.66665	0.736955	0.000101528	1	1.53924	up	--	--	--	--	--	--	--	--	--	--	No results	Full match	No results	339.254	2.17302e+08	2.12786e+08	2.28755e+08	1.35506e+08	1.30698e+08	1.29104e+08	negative ion
83	Com_2880_neg	Azelaic acid	Azelaic acid; Nonanedioic acid; 1,7-Heptanedicarboxylic acid	C9 H16 O4	188.105	5.827	1.65657	0.728196	7.14786e-05	1	1.51943	up	cpd:C08261	--	HMDB0000784	LMFA01170054	Lipids and lipid-like molecules	Fatty Acyls	Fatty acids and conjugates	Fatty Acyls [FA]	Fatty Acids and Conjugates [FA01]	Dicarboxylic acids [FA0117]	Full match	Full match	Full match	187.098	5.34409e+07	5.30659e+07	5.06186e+07	3.10999e+07	3.07828e+07	3.29674e+07	negative ion
84	Com_15127_neg	FAHFA (16:0/2:0)	--	C18 H34 O4	314.246	10.462	1.63654	0.710646	0.015159	1	1.30271	up	--	--	--	--	--	--	--	--	--	--	No results	Full match	No results	313.238	506275	677162	555594	304151	408394	350085	negative ion
85	Com_4176_neg	3-Methyladipic acid	--	C7 H12 O4	160.074	5.438	1.63497	0.709265	0.000432713	1	1.4618	up	--	--	HMDB0000555	--	Lipids and lipid-like molecules	Fatty Acyls	Fatty acids and conjugates	--	--	--	No results	No results	Full match	159.066	2.96419e+07	3.24458e+07	3.19207e+07	1.99964e+07	1.79131e+07	1.9589e+07	negative ion
86	Com_1446_neg	汛-Ribono-1,4-lactone	--	C5 H8 O5	148.037	1.498	1.62561	0.70098	3.13493e-05	1	1.1742	up	--	--	--	--	--	--	--	--	--	--	Full match	Full match	Full match	147.03	1.37623e+08	1.45775e+08	1.42989e+08	8.58655e+07	8.9969e+07	8.64594e+07	negative ion
87	Com_12820_neg	LPS 20:5	--	C26 H42 N O9 P	543.257	10.856	1.62263	0.698338	0.00115754	1	1.14181	up	--	--	--	LMGP03050027	--	--	--	Glycerophospholipids [GP]	Glycerophosphoserines [GP03]	Monoacylglycerophosphoserines [GP0305]	No results	Invalid mass	No results	542.25	4.29103e+06	4.64728e+06	4.08383e+06	2.69117e+06	2.86516e+06	2.46897e+06	negative ion
88	Com_321_neg	Bilobalide	Bilobalide	C15 H18 O8	326.1	5.297	1.61944	0.695496	0.000359017	1	1.56605	up	cpd:C07605	--	HMDB0242203	--	Lipids and lipid-like molecules	Prenol lipids	Terpene lactones	--	--	--	No results	Full match	Full match	325.093	7.57579e+08	7.88235e+08	7.41421e+08	4.67058e+08	4.77411e+08	4.67892e+08	negative ion
89	Com_13510_neg	Tetradecanedioic acid	--	C14 H26 O4	258.183	6.992	1.60647	0.683896	0.00224625	1	1.42958	up	--	--	HMDB0000872	LMFA01170018	Lipids and lipid-like molecules	Fatty Acyls	Fatty acids and conjugates	Fatty Acyls [FA]	Fatty Acids and Conjugates [FA01]	Dicarboxylic acids [FA0117]	No results	Full match	No results	257.175	3.26632e+06	3.58598e+06	3.86734e+06	2.04949e+06	2.41494e+06	2.20835e+06	negative ion
90	Com_17529_neg	Thiamine pyrophosphate hydrochloride	--	C12 H19 Cl N4 O7 P2 S	460.014	1.274	1.5959	0.674371	0.0281329	1	1.25583	up	--	--	--	--	--	--	--	--	--	--	No results	No results	Full match	459.006	890950	1.25905e+06	955650	704636	549761	691616	negative ion
91	Com_6172_neg	Resveratrol	Resveratrol; 3,4',5-Trihydroxystilbene; trans-Resveratrol	C14 H12 O3	228.078	5.604	1.58963	0.668692	0.00810945	1	1.45013	up	cpd:C03582	map00945 Stilbenoid, diarylheptanoid and gingerol biosynthesis;map01110 Biosynthesis of secondary metabolites	HMDB0003747	LMPK13090005	Phenylpropanoids and polyketides	Stilbenes	-	Polyketides [PK]	Aromatic polyketides [PK13]	Diphenyl ethers, biphenyls, dibenzyls and stilbenes [PK1309]	No results	No results	Full match	227.071	1.12429e+07	9.53437e+06	1.0573e+07	7.12388e+06	5.67788e+06	6.91994e+06	negative ion
92	Com_3201_neg	Arabidopyl ketoadipic acid	--	C15 H14 O9	338.064	5.275	1.58234	0.662063	0.00661401	1	1.35121	up	--	--	--	--	--	--	--	--	--	--	No results	No results	Full match	337.057	1.38166e+07	1.13788e+07	1.23854e+07	8.07793e+06	6.95383e+06	8.71828e+06	negative ion
93	Com_10046_neg	Praeruptorin E	--	C24 H28 O7	428.185	5.376	1.56196	0.643361	0.0055604	1	1.1879	up	--	--	--	--	--	--	--	--	--	--	No results	No results	Full match	427.177	4.99783e+06	5.90314e+06	5.52198e+06	3.37565e+06	3.53686e+06	3.60178e+06	negative ion
94	Com_23_neg	D-(-)-Quinic acid	--	C7 H12 O6	192.063	1.389	1.55494	0.636858	0.00654442	1	1.37381	up	--	--	HMDB0003072	--	Organic oxygen compounds	Organooxygen compounds	Alcohols and polyols	--	--	--	Full match	Full match	Full match	191.055	8.42008e+09	6.92138e+09	6.99242e+09	4.93436e+09	5.10955e+09	4.31927e+09	negative ion
95	Com_4248_neg	(+)-Catechin	(+)-Catechin; D-Catechin; Cyanidanol; (2R-trans)-2-(3,4-Dihydroxyphenyl)-3,4-dihydro-2H-1-benzopyran-3,5,7-triol; (2R,3S)-Catechin; (2R,3S)-(+)-Catechin; Cianidanol	C15 H14 O6	290.078	5.627	1.55329	0.635328	0.00770906	1	1.2176	up	cpd:C06562	map00941 Flavonoid biosynthesis;map01110 Biosynthesis of secondary metabolites	HMDB0002780	LMPK12020001	Phenylpropanoids and polyketides	Flavonoids	Flavans	Polyketides [PK]	Flavonoids [PK12]	Flavans, Flavanols and Leucoanthocyanidins [PK1202]	No results	No results	Full match	289.071	2.83353e+07	3.49894e+07	3.3336e+07	2.22745e+07	2.16638e+07	1.82913e+07	negative ion
96	Com_659_neg	Glutaric Acid	Glutarate; Glutaric acid; Pentanedioic acid; 1,3-Propanedicarboxylic acid	C5 H8 O4	132.042	1.338	1.54853	0.630896	0.00827473	1	1.52155	up	cpd:C00489	map00071 Fatty acid degradation;map00310 Lysine degradation	HMDB0000661	--	Organic acids and derivatives	Carboxylic acids and derivatives	Dicarboxylic acids and derivatives	--	--	--	No results	No results	Full match	131.035	2.88556e+08	2.97438e+08	3.43589e+08	1.93856e+08	2.07655e+08	1.9879e+08	negative ion
97	Com_1271_neg	Polydatin	Piceid; Polydatin; 3,4,5-Trihydroxystilbene-3-beta-monoglucoside	C20 H22 O8	390.131	5.605	1.52244	0.606385	0.00251395	1	1.47033	up	cpd:C10275	--	HMDB0030564	LMPK13090012	Phenylpropanoids and polyketides	Stilbenes	Stilbene glycosides	Polyketides [PK]	Aromatic polyketides [PK13]	Diphenyl ethers, biphenyls, dibenzyls and stilbenes [PK1309]	No results	No results	Full match	389.125	9.62068e+07	1.1179e+08	1.08147e+08	7.13726e+07	7.26806e+07	6.36028e+07	negative ion
98	Com_4986_neg	Pantetheine	Pantetheine; (R)-Pantetheine	C11 H22 N2 O4 S	278.13	5.376	1.50878	0.593385	0.000579354	1	1.40234	up	cpd:C00831	map00332 Carbapenem biosynthesis;map00770 Pantothenate and CoA biosynthesis	HMDB0003426	--	Organic acids and derivatives	Carboxylic acids and derivatives	Amino acids, peptides, and analogues	--	--	--	No results	No results	Full match	277.123	2.5209e+07	2.75767e+07	2.71077e+07	1.72755e+07	1.87199e+07	1.69568e+07	negative ion
99	Com_16907_neg	L-Leucyl-L-alanine Hydrate	--	C9 H18 N2 O3	202.132	3.972	1.50433	0.589121	0.0129694	1	1.34609	up	--	--	--	--	--	--	--	--	--	--	No results	No results	Full match	201.124	169682	187998	146903	102977	111539	120904	negative ion
100	Com_4202_neg	methyl oxo pentanoate	--	C6 H10 O3	130.063	5.796	1.47685	0.562524	0.000257699	1	1.27879	up	--	--	--	--	--	--	--	--	--	--	No results	No results	Full match	129.056	1.95183e+07	1.84327e+07	1.81139e+07	1.28605e+07	1.3007e+07	1.2095e+07	negative ion
101	Com_5193_neg	Methyl hexadecanoate	--	C17 H34 O2	316.261	7.64	1.45507	0.541085	0.0111182	1	1.23428	up	--	--	HMDB0061859	LMFA07010470	Lipids and lipid-like molecules	Fatty Acyls	Fatty acid esters	Fatty Acyls [FA]	Fatty esters [FA07]	Wax monoesters [FA0701]	No results	Invalid mass	No results	315.254	2.49375e+07	2.16598e+07	2.22048e+07	1.69028e+07	1.3827e+07	1.65547e+07	negative ion
102	Com_8586_neg	Linoleic Acid	Linoleate; Linoleic acid; (9Z,12Z)-Octadecadienoic acid; 9-cis,12-cis-Octadecadienoate; 9-cis,12-cis-Octadecadienoic acid	C18 H32 O2	280.24	8.739	1.36419	0.448043	0.0141094	1	1.27551	up	cpd:C01595	map00591 Linoleic acid metabolism;map01040 Biosynthesis of unsaturated fatty acids;map01100 Metabolic pathways	HMDB0000673	LMFA01030120	Lipids and lipid-like molecules	Fatty Acyls	Lineolic acids and derivatives	Fatty Acyls [FA]	Fatty Acids and Conjugates [FA01]	Unsaturated fatty acids [FA0103]	Full match	No results	Full match	279.232	1.08238e+07	1.02728e+07	1.02031e+07	8.22807e+06	6.96726e+06	7.74841e+06	negative ion
103	Com_11809_neg	Rehmannioside A	--	C21 H32 O15	524.173	4.864	1.34288	0.425334	0.0341766	1	1.30635	up	--	--	--	--	--	--	--	--	--	--	No results	No results	Full match	523.166	882023	901222	895068	743504	621455	629490	negative ion
104	Com_287_neg	Itaconic acid	Itaconate; Itaconic acid; Methylenesuccinic acid	C5 H6 O4	130.027	1.376	1.33685	0.418834	0.0283769	1	1.02139	up	cpd:C00490	map00660 C5-Branched dibasic acid metabolism	HMDB0002092	LMFA01170063	Lipids and lipid-like molecules	Fatty Acyls	Fatty acids and conjugates	Fatty Acyls [FA]	Fatty Acids and Conjugates [FA01]	Dicarboxylic acids [FA0117]	Full match	Full match	Full match	129.019	6.1498e+08	6.6008e+08	7.38305e+08	4.79949e+08	4.57211e+08	5.68896e+08	negative ion
105	Com_17399_neg	5'-Deoxy-5'-(Methylthio)Adenosine	--	C11 H15 N5 O3 S	297.09	5	1.32717	0.408357	0.00551822	1	1.01802	up	--	--	HMDB0001173	--	Nucleosides, nucleotides, and analogues	5'-deoxyribonucleosides	5'-deoxy-5'-thionucleosides	--	--	--	No results	No results	Full match	593.173	791129	886044	848414	638653	648466	615863	negative ion
106	Com_5245_neg	Schisandrin B	--	C23 H28 O6	400.19	5.887	1.31116	0.390839	0.00251422	1	1.13798	up	--	--	--	--	--	--	--	--	--	--	No results	No results	Full match	399.183	1.46166e+07	1.45758e+07	1.33818e+07	1.03434e+07	1.07501e+07	1.13772e+07	negative ion
107	Com_5872_neg	Phloretin	Phloretin	C15 H14 O5	274.084	5.604	1.30723	0.386512	0.0297122	1	1.18341	up	cpd:C00774	--	HMDB0003306	LMPK12120525	Phenylpropanoids and polyketides	Linear 1,3-diarylpropanoids	Chalcones and dihydrochalcones	Polyketides [PK]	Flavonoids [PK12]	Chalcones and dihydrochalcones [PK1212]	No results	No results	Full match	273.077	7.02283e+06	5.73992e+06	6.66134e+06	5.43482e+06	4.53638e+06	4.88778e+06	negative ion
108	Com_157_neg	Phenylacetaldehyde	Phenylacetaldehyde; alpha-Tolualdehyde	C8 H8 O	120.058	5.295	1.30062	0.379196	0.00460442	1	1.41781	up	cpd:C00601	map00360 Phenylalanine metabolism;map01100 Metabolic pathways	HMDB0006236	--	Benzenoids	Benzene and substituted derivatives	Phenylacetaldehydes	--	--	--	Full match	Full match	No results	119.05	1.2176e+09	1.30493e+09	1.20408e+09	9.671e+08	9.59731e+08	9.38435e+08	negative ion
109	Com_879_neg	Tricin 5-O-hexoside derivative	--	C24 H22 O14	534.098	5.644	1.29923	0.377662	0.0369796	1	1.16945	up	--	--	--	--	--	--	--	--	--	--	No results	No results	Full match	533.091	2.40006e+08	1.97588e+08	2.3902e+08	1.66345e+08	1.62078e+08	1.92355e+08	negative ion
110	Com_10127_neg	Pseudolaric Acid B	--	C23 H28 O8	432.178	6.377	1.29762	0.37587	0.0164817	1	1.30789	up	--	--	HMDB0242636	--	-	-	-	--	--	--	No results	No results	Full match	431.171	7.68275e+06	7.06819e+06	7.92609e+06	6.30458e+06	5.86945e+06	5.30181e+06	negative ion
111	Com_794_neg	D-(-)-Lyxose	--	C5 H10 O5	150.053	1.424	1.28641	0.363345	0.0128241	1	1.37196	up	--	--	--	--	--	--	--	--	--	--	Full match	Full match	Full match	149.046	4.18517e+07	4.59849e+07	4.56903e+07	3.62601e+07	3.59588e+07	3.15796e+07	negative ion
112	Com_2399_neg	LPS 18:3	--	C24 H42 N O9 P	519.259	9.827	1.27147	0.346496	0.0171049	1	1.37134	up	--	--	--	LMGP03050029	--	--	--	Glycerophospholipids [GP]	Glycerophosphoserines [GP03]	Monoacylglycerophosphoserines [GP0305]	No results	Full match	No results	518.252	3.22996e+07	3.20892e+07	2.89683e+07	2.4092e+07	2.45945e+07	2.47382e+07	negative ion
113	Com_14736_neg	Methyl myristate	--	C15 H30 O2	242.224	8.911	1.23553	0.30513	0.00916311	1	1.27044	up	--	--	HMDB0030469	--	Lipids and lipid-like molecules	Fatty Acyls	Fatty acid esters	--	--	--	No results	No results	Full match	241.217	390184	365404	359754	302238	303821	296664	negative ion
114	Com_12334_neg	LPA 19:1	--	C22 H43 O7 P	450.283	8.902	1.23553	0.30513	0.00916311	1	1.26074	up	--	--	--	LMGP10050025	--	--	--	Glycerophospholipids [GP]	Glycerophosphates [GP10]	Monoacylglycerophosphates [GP1005]	No results	Invalid mass	No results	449.275	308179	288607	284144	238716	239967	234314	negative ion
115	Com_469_neg	D-Glucono-1,5-lactone	D-Glucono-1,5-lactone; Gluconic lactone; Gluconic acid lactone; 1,5-Gluconolactone; delta-Gluconolactone; D-Gluconolactone; Gluconolactone	C6 H10 O6	238.069	1.344	1.20635	0.270643	0.00813427	1	1.20532	up	cpd:C00198	map00030 Pentose phosphate pathway;map01100 Metabolic pathways;map01110 Biosynthesis of secondary metabolites;map01200 Carbon metabolism	HMDB0000150	--	Organic oxygen compounds	Organooxygen compounds	Carbohydrates and carbohydrate conjugates	--	--	--	No results	Invalid mass	No results	237.061	3.48431e+08	3.78733e+08	3.58934e+08	2.83323e+08	3.11039e+08	3.05958e+08	negative ion
116	Com_512_neg	Glutaconic acid	(E)-Glutaconate; trans-Glutaconate; trans-Glutaconic acid; Glutaconic acid	C5 H6 O4	130.027	2.26	1.20192	0.265339	0.00819374	1	1.21678	up	cpd:C02214	--	HMDB0000620	LMFA01170109	Organic acids and derivatives	Carboxylic acids and derivatives	Dicarboxylic acids and derivatives	Fatty Acyls [FA]	Fatty Acids and Conjugates [FA01]	Dicarboxylic acids [FA0117]	Full match	Full match	Full match	129.019	1.10544e+08	1.13283e+08	1.07638e+08	8.72189e+07	9.32007e+07	9.53604e+07	negative ion
1	Com_5972_neg	8-iso Prostaglandin F2汐 Ethanolamide	--	C22 H39 N O5	379.272	8.597	0.0224549	-5.47682	0.000160908	1	1.346	down	--	--	--	--	--	--	--	--	--	--	Invalid mass	No results	No results	378.264	305779	380664	374101	1.62326e+07	1.57233e+07	1.5274e+07	negative ion
2	Com_1389_neg	Xanthine	Xanthine	C5 H4 N4 O2	152.034	2.268	0.0674991	-3.88899	4.46399e-06	1	1.09156	down	cpd:C00385	map00230 Purine metabolism;map00232 Caffeine metabolism;map01100 Metabolic pathways;map01110 Biosynthesis of secondary metabolites	HMDB0000292	--	Organoheterocyclic compounds	Imidazopyrimidines	Purines and purine derivatives	--	--	--	Full match	Full match	Full match	151.026	6.97796e+06	7.87459e+06	7.8037e+06	1.00944e+08	1.20202e+08	1.14507e+08	negative ion
3	Com_11044_neg	LPC 16:1	--	C24 H48 N O7 P	539.322	8.701	0.145439	-2.78151	0.00251106	1	1.27332	down	--	--	--	LMGP01050022	--	--	--	Glycerophospholipids [GP]	Glycerophosphocholines [GP01]	Monoacylglycerophosphocholines [GP0105]	No results	Invalid mass	No results	538.314	615210	699451	892656	5.24932e+06	4.96129e+06	4.96629e+06	negative ion
4	Com_994_neg	Carminic acid	Carmine; Carminic acid	C22 H20 O13	510.1	5.411	0.148742	-2.74912	0.00137316	1	1.46402	down	cpd:C11254	--	HMDB0030658	--	Benzenoids	Anthracenes	Anthracenecarboxylic acids and derivatives	--	--	--	Invalid mass	No results	No results	491.083	2.14425e+07	2.92777e+07	2.11197e+07	1.72236e+08	1.57077e+08	1.5367e+08	negative ion
5	Com_3213_neg	4-((5-(4-Nitrophenyl)oxazol-2-yl)amino)benzonitrile	--	C16 H10 N4 O3	306.074	5.082	0.15284	-2.70991	5.72372e-05	1	1.53425	down	--	--	--	--	--	--	--	--	--	--	Invalid mass	No match	No match	305.066	4.0701e+06	3.45835e+06	3.62967e+06	2.3186e+07	2.51515e+07	2.46679e+07	negative ion
6	Com_3688_neg	N-Acetyl-D-alloisoleucine	--	C8 H15 N O3	173.105	5.549	0.158015	-2.66187	0.0104335	1	1.37333	down	--	--	--	--	--	--	--	--	--	--	Full match	Full match	Full match	172.098	2.32966e+06	4.34917e+06	3.98571e+06	2.23332e+07	2.29647e+07	2.2193e+07	negative ion
7	Com_2709_neg	L-Histidine	L-Histidine; (S)-alpha-Amino-1H-imidazole-4-propionic acid	C6 H9 N3 O2	155.07	1.274	0.160217	-2.6419	0.000695045	1	1.50875	down	cpd:C00135	map00340 Histidine metabolism;map00410 beta-Alanine metabolism;map00970 Aminoacyl-tRNA biosynthesis;map01100 Metabolic pathways;map01110 Biosynthesis of secondary metabolites;map01230 Biosynthesis of amino acids;map02010 ABC transporters	HMDB0000177	--	Organic acids and derivatives	Carboxylic acids and derivatives	Amino acids, peptides, and analogues	--	--	--	Full match	Full match	Full match	154.062	7.28527e+06	8.9918e+06	6.77884e+06	5.10459e+07	4.63958e+07	4.64625e+07	negative ion
8	Com_12963_neg	Palmitoleic Acid	(9Z)-Hexadecenoic acid; Palmitoleic acid; cis-9-Hexadecenoic acid; (9Z)-Hexadec-9-enoate	C16 H30 O2	254.224	9.657	0.18587	-2.42764	0.000221474	1	1.33128	down	cpd:C08362	map00061 Fatty acid biosynthesis	HMDB0003229	LMFA01030056	Lipids and lipid-like molecules	Fatty Acyls	Fatty acids and conjugates	Fatty Acyls [FA]	Fatty Acids and Conjugates [FA01]	Unsaturated fatty acids [FA0103]	Full match	Partial match	Full match	253.217	337000	445633	329357	2.32507e+06	1.88402e+06	1.77354e+06	negative ion
9	Com_3719_neg	N-(1-adamantyl)-N'-(2,2-diethoxyethyl)thiourea	--	C17 H30 N2 O2 S	326.209	6.956	0.212147	-2.23686	0.000401323	1	1.56698	down	--	--	--	--	--	--	--	--	--	--	Invalid mass	No results	No results	325.202	1.98763e+06	1.66424e+06	1.88524e+06	9.00733e+06	8.57495e+06	8.51805e+06	negative ion
10	Com_291_neg	trans-Cinnamic acid	trans-Cinnamate; trans-Cinnamic acid; (E)-Cinnamate; (2E)-3-Phenylprop-2-enoate	C9 H8 O2	102.047	5.762	0.213759	-2.22594	0.000311475	1	1.56586	down	cpd:C00423	map00130 Ubiquinone and other terpenoid-quinone biosynthesis;map00360 Phenylalanine metabolism;map00940 Phenylpropanoid biosynthesis;map01100 Metabolic pathways;map01110 Biosynthesis of secondary metabolites	HMDB0000930	--	Phenylpropanoids and polyketides	Cinnamic acids and derivatives	Cinnamic acids	--	--	--	Invalid mass	Invalid mass	No results	101.04	1.48022e+07	1.42018e+07	1.41328e+07	6.82432e+07	7.19565e+07	6.16011e+07	negative ion
11	Com_1997_neg	Bavachalcone	--	C20 H20 O4	338.157	5.656	0.223444	-2.16202	7.5728e-07	1	1.5537	down	--	--	HMDB0248885	LMPK12120046	Phenylpropanoids and polyketides	Linear 1,3-diarylpropanoids	Chalcones and dihydrochalcones	Polyketides [PK]	Flavonoids [PK12]	Chalcones and dihydrochalcones [PK1212]	No results	Invalid mass	No results	337.15	1.62009e+07	1.73423e+07	1.69915e+07	7.42643e+07	7.35374e+07	7.83616e+07	negative ion
12	Com_135_neg	D(+)-Phenyllactic acid	--	C9 H10 O3	166.063	5.762	0.228615	-2.12901	6.04246e-05	1	1.55969	down	--	--	--	--	--	--	--	--	--	--	Full match	Full match	Full match	165.056	3.29424e+07	3.87699e+07	3.32836e+07	1.52537e+08	1.62624e+08	1.44109e+08	negative ion
13	Com_5099_neg	Ornithine	Ornithine; 2,5-Diaminovaleric acid; 2,5-Diaminopentanoic acid; 2,5-Diaminopentanoate	C5 H12 N2 O2	132.09	1.26	0.236989	-2.07711	0.00272584	1	1.21127	down	cpd:C01602	--	HMDB0000214	--	Organic acids and derivatives	Carboxylic acids and derivatives	Amino acids, peptides, and analogues	--	--	--	Full match	No results	Full match	131.083	486762	723914	552223	2.31015e+06	2.69299e+06	2.43559e+06	negative ion
14	Com_5939_neg	Nystose	--	C24 H42 O21	712.223	5.715	0.238061	-2.0706	0.00445461	1	1.54467	down	--	--	HMDB0039176	--	Organic oxygen compounds	Organooxygen compounds	Carbohydrates and carbohydrate conjugates	--	--	--	No results	Invalid mass	No results	711.216	2.46751e+06	1.626e+06	2.18661e+06	8.19526e+06	8.97212e+06	9.21291e+06	negative ion
15	Com_13585_neg	Loureirin A	--	C17 H18 O4	286.12	5.881	0.238498	-2.06795	0.00848006	1	1.43313	down	--	--	HMDB0254174	LMPK12120602	Phenylpropanoids and polyketides	Linear 1,3-diarylpropanoids	Chalcones and dihydrochalcones	Polyketides [PK]	Flavonoids [PK12]	Chalcones and dihydrochalcones [PK1212]	No results	No results	Full match	285.112	367028	493643	613933	2.15663e+06	1.95482e+06	2.07143e+06	negative ion
16	Com_2134_neg	DL-Arginine	--	C6 H14 N4 O2	174.112	1.259	0.270355	-1.88707	0.00359708	1	1.15332	down	--	--	HMDB0251511	--	Organic acids and derivatives	Carboxylic acids and derivatives	Amino acids, peptides, and analogues	--	--	--	Full match	Full match	Full match	173.104	1.72351e+06	2.43668e+06	1.93621e+06	7.21735e+06	7.93632e+06	7.39596e+06	negative ion
17	Com_2775_neg	Aloesin	Aloesin	C19 H22 O9	394.126	5.508	0.275715	-1.85875	0.0162063	1	1.30711	down	cpd:C08994	--	--	--	--	--	--	--	--	--	No results	No results	Full match	393.119	3.13819e+06	6.0297e+06	3.14801e+06	1.26033e+07	1.5782e+07	1.62836e+07	negative ion
18	Com_11220_neg	Casticin	--	C19 H18 O8	374.1	5	0.278922	-1.84207	0.00266091	1	1.22856	down	--	--	HMDB0030660	LMPK12113010	Phenylpropanoids and polyketides	Flavonoids	O-methylated flavonoids	Polyketides [PK]	Flavonoids [PK12]	Flavones and Flavonols [PK1211]	No results	No results	Full match	373.092	742262	1.07171e+06	821518	2.96152e+06	3.44577e+06	3.04155e+06	negative ion
19	Com_273_neg	Morin Hydrate	--	C15 H12 O8	320.053	5.269	0.279831	-1.83737	2.9674e-05	1	1.0309	down	--	--	HMDB0030796	--	Phenylpropanoids and polyketides	Flavonoids	Flavones	--	--	--	No results	No results	Full match	319.046	1.94344e+08	2.0769e+08	1.90788e+08	6.96686e+08	6.9726e+08	7.24554e+08	negative ion
20	Com_2744_neg	2-Ethyl-3-hydroxy-4H-pyran-4-one	--	C7 H8 O3	140.048	5.365	0.283422	-1.81898	0.0160107	1	1.09623	down	--	--	--	--	--	--	--	--	--	--	No results	No results	Full match	139.04	1.57765e+07	1.63577e+07	9.74577e+06	5.03582e+07	4.91128e+07	4.82943e+07	negative ion
21	Com_4277_neg	Aminophylline	--	C16 H24 N10 O4	420.199	5.425	0.288349	-1.79411	0.000388739	1	1.13974	down	--	--	HMDB0001889	--	Organoheterocyclic compounds	Imidazopyrimidines	Purines and purine derivatives	--	--	--	No results	No results	Full match	419.19	4.11207e+06	4.13102e+06	3.36453e+06	1.36294e+07	1.24521e+07	1.4174e+07	negative ion
22	Com_3728_neg	Columbianadin	--	C19 H20 O5	328.131	5.398	0.294413	-1.76409	0.000221082	1	1.17289	down	--	--	HMDB0250407	--	Phenylpropanoids and polyketides	Coumarins and derivatives	Furanocoumarins	--	--	--	No results	No results	Full match	327.124	1.1262e+06	986034	1.12206e+06	4.12345e+06	3.31633e+06	3.54578e+06	negative ion
23	Com_2128_neg	Orientin	Orientin; Luteolin 8-C-glucoside	C21 H20 O11	448.103	5.604	0.303838	-1.71862	0.0120941	1	1.04264	down	cpd:C10114	--	HMDB0030614	LMPK12110470	Phenylpropanoids and polyketides	Flavonoids	Flavonoid glycosides	Polyketides [PK]	Flavonoids [PK12]	Flavones and Flavonols [PK1211]	No results	No results	Full match	941.204	9.46361e+06	1.09709e+07	1.29354e+07	3.81192e+07	2.49062e+07	4.68023e+07	negative ion
24	Com_1311_neg	2-Hydroxycaproic acid	--	C6 H12 O3	132.079	5.766	0.30435	-1.7162	4.86046e-05	1	1.35193	down	--	--	HMDB0001624	--	Lipids and lipid-like molecules	Fatty Acyls	Fatty acids and conjugates	--	--	--	Full match	Full match	Full match	131.072	1.66097e+07	1.93977e+07	1.78482e+07	6.25667e+07	5.54766e+07	5.8909e+07	negative ion
25	Com_1266_neg	Licoagroside D	--	C22 H24 O10	448.137	6.09	0.311013	-1.68495	0.000528336	1	1.54568	down	--	--	--	--	--	--	--	--	--	--	No results	No results	Full match	447.129	3.28879e+07	3.65129e+07	4.39431e+07	1.22803e+08	1.0563e+08	1.36002e+08	negative ion
26	Com_12396_neg	LPC 16:0	--	C24 H50 N O7 P	541.337	9.154	0.311858	-1.68104	0.00142931	1	1.31332	down	--	--	--	LMGP01050113	--	--	--	Glycerophospholipids [GP]	Glycerophosphocholines [GP01]	Monoacylglycerophosphocholines [GP0105]	No results	Invalid mass	No results	540.33	1.27603e+06	1.24269e+06	998181	3.6455e+06	4.00743e+06	3.62434e+06	negative ion
27	Com_1095_neg	trans-zeatin 9-O-glucoside	--	C16 H23 N5 O6	381.163	5.05	0.313467	-1.67361	5.67161e-05	1	1.42924	down	--	--	--	--	--	--	--	--	--	--	No results	No results	Full match	380.156	1.03909e+07	1.05208e+07	9.12474e+06	3.47106e+07	2.96585e+07	3.14509e+07	negative ion
28	Com_1789_neg	16-(Hexopyranosyloxy)-7-hydroxy-8,9-epoxypimaran-18-oic acid	--	C26 H42 O10	514.278	6.963	0.319047	-1.64816	0.0195105	1	1.26147	down	--	--	--	--	--	--	--	--	--	--	Full match	Full match	No results	513.269	2.83578e+06	3.51402e+06	1.86122e+06	8.7942e+06	7.83067e+06	9.11116e+06	negative ion
29	Com_5142_neg	Resibufogenin	Resibufogenin; Bufogein	C24 H32 O4	384.232	6.334	0.326275	-1.61584	0.023309	1	1.381	down	cpd:C17058	--	HMDB0249430	LMST01130031	Lipids and lipid-like molecules	Steroids and steroid derivatives	Steroid lactones	Sterols [ST]	Sterols [ST01]	Bufanolides and derivatives [ST0113]	No results	No results	Full match	383.224	922206	1.705e+06	1.10138e+06	3.7821e+06	3.71146e+06	3.93417e+06	negative ion
30	Com_4520_neg	Yamogenin	Yamogenin	C27 H42 O3	414.313	10.034	0.335043	-1.57758	0.000911172	1	1.42771	down	cpd:C08918	--	--	LMST01080045	--	--	--	Sterols [ST]	Sterols [ST01]	Spirostanols and derivatives [ST0108]	No results	No results	Full match	413.306	330951	300114	404783	1.11805e+06	912397	1.06124e+06	negative ion
31	Com_1791_neg	Dl-Indole-3-lactic acid	--	C11 H11 N O3	205.074	5.695	0.349198	-1.51788	1.0487e-05	1	1.49761	down	--	--	--	--	--	--	--	--	--	--	No results	No results	Full match	204.067	1.2583e+06	1.37074e+06	1.35337e+06	4.00345e+06	3.64934e+06	3.75161e+06	negative ion
32	Com_11034_neg	Xanthosine	Xanthosine	C10 H12 N4 O6	284.075	4.764	0.353762	-1.49915	0.00918597	1	1.14598	down	cpd:C01762	map00230 Purine metabolism;map00232 Caffeine metabolism;map01100 Metabolic pathways;map01110 Biosynthesis of secondary metabolites	HMDB0000299	--	Nucleosides, nucleotides, and analogues	Purine nucleosides	-	--	--	--	No results	Full match	Full match	283.068	1.53656e+06	2.24703e+06	1.50254e+06	4.57706e+06	5.30513e+06	5.06042e+06	negative ion
33	Com_14051_neg	LPE 20:5	--	C25 H42 N O7 P	499.269	8.215	0.358447	-1.48017	0.0139322	1	1.29002	down	--	--	--	LMGP02050053	--	--	--	Glycerophospholipids [GP]	Glycerophosphoethanolamines [GP02]	Monoacylglycerophosphoethanolamines [GP0205]	No results	Full match	No results	498.262	184021	188877	184134	619350	527463	407205	negative ion
34	Com_3694_neg	Sinapinic acid	--	C11 H12 O5	224.068	5.393	0.376187	-1.41048	0.000839128	1	1.56689	down	--	--	HMDB0034069	--	Phenylpropanoids and polyketides	Cinnamic acids and derivatives	Hydroxycinnamic acids and derivatives	--	--	--	Full match	No results	Full match	223.061	8.82797e+06	1.00932e+07	9.97193e+06	2.62865e+07	2.52782e+07	2.52402e+07	negative ion
35	Com_43_neg	(㊣)9-HpODE	--	C18 H32 O4	312.229	7.84	0.38174	-1.38934	0.0223538	1	1.01052	down	--	--	--	--	--	--	--	--	--	--	Full match	No results	Full match	311.223	4.92291e+07	3.29821e+07	5.56389e+07	1.25514e+08	1.14912e+08	1.20684e+08	negative ion
36	Com_3450_neg	L-Serine	L-Serine; L-2-Amino-3-hydroxypropionic acid; L-3-Hydroxy-alanine; Serine	C3 H7 N O3	105.043	1.282	0.390528	-1.3565	0.00188809	1	1.53924	down	cpd:C00065	map00260 Glycine, serine and threonine metabolism;map00261 Monobactam biosynthesis;map00270 Cysteine and methionine metabolism;map00460 Cyanoamino acid metabolism;map00600 Sphingolipid metabolism;map00630 Glyoxylate and dicarboxylate metabolism;map00920 Sulfur metabolism;map00970 Aminoacyl-tRNA biosynthesis;map01100 Metabolic pathways;map01110 Biosynthesis of secondary metabolites;map01200 Carbon…	HMDB0000187	--	Organic acids and derivatives	Carboxylic acids and derivatives	Amino acids, peptides, and analogues	--	--	--	No results	Full match	Full match	104.035	7.36457e+06	7.76964e+06	6.32052e+06	1.80582e+07	1.77888e+07	1.90907e+07	negative ion
37	Com_3478_neg	beta-Acetoxyisovalerylalkannin	--	C23 H26 O8	430.164	5.907	0.395253	-1.33915	0.00132543	1	1.39259	down	--	--	--	--	--	--	--	--	--	--	No results	No results	Full match	429.157	2.53877e+06	3.25058e+06	2.89115e+06	6.82034e+06	7.76244e+06	7.3791e+06	negative ion
38	Com_2545_neg	Octanedioic acid	Suberic acid; Cork acid; 1,8-Octanedioic acid; Octanedioic acid; 1,6-Hexanedicarboxylic acid	C8 H14 O4	174.089	5.762	0.39628	-1.33541	3.38824e-05	1	1.34767	down	cpd:C08278	--	HMDB0000893	--	Lipids and lipid-like molecules	Fatty Acyls	Fatty acids and conjugates	--	--	--	No results	No results	Full match	173.082	8.18752e+06	7.80531e+06	8.46297e+06	2.02261e+07	2.1122e+07	2.03654e+07	negative ion
39	Com_2179_neg	Indole-3-lactic acid	--	C11 H11 N O3	159.068	5.688	0.397212	-1.33202	3.30872e-05	1	1.52339	down	--	--	HMDB0000671	--	Organoheterocyclic compounds	Indoles and derivatives	Indolyl carboxylic acids and derivatives	--	--	--	Invalid mass	Invalid mass	No results	158.061	1.25857e+06	1.39657e+06	1.29424e+06	3.44351e+06	3.10574e+06	3.3935e+06	negative ion
40	Com_5553_neg	Galloylpaeoniflorin	--	C30 H32 O15	632.175	5.685	0.409412	-1.28837	0.0205127	1	1.37569	down	--	--	--	--	--	--	--	--	--	--	No results	No results	Full match	631.167	3.78886e+06	3.47181e+06	3.91225e+06	7.3404e+06	8.18175e+06	1.1768e+07	negative ion
41	Com_1345_neg	2,5-Dihydroxybenzaldehyde	Gentisate aldehyde; 2,5-Dihydroxybenzaldehyde	C7 H6 O3	138.032	5.276	0.419282	-1.25401	0.00113397	1	1.41515	down	cpd:C05585	map00350 Tyrosine metabolism;map01100 Metabolic pathways	HMDB0004062	--	Organic oxygen compounds	Organooxygen compounds	Carbonyl compounds	--	--	--	Full match	Full match	Full match	137.025	4.84902e+07	5.22143e+07	4.04937e+07	1.05036e+08	1.24636e+08	1.0709e+08	negative ion
42	Com_2967_neg	Methyl 4-hydroxycinnamate	--	C10 H10 O3	178.063	5.392	0.419806	-1.25221	0.000100976	1	1.55568	down	--	--	HMDB0302074	--	Phenylpropanoids and polyketides	Cinnamic acids and derivatives	Hydroxycinnamic acids and derivatives	--	--	--	No results	Full match	Full match	177.056	1.07627e+07	1.22079e+07	1.13434e+07	2.85823e+07	2.63573e+07	2.67982e+07	negative ion
43	Com_49_neg	Corchorifatty acid F	--	C18 H32 O5	328.225	6.207	0.421676	-1.24579	3.74877e-07	1	1.22998	down	--	--	HMDB0035919	--	Lipids and lipid-like molecules	Fatty Acyls	Lineolic acids and derivatives	--	--	--	Full match	Full match	No results	327.217	1.85964e+08	1.7988e+08	1.82002e+08	4.31052e+08	4.27906e+08	4.40252e+08	negative ion
44	Com_5923_neg	Ribulose-5-phosphate	--	C5 H11 O8 P	230.019	1.333	0.443142	-1.17416	0.00633944	1	1.22079	down	--	--	--	--	--	--	--	--	--	--	No results	No results	Full match	229.012	7.07886e+06	7.36272e+06	5.12035e+06	1.56303e+07	1.66169e+07	1.18965e+07	negative ion
45	Com_12975_neg	isoleucine	Isoleucine	C6 H13 N O2	131.095	3.022	0.456556	-1.13114	0.00100829	1	1.54748	down	cpd:C16434	--	HMDB0033923	--	Organic acids and derivatives	Carboxylic acids and derivatives	Amino acids, peptides, and analogues	--	--	--	No results	No results	Full match	130.088	497920	602827	553930	1.1838e+06	1.16156e+06	1.2789e+06	negative ion
46	Com_3226_neg	p-Anisaldehyde	p-Anisaldehyde	C8 H8 O2	136.053	5.07	0.459908	-1.12058	0.00699385	1	1.45601	down	cpd:C10761	--	HMDB0029686	--	Benzenoids	Benzene and substituted derivatives	Benzoyl derivatives	--	--	--	No results	No results	Full match	135.045	9.14372e+06	8.35706e+06	6.72251e+06	1.85678e+07	1.64751e+07	1.76269e+07	negative ion
47	Com_1011_neg	s7p	--	C7 H15 O10 P	290.04	1.396	0.465976	-1.10167	0.0286957	1	1.33273	down	--	--	--	--	--	--	--	--	--	--	No results	No results	Full match	289.033	2.6199e+07	2.82753e+07	2.35336e+07	4.42513e+07	7.32632e+07	4.98933e+07	negative ion
48	Com_1206_neg	4-Oxoproline	4-Oxoproline; 4-Oxo-L-proline	C5 H7 N O3	129.043	2.258	0.472293	-1.08225	0.00272853	1	1.51557	down	cpd:C01877	map00330 Arginine and proline metabolism	HMDB0304793	--	Organic acids and derivatives	Carboxylic acids and derivatives	Amino acids, peptides, and analogues	--	--	--	Full match	Full match	Full match	128.035	6.32624e+07	7.19615e+07	5.75615e+07	1.3433e+08	1.30557e+08	1.43303e+08	negative ion
49	Com_14558_neg	(-)-secoisolariciresinol	--	C20 H26 O6	362.172	5.387	0.487633	-1.03613	0.0199129	1	1.07857	down	--	--	HMDB0013692	--	Lignans, neolignans and related compounds	Dibenzylbutane lignans	Dibenzylbutanediol lignans	--	--	--	No results	No results	Full match	361.164	1.16593e+06	1.20209e+06	777870	1.63049e+06	2.43109e+06	2.38977e+06	negative ion
50	Com_895_neg	UDP-N-acetylglucosamine	UDP-N-acetyl-alpha-D-glucosamine; UDP-N-acetyl-D-glucosamine; UDP-N-acetylglucosamine	C17 H27 N3 O17 P2	607.081	1.455	0.491117	-1.02586	0.00122137	1	1.09454	down	cpd:C00043	map00520 Amino sugar and nucleotide sugar metabolism;map01100 Metabolic pathways;map01502 Vancomycin resistance	HMDB0000290	--	Nucleosides, nucleotides, and analogues	Pyrimidine nucleotides	Pyrimidine nucleotide sugars	--	--	--	Full match	Full match	Full match	606.074	4.79667e+07	5.15007e+07	4.95873e+07	1.10473e+08	9.46896e+07	9.83396e+07	negative ion
51	Com_12085_neg	Thymine	Thymine; 5-Methyluracil	C5 H6 N2 O2	126.043	1.292	0.505028	-0.985566	0.000990358	1	1.48741	down	cpd:C00178	map00240 Pyrimidine metabolism;map01100 Metabolic pathways	HMDB0000262	--	Organoheterocyclic compounds	Diazines	Pyrimidines and pyrimidine derivatives	--	--	--	No results	No results	Full match	125.036	1.9104e+06	2.25637e+06	1.99845e+06	4.03695e+06	4.28041e+06	3.89033e+06	negative ion
52	Com_4765_neg	Gallic acid	Gallate; Gallic acid; 3,4,5-Trihydroxybenzoic acid; 3,4,5-Trihydroxybenzoate; Pyrogallol-5-carboxylic acid	C7 H6 O5	170.022	4.931	0.508225	-0.976461	0.00379891	1	1.16947	down	cpd:C01424	--	HMDB0005807	--	Benzenoids	Benzene and substituted derivatives	Benzoic acids and derivatives	--	--	--	Full match	Full match	Full match	169.014	6.55653e+06	7.6683e+06	5.76763e+06	1.30658e+07	1.43916e+07	1.18804e+07	negative ion
53	Com_2621_neg	Aurantio-obtusin	Aurantio-obtusin	C17 H14 O7	330.074	1.897	0.521932	-0.938065	0.000302422	1	1.36307	down	cpd:C17670	--	HMDB0248725	LMPK13040027	Benzenoids	Anthracenes	Anthraquinones	Polyketides [PK]	Aromatic polyketides [PK13]	Anthracenes and phenanthrenes [PK1304]	No results	No results	Full match	329.067	8.80369e+06	8.26423e+06	8.84706e+06	1.55334e+07	1.75503e+07	1.65683e+07	negative ion
54	Com_2691_neg	Vanillyl alcohol	Vanillyl alcohol; 4-Hydroxy-3-methoxy-benzenemethanol; 4-Hydroxy-3-methoxybenzyl alcohol; 4-Hydroxy-3-methoxybenzenemethanol	C8 H10 O3	154.063	5.071	0.525255	-0.928909	0.00559754	1	1.42903	down	cpd:C06317	--	HMDB0032012	--	Benzenoids	Phenols	Methoxyphenols	--	--	--	Full match	Full match	Full match	153.056	1.10777e+07	9.72001e+06	8.66729e+06	1.97139e+07	1.79013e+07	1.84812e+07	negative ion
55	Com_8958_neg	Columbin	Columbin	C20 H22 O6	358.141	5.389	0.541526	-0.884897	0.0219054	1	1.12293	down	cpd:C09077	--	HMDB0036837	--	Organoheterocyclic compounds	Naphthopyrans	-	--	--	--	No results	No results	Full match	357.134	1.29533e+06	1.36603e+06	960759	2.59752e+06	1.72153e+06	2.36968e+06	negative ion
56	Com_2281_neg	Dihydrothymine	5,6-Dihydrothymine; Dihydrothymine; 5,6-Dihydro-5-methyluracil	C5 H8 N2 O2	128.059	1.29	0.545071	-0.875485	0.00159155	1	1.50032	down	cpd:C00906	--	HMDB0000079	--	Organoheterocyclic compounds	Diazines	Pyrimidines and pyrimidine derivatives	--	--	--	No results	No results	Full match	127.051	3.30037e+07	3.78376e+07	3.4993e+07	6.47928e+07	6.29921e+07	6.63812e+07	negative ion
57	Com_1760_neg	2-Hydroxy-1-(4-methoxyphenyl)propyl hexopyranoside	--	C16 H24 O8	390.152	5.028	0.553812	-0.852533	0.00797486	1	1.36801	down	--	--	--	--	--	--	--	--	--	--	Invalid mass	No results	No match	389.145	3.47928e+06	4.13437e+06	3.30521e+06	5.77236e+06	6.16821e+06	7.77524e+06	negative ion
58	Com_4648_neg	N-Acetyl-DL-glutamic acid	--	C7 H11 N O5	189.063	1.483	0.560845	-0.834327	0.00174849	1	1.3837	down	--	--	--	--	--	--	--	--	--	--	Full match	No results	Full match	188.056	5.36032e+06	6.28365e+06	5.50141e+06	9.66756e+06	1.05285e+07	1.03746e+07	negative ion
59	Com_2947_neg	Myricetin	Myricetin; 3,5,7,3',4',5'-Hexahydroxyflavone	C15 H10 O8	318.037	5.702	0.565283	-0.822954	0.00742975	1	1.35802	down	cpd:C10107	map00941 Flavonoid biosynthesis;map00944 Flavone and flavonol biosynthesis	HMDB0002755	LMPK12110001	Phenylpropanoids and polyketides	Flavonoids	Flavones	Polyketides [PK]	Flavonoids [PK12]	Flavones and Flavonols [PK1211]	No results	No results	Full match	317.03	1.71582e+07	1.33822e+07	1.47847e+07	2.33441e+07	3.1141e+07	2.5696e+07	negative ion
60	Com_13011_neg	Catalpol	Catalpol	C15 H22 O10	362.118	5.382	0.565605	-0.822134	0.00805727	1	1.09603	down	cpd:C09773	--	HMDB0242754	LMPR0102070007	Organic oxygen compounds	Organooxygen compounds	Carbohydrates and carbohydrate conjugates	Prenol Lipids [PR]	Isoprenoids [PR01]	C10 isoprenoids (monoterpenes) [PR0102]	No results	Invalid mass	No results	361.111	556807	652709	663096	1.23558e+06	1.14712e+06	928115	negative ion
61	Com_3783_neg	朽-Aminobutyric acid (GABA)	--	C4 H9 N O2	103.063	1.324	0.569272	-0.812809	0.0219835	1	1.42886	down	--	--	--	--	--	--	--	--	--	--	Full match	No results	Full match	102.056	1.5629e+07	1.64873e+07	2.1073e+07	3.20678e+07	3.11132e+07	3.02529e+07	negative ion
62	Com_9008_neg	DL-m-Tyrosine	--	C9 H11 N O3	181.074	2.41	0.570133	-0.810631	0.0148275	1	1.38859	down	--	--	--	--	--	--	--	--	--	--	No results	No results	Full match	180.067	2.93137e+06	3.08624e+06	3.1662e+06	4.56879e+06	5.55558e+06	5.98384e+06	negative ion
63	Com_7782_neg	Prim-O-glucosylcimifugin	--	C22 H28 O11	468.163	5.829	0.573296	-0.802649	0.00319426	1	1.30451	down	--	--	HMDB0256772	--	Organoheterocyclic compounds	Benzopyrans	1-benzopyrans	--	--	--	No results	No results	Full match	467.156	1.0203e+06	860242	975996	1.75281e+06	1.45136e+06	1.77848e+06	negative ion
64	Com_1142_neg	GDP-alpha-D-glucose	GDP-glucose; GDP-D-glucose; GDP-alpha-D-glucose	C16 H25 N5 O16 P2	605.077	1.463	0.579477	-0.787176	0.00107864	1	1.0539	down	cpd:C00394	map00500 Starch and sucrose metabolism;map00520 Amino sugar and nucleotide sugar metabolism;map01100 Metabolic pathways	HMDB0304367	--	Nucleosides, nucleotides, and analogues	Purine nucleotides	Purine nucleotide sugars	--	--	--	No results	No results	Full match	604.069	4.09881e+07	4.3232e+07	4.47241e+07	7.38289e+07	7.52408e+07	7.34484e+07	negative ion
65	Com_1511_neg	N-Acetyl-L-phenylalanine	N-Acetyl-L-phenylalanine	C11 H13 N O3	207.089	5.573	0.584758	-0.774089	0.000754834	1	1.16381	down	cpd:C03519	map00360 Phenylalanine metabolism	HMDB0000512	--	Organic acids and derivatives	Carboxylic acids and derivatives	Amino acids, peptides, and analogues	--	--	--	Full match	Full match	Full match	206.082	2.05765e+07	1.77709e+07	1.94484e+07	3.53204e+07	3.11296e+07	3.23872e+07	negative ion
66	Com_16761_neg	Ethyl-汕-D-glucuronide	--	C8 H14 O7	222.074	3.939	0.586471	-0.769868	0.0222919	1	1.15937	down	--	--	--	--	--	--	--	--	--	--	No results	Full match	No results	221.067	281726	348409	246992	535070	480625	479906	negative ion
67	Com_8018_neg	Cyclic ADP-ribose	Cyclic ADP-ribose; cADPR	C15 H21 N5 O13 P2	541.06	1.963	0.587641	-0.766994	0.00365258	1	1.15975	down	cpd:C13050	--	HMDB0249529	--	Organic oxygen compounds	Organooxygen compounds	Carbohydrates and carbohydrate conjugates	--	--	--	No results	Full match	No results	540.053	5.01977e+06	6.10735e+06	5.04032e+06	1.00308e+07	8.77868e+06	8.70298e+06	negative ion
68	Com_1122_neg	Isopimpinellin	Isopimpinellin; 5,8-Dimethoxypsoralen	C13 H10 O5	246.053	5.658	0.590821	-0.759207	3.22316e-05	1	1.35134	down	cpd:C02162	map01110 Biosynthesis of secondary metabolites	HMDB0034312	--	Phenylpropanoids and polyketides	Coumarins and derivatives	Furanocoumarins	--	--	--	No results	No results	Full match	245.045	4.33016e+07	4.28372e+07	4.08296e+07	7.08848e+07	7.36954e+07	7.03213e+07	negative ion
69	Com_1464_neg	C-hexosyl-luteolin O-p-coumaroylhexoside	--	C36 H36 O18	756.191	5.211	0.591204	-0.758272	0.00990277	1	1.34521	down	--	--	--	--	--	--	--	--	--	--	No results	No results	Full match	755.186	6.17499e+07	6.07401e+07	5.41356e+07	8.65973e+07	1.13906e+08	9.82521e+07	negative ion
70	Com_1170_neg	Tricin O-sinapoylpentoside	--	C33 H32 O15	668.177	5.736	0.606433	-0.72158	0.00595291	1	1.49437	down	--	--	--	--	--	--	--	--	--	--	No results	No results	Full match	667.172	2.30333e+07	2.85119e+07	2.6778e+07	4.53481e+07	4.05592e+07	4.32467e+07	negative ion
71	Com_502_neg	Estriol 17-sulfate	--	C18 H24 O6 S	368.132	4.985	0.618937	-0.692136	1.96884e-05	1	1.31545	down	--	--	--	--	--	--	--	--	--	--	Invalid mass	No results	No results	367.124	5.22451e+07	5.39081e+07	5.41468e+07	8.51609e+07	8.67368e+07	8.70949e+07	negative ion
72	Com_8548_neg	Hordatine B	Hordatine B	C29 H40 N8 O5	580.31	6.306	0.621836	-0.685393	0.0319835	1	1.15362	down	cpd:C08308	--	HMDB0030459	--	Phenylpropanoids and polyketides	2-arylbenzofuran flavonoids	-	--	--	--	No results	No results	Full match	579.303	489966	568527	437871	813590	948497	644277	negative ion
73	Com_241_neg	L-Glutamic acid	L-Glutamate; L-Glutamic acid; L-Glutaminic acid; Glutamate	C5 H9 N O4	147.053	1.323	0.62657	-0.674454	0.00202554	1	1.54463	down	cpd:C00025	map00220 Arginine biosynthesis;map00250 Alanine, aspartate and glutamate metabolism;map00330 Arginine and proline metabolism;map00332 Carbapenem biosynthesis;map00340 Histidine metabolism;map00430 Taurine and hypotaurine metabolism;map00480 Glutathione metabolism;map00630 Glyoxylate and dicarboxylate metabolism;map00650 Butanoate metabolism;map00660 C5-Branched dibasic acid metabolism;map00860 Po…	HMDB0000148	--	Organic acids and derivatives	Carboxylic acids and derivatives	Amino acids, peptides, and analogues	--	--	--	Full match	Full match	Full match	146.046	4.77417e+08	5.26417e+08	4.80592e+08	7.81767e+08	7.80356e+08	8.07011e+08	negative ion
74	Com_3946_neg	Tricin O-malonylhexoside	--	C26 H26 O15	578.126	5.681	0.632579	-0.660682	0.0463938	1	1.06146	down	--	--	--	--	--	--	--	--	--	--	No results	No results	Full match	577.118	5.36682e+06	6.74851e+06	6.46486e+06	1.09397e+07	7.55164e+06	1.08808e+07	negative ion
75	Com_969_neg	Pantothenic acid	Pantothenate; Pantothenic acid; (R)-Pantothenate	C9 H17 N O5	219.111	5.064	0.635487	-0.654066	3.15876e-06	1	1.00035	down	cpd:C00864	map00410 beta-Alanine metabolism;map00770 Pantothenate and CoA biosynthesis;map01100 Metabolic pathways;map01110 Biosynthesis of secondary metabolites	HMDB0000210	--	Organic oxygen compounds	Organooxygen compounds	Alcohols and polyols	--	--	--	Full match	Full match	Full match	218.103	3.45819e+07	3.46121e+07	3.55242e+07	5.57872e+07	5.44503e+07	5.45467e+07	negative ion
76	Com_586_neg	Eriodictyol O-malonylhexoside	--	C24 H24 O14	536.115	5.62	0.639701	-0.64453	0.0368632	1	1.25317	down	--	--	--	--	--	--	--	--	--	--	No results	No results	Full match	535.106	1.63358e+08	1.72483e+08	1.76347e+08	2.32209e+08	3.17505e+08	2.50953e+08	negative ion
77	Com_5029_neg	D-Phenylalanine	D-Phenylalanine; D-alpha-Amino-beta-phenylpropionic acid	C9 H11 N O2	165.079	5.58	0.644806	-0.633064	0.0293938	1	1.04855	down	cpd:C02265	map00360 Phenylalanine metabolism	HMDB0250791	--	Organic acids and derivatives	Carboxylic acids and derivatives	Amino acids, peptides, and analogues	--	--	--	No results	No results	Full match	164.072	3.31605e+06	3.30344e+06	4.27434e+06	5.48252e+06	5.8509e+06	5.56134e+06	negative ion
78	Com_6568_neg	4-(octyloxy)benzoic acid	--	C15 H22 O3	250.157	6.284	0.652016	-0.61702	8.9022e-05	1	1.46127	down	--	--	--	--	--	--	--	--	--	--	Full match	No results	Full match	249.149	3.84268e+06	3.98249e+06	3.72462e+06	5.69198e+06	6.01459e+06	6.0074e+06	negative ion
79	Com_589_neg	C-hexosyl-apigenin O-feruloylhexoside	--	C37 H38 O18	770.208	5.44	0.652485	-0.615983	0.00214477	1	1.27674	down	--	--	--	--	--	--	--	--	--	--	No results	No results	Full match	769.203	1.90669e+08	2.01801e+08	1.75632e+08	3.13757e+08	2.87842e+08	2.69076e+08	negative ion
80	Com_845_neg	Cyanidin 3-O-glucoside	Chrysanthemin; Cyanidin 3-O-glucoside; Cyanidin 3-O-beta-D-glucoside	C21 H21 Cl O11	484.077	5.78	0.663097	-0.592708	0.0291284	1	1.45639	down	cpd:C08604	map00942 Anthocyanin biosynthesis	HMDB0304662	LMPK12010110	Lipids and lipid-like molecules	Glycerophospholipids	Glycerophosphocholines	Polyketides [PK]	Flavonoids [PK12]	Anthocyanidins [PK1201]	No results	No results	Full match	483.07	8.02839e+07	9.70263e+07	1.01982e+08	1.39835e+08	1.4131e+08	1.40048e+08	negative ion
81	Com_32_neg	Miquelianin	--	C21 H18 O13	478.074	5.511	0.680736	-0.554833	0.00229174	1	1.05714	down	--	--	HMDB0029212	LMPK12112173	Phenylpropanoids and polyketides	Flavonoids	Flavonoid glycosides	Polyketides [PK]	Flavonoids [PK12]	Flavones and Flavonols [PK1211]	Full match	Full match	No results	477.067	1.73709e+08	1.98541e+08	1.77826e+08	2.87136e+08	2.53698e+08	2.67226e+08	negative ion
82	Com_1821_neg	(+/-)9,10-dihydroxy-12Z-octadecenoic acid	--	C18 H34 O4	314.245	7.277	0.706466	-0.501309	0.000699458	1	1.31311	down	--	--	--	--	--	--	--	--	--	--	Full match	No results	No results	313.238	2.00476e+07	1.87302e+07	1.83858e+07	2.6027e+07	2.71178e+07	2.77699e+07	negative ion
83	Com_4049_neg	Parishin B	Parishin B	C32 H40 O19	728.217	5.5	0.717594	-0.47876	0.0277586	1	1.07145	down	cpd:C17465	--	--	--	--	--	--	--	--	--	No results	No results	Full match	727.209	1.54718e+07	1.84475e+07	1.47509e+07	2.33295e+07	1.96303e+07	2.48643e+07	negative ion
84	Com_8985_neg	2-Hydroxy-2-methylbutanoic acid	--	C5 H10 O3	118.063	4.89	0.718285	-0.477372	0.03656	1	1.30943	down	--	--	HMDB0001987	--	Lipids and lipid-like molecules	Fatty Acyls	Fatty acids and conjugates	--	--	--	No results	No results	Full match	117.056	2.42567e+06	2.27358e+06	2.33084e+06	2.81928e+06	3.44907e+06	3.51897e+06	negative ion
85	Com_2393_neg	Vitamin C	Ascorbate; Ascorbic acid; L-Ascorbate; L-Ascorbic acid; Vitamin C	C6 H8 O6	176.032	1.368	0.723376	-0.467182	0.0129362	1	1.37365	down	cpd:C00072	map00053 Ascorbate and aldarate metabolism;map00480 Glutathione metabolism;map01100 Metabolic pathways;map01110 Biosynthesis of secondary metabolites	HMDB0000044	--	Organoheterocyclic compounds	Dihydrofurans	Furanones	--	--	--	No results	No results	Full match	175.025	3.64426e+07	4.43526e+07	3.9259e+07	5.6779e+07	5.77728e+07	5.14118e+07	negative ion
86	Com_2625_neg	N-Acetyl-汐-D-glucosamine 1-phosphate	N-Acetyl-alpha-D-glucosamine 1-phosphate	C8 H16 N O9 P	301.056	1.334	0.73302	-0.448076	0.0203519	1	1.26941	down	cpd:C04501	map00520 Amino sugar and nucleotide sugar metabolism;map01100 Metabolic pathways	--	--	--	--	--	--	--	--	Full match	Partial match	Full match	300.048	9.61482e+06	8.49291e+06	7.73958e+06	1.10574e+07	1.30363e+07	1.11677e+07	negative ion
87	Com_5936_neg	Lactucin	Lactucin	C15 H16 O5	276.099	5.668	0.737594	-0.439102	0.0311722	1	1.29955	down	cpd:C09489	--	HMDB0035814	--	Organoheterocyclic compounds	Lactones	Gamma butyrolactones	--	--	--	No results	No results	Full match	275.092	1.4828e+06	1.86177e+06	1.50899e+06	2.41018e+06	2.1191e+06	2.05098e+06	negative ion
88	Com_309_neg	L-Aspartic acid	L-Aspartate; L-Aspartic acid; 2-Aminosuccinic acid; L-Asp	C4 H7 N O4	133.038	1.307	0.746211	-0.422345	0.0085208	1	1.48512	down	cpd:C00049	map00220 Arginine biosynthesis;map00250 Alanine, aspartate and glutamate metabolism;map00260 Glycine, serine and threonine metabolism;map00261 Monobactam biosynthesis;map00270 Cysteine and methionine metabolism;map00300 Lysine biosynthesis;map00340 Histidine metabolism;map00410 beta-Alanine metabolism;map00460 Cyanoamino acid metabolism;map00710 Carbon fixation in photosynthetic organisms;map0076…	HMDB0000191	--	Organic acids and derivatives	Carboxylic acids and derivatives	Amino acids, peptides, and analogues	--	--	--	Full match	Full match	Full match	132.03	3.60978e+08	4.15014e+08	3.82291e+08	5.16246e+08	5.3489e+08	5.01082e+08	negative ion
89	Com_740_neg	Pentadecanoic Acid	Pentadecanoic acid; Pentadecylic acid; n-Pentadecanoic acid	C15 H30 O2	288.23	6.431	0.748569	-0.417793	0.000625777	1	1.22606	down	cpd:C16537	--	HMDB0000826	LMFA01010015	Lipids and lipid-like molecules	Fatty Acyls	Fatty acids and conjugates	Fatty Acyls [FA]	Fatty Acids and Conjugates [FA01]	Straight chain fatty acids [FA0101]	Invalid mass	No results	No results	287.223	9.0242e+07	9.54555e+07	9.0754e+07	1.24495e+08	1.241e+08	1.20712e+08	negative ion
90	Com_373_neg	Rutin	Rutin; 3-[[6-O-(6-Deoxy-alpha-L-mannopyranosyl)-beta-D-glucopyranosyl]oxy]-2-(3,4-dihydroxyphenyl)-5,7-dihydroxy-4H-1-benzopyran-4-one; Quercetin 3-rutinoside; Rutoside; Phytomelin	C27 H30 O16	610.154	5.493	0.774371	-0.368903	0.000439893	1	1.54018	down	cpd:C05625	map00944 Flavone and flavonol biosynthesis;map01100 Metabolic pathways;map01110 Biosynthesis of secondary metabolites	HMDB0003249	LMPK12112098	Phenylpropanoids and polyketides	Flavonoids	Flavonoid glycosides	Polyketides [PK]	Flavonoids [PK12]	Flavones and Flavonols [PK1211]	Full match	Full match	Full match	609.147	3.93654e+08	4.11575e+08	4.09605e+08	5.20736e+08	5.17228e+08	5.30838e+08	negative ion
91	Com_1164_neg	1,3,7-Trimethyluric acid	1,3,7-Trimethyluric acid; 1,3,7-Trimethylurate	C8 H10 N4 O3	210.074	1.368	0.780193	-0.358096	0.00279707	1	1.48114	down	cpd:C16361	map00232 Caffeine metabolism	HMDB0002123	--	Organoheterocyclic compounds	Imidazopyrimidines	Purines and purine derivatives	--	--	--	Invalid mass	No results	No results	209.066	1.1328e+08	1.04158e+08	1.08581e+08	1.32405e+08	1.45903e+08	1.39562e+08	negative ion
92	Com_5749_neg	Terephthalic acid	Terephthalate; Terephthalic acid; 1,4-Benzenedicarboxylic acid	C8 H6 O4	166.027	5.171	0.795023	-0.330931	0.0200807	1	1.16449	down	cpd:C06337	map01100 Metabolic pathways	HMDB0002428	--	Benzenoids	Benzene and substituted derivatives	Benzoic acids and derivatives	--	--	--	Full match	Full match	Full match	165.02	1.28337e+07	1.23347e+07	1.43013e+07	1.53203e+07	1.65814e+07	1.77442e+07	negative ion
