# Supplementary material for: Integrated Analyses of Metabolome and RNA-seq Data Revealing Flower Color Variation in Ornamental Rhododendron simsii Planchon
Source: Genes (Basel). 2024 Aug 7;15(8):1041. doi: 10.3390/genes15081041 (PMC11353987; doi:10.3390/genes15081041)
Supplement: Supplementary file 1 [file genes-15-01041-s001.zip › Table S1 Information of metabolites identified in three R. simsii varieties.xlsx]

## Sheet: sheet 1
Table S1 Information of metabolites identified in three R. simsii varieties.
No.	Compound_ID	Name	Formula	Molecular Weight	RT [min]	m/z	mzCloud_Results	mzVault_Results	MassList_Results	Red variety1	Red variety 2	Red variety 3	Pink variety 1	Pink variety 2	Pink variety 3	Violet variety 1	Violet variety 2	Violet variety 3	pos_QC1	pos_QC2	pos_QC3
1	Com_11_pos	D-(+)-Proline	C5 H9 N O2	115.063	1.405	116.07	Full match	Full match	Full match	1.21045e+09	1.20384e+09	1.24985e+09	7.96383e+08	7.0335e+08	7.65471e+08	5.2216e+08	5.01429e+08	5.68141e+08	5.57472e+09	6.58444e+09	6.95925e+09
2	Com_19_pos	Kuromanin	C21 H20 O11	448.1	5.122	449.107	Full match	Full match	Full match	9.95899e+09	1.08232e+10	1.04762e+10	1.82158e+09	1.65794e+09	1.58394e+09	5.61728e+09	6.10624e+09	6.23169e+09	3.1403e+09	3.82355e+09	3.06822e+09
3	Com_23_pos	Choline	C5 H13 N O	103.1	1.288	104.107	Full match	Full match	No results	3.86052e+09	4.21367e+09	4.01718e+09	4.29385e+09	4.08337e+09	4.1522e+09	3.90879e+09	4.11461e+09	4.18448e+09	5.65234e+09	5.66878e+09	5.25339e+09
4	Com_24_pos	DL-Glutamine	C5 H10 N2 O3	146.069	1.308	147.076	Full match	Full match	Full match	9.69359e+09	9.74686e+09	9.25547e+09	1.07056e+10	1.06969e+10	1.06496e+10	6.13723e+09	6.03273e+09	6.50483e+09	4.2311e+09	3.68766e+09	3.71803e+09
5	Com_67_pos	Cyanidin	C15 H10 O6	286.047	5.174	287.055	Full match	Full match	Full match	3.57614e+09	3.76474e+09	3.74059e+09	7.49304e+08	6.91605e+08	6.37069e+08	2.21874e+09	2.43667e+09	2.49073e+09	1.14516e+09	1.4336e+09	1.23207e+09
6	Com_82_pos	DL-Tryptophan	C11 H12 N2 O2	204.09	5.191	205.097	Full match	Full match	Full match	1.71601e+09	1.63495e+09	1.58763e+09	1.85197e+09	1.75597e+09	1.79537e+09	1.18027e+09	1.21158e+09	1.24551e+09	1.50742e+09	1.56192e+09	1.60033e+09
7	Com_207_pos	7-hydroxy-6-methoxy-2H-chromen-2-one	C10 H8 O4	192.042	5.186	193.05	Full match	Full match	Full match	1.903e+07	1.3131e+07	1.48725e+07	1.4076e+07	2.75496e+07	1.32584e+07	9.38514e+06	8.95337e+06	9.61809e+06	2.75089e+08	2.16302e+08	2.41399e+08
8	Com_916_pos	5,6-dimethyl-4-oxo-4H-pyran-2-carboxylic acid	C8 H8 O4	168.042	5.292	169.05	Full match	Full match	Full match	1.16744e+08	8.46842e+07	1.12642e+08	1.80123e+08	2.04288e+08	1.80877e+08	8.85998e+07	1.41429e+08	1.37926e+08	8.00778e+07	1.07583e+08	1.15108e+08
9	Com_1833_pos	(2E)-3-(3,4-dimethoxyphenyl)prop-2-enoic acid	C11 H12 O4	208.073	5.559	209.081	Full match	Full match	Full match	2.25311e+07	2.31757e+07	2.53895e+07	1.7029e+07	1.64746e+07	1.84552e+07	1.59201e+07	1.67799e+07	1.967e+07	3.08425e+07	2.81336e+07	3.53347e+07
10	Com_3774_pos	Isoquinoline	C9 H7 N	129.058	5.193	130.065	Full match	Full match	No results	1.64818e+07	1.86038e+07	1.70898e+07	1.66316e+07	1.82252e+07	1.51517e+07	1.22603e+07	1.07715e+07	1.23675e+07	1.58456e+07	1.75789e+07	1.64304e+07
11	Com_5330_pos	2-(3,4-dihydroxyphenyl)-7-hydroxy-3,4-dihydro-2H-1-benzopyran-4-one	C15 H12 O5	272.068	5.422	273.075	Full match	Full match	Full match	9.90645e+06	1.23618e+07	1.07467e+07	6.58122e+06	5.2981e+06	5.39362e+06	9.99074e+06	9.45867e+06	9.18442e+06	7.47322e+06	1.03412e+07	8.77535e+06
12	Com_9884_pos	1-(4-hydroxyphenyl)-2-phenylethan-1-one	C14 H12 O2	212.083	4.974	213.091	Full match	Full match	No results	4.27769e+06	5.70571e+06	5.21803e+06	7.75515e+06	7.1104e+06	9.12181e+06	2.29325e+06	2.21468e+06	2.28648e+06	2.30975e+06	2.43821e+06	2.33996e+06
13	Com_8_pos	Quercetin	C15 H10 O7	302.042	5.597	303.049	Full match	Full match	Full match	1.8663e+10	1.84238e+10	1.7475e+10	1.25177e+10	8.96741e+09	1.26803e+10	1.00862e+10	1.02721e+10	9.48786e+09	8.58447e+09	9.95257e+09	9.19884e+09
14	Com_22_pos	Kaempferol	C15 H10 O6	286.047	5.733	287.054	Full match	Full match	Full match	2.16547e+09	1.88448e+09	1.77389e+09	1.2207e+09	1.24328e+09	1.16866e+09	1.02898e+09	1.25232e+09	1.25883e+09	4.4346e+09	3.93766e+09	4.26374e+09
15	Com_25_pos	L-Pyroglutamic acid	C5 H7 N O3	129.043	1.309	130.05	Full match	Full match	Full match	9.6872e+09	9.74075e+09	9.24892e+09	1.07027e+10	1.06941e+10	1.06461e+10	6.13585e+09	6.03156e+09	6.50354e+09	4.2302e+09	3.68632e+09	3.70639e+09
16	Com_58_pos	L-Phenylalanine	C9 H11 N O2	165.079	4.925	166.086	Full match	Full match	Full match	1.53165e+09	1.55484e+09	1.52899e+09	1.04206e+09	1.01655e+09	9.60266e+08	4.97701e+08	5.15443e+08	5.10077e+08	1.80673e+09	1.90259e+09	1.81587e+09
17	Com_60_pos	Scopoletin	C10 H8 O4	192.042	5.53	193.05	Full match	Full match	Full match	9.26039e+07	1.21047e+08	9.54254e+07	2.08146e+08	1.9766e+08	2.35499e+08	9.83882e+07	1.28457e+08	1.05399e+08	8.84511e+08	1.05489e+09	9.29076e+08
18	Com_63_pos	Adenosine	C10 H13 N5 O4	267.096	3.002	268.103	Full match	Full match	Full match	1.34622e+09	1.74051e+09	1.62437e+09	1.85845e+09	1.88247e+09	1.59262e+09	9.59352e+08	1.28308e+09	1.18702e+09	2.36826e+09	2.26743e+09	2.18157e+09
19	Com_78_pos	Indole-3-acrylic acid	C11 H9 N O2	187.063	5.192	188.071	Full match	Full match	Full match	1.77327e+09	1.69019e+09	1.64225e+09	1.91369e+09	1.81663e+09	1.85436e+09	1.21821e+09	1.2525e+09	1.28699e+09	1.55716e+09	1.61452e+09	1.65513e+09
20	Com_3694_pos	4-oxo-4,5,6,7-tetrahydrobenzo[b]furan-3-carboxylic acid	C9 H8 O4	180.042	5.27	181.049	Full match	Full match	Full match	9.16596e+06	9.75308e+06	8.45618e+06	7.75432e+06	4.56566e+06	8.42905e+06	7.80549e+06	2.38162e+06	6.82925e+06	9.69678e+06	9.75136e+06	8.86381e+06
21	Com_6_pos	9-Oxo-ODE	C18 H30 O3	294.219	7.909	295.226	Full match	Partial match	Full match	1.81507e+09	1.72396e+09	1.67496e+09	1.88339e+09	1.71675e+09	1.81803e+09	6.50832e+08	6.9692e+08	7.02265e+08	6.49867e+09	7.11995e+09	6.78664e+09
22	Com_16_pos	5-OxoETE	C20 H30 O3	318.216	7.866	319.223	Invalid mass	Invalid mass	No results	7.6508e+08	7.79266e+08	5.08477e+08	1.29722e+09	1.184e+09	1.04179e+09	5.98007e+08	5.88115e+08	6.1825e+08	4.46029e+09	5.09085e+09	4.74272e+09
23	Com_35_pos	(11E,15Z)-9,10,13-trihydroxyoctadeca-11,15-dienoic acid	C18 H32 O5	350.206	6.205	351.214	Invalid mass	No results	No results	7.46575e+08	7.29743e+08	7.77808e+08	8.80093e+08	8.77345e+08	9.14041e+08	3.01359e+08	9.48523e+07	8.6979e+07	2.59279e+09	2.72044e+09	2.54788e+09
24	Com_49_pos	Maslinic acid	C30 H48 O4	472.355	8.651	473.362	No results	Full match	Full match	9.2482e+08	8.20342e+08	8.65043e+08	1.60534e+09	1.78799e+09	1.80772e+09	5.4335e+09	5.08764e+09	5.30137e+09	1.7354e+09	1.74678e+09	1.54914e+09
25	Com_56_pos	Cinnamic acid	C9 H8 O2	148.052	4.928	149.06	No results	Full match	Full match	1.54398e+09	1.56507e+09	1.54025e+09	1.04631e+09	1.02092e+09	9.6814e+08	5.00192e+08	5.18581e+08	5.12742e+08	1.82735e+09	1.92145e+09	1.83644e+09
26	Com_70_pos	Norverapamil	C26 H36 N2 O4	440.274	9.345	441.282	Invalid mass	No results	No results	1.85406e+07	1.51938e+07	1.10808e+07	2.001e+08	1.94203e+08	2.15776e+08	3.89338e+07	4.51483e+07	4.79805e+07	1.00572e+09	1.09676e+09	9.46845e+08
27	Com_85_pos	2,3-Dinor-11汕-prostaglandin F2汐	C18 H30 O5	348.191	6.278	349.198	Invalid mass	No results	No results	1.43002e+08	1.42371e+08	1.47141e+08	3.55919e+08	3.54211e+08	3.0629e+08	1.04653e+08	1.0577e+08	1.09968e+08	9.48738e+08	9.69298e+08	9.60027e+08
28	Com_104_pos	2-oxopiperidine-3-carbohydrazide	C6 H11 N3 O2	157.085	1.277	158.092	Full match	No results	No results	2.49497e+08	2.40875e+08	2.37046e+08	4.28866e+08	3.76951e+08	4.04568e+08	6.89613e+07	6.67501e+07	6.98512e+07	1.01905e+09	1.16134e+09	1.05181e+09
29	Com_107_pos	3-hydroxy-3,4-bis[(4-hydroxy-3-methoxyphenyl)methyl]oxolan-2-one	C20 H22 O7	412.098	2.554	413.105	Invalid mass	No results	No results	8.92529e+08	8.42618e+08	8.44735e+08	1.0826e+09	1.17841e+09	1.24196e+09	1.29281e+09	1.45432e+09	1.42744e+09	1.20175e+09	1.22639e+09	1.18317e+09
30	Com_110_pos	1-Palmitoylglycerol	C19 H38 O4	330.276	9.783	331.283	No results	Full match	Full match	2.38438e+08	2.3674e+08	2.3358e+08	3.16392e+08	3.34224e+08	2.8221e+08	2.8964e+08	3.01088e+08	2.9559e+08	6.3426e+08	6.99488e+08	6.32555e+08
31	Com_119_pos	Epicatechin	C15 H14 O6	290.079	5.267	291.086	No results	Full match	Full match	2.28312e+09	2.30707e+09	2.26766e+09	1.97521e+09	1.94998e+09	1.88253e+09	2.05368e+09	2.2777e+09	2.16092e+09	9.98195e+08	1.02132e+09	9.86973e+08
32	Com_129_pos	Pipecolic acid	C6 H11 N O2	129.079	1.773	130.086	No results	Full match	Full match	1.7967e+08	1.47195e+08	1.84254e+08	1.30448e+08	1.27901e+08	1.30184e+08	1.18168e+08	1.26535e+08	1.13482e+08	5.05163e+08	5.29139e+08	5.34535e+08
33	Com_133_pos	3-(3,4-dihydroxyphenyl)propanoic acid	C9 H10 O4	164.047	2.376	165.055	Invalid mass	Invalid mass	No match	1.14802e+09	1.19507e+09	1.17514e+09	2.3906e+08	5.65144e+08	6.76374e+08	4.61978e+08	4.79335e+08	5.46533e+08	4.55662e+08	4.48552e+08	4.94742e+08
34	Com_136_pos	Pyroglutamic acid	C5 H7 N O3	129.043	1.488	130.05	No results	Full match	Full match	1.9479e+09	1.77318e+09	1.87432e+09	1.98364e+09	1.90216e+09	2.02141e+09	1.21567e+09	1.24116e+09	1.27214e+09	5.69432e+08	5.40146e+08	5.99131e+08
35	Com_138_pos	L-Isoleucine	C6 H13 N O2	131.095	2.868	132.102	No results	Full match	Full match	5.27457e+08	3.59759e+08	5.15254e+08	3.15737e+08	4.19923e+08	3.83293e+08	2.45812e+08	2.40739e+08	2.75648e+08	9.61348e+08	5.92544e+08	6.00912e+08
36	Com_139_pos	Stearoyl Ethanolamide	C20 H41 N O2	309.302	10.612	310.31	Invalid mass	No results	No results	7.36481e+08	6.41615e+08	6.7193e+08	1.02829e+09	9.40799e+08	1.03033e+09	1.9005e+09	1.93607e+09	2.39767e+09	1.0505e+09	1.12757e+09	1.01869e+09
37	Com_140_pos	13,14-dihydro-15-keto Prostaglandin A2	C20 H30 O4	334.211	6.997	335.219	Invalid mass	Invalid mass	No results	2.80974e+08	2.88583e+08	2.88671e+08	2.45567e+08	2.40934e+08	2.43576e+08	1.615e+08	1.64281e+08	1.35048e+08	5.38945e+08	5.911e+08	5.73043e+08
38	Com_144_pos	Phenylglyoxylic acid	C8 H6 O3	150.032	5.6	151.039	No results	No results	Full match	4.23638e+08	4.09653e+08	4.56535e+08	8.4817e+08	1.0349e+09	1.02216e+09	8.81369e+08	8.70804e+08	9.58253e+08	7.32314e+08	7.70957e+08	7.45929e+08
39	Com_145_pos	2-{[2-(3-cyano-2-pyridinyl)hydrazino]carbonyl}benzoic acid	C14 H10 N4 O3	282.073	5.297	283.08	Invalid mass	No results	No results	1.24701e+09	1.33736e+09	1.55435e+09	1.83424e+09	1.72101e+09	1.76014e+09	1.56365e+09	1.80511e+09	1.8075e+09	9.06031e+08	1.01207e+09	8.73374e+08
40	Com_196_pos	Asparagine	C4 H8 N2 O3	132.054	1.323	133.061	No results	Full match	Full match	2.63198e+08	2.63022e+08	1.99219e+08	1.06615e+09	9.79845e+08	9.44365e+08	1.60817e+09	1.51618e+09	1.65733e+09	3.41104e+08	3.39892e+08	3.61447e+08
41	Com_202_pos	5-hydroxy-4-methoxy-5,6-dihydro-2H-pyran-2-one	C6 H8 O4	144.042	1.483	145.05	Full match	No results	No results	6.85886e+08	3.05433e+08	8.05671e+08	8.6441e+08	5.92787e+08	8.0797e+08	1.12672e+09	1.54623e+09	7.06894e+08	3.46898e+08	5.84339e+08	3.34013e+08
42	Com_209_pos	1-(3-acetyl-2,4,6-trihydroxyphenyl)ethan-1-one	C10 H10 O5	210.053	2.591	211.06	Full match	No results	No results	2.46295e+08	2.49105e+08	2.38878e+08	4.19799e+08	4.16574e+08	4.95849e+08	4.08561e+08	4.12146e+08	4.40204e+08	4.19429e+08	4.40162e+08	4.7981e+08
43	Com_212_pos	3-Hydroxy-3-Methylpentane-1,5-Dioic Acid	C6 H10 O5	162.053	1.356	163.06	No results	No results	Full match	6.78136e+08	3.96065e+08	6.91133e+08	6.70915e+08	4.9975e+08	6.40695e+08	1.11242e+09	1.46741e+09	9.39273e+08	2.6185e+08	3.84257e+08	4.43253e+08
44	Com_220_pos	4-acetyl-4-(ethoxycarbonyl)heptanedioic acid	C12 H18 O7	274.102	4.668	275.11	Invalid mass	No results	No results	4.24684e+07	4.33103e+07	5.36638e+07	8.68227e+07	8.49613e+07	8.73817e+07	3.76341e+07	3.72937e+07	3.03117e+07	3.16316e+08	3.46124e+08	2.96342e+08
45	Com_224_pos	PharmaGSID_47333	C22 H30 N4 O2	382.232	6.623	365.229	Invalid mass	No results	No results	1.93557e+07	2.10312e+07	2.13263e+07	5.19763e+07	4.55816e+07	5.01645e+07	9.07401e+06	1.48837e+07	1.49148e+07	3.19813e+08	3.54657e+08	3.46854e+08
46	Com_231_pos	Oxidized glutathione	C20 H32 N6 O12 S2	612.151	2.323	613.157	No results	Full match	Full match	3.24719e+08	3.02817e+08	3.15649e+08	2.88894e+08	2.80073e+08	2.95789e+08	2.51439e+08	2.62098e+08	2.64908e+08	3.46311e+08	4.55721e+08	3.9506e+08
47	Com_252_pos	DMK	C15 H28 N4 O6 S	392.181	5.738	393.188	Invalid mass	No results	No results	2.74577e+08	2.80196e+08	2.76716e+08	4.26527e+08	4.00775e+08	4.20247e+08	1.08567e+09	1.01623e+09	1.06895e+09	4.95887e+08	5.09796e+08	4.80447e+08
48	Com_256_pos	Lawsone	C10 H6 O3	174.032	2.222	175.039	No results	Full match	Full match	1.32333e+08	1.44844e+08	1.34982e+08	2.74058e+08	2.54304e+08	2.8606e+08	2.90453e+08	3.01146e+08	2.91527e+08	3.18471e+08	2.67668e+08	2.2094e+08
49	Com_266_pos	5-(hydroxymethyl)-4-methoxy-2,5-dihydrofuran-2-one	C6 H8 O4	126.032	1.359	127.039	Invalid mass	No match	No match	2.54006e+08	2.85743e+08	4.58013e+08	3.80454e+08	3.5434e+08	7.47674e+08	9.71935e+08	1.07242e+09	6.38371e+08	2.00261e+08	2.01553e+08	2.24164e+08
50	Com_271_pos	5-(6-hydroxy-6-methyloctyl)-2,5-dihydrofuran-2-one	C13 H22 O3	248.138	5.984	231.135	Invalid mass	Invalid mass	No results	3.09153e+08	3.12471e+08	2.99908e+08	2.53011e+08	2.5489e+08	2.54879e+08	9.91682e+08	9.64886e+08	1.0626e+09	3.29043e+08	3.50952e+08	3.38966e+08
51	Com_273_pos	(2E)-6-hydroxy-2-methyl-6-(4-methylphenyl)hept-2-enoic acid	C15 H20 O3	230.128	6.006	231.135	Invalid mass	Invalid mass	No results	2.96704e+08	2.99611e+08	2.89521e+08	2.36077e+08	2.4189e+08	2.39476e+08	9.8175e+08	9.55793e+08	1.05074e+09	3.13765e+08	3.34513e+08	3.2171e+08
52	Com_283_pos	PC (16:2e/2:0)	C26 H50 N O7 P	519.333	8.813	520.34	No results	Full match	Full match	7.72157e+08	6.92068e+08	7.18973e+08	5.96364e+08	6.60439e+08	6.63486e+08	9.26505e+08	8.48264e+08	8.56532e+08	4.74772e+08	5.21462e+08	4.46242e+08
53	Com_293_pos	4-oxododecanedioic acid	C12 H20 O5	226.12	5.504	227.127	Invalid mass	No results	No results	2.2255e+08	1.92477e+08	1.98104e+08	3.18821e+08	3.01014e+08	1.80661e+08	1.96964e+08	1.9887e+08	2.12334e+08	3.26822e+08	3.66283e+08	3.26179e+08
54	Com_297_pos	3-methyl-5-oxo-5-(4-toluidino)pentanoic acid	C13 H17 N O3	257.102	1.318	258.11	Invalid mass	No match	No match	7.35818e+08	7.37832e+08	7.41084e+08	7.01333e+07	6.93274e+07	6.89626e+07	1.76798e+08	1.50585e+08	1.89608e+08	1.26801e+08	1.33127e+08	1.0837e+08
55	Com_321_pos	Inositol	C6 H12 O6	180.063	1.338	181.07	No results	No results	Full match	2.51042e+08	6.27247e+08	1.96367e+08	2.86611e+08	2.84023e+08	2.82851e+08	5.52939e+08	5.71909e+08	4.90326e+08	1.66121e+08	1.87517e+08	1.79307e+08
56	Com_322_pos	Leu-Pro	C11 H20 N2 O3	228.147	2.025	229.154	No results	No results	Full match	8.25136e+07	7.8801e+07	7.75939e+07	9.02326e+07	9.00692e+07	8.45753e+07	9.81818e+07	8.76522e+07	9.87645e+07	1.53536e+08	1.71247e+08	1.61258e+08
57	Com_359_pos	(2E,4E)-N-(2-methylpropyl)dodeca-2,4-dienamide	C16 H29 N O	251.225	8.471	252.232	Full match	No results	No results	4.19657e+08	3.72797e+08	3.62577e+08	5.28398e+08	5.05855e+08	4.45947e+08	6.26145e+08	4.91661e+08	6.36652e+08	4.09718e+08	4.66988e+08	4.21651e+08
58	Com_373_pos	L-(-)-Methionine	C5 H11 N O2 S	149.051	1.907	150.059	No results	Full match	Full match	3.01064e+07	2.7159e+07	2.91363e+07	1.54769e+07	1.61454e+07	1.55128e+07	4.61986e+06	5.81828e+06	4.96584e+06	1.16155e+08	1.41221e+08	1.56115e+08
59	Com_390_pos	delta8-THC-d9	C21 H21 [2]H9 O2	323.282	9.142	324.289	Full match	No results	No results	2.52776e+07	2.30539e+07	2.28685e+07	4.59965e+07	4.65732e+07	4.86912e+07	2.32022e+07	2.24563e+07	2.30029e+07	1.55775e+08	1.60511e+08	1.52434e+08
60	Com_405_pos	Diosbulbin B	C19 H20 O6	344.125	5.41	345.132	No results	No results	Full match	2.37033e+08	1.26329e+08	1.26699e+08	2.6928e+08	1.31355e+08	2.69497e+08	1.89098e+08	2.01385e+08	1.91864e+08	2.36654e+08	2.56828e+08	2.4738e+08
61	Com_415_pos	Heroin-d3	C21 H20 [2]H3 N O5	372.175	5.381	373.183	Full match	No results	No results	3.9385e+07	4.06032e+07	4.08854e+07	1.09814e+08	1.0189e+08	1.06161e+08	1.37925e+08	1.235e+08	1.42802e+08	1.88426e+08	2.07039e+08	1.84677e+08
62	Com_437_pos	SQH	C14 H22 N6 O6	370.159	5.667	371.167	Full match	No results	No results	7.83036e+07	8.3491e+07	8.77328e+07	1.52528e+08	1.35846e+08	1.46751e+08	1.40111e+08	1.51556e+08	1.51954e+08	1.49512e+08	1.66363e+08	1.53819e+08
63	Com_445_pos	N1-(1-benzyl-4-piperidyl)-4-chlorobenzene-1-sulfonamide	C18 H21 Cl N2 O2 S	364.097	1.45	365.104	Invalid mass	Invalid mass	No results	1.129e+08	1.83767e+08	2.00493e+08	1.78184e+08	1.57558e+08	1.16759e+08	2.81517e+08	5.45723e+08	5.4759e+08	1.18866e+08	1.15341e+08	1.46465e+08
64	Com_463_pos	4-Hydroxybenzoic acid	C7 H6 O3	116.05	5.18	117.057	No results	Invalid mass	No results	4.28834e+08	4.18791e+08	4.21748e+08	3.54103e+08	3.59157e+08	3.40423e+08	3.40485e+08	3.50305e+08	3.62812e+08	1.94874e+08	2.07637e+08	2.10872e+08
65	Com_475_pos	2-Methoxybenzaldehyde	C8 H8 O2	136.053	5.297	137.06	Full match	Partial match	Full match	2.10207e+08	2.03966e+08	2.14644e+08	2.7414e+08	2.54512e+08	2.47496e+08	2.211e+08	2.50721e+08	2.29073e+08	2.39811e+08	2.73945e+08	2.52817e+08
66	Com_509_pos	Aloenin	C19 H22 O10	388.138	5.324	389.144	No results	Invalid mass	No match	4.2697e+07	4.88193e+07	4.40384e+07	1.02062e+08	6.60987e+07	5.67606e+07	3.79121e+07	4.4004e+07	4.65874e+07	1.23172e+08	1.95395e+08	1.89686e+08
67	Com_519_pos	2-(carboxymethoxy)-4-methoxybenzoic acid	C10 H10 O6	208.037	5.252	209.045	Invalid mass	No match	No match	3.67626e+06	3.25576e+06	5.25891e+06	4.51717e+06	4.81585e+06	2.90313e+06	2.65571e+06	5.06169e+06	4.97453e+06	5.69413e+07	5.97694e+07	5.99104e+07
68	Com_523_pos	6-Methylquinoline	C10 H9 N	143.074	5.194	144.081	No results	Full match	No results	1.83333e+08	1.7385e+08	1.8589e+08	2.02766e+08	2.03463e+08	1.93453e+08	1.13036e+08	1.35852e+08	1.37082e+08	1.71742e+08	1.82544e+08	1.94232e+08
69	Com_550_pos	ethyl 1-(3-nitro-2-thienyl)piperidine-4-carboxylate	C12 H16 N2 O4 S	244.095	5.93	245.101	Invalid mass	No results	No results	3.2079e+08	3.11956e+08	3.32727e+08	2.7388e+08	2.83509e+08	2.81641e+08	5.85774e+07	5.78887e+07	6.8634e+07	1.70071e+08	1.83501e+08	1.85334e+08
70	Com_555_pos	N-(4-piperidinophenyl)-2-thiophenecarboxamide	C16 H18 N2 O S	143.058	1.429	144.066	Invalid mass	No results	No results	1.98661e+08	1.89459e+08	1.88456e+08	2.27275e+08	2.10887e+08	1.98145e+08	4.01295e+08	3.58026e+08	3.59271e+08	1.81584e+08	1.95904e+08	2.0877e+08
71	Com_557_pos	Valine	C5 H11 N O2	117.079	1.739	118.086	No results	Full match	Full match	2.05994e+08	2.33959e+08	2.12421e+08	1.61955e+08	1.57314e+08	1.62109e+08	1.2724e+08	1.20961e+08	1.33412e+08	1.66069e+08	1.75968e+08	1.66398e+08
72	Com_588_pos	Pulegone	C10 H16 O	152.12	5.859	153.128	No results	Full match	Full match	4.06461e+07	2.24908e+07	3.56715e+07	8.34429e+07	8.4231e+07	8.02314e+07	4.6526e+07	5.18262e+07	5.78719e+07	1.01206e+08	1.13278e+08	1.20494e+08
73	Com_608_pos	2-Phenylacetamide	C8 H9 N O	135.068	2.409	136.076	No results	Full match	No results	1.78778e+08	2.52436e+08	2.08009e+08	9.78939e+07	9.26326e+07	8.88819e+07	5.56802e+07	7.07261e+07	6.1028e+07	1.54538e+08	1.37467e+08	1.34562e+08
74	Com_609_pos	p-Aminocinnamic acid	C9 H9 N O2	163.064	5.302	146.06	No results	No results	Full match	1.48585e+08	1.54291e+08	1.46953e+08	1.74024e+08	1.66362e+08	1.68853e+08	3.10346e+07	1.08246e+08	3.00558e+07	1.43209e+08	1.51595e+08	1.54941e+08
75	Com_614_pos	Monolaurin	C15 H30 O4	296.196	6.178	297.203	Invalid mass	No results	No results	1.544e+08	1.59899e+08	1.51938e+08	2.86696e+08	2.64856e+08	2.69659e+08	4.54448e+07	2.40133e+08	2.53068e+08	1.74101e+08	1.94267e+08	1.84999e+08
76	Com_615_pos	5,6-dimethyl-3-[5-(trifluoromethyl)pyridin-2-yl]-1,2,4-triazine	C11 H9 F3 N4	254.076	5.975	255.084	Invalid mass	No results	No results	1.93463e+08	1.92679e+08	1.7752e+08	1.58718e+08	1.66112e+08	1.63643e+08	5.92185e+07	5.98116e+07	6.8096e+07	1.66535e+08	1.84391e+08	1.75684e+08
77	Com_629_pos	Glu-Gln	C10 H17 N3 O6	258.085	1.406	259.091	No results	Invalid mass	No match	1.79769e+08	2.03867e+08	1.91247e+08	3.27047e+08	3.24423e+08	3.13565e+08	1.57901e+08	1.36766e+08	1.36425e+08	7.18813e+07	1.07135e+08	7.2533e+07
78	Com_633_pos	N-[4-(benzyloxy)phenyl]-N'-[2-chloro-6-(4-methoxyphenoxy)benzyl]urea	C28 H25 Cl N2 O4	526.109	5.802	527.116	Invalid mass	No results	No results	3.28714e+07	3.15722e+07	2.17575e+07	1.15683e+08	1.21463e+08	1.06484e+08	2.83247e+07	2.03079e+07	2.69474e+07	1.78714e+08	1.51013e+08	1.73352e+08
79	Com_637_pos	2-Adamantanone	C10 H14 O	150.105	6.013	151.112	No results	Full match	Full match	9.18496e+07	1.08236e+08	9.40236e+07	9.40653e+07	1.02221e+08	1.04802e+08	3.4179e+08	3.42302e+08	3.65617e+08	1.16714e+08	1.32661e+08	1.16076e+08
80	Com_674_pos	Guanine	C5 H5 N5 O	134.023	3.473	135.03	No results	Invalid mass	No results	8.49561e+07	1.57114e+08	1.396e+08	8.55751e+07	6.51552e+07	6.93302e+07	4.67025e+07	5.76655e+07	4.61812e+07	1.03016e+08	7.96139e+07	9.55117e+07
81	Com_698_pos	DL-Norvaline	C5 H11 N O2	117.079	1.492	118.086	No results	No results	Full match	1.63559e+08	1.73298e+08	1.63199e+08	1.32266e+08	1.233e+08	1.47641e+08	1.32224e+08	1.22228e+08	1.28307e+08	1.25786e+08	1.47685e+08	1.36719e+08
82	Com_706_pos	Zeatin-7-N-glucoside	C16 H23 N5 O6	381.162	5.05	382.17	No results	Invalid mass	No results	4.94079e+07	4.86442e+07	4.07071e+07	5.3179e+07	5.3403e+07	5.3344e+07	1.68782e+07	2.02231e+07	1.99296e+07	8.88692e+07	8.63554e+07	1.06564e+08
83	Com_707_pos	ERH	C17 H28 N8 O6	440.217	7.492	441.224	Invalid mass	No results	No results	1.384e+08	1.42036e+08	1.43095e+08	3.18062e+07	3.05071e+07	2.97403e+07	2.51932e+07	2.54626e+07	2.67593e+07	8.10754e+07	7.59647e+07	7.44115e+07
84	Com_741_pos	Fraxinellone	C14 H16 O3	232.107	6.127	233.115	No results	Invalid mass	No results	3.45418e+07	3.61104e+07	3.69213e+07	4.05888e+07	7.40688e+07	6.74415e+07	6.0101e+07	6.38825e+07	6.98433e+07	9.05443e+07	1.13493e+08	1.06298e+08
85	Com_744_pos	Alisol B 23-acetate	C32 H50 O5	514.364	9.12	497.36	No results	No results	Full match	1.3557e+07	1.2574e+07	1.15886e+07	2.1068e+07	2.02521e+07	2.18842e+07	1.11158e+07	1.03131e+07	1.02532e+07	5.39471e+07	5.13622e+07	4.46586e+07
86	Com_794_pos	Nicotinic acid	C6 H5 N O2	123.032	1.402	124.039	No results	Full match	Full match	1.95174e+08	1.55427e+08	1.54607e+08	9.56415e+07	1.09351e+08	1.07647e+08	1.12681e+08	1.15427e+08	1.18016e+08	9.62855e+07	1.33416e+08	8.99624e+07
87	Com_796_pos	Epigallocatechin	C15 H14 O7	306.075	1.451	307.082	No results	Full match	Full match	1.05393e+08	1.10156e+08	1.05474e+08	6.34143e+07	7.3179e+07	7.00689e+07	8.9335e+07	9.81026e+07	9.1471e+07	7.61833e+07	9.11751e+07	8.40027e+07
88	Com_809_pos	2-{1-[2-(1-benzothiophen-5-ylamino)-2-oxoethyl]cyclohexyl}acetic acid	C18 H21 N O3 S	331.126	2.173	332.133	Full match	No results	No match	1.98138e+07	1.57318e+07	1.86948e+07	3.43707e+07	3.41302e+07	3.50388e+07	1.28782e+07	1.24641e+07	1.20476e+07	6.65043e+07	7.0526e+07	5.72783e+07
89	Com_818_pos	Glabrolide	C30 H44 O4	468.324	6.352	469.331	No results	Full match	No results	1.15675e+08	1.14337e+08	1.16467e+08	9.57711e+07	9.11087e+07	9.12637e+07	1.37136e+08	1.36876e+08	1.26444e+08	1.1876e+08	1.2568e+08	1.1776e+08
90	Com_832_pos	3-(3,4,5-trimethoxyphenyl)propanoic acid	C12 H16 O5	240.099	5.167	241.107	Full match	No results	No results	7.25062e+06	6.98267e+06	8.18801e+06	1.06069e+07	1.00373e+07	7.04394e+06	8.12373e+06	1.02603e+07	8.72065e+06	5.62092e+07	4.68053e+07	6.01454e+07
91	Com_863_pos	Eucalyptol	C10 H18 O	136.125	6.851	137.133	No results	Invalid mass	No match	1.72155e+07	1.60137e+07	1.81262e+07	3.53719e+07	3.54515e+07	2.69826e+07	3.14911e+07	2.87914e+07	2.95846e+07	6.57273e+07	7.45108e+07	6.40141e+07
92	Com_871_pos	WLH	C23 H30 N6 O4	454.233	7.075	455.241	Full match	No results	No results	3.77431e+07	3.8142e+07	3.57485e+07	4.96987e+07	4.41342e+07	5.08415e+07	2.5132e+07	2.60928e+07	2.59292e+07	5.89506e+07	6.06865e+07	5.51907e+07
93	Com_877_pos	5汐-Dihydrotestosterone	C19 H30 O2	290.224	8.173	291.232	No results	Full match	No results	5.54762e+06	1.92407e+06	5.80767e+06	1.15869e+07	1.18687e+07	1.02046e+07	6.17589e+06	6.98415e+06	6.2215e+06	4.32141e+07	5.01509e+07	4.34571e+07
94	Com_952_pos	4-(2,3-dihydro-1,4-benzodioxin-6-yl)butanoic acid	C12 H14 O4	222.087	5.923	223.094	Invalid mass	No results	No results	1.79634e+08	1.78908e+08	1.76025e+08	9.62702e+06	7.27217e+07	7.23308e+07	3.75481e+07	3.89187e+07	4.20389e+07	7.47535e+07	7.99383e+07	7.86025e+07
95	Com_966_pos	3-[3-(beta-D-Glucopyranosyloxy)-2-methoxyphenyl]propanoic acid	C16 H22 O9	380.107	5.258	381.115	Invalid mass	No results	No results	1.08046e+07	1.09081e+07	1.11101e+07	9.21551e+06	1.02361e+07	1.02962e+07	1.44531e+07	1.50794e+07	1.5853e+07	5.42264e+07	5.97257e+07	5.33171e+07
96	Com_968_pos	YPH	C20 H25 N5 O5	397.178	5.882	398.185	Invalid mass	No results	No results	9.29412e+07	1.06264e+08	9.21374e+07	9.85115e+07	9.40108e+07	9.79429e+07	1.17331e+08	1.13744e+08	1.26723e+08	8.46762e+07	7.76821e+07	7.82183e+07
97	Com_973_pos	L-Threonine	C4 H9 N O3	119.058	1.324	120.066	No results	Full match	Full match	1.716e+08	1.67926e+08	1.73441e+08	1.5095e+08	1.12705e+08	1.48277e+08	1.35531e+08	1.31651e+08	1.28931e+08	1.11189e+08	1.03287e+08	1.16025e+08
98	Com_979_pos	Roburic acid	C30 H48 O2	440.365	10.764	441.372	No results	Full match	Full match	1.57884e+07	1.26493e+07	1.2795e+07	1.13426e+07	1.6575e+07	1.2539e+07	2.06367e+07	1.69398e+07	1.55474e+07	3.7336e+07	4.66635e+07	2.99965e+07
99	Com_1050_pos	Deoxyarbutin	C11 H14 O3	194.094	5.319	195.101	No results	No results	Full match	7.96844e+06	8.20734e+06	9.18876e+06	7.65758e+06	6.39929e+06	7.54274e+06	1.19134e+07	1.00936e+07	1.42387e+07	2.46583e+07	1.94447e+07	1.96308e+07
100	Com_1052_pos	Methyl Dihydrojasmonate	C13 H22 O3	226.157	5.711	227.164	No results	No results	Full match	4.61097e+07	5.27536e+07	5.91382e+07	6.08885e+07	5.89971e+07	6.22078e+07	5.05145e+07	4.65576e+07	5.36059e+07	6.92956e+07	8.13485e+07	7.23808e+07
101	Com_1056_pos	p-Hydroxybenzaldehyde	C7 H6 O2	122.037	2.41	123.044	No results	Full match	Full match	6.36593e+07	6.41695e+07	6.89789e+07	4.25057e+07	4.23708e+07	4.10519e+07	3.46768e+07	3.6623e+07	3.72384e+07	3.78071e+07	5.41859e+07	5.18287e+07
102	Com_1086_pos	(㊣)13-HpODE	C18 H32 O4	294.219	7.146	295.226	Invalid mass	No match	No match	5.99231e+06	6.17465e+06	5.77009e+06	2.61028e+07	2.42447e+07	2.74331e+07	6.72627e+06	1.23933e+07	8.10409e+06	4.55982e+07	4.90319e+07	4.81758e+07
103	Com_1098_pos	Isomucronulatol-7-O-glucoside	C23 H28 O10	464.17	5.794	503.134	No results	No results	Full match	1.28507e+07	1.1439e+07	1.32463e+07	1.07351e+08	1.05922e+08	1.0695e+08	1.63842e+07	1.78509e+07	1.80286e+07	7.45136e+07	6.53092e+07	6.47513e+07
104	Com_1107_pos	N-Acetylmethionine	C7 H13 N O3 S	191.061	5.299	192.069	No results	Full match	Full match	8.60943e+06	9.32329e+06	8.23312e+06	3.29243e+07	3.10903e+07	3.014e+07	2.6296e+07	2.57826e+07	2.79737e+07	6.45594e+07	5.9285e+07	6.03704e+07
105	Com_1108_pos	2-hydroxy-6-[(8Z,11Z)-pentadeca-8,11,14-trien-1-yl]benzoic acid	C22 H30 O3	342.216	8.159	343.224	Invalid mass	No results	No results	2.99261e+06	1.80292e+06	1.71188e+06	3.80294e+06	2.64415e+06	3.00329e+06	2.03155e+06	2.11285e+06	1.81411e+06	1.09423e+07	1.00998e+07	9.68289e+06
106	Com_1112_pos	Sedanolide	C12 H18 O2	194.131	6.167	195.138	No results	Full match	Full match	2.1395e+07	2.01549e+07	2.29141e+07	3.08182e+07	2.97226e+07	3.18725e+07	1.90571e+07	2.15265e+07	2.12111e+07	5.9813e+07	6.59676e+07	5.25555e+07
107	Com_1129_pos	Hesperetin 5-O-glucoside	C22 H24 O11	464.131	5.377	465.137	No results	No results	Full match	1.3134e+08	1.45223e+08	1.44127e+08	6.73376e+07	6.57459e+07	6.46308e+07	2.18143e+07	2.021e+07	2.18305e+07	3.80253e+07	2.19333e+07	3.67483e+07
108	Com_1140_pos	Dihydrocapsaicin	C18 H29 N O3	307.214	6.349	308.221	No results	No results	Full match	2.0682e+07	2.18876e+07	2.16693e+07	1.63779e+07	1.67792e+07	1.43898e+07	1.82359e+07	6.04081e+06	1.99364e+07	2.14678e+07	2.15381e+07	2.22941e+07
109	Com_1157_pos	MAG (18:1)	C21 H40 O4	356.293	9.989	357.299	No results	No results	Full match	4.35647e+06	3.87592e+06	3.69477e+06	8.31621e+06	7.59351e+06	7.66966e+06	1.32611e+07	1.22098e+07	1.2611e+07	5.5168e+07	4.92324e+07	4.24074e+07
110	Com_1163_pos	Phosphocholine	C5 H14 N O4 P	183.066	1.323	184.073	No results	Full match	No results	1.25123e+07	1.09683e+07	1.12223e+07	2.02794e+06	3.19301e+06	3.58946e+06	6.46124e+06	8.1111e+06	7.30337e+06	4.40237e+07	4.71193e+07	4.10903e+07
111	Com_1173_pos	DL-Lysine	C6 H14 N2 O2	146.106	1.17	147.113	No results	Full match	Full match	5.49136e+07	7.30525e+07	6.88695e+07	1.80566e+07	1.64177e+07	1.6907e+07	1.3061e+07	1.46851e+07	1.48718e+07	4.46978e+07	5.98701e+07	6.04508e+07
112	Com_1196_pos	1-adamantyl(1,4-thiazinan-4-yl)methanone	C15 H23 N O S	265.152	1.266	266.159	Invalid mass	No results	No results	3.20769e+07	2.96786e+07	3.08633e+07	3.58326e+07	3.87441e+07	3.99762e+07	3.69851e+07	4.16803e+07	3.49829e+07	7.53019e+07	8.58898e+07	8.77162e+07
113	Com_1214_pos	QMH	C16 H26 N6 O5 S	436.152	5.29	437.159	Invalid mass	No results	No results	6.16898e+07	6.74756e+07	4.20898e+07	7.56896e+07	7.49609e+07	1.20053e+08	6.73699e+07	6.37278e+07	7.03629e+07	6.51726e+07	5.5936e+07	4.86791e+07
114	Com_1220_pos	3,4-Dihydroxybenzaldehyde	C7 H6 O3	138.032	5.146	139.039	No results	Full match	Full match	9.24958e+07	9.22626e+07	8.77928e+07	1.41122e+08	1.41993e+08	1.47068e+08	1.08497e+08	1.10737e+08	1.06038e+08	7.31046e+07	6.9842e+07	7.12308e+07
115	Com_1226_pos	7-(3,4-dihydroxyphenyl)-5-hydroxy-1-(4-hydroxyphenyl)heptan-3-one	C19 H22 O5	330.146	5.382	331.153	Full match	No results	No results	1.41695e+07	1.36147e+07	1.39489e+07	1.06456e+07	1.16999e+07	1.01336e+07	3.47233e+07	3.90061e+07	3.66913e+07	3.62315e+07	3.69062e+07	3.28659e+07
116	Com_1259_pos	N1-[1-(2,4-dichlorobenzoyl)-4-piperidyl]cyclohexane-1-carboxamide	C19 H24 Cl2 N2 O2	382.123	5.197	383.13	Full match	No results	No results	7.53788e+06	9.05021e+06	9.09792e+06	2.82708e+07	2.57303e+07	2.50709e+07	2.03952e+07	1.85955e+07	2.18011e+07	4.36114e+07	3.98677e+07	4.10873e+07
117	Com_1268_pos	4-hydroxy-3-(3-methylbut-2-en-1-yl)benzoic acid	C12 H14 O3	206.094	5.394	207.101	Full match	Invalid mass	Full match	3.20509e+07	2.41687e+07	3.23054e+07	2.90607e+07	2.82694e+07	1.42736e+07	3.84294e+07	3.5076e+07	4.85937e+07	4.10819e+07	4.37478e+07	4.95104e+07
118	Com_1276_pos	3-(4-chlorophenyl)-5-(3-phenyl-1H-pyrazol-4-yl)-1,2,4-oxadiazole	C17 H11 Cl N4 O	300.084	5.03	301.091	Invalid mass	No results	No match	4.43032e+06	6.82399e+06	6.54202e+06	1.80046e+07	7.57719e+06	8.5005e+06	1.32013e+07	1.17507e+07	6.1839e+06	3.80202e+07	3.71946e+07	3.31258e+07
119	Com_1286_pos	Gomisin D	C28 H34 O10	530.213	5.912	531.22	No results	No results	Full match	4.89046e+06	5.68149e+06	5.64809e+06	3.93218e+06	7.08141e+06	8.28675e+06	7.0611e+06	7.65034e+07	8.15797e+06	1.11603e+07	1.81232e+07	1.49515e+07
120	Com_1322_pos	Laricitrin	C16 H12 O8	332.052	5.596	333.06	No results	No results	Full match	1.51802e+07	1.10059e+07	1.00486e+07	3.44282e+07	3.16314e+07	3.31017e+07	6.18255e+06	1.21428e+07	1.28372e+07	4.54746e+07	4.73407e+07	4.67721e+07
121	Com_1335_pos	2-hydroxy-3,6-diphenylcyclohexyl acetate	C20 H22 O3	332.144	5.34	333.151	Invalid mass	No results	No results	2.7359e+07	2.67845e+07	2.68488e+07	5.31698e+07	4.9586e+07	4.94323e+07	4.78539e+07	5.76681e+07	4.60498e+07	4.98885e+07	2.7112e+07	2.8961e+07
122	Com_1344_pos	1-Methyladenine	C6 H7 N5	149.07	1.433	150.077	No results	No results	Full match	5.16477e+06	5.80246e+06	4.09939e+06	1.51247e+07	1.01244e+07	6.41006e+06	5.4962e+06	4.88255e+06	4.81607e+06	1.4398e+07	1.611e+07	1.754e+07
123	Com_1345_pos	Quinone	C6 H4 O2	108.021	1.476	109.029	No results	No results	Full match	5.7172e+07	7.04417e+07	4.52102e+07	8.41924e+07	7.91906e+07	9.24001e+07	1.40467e+08	1.07109e+08	1.51667e+08	6.4391e+07	6.98146e+07	3.49298e+07
124	Com_1352_pos	Isoeugenyl acetate	C12 H14 O3	206.092	5.87	207.099	Invalid mass	Invalid mass	No results	3.30355e+07	3.19186e+07	3.32303e+07	1.29114e+08	1.31004e+08	1.23491e+08	6.08109e+07	6.46209e+07	6.60012e+07	5.72311e+07	7.05468e+07	6.14385e+07
125	Com_1363_pos	朽-L-Glutamyl-L-glutamic acid	C10 H16 N2 O7	276.094	1.684	277.102	No results	Full match	Full match	6.88972e+07	6.65431e+07	7.39681e+07	5.90098e+07	4.44642e+07	6.02351e+07	5.72031e+07	6.81747e+07	6.22041e+07	3.45571e+07	4.13658e+07	4.24618e+07
126	Com_1400_pos	Leucylproline	C11 H20 N2 O3	228.147	5.115	229.154	No results	Full match	Full match	6.30512e+06	6.53227e+06	5.3898e+06	7.53578e+06	7.81541e+06	8.20587e+06	6.06581e+06	7.57519e+06	7.94368e+06	3.17061e+07	3.06881e+07	3.28301e+07
127	Com_1401_pos	2,4-Dimethylbenzaldehyde	C9 H10 O	134.073	6.373	135.081	No results	Full match	No results	9.94487e+07	1.00839e+08	1.08929e+08	1.39757e+07	1.10381e+08	1.04709e+08	1.36487e+08	1.28079e+08	1.36695e+08	8.15772e+07	8.89249e+07	8.67759e+07
128	Com_1412_pos	N1-(2-cyanoethyl)-N1-cyclohexyl-4-bromobenzene-1-sulfonamide	C15 H19 Br N2 O2 S	370.039	5.729	371.046	Invalid mass	No results	No results	4.22952e+07	4.60715e+07	4.51385e+07	2.76378e+07	1.54422e+07	2.2446e+07	5.03112e+07	5.28645e+06	9.88553e+06	3.71587e+07	3.83262e+07	3.97003e+07
129	Com_1447_pos	1,4-dihydroxyheptadec-16-en-2-yl acetate	C19 H36 O4	310.25	8.304	311.258	Invalid mass	No results	No results	9.19548e+06	8.29973e+06	6.93731e+06	7.14576e+06	7.63183e+06	6.97327e+06	4.15117e+06	4.29156e+06	3.65582e+06	2.89768e+07	2.98894e+07	3.05756e+07
130	Com_1453_pos	3-(1-benzylpiperidin-4-yl)-3H-[1,2,3]triazolo[4,5-b]pyridine	C17 H19 N5	293.168	6.16	294.175	Invalid mass	No results	No results	1.13964e+07	1.05562e+07	1.10211e+07	1.08672e+08	1.2e+08	1.14084e+08	7.15306e+07	7.47941e+07	6.99101e+07	2.93285e+07	3.16563e+07	3.11168e+07
131	Com_1455_pos	Methyl cinnamate	C10 H10 O2	162.068	5.369	163.076	No results	Full match	Full match	1.58935e+07	1.07085e+07	1.14162e+07	2.19481e+06	2.50886e+06	9.91893e+06	2.02092e+07	1.19131e+07	1.51526e+07	3.20304e+07	2.31649e+07	3.09936e+07
132	Com_1481_pos	Glucose-6-phosphate	C6 H13 O9 P	260.029	1.497	261.036	No results	Full match	Full match	5.16184e+07	5.09347e+07	4.63643e+07	3.51881e+07	3.55104e+07	2.89684e+07	2.93848e+07	2.82355e+07	3.23861e+07	5.34595e+07	7.15173e+07	5.95071e+07
133	Com_1500_pos	Combretastatin A4	C18 H20 O5	316.13	5.32	317.138	No results	No results	Full match	3.18248e+06	4.82487e+06	3.08832e+06	3.7584e+06	3.56096e+06	2.24881e+06	5.71563e+06	6.57046e+06	5.98329e+06	2.03012e+07	2.98048e+07	2.3451e+07
134	Com_1548_pos	Thioctic acid	C8 H14 O2 S2	206.043	4.845	207.05	No results	No results	Full match	6.76266e+07	6.82219e+07	6.56176e+07	9.35404e+07	9.26178e+07	8.84425e+07	6.0704e+07	5.95013e+07	5.70856e+07	6.58437e+07	7.31428e+07	7.12207e+07
135	Com_1551_pos	Deacetylasperulosidic acid	C16 H22 O11	407.142	2.227	408.149	No results	Invalid mass	No results	4.61583e+07	3.95238e+07	3.6945e+07	5.97534e+07	5.30347e+07	5.48568e+07	7.38425e+07	7.10181e+07	7.56859e+07	5.86898e+07	5.90837e+07	4.43894e+07
136	Com_1554_pos	8-Hydroxyquinoline	C9 H7 N O	145.053	4.897	146.06	No results	Full match	Full match	1.80481e+07	1.87352e+07	1.84669e+07	2.4981e+07	2.35663e+07	2.28167e+07	1.6522e+07	1.62906e+07	1.40077e+07	4.13093e+07	4.61574e+07	4.29367e+07
137	Com_1572_pos	17-AAG	C31 H43 N3 O8	626.327	8.661	627.335	Invalid mass	No results	No results	811838	630490	949605	5.69986e+06	5.91646e+06	5.44705e+06	638098	622308	715117	3.02663e+07	2.83557e+07	2.14232e+07
138	Com_1585_pos	Cnidioside A	C17 H20 O9	368.11	5.371	369.117	Full match	No results	Full match	3.14927e+07	3.46897e+07	2.68598e+07	5.58929e+07	5.40874e+07	5.07698e+07	2.98079e+07	3.40036e+07	2.96015e+07	6.25098e+07	6.32861e+07	6.42225e+07
139	Com_1586_pos	Quillaic acid	C30 H46 O5	486.334	5.826	487.342	No results	Full match	No results	8.793e+06	8.8414e+06	8.04838e+06	1.04568e+07	1.08585e+07	1.06761e+07	1.20176e+07	1.1607e+07	1.16779e+07	2.20895e+07	2.31611e+07	1.89014e+07
140	Com_1597_pos	2-(2-thienyl)-4H-chromen-4-one	C13 H8 O2 S	228.024	4.833	229.032	Full match	No results	No results	6.55105e+07	6.6361e+07	2.15392e+07	9.04026e+07	9.00108e+07	8.58997e+07	5.89683e+07	5.78735e+07	5.54618e+07	6.38948e+07	7.07919e+07	6.87565e+07
141	Com_1600_pos	EPH	C16 H23 N5 O6	386.116	5.023	404.15	Invalid mass	No results	No results	4.2047e+07	4.16875e+07	3.61768e+07	4.48737e+07	4.50568e+07	4.57413e+07	1.41481e+07	1.7411e+07	1.68825e+07	7.06175e+07	6.8104e+07	8.82789e+07
142	Com_1607_pos	Nicotinamide	C6 H6 N2 O	122.048	1.422	123.055	No results	Full match	Full match	6.15798e+07	7.38063e+07	6.20014e+07	8.98742e+07	1.04929e+08	8.06601e+07	5.10522e+07	5.77465e+07	4.47468e+07	3.91998e+07	4.80447e+07	3.61613e+07
143	Com_1636_pos	(2,6-dimethylmorpholino)(1-methyl-5-nitro-1H-pyrazol-4-yl)methanone	C11 H16 N4 O4	290.097	1.92	291.104	Invalid mass	No results	No results	5.05825e+06	4.00258e+06	4.34184e+06	7.80499e+06	6.95065e+06	6.44202e+06	3.6191e+06	4.023e+06	4.02668e+06	2.44558e+07	3.40633e+07	3.1272e+07
144	Com_1640_pos	N1,N10-Dicoumaroyl spermidine	C25 H31 N3 O4	437.231	5.283	438.238	No results	No results	Full match	2.82872e+07	2.66794e+07	2.63632e+07	3.99681e+07	4.33676e+07	3.84224e+07	1.09139e+08	1.16073e+08	1.12502e+08	2.15654e+07	2.19841e+07	2.00855e+07
145	Com_1675_pos	Methyl vanillate	C9 H10 O4	182.058	5.274	183.065	No results	Full match	Full match	7.49565e+07	6.93972e+07	6.73438e+07	9.84091e+07	9.62529e+07	8.47324e+07	8.0956e+07	8.64151e+07	7.33626e+07	4.9001e+07	5.62783e+07	5.14331e+07
146	Com_1723_pos	L-Methionine Methyl Ester	C6 H13 N O2 S	163.067	1.211	164.074	No results	No results	Full match	2.14074e+07	2.33194e+07	2.34677e+07	1.73843e+07	1.67153e+07	1.72535e+07	7.4149e+06	7.14065e+06	6.99024e+06	3.42606e+07	3.49923e+07	2.39602e+07
147	Com_1726_pos	Benzoic acid	C7 H6 O2	122.037	5.269	123.044	No results	Full match	Full match	8.43417e+07	8.85797e+07	8.85006e+07	7.00434e+07	7.22628e+07	7.02783e+07	7.42537e+07	8.35644e+07	9.34963e+07	4.43931e+07	4.41223e+07	4.12217e+07
148	Com_1734_pos	4-(3-methoxyphenyl)-4-methyl-2,6-dioxopiperidine-3,5-dicarbonitrile	C15 H13 N3 O3	300.118	5.133	301.125	Invalid mass	No results	No results	6.87729e+06	7.89113e+06	7.04755e+06	3.04353e+07	4.84883e+07	3.28894e+07	2.35104e+07	1.81294e+07	2.4338e+07	3.41631e+07	2.22182e+07	2.43756e+07
149	Com_1745_pos	4-(4-methoxyphenyl)-6-pyridin-4-yl-1,3,5-triazin-2(3H)-one	C15 H12 N4 O2	298.102	5.246	299.11	Invalid mass	No results	No results	1.65432e+07	1.43233e+07	1.73329e+07	2.19852e+07	2.34729e+07	2.40909e+07	2.86381e+07	3.01007e+07	2.20475e+07	3.37199e+07	3.63727e+07	3.74726e+07
150	Com_1763_pos	4-methoxy-6-(prop-2-en-1-yl)-2H-1,3-benzodioxole	C11 H12 O3	192.079	5.368	193.086	Full match	No results	Full match	1.61699e+07	1.59378e+07	1.37518e+07	1.57238e+07	1.78685e+07	1.10703e+07	1.49807e+07	1.7336e+07	1.30791e+07	2.23555e+07	2.5414e+07	2.4218e+07
151	Com_1777_pos	Ouabain	C29 H44 O12	584.281	6.098	585.288	Full match	No results	No results	4.07473e+07	4.09466e+07	3.95377e+07	8.75487e+07	8.92148e+07	9.5358e+07	6.92456e+07	8.48037e+07	8.0157e+07	3.85169e+07	5.60169e+07	3.25776e+07
152	Com_1780_pos	Diaminopimelic acid	C7 H14 N2 O4	190.095	1.378	191.102	No results	Full match	Full match	1.15379e+07	1.58742e+07	1.8134e+07	1.60276e+07	1.92363e+07	1.64686e+07	1.86906e+07	1.74863e+07	2.21069e+07	3.53892e+07	3.24444e+07	2.89636e+07
153	Com_1783_pos	Methionine sulfoxide	C5 H11 N O3 S	148.019	1.342	149.027	No results	Invalid mass	No match	5.98689e+07	5.0208e+07	5.18796e+07	8.6734e+07	9.39064e+07	8.9018e+07	3.38115e+07	3.31221e+07	4.11902e+07	3.93499e+07	4.42929e+07	3.93318e+07
154	Com_1784_pos	Raffinose	C18 H32 O16	504.169	1.368	505.176	No results	No results	Full match	2.63826e+07	3.66394e+07	3.53766e+07	8.9645e+07	6.77075e+07	8.07063e+07	1.02583e+08	1.03916e+08	1.0423e+08	5.73676e+07	6.02762e+07	3.99503e+07
155	Com_1799_pos	Cuminaldehyde	C10 H12 O	148.089	6.7	149.096	No results	Full match	No results	8.25251e+07	7.79919e+07	7.36129e+07	8.05352e+07	8.39869e+07	8.37979e+07	8.71098e+07	9.95928e+07	1.0697e+08	6.29704e+07	7.25237e+07	7.0318e+07
156	Com_1832_pos	Muscone	C16 H30 O	260.213	8.328	261.22	No results	Invalid mass	No results	1.01849e+07	9.50007e+06	1.02014e+07	8.6038e+06	8.98644e+06	7.88037e+06	6.49254e+06	6.78145e+06	6.82723e+06	2.3393e+07	2.53141e+07	2.60585e+07
157	Com_1843_pos	Stiripentol	C14 H18 O3	216.113	6.116	217.12	Invalid mass	No results	No results	7.82945e+06	6.7188e+06	3.74728e+06	1.28441e+07	1.25529e+07	1.22202e+07	5.02967e+06	4.66298e+06	3.93892e+06	2.6653e+07	2.49251e+07	2.38693e+07
158	Com_1854_pos	(2R,3S,4S,5R,6R)-2-(hydroxymethyl)-6-(2-phenylethoxy)oxane-3,4,5-triol	C14 H20 O6	324.118	5.607	325.126	Invalid mass	Invalid mass	No results	5.12419e+07	4.84241e+07	4.77624e+07	4.73389e+07	5.24896e+07	4.83888e+07	7.76115e+07	8.02498e+07	9.08445e+07	4.81066e+07	5.459e+07	5.43436e+07
159	Com_1866_pos	N'-{6-[(5-chloro-3-pyridyl)oxy]-3-pyridyl}-N,N-dimethyliminoformamide	C13 H13 Cl N4 O	276.081	1.458	277.088	Invalid mass	No results	No results	4.9465e+07	5.10372e+07	4.8746e+07	2.74639e+07	2.75196e+07	2.74507e+07	8.25625e+07	9.97894e+07	9.18163e+07	2.29312e+07	1.83123e+07	1.75604e+07
160	Com_1867_pos	HPK	C17 H28 N6 O4	380.217	6.09	381.224	Full match	No results	No results	8.08158e+06	7.74651e+06	8.47746e+06	9.52015e+06	9.8061e+06	1.05353e+07	3.57902e+06	4.00956e+06	3.72057e+06	3.62948e+07	3.8709e+07	3.23492e+07
161	Com_1871_pos	methyl 4-methyl-2-oxo-2H-pyran-6-carboxylate	C8 H8 O4	168.042	1.353	169.049	Full match	No results	Full match	5.17863e+07	4.08473e+07	2.88124e+07	5.6519e+07	2.99258e+07	5.50589e+07	2.67733e+07	6.43032e+07	8.44512e+07	2.51663e+07	2.93232e+07	2.80982e+07
162	Com_1906_pos	(+/-)-CP 47,497-C7-Hydroxy metabolite	C21 H34 O3	334.25	8.255	335.257	No results	Full match	No results	5.23314e+07	4.1935e+07	5.33118e+07	4.99681e+07	4.51008e+07	4.45816e+07	5.19883e+07	3.45622e+07	3.563e+07	5.03756e+07	3.79498e+07	5.77814e+07
163	Com_1917_pos	6-Pentyl-2H-pyran-2-one	C10 H14 O2	166.1	5.868	167.107	Full match	No results	Full match	1.57622e+07	1.44904e+07	1.69617e+07	3.80656e+07	3.74095e+07	3.86842e+07	2.24014e+07	2.28048e+07	2.15764e+07	3.62789e+07	3.44052e+07	3.79085e+07
164	Com_1931_pos	Bakuchiol	C18 H24 O	256.182	6.774	257.189	No results	No results	Full match	817592	3.58675e+06	3.00669e+06	5.86042e+06	5.98136e+06	6.10827e+06	932196	805138	903295	2.53658e+07	2.34287e+07	2.5081e+07
165	Com_1949_pos	6-Methylcoumarin	C10 H8 O2	160.052	5.371	161.06	No results	No results	Full match	1.50588e+07	2.27351e+07	1.38042e+07	2.09847e+07	1.9918e+07	1.43829e+07	1.70942e+07	1.85436e+07	2.33979e+07	2.51878e+07	2.58975e+07	1.69108e+07
166	Com_1954_pos	汐-Cyclodextrin	C36 H60 O30	990.326	1.427	991.335	No results	Invalid mass	No results	2.1663e+06	2.38855e+06	2.15136e+06	8.5923e+07	7.46013e+07	6.8616e+07	2.59561e+06	3.91279e+06	2.93271e+06	1.0314e+07	1.32364e+07	9.32923e+06
167	Com_1964_pos	1,7-Diphenylhept-4-en-3-one	C19 H20 O	247.12	5.103	248.128	No results	Invalid mass	No results	1.66261e+06	1.8767e+06	1.74176e+06	1.20093e+06	1.24063e+06	763673	1.86432e+06	2.07142e+06	1.4259e+06	1.29549e+07	1.54769e+07	1.55581e+07
168	Com_1965_pos	TQH	C15 H24 N6 O6	402.185	5.871	403.194	Invalid mass	No results	No results	3.592e+07	3.46196e+07	3.28714e+07	2.86007e+07	2.64905e+07	2.85806e+07	2.5253e+07	2.69763e+07	2.58576e+07	3.79339e+07	3.48113e+07	3.21913e+07
169	Com_1976_pos	Curcumol	C15 H24 O2	236.177	5.972	219.174	No results	No results	Full match	8.10526e+06	8.03561e+06	7.60859e+06	1.16716e+07	1.11338e+07	1.2084e+07	1.47765e+07	1.4584e+07	1.71798e+07	1.91024e+07	2.00748e+07	1.84604e+07
170	Com_1981_pos	Anacardic Acid	C22 H36 O3	348.265	9.553	349.273	No results	No results	Full match	7.27669e+06	6.3188e+06	7.66488e+06	4.09184e+06	2.69123e+06	4.92105e+06	4.57321e+06	3.82975e+06	5.59121e+06	2.59311e+07	1.78532e+07	2.03744e+07
171	Com_2027_pos	13,14-dihydro Prostaglandin E1	C20 H36 O5	338.243	6.289	339.25	Invalid mass	No results	No results	1.65648e+06	1.16297e+06	1.9578e+06	1.15218e+06	1.08487e+06	1.16486e+06	1.03141e+06	1.00128e+06	853841	9.52164e+06	1.19793e+07	1.11117e+07
172	Com_2044_pos	O1-(2,6-dichlorobenzyl)-4-methoxybenzene-1-carbohydroximamide	C15 H14 Cl2 N2 O2	324.045	5.032	325.052	Invalid mass	No results	No results	3.16417e+07	3.42854e+07	3.48323e+07	1.16126e+07	9.67415e+06	1.32652e+07	8.55184e+07	8.93051e+07	8.60864e+07	1.00597e+07	1.021e+07	9.38314e+06
173	Com_2066_pos	LysoPC 16:1	C24 H48 N O7 P	493.317	8.492	494.325	No results	No results	Full match	6.65271e+07	6.58132e+07	7.1264e+07	1.46785e+06	1.31246e+06	1.72917e+06	5.72923e+06	7.01081e+06	6.81174e+06	1.82283e+07	1.86149e+07	1.53118e+07
174	Com_2080_pos	Ferulaldehyde	C10 H10 O3	178.063	5.597	179.07	No results	No results	Full match	1.16067e+07	9.33433e+06	1.35093e+07	1.53655e+07	1.37466e+07	1.63438e+07	1.39202e+07	1.75919e+07	1.66816e+07	2.06065e+07	2.62843e+07	2.68982e+07
175	Com_2103_pos	N-(9-oxodecyl)acetamide	C12 H23 N O2	213.173	6.105	214.18	Full match	No results	No results	5.77839e+07	5.88494e+07	5.95527e+07	7.77174e+07	6.9459e+07	7.23839e+07	7.16863e+07	7.18548e+07	6.79357e+07	4.19722e+07	4.36759e+07	4.4281e+07
176	Com_2117_pos	1-Deoxynojirimycin	C6 H13 N O4	163.085	1.354	164.092	No results	No results	Full match	1.73415e+07	2.47681e+07	2.44728e+07	2.32092e+07	2.41317e+07	4.09402e+07	8.0035e+07	5.8636e+07	8.61683e+07	4.63704e+07	3.24501e+07	3.34853e+07
177	Com_2120_pos	Oleuropein	C25 H32 O13	540.182	5.613	541.19	No results	No results	Full match	6.71443e+06	5.22712e+06	6.05955e+06	1.10066e+07	7.95946e+06	9.66853e+06	1.16792e+07	1.41935e+07	1.39549e+07	3.05549e+07	2.64534e+07	2.49188e+07
178	Com_2126_pos	Ala-Val	C8 H16 N2 O3	188.116	2.604	189.123	No results	Full match	Full match	1.34893e+06	1.19848e+06	1.28024e+06	1.22864e+06	916834	1.28667e+06	651603	928105	611563	1.81064e+07	1.71942e+07	1.58505e+07
179	Com_2127_pos	3-Butylidenephthalide	C12 H12 O2	188.084	5.357	189.091	No results	No results	Full match	1.20702e+07	6.75401e+06	1.07557e+07	1.35965e+07	1.14132e+07	7.69191e+06	1.70935e+07	1.37717e+07	2.65501e+07	1.85605e+07	1.51303e+07	2.66291e+07
180	Com_2139_pos	4-(2,3-dihydro-1,4-benzodioxin-6-yl)-1,2-diphenylbut-2-ene-1,4-dione	C24 H18 O4	352.113	5.827	353.12	Invalid mass	No results	No results	6.89688e+07	6.49127e+07	6.58836e+07	5.21082e+07	5.14051e+07	4.72049e+07	1.661e+07	1.60168e+07	1.77035e+07	3.00377e+07	3.1353e+07	3.13521e+07
181	Com_2140_pos	Schisandrin C	C22 H24 O6	384.156	5.398	385.163	No results	No results	Full match	1.30251e+07	1.29547e+07	1.39224e+07	1.73699e+07	1.7021e+07	1.81082e+07	2.16021e+07	2.33027e+07	2.00716e+07	2.51497e+07	3.29385e+07	2.34973e+07
182	Com_2148_pos	gamma,gamma-Dimethylallyl pyrophosphate	C5 H12 O7 P2	246.007	1.11	247.014	No results	No results	Full match	1.54369e+07	1.68289e+07	1.64055e+07	2.40638e+07	2.16292e+07	2.26687e+07	1.0279e+07	1.88354e+07	1.55084e+07	2.39628e+07	2.65723e+07	3.64097e+07
183	Com_2149_pos	Argininosuccinic acid	C10 H18 N4 O6	290.122	1.411	291.129	No results	Full match	Full match	1.3602e+07	1.13096e+07	1.18997e+07	1.92141e+07	2.04027e+07	2.13378e+07	1.11857e+07	1.18147e+07	1.22627e+07	2.67489e+07	2.74973e+07	2.80087e+07
184	Com_2155_pos	carbamazepine-d10	C15 H2 [2]H10 N2 O	246.161	7.468	493.329	Invalid mass	No results	No results	7.58017e+06	7.52479e+06	9.18268e+06	1.36457e+07	1.17717e+07	1.06384e+07	8.12946e+07	7.61294e+07	5.98223e+07	2.03391e+07	2.00552e+07	2.17049e+07
185	Com_2173_pos	PC (14:1e/4:0)	C26 H52 N O7 P	521.348	9.387	522.355	No results	Full match	Full match	5.23759e+07	4.33501e+07	4.68471e+07	1.30458e+07	1.46299e+07	1.46422e+07	7.40639e+07	5.82687e+07	5.64904e+07	3.50441e+07	3.36211e+07	3.1713e+07
186	Com_2176_pos	Cytosine	C4 H5 N3 O	111.043	1.426	112.051	No results	Full match	Full match	2.35763e+07	2.17775e+07	1.96679e+07	2.23801e+07	2.09787e+07	2.11419e+07	1.99833e+07	1.83587e+07	2.36271e+07	2.37781e+07	2.05657e+07	2.32282e+07
187	Com_2225_pos	ethyl 1-(2-cyano-3-fluorophenyl)-5-methyl-1H-pyrazole-3-carboxylate	C14 H12 F N3 O2	273.095	1.426	274.103	Invalid mass	Invalid mass	No results	1.28464e+07	1.06431e+07	1.30274e+07	1.85442e+07	1.99311e+07	2.06743e+07	1.01954e+07	1.07114e+07	1.17713e+07	2.4238e+07	2.47251e+07	2.57705e+07
188	Com_2234_pos	5-[4-(phenylsulfonyl)phenyl]-1H-pyrazole	C15 H12 N2 O2 S	306.04	3.904	307.047	Invalid mass	No results	No results	2.92958e+06	2.9232e+06	2.811e+06	7.28718e+06	7.02608e+06	7.40323e+06	2.16524e+06	2.11584e+06	2.40683e+06	2.46206e+07	2.82645e+07	2.80818e+07
189	Com_2238_pos	Prunin	C21 H22 O10	434.121	5.433	457.11	No results	Full match	Full match	2.32899e+07	1.73201e+07	2.56966e+07	1.23573e+07	1.544e+07	1.38861e+07	3.09261e+07	7.96469e+07	3.03229e+07	2.2644e+07	2.0426e+07	1.32584e+07
190	Com_2268_pos	(2S)-2-(2-hydroxypropan-2-yl)-2H,3H,7H-furo[3,2-g]chromen-7-one	C14 H14 O4	246.086	6.137	247.094	Invalid mass	Invalid mass	No results	5.77496e+07	4.91389e+07	5.30648e+07	5.36262e+07	5.40549e+07	5.91153e+07	5.60244e+07	5.74237e+07	6.08544e+07	2.86083e+07	2.85773e+07	2.78781e+07
191	Com_2295_pos	N-(9H-Purin-6-ylcarbamoyl)threonine	C10 H12 N6 O4	280.091	5.214	281.099	No results	No results	Full match	8.31473e+06	7.26127e+06	7.46835e+06	9.67574e+06	9.02451e+06	7.39444e+06	1.81598e+07	2.15204e+07	1.10214e+07	2.47102e+07	3.04003e+07	2.7553e+07
192	Com_2305_pos	N-{6-[4-(tert-butyl)phenoxy]-3-pyridinyl}-N'-(2-thienyl)urea	C20 H21 N3 O2 S	389.108	5.452	390.115	Invalid mass	No results	No results	8.96098e+06	7.5766e+06	6.57844e+06	3.16079e+06	3.37351e+06	2.3677e+06	1.31895e+07	1.68009e+07	1.77773e+07	1.90029e+07	1.64821e+07	1.91603e+07
193	Com_2340_pos	Securinine	C13 H15 N O2	217.106	1.38	218.113	No results	Invalid mass	No match	4.35947e+06	4.13142e+06	4.16278e+06	2.37726e+06	2.75265e+06	2.57559e+06	2.93292e+06	2.86783e+06	3.03115e+06	2.01209e+07	1.76289e+07	1.61878e+07
194	Com_2344_pos	L-Homocystine	C8 H16 N2 O4 S2	268.055	2.019	269.062	No results	No results	Full match	4.40388e+06	4.07886e+06	4.53843e+06	1.19858e+07	1.14351e+07	1.15346e+07	6.49855e+06	6.79203e+06	4.23629e+06	2.15692e+07	2.2052e+07	1.87327e+07
195	Com_2358_pos	Norbutorphanol	C16 H21 N O2	259.152	5.062	260.16	No results	Invalid mass	No results	1.83683e+06	1.97282e+06	1.99414e+06	1.38474e+06	1.65094e+06	2.20959e+06	2.0226e+06	2.18083e+06	2.42994e+06	1.81961e+07	2.08595e+07	2.06823e+07
196	Com_2384_pos	Azetidine-2-carboxylic acid	C4 H7 N O2	101.048	1.326	102.055	No results	No results	Full match	6.07429e+07	5.68083e+07	5.83015e+07	5.53237e+07	2.23689e+07	5.48907e+07	4.4941e+07	4.45405e+07	4.033e+07	4.01849e+07	3.8302e+07	3.21083e+07
197	Com_2406_pos	Stachydrine	C7 H13 N O2	143.095	1.441	144.102	No results	No results	Full match	2.2711e+07	2.12002e+07	2.58239e+07	1.60357e+07	1.75232e+07	1.6294e+07	1.73023e+07	2.23877e+07	2.20606e+07	2.04437e+07	2.4883e+07	2.1775e+07
198	Com_2433_pos	4,6,8-trihydroxy-7-methoxy-3-methyl-3,4-dihydro-1H-2-benzopyran-1-one	C11 H12 O6	258.073	1.355	259.08	Invalid mass	No results	No results	1.52633e+07	2.42083e+07	2.60721e+07	3.54074e+07	3.90435e+07	3.37244e+07	5.95274e+07	7.08659e+07	7.44831e+07	1.4303e+07	2.34806e+07	1.71548e+07
199	Com_2439_pos	Indole	C8 H7 N	117.058	4.927	118.065	No results	Full match	Full match	1.89761e+07	2.00301e+07	1.90525e+07	1.32741e+07	1.22191e+07	1.15648e+07	7.11666e+06	7.58274e+06	6.79394e+06	2.22517e+07	2.42758e+07	2.29995e+07
200	Com_2478_pos	ethyl 3-oxo-5,6-diphenyl-2,3-dihydropyridazine-4-carboxylate	C19 H16 N2 O3	358.066	5.358	359.073	Invalid mass	No results	No results	2.8095e+07	2.26571e+07	2.3839e+07	2.6827e+07	2.88418e+07	2.93664e+07	2.1364e+07	7.14195e+07	7.03411e+07	1.42065e+07	1.41192e+07	1.30076e+07
201	Com_2490_pos	Neoprzewaquinone A	C36 H28 O6	556.191	5.675	557.197	No results	No results	Full match	5.18892e+06	5.92698e+06	3.89995e+06	4.74587e+06	5.76985e+06	5.2644e+06	587975	513736	592797	1.778e+07	1.53666e+07	1.43348e+07
202	Com_2498_pos	Maltotetraose	C24 H42 O21	666.219	1.4	667.228	No results	No results	Full match	9.99188e+06	9.34093e+06	9.39813e+06	6.37737e+07	6.19762e+07	4.75599e+07	3.07748e+07	3.85127e+07	3.25729e+07	1.66395e+07	1.48235e+07	1.54746e+07
203	Com_2501_pos	3-Acetyl-2,5-dimethylfuran	C8 H10 O2	138.068	5.037	139.076	No results	Full match	Full match	7.83072e+06	7.70409e+06	7.10823e+06	1.36026e+07	1.15642e+07	1.11797e+07	8.5275e+06	7.28064e+06	9.26101e+06	2.35611e+07	2.93828e+07	2.65627e+07
204	Com_2502_pos	1,6-dihydroxy-3-methoxy-8-methyl-9H-xanthen-9-one	C15 H12 O5	272.068	5.907	273.075	Full match	Partial match	Full match	1.51461e+07	1.50037e+07	2.62298e+07	1.35869e+07	2.01207e+07	1.84168e+07	1.47713e+07	1.38212e+07	1.46129e+07	2.69933e+07	2.64022e+07	2.06984e+07
205	Com_2510_pos	Isoeugenol	C10 H12 O2	164.084	5.336	165.091	No results	No results	Full match	1.69093e+07	1.41881e+07	1.6467e+07	1.73616e+07	1.41122e+07	1.86519e+07	1.28082e+07	1.74919e+07	1.88641e+07	2.43687e+07	1.71031e+07	2.87305e+07
206	Com_2516_pos	1-(3-ethyl-2,4-dihydroxy-6-methoxyphenyl)butan-1-one	C13 H18 O4	198.126	6.127	199.133	Invalid mass	No results	No results	1.23938e+07	1.11516e+07	1.18244e+07	2.11019e+07	1.74449e+07	2.23003e+07	1.18085e+07	1.49632e+07	1.08268e+07	4.62551e+07	3.96172e+07	5.20403e+07
207	Com_2520_pos	iP9G	C16 H23 N5 O5	365.169	5.583	366.176	No results	No results	Full match	3.93353e+06	2.825e+06	3.71712e+06	7.76335e+06	7.30348e+06	6.58219e+06	3.39541e+06	3.62336e+06	2.95947e+06	1.64675e+07	1.89522e+07	1.6171e+07
208	Com_2534_pos	1-[4-(2,4-dichlorophenoxy)phenyl]-3,3-di(methylthio)prop-2-en-1-one	C17 H14 Cl2 O2 S2	318.037	5.318	319.044	Invalid mass	No match	No match	1.9222e+07	2.06483e+07	1.9338e+07	2.93379e+07	2.82603e+07	2.30484e+07	2.81959e+07	1.06882e+07	6.08814e+06	3.59067e+07	2.55043e+07	3.66273e+07
209	Com_2544_pos	myricetin 3-O-beta-D-galactopyranoside	C21 H20 O13	480.09	5.29	481.097	Full match	No results	Full match	1.03711e+07	5.69066e+07	5.15798e+07	3.04923e+07	3.07732e+07	3.09232e+07	6.41385e+06	6.24029e+06	5.32719e+07	4.01794e+07	2.7004e+07	2.9671e+07
210	Com_2588_pos	Tianshic acid	C18 H37 N O5	347.267	6.338	348.274	No results	No results	Full match	6.88693e+06	7.05034e+06	7.93502e+06	9.16592e+06	7.40343e+06	6.43919e+06	3.02188e+06	4.81363e+06	3.01984e+06	1.91058e+07	1.94367e+07	1.92569e+07
211	Com_2594_pos	p-Coumaric Acid	C9 H8 O3	164.047	5.556	165.055	No results	No results	Full match	4.3091e+06	4.45571e+06	3.56478e+06	6.70005e+06	6.51872e+06	8.11594e+06	7.06653e+06	7.80865e+06	7.4984e+06	1.04321e+07	1.3687e+07	1.72925e+07
212	Com_2619_pos	1-Acetylimidazole	C5 H6 N2 O	128.059	1.373	129.066	No results	Invalid mass	No match	3.00613e+07	9.40189e+06	2.95968e+07	3.76267e+07	5.9168e+07	5.63592e+07	1.21892e+07	1.39484e+07	1.2606e+07	2.30128e+07	2.71753e+07	2.14466e+07
213	Com_2626_pos	Trigonelline	C7 H7 N O2	137.048	1.396	138.055	No results	Full match	Full match	2.67129e+07	2.53421e+07	2.25645e+07	3.89477e+07	3.70304e+07	2.61642e+07	5.80507e+07	4.23539e+07	6.80486e+07	1.72098e+07	1.36476e+07	2.17016e+07
214	Com_2652_pos	PC (2:0/16:2)	C26 H48 N O8 P	533.312	6.79	534.319	No results	Full match	No results	8.55076e+06	7.66564e+06	7.19971e+06	1.89818e+07	1.95718e+07	2.06254e+07	1.58083e+07	1.67046e+07	1.7041e+07	1.96151e+07	1.80213e+07	1.67424e+07
215	Com_2713_pos	3-Methyl-2-Oxobutanoic Acid	C5 H8 O3	116.047	1.362	117.055	No results	No results	Full match	2.43602e+07	2.58568e+07	2.9004e+07	3.12936e+07	2.48311e+07	2.59284e+07	3.37735e+07	3.23044e+07	2.796e+07	2.5507e+07	2.99322e+07	2.57424e+07
216	Com_2724_pos	8-Chlro-1-tetrahydronorharmanone	C11 H9 Cl N2 O	220.04	1.308	463.069	No results	No results	Full match	7.19879e+06	1.43184e+07	7.09604e+06	1.63889e+07	1.19862e+07	1.53174e+07	1.06692e+07	9.02893e+06	8.37291e+06	3.06338e+07	2.87488e+07	1.88405e+07
217	Com_2745_pos	N-(4-butyl-2-methylphenyl)-N'-[4-(4-methylpiperazino)phenyl]urea	C23 H32 N4 O	380.253	6.775	381.26	Invalid mass	No results	No results	3.87342e+06	3.05103e+06	3.84408e+06	8.40346e+06	8.18513e+06	8.47358e+06	4.20949e+06	4.69185e+06	4.98947e+06	2.08153e+07	1.96472e+07	1.92963e+07
218	Com_2786_pos	Ganoderiol A	C30 H46 O2	438.35	8.79	439.357	No results	No results	Full match	482719	311323	246613	781514	586328	775710	2.4682e+06	2.37799e+06	508267	7.08384e+06	8.92415e+06	7.39297e+06
219	Com_2823_pos	S-(5-Adenosy)-L-Homocysteine	C14 H20 N6 O5 S	384.121	5.294	385.128	No results	No results	Full match	6.13275e+06	5.13767e+06	5.40634e+06	8.35958e+06	5.83965e+06	1.9793e+07	6.30929e+06	1.11307e+07	9.10438e+06	4.90221e+06	3.10811e+06	3.4487e+06
220	Com_2880_pos	Targinine	C7 H16 N4 O2	188.127	1.294	189.134	No results	Full match	Full match	1.24765e+07	1.31116e+07	1.44025e+07	1.32305e+07	1.3985e+07	1.92541e+07	2.77454e+06	3.05615e+06	3.0228e+06	2.0897e+07	1.814e+07	1.85941e+07
221	Com_2909_pos	5,7-dihydroxy-3-(4-hydroxyphenyl)-4H-chromen-4-one	C15 H10 O5	270.052	5.307	271.059	Full match	Partial match	Full match	2.35632e+07	2.74946e+07	2.12948e+07	2.84973e+07	2.50753e+07	2.28465e+07	2.82263e+07	2.96246e+07	2.73925e+07	2.24648e+07	2.95867e+07	2.70768e+07
222	Com_2932_pos	trans-Anethole	C10 H12 O	148.089	5.786	149.096	No results	Full match	No results	3.76011e+06	3.58325e+06	4.38796e+06	1.1923e+07	1.45339e+07	1.20875e+07	4.04134e+06	3.88407e+06	3.86478e+06	1.40821e+07	1.34235e+07	1.63357e+07
223	Com_2962_pos	gamma-Glutamyltyrosine	C14 H18 N2 O6	310.116	4.972	311.123	No results	Full match	No results	4.45592e+07	4.78612e+07	4.44271e+07	4.30322e+06	4.44914e+06	4.23725e+06	7.40184e+06	8.35351e+06	8.50959e+06	9.09804e+06	9.32079e+06	9.84217e+06
224	Com_2974_pos	3-(5-phenyl-1,3-oxazol-2-yl)-4-(trifluoromethyl)pyridine	C15 H9 F3 N2 O	580.121	1.564	291.068	Invalid mass	No results	No results	4.0399e+07	3.7163e+07	3.48789e+07	4.31452e+07	4.0295e+07	3.92891e+07	3.97468e+07	4.79946e+07	5.09616e+07	3.71449e+07	4.06433e+07	3.5267e+07
225	Com_2976_pos	Vitamin A	C20 H30 O	286.229	6.135	287.236	No results	No results	Full match	1.92748e+06	2.98154e+06	2.12918e+06	4.58722e+06	5.47344e+06	4.73457e+06	3.21471e+06	3.44351e+06	3.77587e+06	1.12934e+07	1.11418e+07	8.96485e+06
226	Com_3024_pos	Glutathione (reduced)	C10 H17 N3 O6 S	307.083	5.034	308.091	No results	Full match	Full match	2.07902e+06	2.90837e+06	2.7741e+06	3.4819e+06	2.18104e+06	4.16807e+06	2.1411e+06	2.32371e+06	2.11267e+06	1.46052e+07	1.52666e+07	1.24415e+07
227	Com_3033_pos	3-(2-thienylmethylidene)chroman-4-one	C14 H10 O2 S	242.04	4.993	243.047	Full match	No results	No results	1.23567e+07	1.56364e+07	1.60429e+07	2.37586e+07	2.32923e+07	2.30922e+07	1.90907e+07	2.09702e+07	1.90411e+07	2.42507e+07	2.74285e+07	2.40532e+07
228	Com_3065_pos	2-Anisic acid	C8 H8 O3	134.037	5.075	135.044	No results	Invalid mass	No results	1.88702e+07	1.78943e+07	1.81853e+07	1.43064e+07	1.26537e+07	1.38213e+07	1.43628e+07	1.39583e+07	1.18659e+07	1.58149e+07	1.79915e+07	2.00032e+07
229	Com_3066_pos	1,4-dihydroxy-1,4-dimethyl-7-(propan-2-ylidene)-decahydroazulen-6-one	C15 H24 O3	234.162	6.153	235.169	Invalid mass	No match	No match	6.30195e+06	5.42997e+06	5.49802e+06	4.48604e+07	4.62998e+07	5.01993e+07	2.7262e+07	3.08409e+07	3.28413e+07	1.55262e+07	1.68106e+07	1.45163e+07
230	Com_3106_pos	Arteannuin	C15 H20 O3	248.136	1.421	249.144	No results	Invalid mass	No results	1.96551e+07	2.12365e+07	2.08196e+07	1.5364e+07	1.66785e+07	1.64262e+07	1.85547e+07	1.58523e+07	1.96721e+07	1.9084e+07	1.66847e+07	1.95541e+07
231	Com_3111_pos	Tuberostemonine	C22 H33 N O4	375.242	7.864	376.25	No results	No results	Full match	1.14987e+06	1.27835e+06	758240	1.57203e+06	1.86371e+06	1.67728e+06	917291	905343	948119	9.93163e+06	9.2991e+06	9.00186e+06
232	Com_3143_pos	4-oxo-5-phenylpentanoic acid	C11 H12 O3	174.068	5.308	175.075	Invalid mass	No results	No match	4.3122e+06	4.32326e+06	5.15189e+06	5.868e+06	3.96852e+06	4.75238e+06	6.71601e+06	5.56059e+06	5.5461e+06	1.26881e+07	8.86918e+06	9.42255e+06
233	Com_3144_pos	Imidazolelactic acid	C6 H8 N2 O3	156.053	1.382	157.061	No results	Full match	No results	7.94899e+06	8.78595e+06	6.71988e+06	1.36609e+07	1.18591e+07	1.14534e+07	5.15814e+06	6.07616e+06	6.68307e+06	1.61915e+07	1.48155e+07	2.77032e+07
234	Com_3148_pos	1,2-dihydroxyheptadec-16-yn-4-yl acetate	C19 H34 O4	308.235	7.139	309.242	Invalid mass	Invalid mass	No results	2.00675e+06	1.68531e+06	1.59092e+06	5.31888e+06	4.81114e+06	4.43493e+06	2.09839e+06	2.11021e+06	1.96102e+06	1.06873e+07	1.20361e+07	1.1716e+07
235	Com_3160_pos	Obacunone	C26 H30 O7	454.199	6.183	455.207	No results	No results	Full match	1.55388e+06	1.52546e+06	1.71067e+06	1.42643e+07	1.36136e+07	1.47328e+07	1.22784e+06	790893	1.01979e+06	1.19058e+07	1.37767e+07	1.07372e+07
236	Com_3162_pos	Schizandrol B	C23 H28 O7	416.182	5.441	399.179	No results	No results	Full match	1.97576e+06	1.82079e+06	2.34949e+06	3.44233e+06	3.78753e+06	2.7016e+06	5.76499e+06	4.42444e+06	3.87849e+06	3.59584e+06	3.59914e+06	5.00347e+06
237	Com_3206_pos	Riboflavin	C17 H20 N4 O6	177.078	5.35	377.145	No results	Invalid mass	No results	4.3196e+07	4.03439e+07	4.25225e+07	2.67571e+07	2.86906e+07	2.66143e+07	2.17845e+07	2.11317e+07	2.31706e+07	2.29439e+07	2.57048e+07	2.08715e+07
238	Com_3217_pos	Carnosic acid	C20 H28 O4	332.198	7.483	687.385	No results	No results	Full match	2.99802e+06	2.48405e+06	2.64978e+06	8.33534e+06	8.65163e+06	9.31036e+06	3.08946e+06	1.91451e+07	2.05849e+07	2.5239e+07	2.2268e+07	2.01389e+07
239	Com_3228_pos	tert-Butyl N-[1-(aminocarbonyl)-3-methylbutyl]carbamate	C11 H22 N2 O3	230.162	5.229	231.17	No results	Full match	No results	2.53138e+06	2.27731e+06	1.43715e+06	2.99957e+06	2.15996e+06	2.36112e+06	3.42758e+06	2.57716e+06	2.87005e+06	1.25666e+07	1.30041e+07	1.33399e+07
240	Com_3230_pos	Fragransin A2	C20 H24 O5	344.161	5.496	345.168	No results	No results	Full match	3.58412e+06	4.65942e+06	3.99955e+06	4.4936e+06	2.71146e+06	4.63919e+06	6.20469e+06	4.73254e+06	3.85963e+06	8.10791e+06	8.17631e+06	8.90323e+06
241	Com_3250_pos	N,N-Dimethylarginine	C8 H18 N4 O2	202.143	1.375	203.15	No results	Full match	Full match	2.01692e+07	2.07965e+07	2.06041e+07	1.50781e+07	1.38705e+07	1.17284e+07	1.01094e+07	9.66047e+06	1.12893e+07	2.10301e+07	2.1272e+07	2.24948e+07
242	Com_3251_pos	Xanthoxyline	C10 H12 O4	196.073	5.555	197.081	No results	Full match	Full match	8.7378e+06	1.01166e+07	9.39134e+06	1.28315e+07	1.11675e+07	1.46432e+07	1.31722e+07	1.21813e+07	1.29151e+07	1.64283e+07	2.07167e+07	1.63617e+07
243	Com_3256_pos	4-Methylcatechol	C7 H8 O2	124.053	5.237	107.049	No results	No results	Full match	2.72934e+07	2.49983e+07	2.73129e+07	3.85247e+07	3.26735e+07	3.92687e+07	2.04356e+07	2.96643e+07	3.46265e+07	2.14957e+07	2.95778e+07	2.4622e+07
244	Com_3260_pos	1-adamantyl(piperidino)methanone	C16 H25 N O	247.191	8.091	248.198	Invalid mass	No results	No results	3.09607e+07	3.09899e+07	3.10021e+07	3.45453e+07	3.22576e+07	3.32681e+07	4.12258e+07	3.95573e+07	4.30752e+07	2.78199e+07	3.09899e+07	2.95181e+07
245	Com_3270_pos	Cannabidiolic acid	C22 H30 O4	358.211	6.719	359.218	No results	Invalid mass	No results	4.60756e+06	6.27336e+06	4.88859e+06	7.7457e+06	5.96841e+06	1.10568e+07	4.97328e+06	5.4473e+06	6.36195e+06	1.09763e+07	1.17805e+07	1.03829e+07
246	Com_3271_pos	Heptadecanoic Acid	C17 H34 O2	292.24	8.555	293.247	Invalid mass	No match	No match	2.40044e+06	2.59501e+06	2.52064e+06	4.29634e+06	4.68671e+06	3.91942e+06	3.05446e+06	2.98642e+06	3.20033e+06	1.07083e+07	1.32284e+07	1.25251e+07
247	Com_3287_pos	Succinic anhydride	C4 H4 O3	100.016	1.39	101.023	No results	No results	Full match	1.37454e+07	1.07117e+07	1.0717e+07	1.17441e+07	1.03923e+07	8.87032e+06	8.88711e+06	1.09209e+07	1.08066e+07	1.26999e+07	1.62839e+07	1.21129e+07
248	Com_3311_pos	NNK	C10 H13 N3 O2	207.102	1.133	208.109	No results	No results	Full match	1.55415e+07	3.48944e+06	1.09512e+07	2.71723e+07	2.29914e+07	2.21427e+07	1.5614e+07	1.40071e+07	1.72437e+07	1.78299e+07	2.64281e+07	1.76973e+07
249	Com_3329_pos	Trachelogenin	C21 H24 O7	388.152	5.764	389.159	No results	No results	Full match	3.56597e+07	3.74521e+07	3.22689e+07	3.16387e+07	3.177e+07	3.13655e+07	4.78637e+07	4.44388e+07	5.17166e+07	1.67423e+07	1.00846e+07	1.1747e+07
250	Com_3358_pos	TBHQ	C10 H14 O2	166.1	5.613	167.107	No results	No results	Full match	1.66554e+07	1.47789e+07	1.70465e+07	2.64041e+07	2.41788e+07	2.90635e+07	1.79416e+07	2.12331e+07	2.29484e+07	1.92336e+07	2.03006e+07	1.95284e+07
251	Com_3377_pos	D-(+)-Camphor	C10 H16 O	152.12	6.054	153.128	No results	Full match	Full match	6.27759e+06	6.11645e+06	6.78583e+06	1.78362e+07	1.81426e+07	1.84383e+07	1.42286e+07	1.42026e+07	1.36423e+07	1.83499e+07	1.81194e+07	1.86172e+07
252	Com_3416_pos	Saxitoxin	C10 H17 N7 O4	321.12	5.145	322.128	No results	Invalid mass	No results	2.96686e+06	3.00154e+06	2.90054e+06	1.69346e+06	1.49018e+06	1.98353e+06	2.04465e+06	2.24241e+06	2.1458e+06	1.14589e+07	1.15472e+07	1.33485e+07
253	Com_3465_pos	N7-Methylguanosine	C11 H17 N5 O5	299.123	5.351	300.13	No results	No results	Full match	1.29456e+07	1.32886e+07	1.28243e+07	4.31017e+07	4.16888e+07	4.33888e+07	2.24196e+07	2.04186e+07	2.0079e+07	2.23758e+07	2.12518e+07	2.14433e+07
254	Com_3476_pos	Acetophenone	C8 H8 O	120.058	5.757	121.065	No results	Full match	No results	7.33547e+06	9.50081e+06	6.71635e+06	6.09962e+06	6.36071e+06	6.03756e+06	5.65489e+06	5.45989e+06	5.46026e+06	1.20433e+07	1.41267e+07	1.24271e+07
255	Com_3520_pos	2,5-bis(4-hydroxy-3-methoxyphenyl)-3,4-dimethyloxolan-3-ol	C20 H24 O6	342.146	5.367	343.153	Invalid mass	No results	No match	4.64082e+06	4.9622e+06	5.30976e+06	3.34526e+06	2.91879e+06	3.39921e+06	6.47024e+06	6.8825e+06	7.06495e+06	6.37349e+06	1.0716e+07	7.96933e+06
256	Com_3532_pos	Liquidambaric acid	C30 H46 O3	454.344	8.013	455.352	No results	Full match	Full match	1.40038e+07	1.26571e+07	1.40482e+07	3.08213e+07	3.09384e+07	3.19242e+07	9.32619e+06	8.8058e+06	8.31823e+06	2.09396e+07	2.31044e+07	2.12097e+07
257	Com_3575_pos	3-(4-hydroxy-3-methoxyphenyl)propanoic acid	C10 H12 O4	178.063	5.428	179.07	Invalid mass	No match	No match	3.18583e+07	3.4339e+07	2.85166e+07	2.42011e+07	2.31452e+07	2.71559e+07	3.17145e+07	3.35492e+07	3.52267e+07	1.89028e+07	2.30493e+07	1.81343e+07
258	Com_3579_pos	Furanodiene	C15 H20 O	216.151	6.259	217.158	No results	No results	Full match	6.7466e+06	5.86904e+06	6.11171e+06	1.69948e+07	1.91287e+07	1.76259e+07	1.01503e+07	1.14201e+07	9.96785e+06	1.41467e+07	1.47895e+07	1.32345e+07
259	Com_3591_pos	2-[5-(2-hydroxypropyl)oxolan-2-yl]propanoic acid	C10 H18 O4	224.102	5.63	225.109	Invalid mass	Invalid mass	No results	1.05487e+07	1.02675e+07	9.81001e+06	1.1622e+07	1.53605e+07	1.35257e+07	8.96153e+06	8.88249e+06	1.03344e+07	1.30911e+07	1.21935e+07	1.28805e+07
260	Com_3628_pos	Threonyl carbamoyl adenosine	C15 H20 N6 O8	412.134	5.194	413.141	No results	No results	Full match	2.30715e+06	2.3828e+06	2.24364e+06	4.0032e+06	4.31433e+06	4.73998e+06	3.14212e+06	2.38563e+06	1.75832e+06	1.11094e+07	5.52186e+06	8.82503e+06
261	Com_3677_pos	Angeloyl-(+)-gomisin K3	C28 H36 O7	484.246	5.989	485.253	No results	No results	Full match	5.2734e+06	5.23562e+06	8.27241e+06	8.12961e+06	8.34891e+06	1.05965e+07	1.30918e+07	1.25417e+07	1.54101e+07	1.11316e+07	1.30418e+07	1.25307e+07
262	Com_3736_pos	Ethyl paraben	C9 H10 O3	166.063	5.693	167.07	No results	Full match	Full match	1.48068e+07	1.45438e+07	2.14678e+07	2.22722e+07	2.11639e+07	2.01323e+07	3.15164e+07	3.26967e+07	3.80827e+07	1.88394e+07	1.92155e+07	1.89878e+07
263	Com_3752_pos	Gly-Tyr-Ala	C14 H19 N3 O5	309.132	4.877	310.139	No results	Full match	Full match	4.29752e+06	3.85781e+06	4.21778e+06	4.40241e+06	4.41207e+06	3.95285e+06	2.59559e+06	2.54229e+06	2.53339e+06	6.2414e+06	6.88545e+06	5.72997e+06
264	Com_3755_pos	Butanedioicacid	C28 H36 O10	532.232	5.908	533.239	No results	No results	Full match	495961	466218	467977	1.08908e+06	1.63869e+06	1.81428e+06	1.07293e+06	1.37058e+06	740424	4.15263e+06	5.00173e+06	6.84089e+06
265	Com_3779_pos	Methyl Palmitate	C17 H34 O2	287.282	6.249	288.289	Invalid mass	Invalid mass	No results	9.43531e+06	7.12364e+06	3.50343e+07	7.88451e+06	8.09039e+06	6.50714e+06	7.56785e+06	1.00798e+07	1.06919e+07	7.49867e+06	8.87907e+06	6.68964e+06
266	Com_3793_pos	6-chloro-5-fluoro-1H-benzo[d]imidazole	C7 H4 Cl F N2	187.033	1.124	188.04	Invalid mass	No results	No results	1.40161e+07	1.71297e+07	1.59827e+07	2.06833e+07	2.37867e+07	2.40816e+07	1.73197e+07	1.92563e+07	1.60148e+07	1.54514e+07	2.59392e+07	2.3672e+07
267	Com_3803_pos	Spermidine	C7 H19 N3	145.158	1.139	146.165	No results	No results	Full match	7.99562e+06	7.70527e+06	2.66758e+07	3.81363e+07	3.80205e+07	8.46742e+06	1.1432e+07	1.17465e+07	1.42008e+07	9.26053e+06	1.04595e+07	1.41288e+07
268	Com_3811_pos	5-trans prostaglandin F2汕	C20 H34 O5	394.233	6.112	395.24	No results	Invalid mass	No results	6.18224e+06	4.55679e+06	3.7243e+06	6.43404e+06	7.39362e+06	5.99848e+06	5.01334e+06	3.32936e+06	5.74934e+06	1.12105e+07	1.27382e+07	9.44435e+06
269	Com_3870_pos	RQH	C17 H29 N9 O5	878.462	9.145	879.469	Invalid mass	No results	No results	9.09236e+06	8.63246e+06	8.14108e+06	1.95958e+07	1.71992e+07	2.21417e+07	1.46368e+07	9.97311e+06	1.20221e+07	1.87058e+07	1.88912e+07	2.05061e+07
270	Com_3971_pos	Epinephrine	C9 H13 N O3	183.089	5.059	184.097	No results	Full match	No results	5.04679e+06	5.50667e+06	4.67122e+06	4.62064e+06	5.80991e+06	6.39694e+06	3.97205e+06	3.77374e+06	3.49216e+06	9.53637e+06	9.85984e+06	9.74833e+06
271	Com_3985_pos	Methyl Eugenol	C11 H14 O2	178.1	5.714	161.096	No results	No results	Full match	1.5409e+07	1.28328e+07	1.46857e+07	2.00916e+07	1.75897e+07	1.76277e+07	1.42036e+07	1.52594e+07	1.86875e+07	1.75295e+07	1.78119e+07	1.85132e+07
272	Com_3989_pos	3-hydroxy-N-(1-hydroxy-4-methylpentan-2-yl)-5-oxo-6-phenylhexanamide	C18 H27 N O4	304.167	5.698	305.173	Invalid mass	No results	No results	4.05183e+06	4.11053e+06	3.88146e+06	2.54668e+06	1.40116e+06	3.15042e+06	2.32641e+06	1.57401e+06	1.46417e+06	4.24795e+06	4.32757e+06	4.74497e+06
273	Com_4017_pos	Valylproline	C10 H18 N2 O3	214.132	4.826	215.139	No results	Full match	Full match	1.19732e+06	1.13527e+06	1.21262e+06	1.46882e+06	1.66179e+06	1.51394e+06	1.24377e+06	1.50361e+06	1.17272e+06	1.00655e+07	8.21087e+06	8.92679e+06
274	Com_4026_pos	(2E,4E)-N-(2-methylpropyl)deca-2,4-dienamide	C14 H25 N O	206.167	9.255	207.174	Invalid mass	No results	No results	2.09785e+07	1.96971e+07	1.8087e+07	2.14226e+07	1.98084e+07	2.37078e+07	3.82411e+07	2.78581e+07	2.76972e+07	2.33056e+07	2.32741e+07	2.47502e+07
275	Com_4028_pos	Milbemectin A4	C32 H46 O7	542.323	6.942	543.331	No results	Full match	No results	705047	623232	836838	1.16612e+06	831732	1.28869e+06	1.2531e+06	1.16176e+06	1.33489e+06	7.40606e+06	8.38957e+06	6.54756e+06
276	Com_4040_pos	Cinnamaldehyde	C9 H8 O	132.058	5.297	133.065	No results	Full match	Full match	1.23715e+07	9.2418e+06	1.10045e+07	7.72853e+06	7.92056e+06	8.77642e+06	1.5042e+07	1.80083e+07	1.37585e+07	1.03828e+07	9.7439e+06	1.17546e+07
277	Com_4061_pos	2-deoxyglucose-6-phosphate	C6 H13 O8 P	244.034	5.53	245.041	No results	No results	Full match	1.45538e+06	1.52502e+06	1.38647e+06	1.77706e+06	1.81411e+06	1.88251e+06	1.60934e+06	1.63374e+06	1.67523e+06	7.69428e+06	6.83041e+06	9.42149e+06
278	Com_4072_pos	Chikusetsusponin Iva	C42 H66 O14	794.442	7.45	795.449	No results	No results	Full match	1.8931e+06	3.77796e+06	3.30873e+06	6.7404e+06	8.18008e+06	7.44823e+06	4.99086e+06	4.29046e+06	5.69771e+06	1.03926e+07	9.28171e+06	8.77076e+06
279	Com_4118_pos	Sauchinone	C20 H20 O6	356.125	5.643	357.132	No results	No results	Full match	5.65347e+06	3.52441e+06	6.07337e+06	6.20407e+06	6.22091e+06	6.97154e+06	7.09397e+06	7.38423e+06	6.91051e+06	1.10855e+07	1.0548e+07	8.8666e+06
280	Com_4119_pos	DNH	C14 H20 N6 O7	362.157	5.017	363.164	Invalid mass	Invalid mass	No results	1.34741e+07	1.46773e+07	1.55158e+07	2.96703e+07	3.3446e+07	3.45939e+07	1.78285e+07	1.845e+07	1.79615e+07	1.89428e+07	2.12003e+07	2.02691e+07
281	Com_4135_pos	3-hydroxy-3-methylpentanedioic acid	C6 H10 O5	184.035	5.101	185.042	Invalid mass	Invalid mass	No results	1.35024e+07	1.5153e+07	1.38939e+07	3.0374e+07	3.30244e+07	3.43686e+07	2.67425e+07	3.00392e+07	2.67376e+07	1.36929e+07	1.57178e+07	1.52357e+07
282	Com_4144_pos	5,7-dihydroxy-2-phenyl-4H-chromen-4-one	C15 H10 O4	254.056	5.073	255.064	Invalid mass	Invalid mass	No results	8.70831e+06	8.96942e+06	5.77727e+06	1.94733e+07	1.1816e+07	1.1297e+07	1.24335e+07	8.09036e+06	8.13118e+06	1.4482e+07	9.23436e+06	1.98796e+07
283	Com_4146_pos	Phe-Pro	C14 H18 N2 O3	262.13	5.221	263.138	No results	No results	Full match	1.98865e+06	2.13144e+06	1.96405e+06	1.3012e+06	1.45632e+06	1.69397e+06	1.68613e+06	1.54069e+06	1.63743e+06	6.30272e+06	6.29583e+06	5.17802e+06
284	Com_4202_pos	4-decyl-3-hydroxy-5-oxooxolane-2,3-dicarboxylic acid	C16 H26 O7	352.154	8.326	353.161	Invalid mass	No results	No results	2.2463e+06	1.79703e+06	1.82744e+06	1.43115e+06	1.87374e+06	1.52616e+06	871334	1.89564e+06	1.1924e+06	9.67457e+06	9.03806e+06	1.10451e+07
285	Com_4206_pos	6-Sialyllactose	C23 H39 N O19	633.209	1.351	634.216	No results	No results	Full match	4.60018e+06	2.01391e+07	1.10182e+06	5.54361e+06	2.82413e+07	2.26177e+07	2.19674e+07	2.42572e+07	2.01018e+07	1.86671e+07	1.86748e+07	1.78328e+07
286	Com_4221_pos	4-Ethylphenol	C8 H10 O	122.073	5.461	123.08	No results	No results	Full match	1.07669e+07	1.01877e+07	1.07649e+07	1.55907e+07	1.25808e+07	1.45631e+07	1.28021e+07	1.23911e+07	1.2936e+07	9.3114e+06	8.93168e+06	1.42525e+07
287	Com_4272_pos	[5-(tert-butyl)-2-thienyl](2-thienyl)methanone	C13 H14 O S2	228.063	5.156	229.07	Invalid mass	No results	No results	3.37967e+06	3.49049e+06	3.28663e+06	3.2843e+07	2.88105e+07	3.02625e+07	3.3395e+06	2.60114e+06	2.52674e+06	3.67232e+06	5.18086e+06	4.10244e+06
288	Com_4285_pos	p-Coumaric acid ethyl ester	C11 H12 O3	192.079	5.556	193.086	No results	No results	Full match	8.68486e+06	6.54967e+06	7.13996e+06	9.22371e+06	5.44017e+06	9.05199e+06	8.79938e+06	8.67388e+06	9.88201e+06	8.83987e+06	1.20407e+07	1.18116e+07
289	Com_4333_pos	Asp-Glu	C9 H14 N2 O7	262.079	1.435	263.087	No results	Full match	Full match	2.11018e+07	2.94372e+07	2.78805e+07	2.27755e+07	1.70728e+07	1.99919e+07	1.6727e+07	1.73007e+07	2.32755e+07	1.11163e+07	1.40957e+07	1.06528e+07
290	Com_4398_pos	Nicotinate ribonucleoside	C11 H13 N O6	255.073	1.424	256.081	No results	No results	Full match	1.50345e+07	1.55421e+07	1.50898e+07	1.62421e+07	1.68778e+07	1.62546e+07	2.49036e+07	1.95744e+07	1.97185e+07	1.76438e+07	1.56154e+07	1.37256e+07
291	Com_4426_pos	Patchouli alcohol	C15 H26 O	222.198	8.722	223.205	No results	No results	Full match	1.96259e+07	1.89049e+07	1.83793e+07	2.46579e+07	2.3357e+07	2.41278e+07	2.77718e+07	2.82804e+07	2.89339e+07	2.2709e+07	2.304e+07	2.14371e+07
292	Com_4438_pos	5-[(E)-2-(3,5-dihydroxyphenyl)ethenyl]-2-methoxybenzene-1,3-diol	C15 H14 O5	274.083	5.6	275.091	Full match	Partial match	Full match	9.39329e+06	8.23108e+06	7.69803e+06	1.00814e+07	1.19066e+07	9.92543e+06	1.23981e+07	1.41145e+07	1.48363e+07	1.10314e+07	1.22258e+07	1.1789e+07
293	Com_4452_pos	3-hydroxy-4-methoxy-9H-xanthen-9-one	C14 H10 O4	121.029	5.307	122.036	Invalid mass	No results	No results	1.65687e+07	2.06956e+07	2.16877e+07	1.90793e+07	2.32069e+07	2.08681e+07	1.87109e+07	2.32069e+07	1.78692e+07	1.78432e+07	1.90652e+07	1.65522e+07
294	Com_4456_pos	Thymol	C10 H14 O	150.105	5.394	151.112	No results	No results	Full match	1.10851e+07	5.35643e+06	1.01163e+07	1.39249e+07	1.36749e+07	1.52393e+07	1.06641e+07	1.00185e+07	1.07664e+07	1.07534e+07	1.46965e+07	1.26245e+07
295	Com_4465_pos	3-Hydroxy-glabrol	C25 H28 O5	408.195	9.289	409.203	No results	No results	Full match	431004	396018	404904	533105	438063	513970	629190	603574	653971	2.36224e+06	1.44436e+06	1.2114e+06
296	Com_4515_pos	4-{3-[(3,4-dihydroxyphenyl)methyl]-2-methylbutyl}benzene-1,2-diol	C18 H22 O4	324.131	5.441	325.138	Invalid mass	No results	No results	1.32296e+06	1.50678e+06	1.29548e+06	1.89891e+06	2.38898e+06	1.65022e+06	2.18874e+06	1.87107e+06	2.05753e+06	5.47329e+06	5.34222e+06	6.92864e+06
297	Com_4522_pos	Catharanthine hemitartrate	C25 H30 N2 O8	486.199	8.282	487.207	No results	No results	Full match	443842	441356	445577	470154	436491	456327	427455	403361	409307	700471	781866	1.06151e+06
298	Com_4541_pos	13,14-dihydro-15-keto-tetranor Prostaglandin E2	C16 H26 O5	320.159	7.096	321.167	Invalid mass	No results	No results	226267	263665	253927	286117	383109	308811	342943	296258	405595	290689	323756	488526
299	Com_4544_pos	(2R,3S,4S,5R,6R)-2-(hydroxymethyl)-6-(propan-2-yloxy)oxane-3,4,5-triol	C9 H18 O6	244.092	4.833	245.099	Invalid mass	No results	No results	9.48101e+06	9.48547e+06	9.72301e+06	1.00834e+07	9.48894e+06	9.68919e+06	5.77934e+06	6.35225e+06	5.73987e+06	1.59156e+07	1.72927e+07	1.59173e+07
300	Com_4547_pos	Plumbagin	C11 H8 O3	188.047	5.303	189.055	No results	No results	Full match	3.35193e+06	3.69206e+06	5.34598e+06	2.59895e+06	3.07666e+06	2.42246e+06	5.66484e+06	2.92163e+06	4.5549e+06	5.03869e+06	7.34421e+06	9.20782e+06
301	Com_4566_pos	4',7-Dimethoxyisoflavone	C17 H14 O4	282.088	5.093	283.094	No results	No results	Full match	2.09051e+06	2.24575e+06	2.12661e+06	5.85274e+06	7.46039e+06	5.03832e+06	3.65227e+06	3.0396e+06	2.9805e+06	1.29246e+07	1.23094e+07	1.34995e+07
302	Com_4591_pos	Limonin	C26 H30 O8	492.174	6.374	493.181	No results	Invalid mass	No results	2.3462e+07	2.21675e+07	2.45619e+07	2.70842e+07	2.81942e+07	2.62202e+07	3.08748e+07	3.27849e+07	3.37534e+07	1.96283e+07	2.10387e+07	1.83906e+07
303	Com_4610_pos	Auraptene	C19 H22 O3	298.156	6.077	299.164	No results	No results	Full match	1.43571e+06	1.55268e+06	1.21107e+07	1.65185e+06	1.42653e+07	1.43787e+07	1.43373e+07	1.50713e+07	2.07458e+06	1.41663e+07	1.44921e+07	1.55215e+07
304	Com_4622_pos	Lapachol	C15 H14 O3	242.095	5.063	243.103	No results	No results	Full match	1.18701e+07	1.3041e+07	1.17881e+07	1.34834e+07	1.37515e+07	1.28718e+07	8.06014e+06	9.00328e+06	9.08869e+06	1.27604e+07	1.4929e+07	1.34089e+07
305	Com_4636_pos	Diosgenin	C27 H42 O3	396.302	8.215	397.31	No results	Invalid mass	No results	3.78198e+06	3.51703e+06	3.32951e+06	4.90286e+06	5.69418e+06	5.12517e+06	2.03795e+06	2.3933e+06	1.75868e+06	7.25386e+06	7.65792e+06	7.47136e+06
306	Com_4657_pos	2,6-Di-tert-butyl-1,4-benzoquinone	C14 H20 O2	220.146	6.772	221.153	No results	Full match	No results	2.20424e+06	1.75194e+06	255142	3.72105e+06	3.19349e+06	3.12282e+06	316559	253014	298257	9.17867e+06	9.64046e+06	9.08664e+06
307	Com_4688_pos	1-benzyl-3-(2-methylphenyl)-3,7-dihydro-1H-purine-2,6-dione	C19 H16 N4 O2	332.123	5.87	333.13	Invalid mass	No results	No results	1.55623e+07	1.4451e+07	1.44664e+07	1.86868e+07	1.89727e+07	1.93164e+07	1.49544e+07	3.20958e+07	2.52598e+07	9.04512e+06	1.00803e+07	1.09262e+07
308	Com_4709_pos	4-Methoxycinnamaldehyde	C10 H10 O2	162.068	5.101	163.075	No results	Full match	Full match	8.38774e+06	9.02577e+06	5.09749e+06	863398	942693	5.5545e+06	3.94508e+06	3.65532e+06	1.12226e+07	6.41385e+06	8.49967e+06	5.97379e+06
309	Com_4769_pos	(2-oxo-2,3-dihydro-1H-indol-3-yl)acetic acid	C10 H9 N O3	191.058	5.145	192.065	No results	Full match	Full match	2.64336e+06	2.62267e+06	2.4695e+06	4.80527e+06	4.23539e+06	4.28114e+06	1.81064e+06	1.95444e+06	1.93533e+06	9.34075e+06	8.13556e+06	7.31145e+06
310	Com_4791_pos	(3S,9aS)-3-benzyl-octahydro-1H-pyrido[1,2-a]pyrazin-1-one	C15 H20 N2 O	266.137	5.469	267.144	Invalid mass	No results	No results	2.54101e+07	2.06697e+07	1.93417e+07	2.45567e+06	2.26388e+06	2.3283e+06	7.62269e+06	8.96949e+06	1.09385e+07	4.10342e+06	6.75763e+06	5.42266e+06
311	Com_4828_pos	Erythrono-1,4-lactone	C4 H6 O4	118.028	5.156	119.036	No results	Invalid mass	No results	3.33908e+06	3.41679e+06	2.84601e+06	3.69556e+06	3.74783e+06	3.69911e+06	3.20677e+06	3.24509e+06	2.97344e+06	8.3507e+06	9.03757e+06	8.75506e+06
312	Com_4835_pos	PC (22:6e/18:5)	C48 H76 N O7 P	809.52	10.086	810.528	No results	Invalid mass	No results	1.39124e+06	975066	1.26808e+06	2.74795e+06	3.28449e+06	3.53271e+06	4.39563e+06	4.44263e+06	3.72461e+06	3.08788e+06	3.2547e+06	2.41072e+06
313	Com_4862_pos	Cucurbitacin B	C32 H46 O8	558.318	5.911	559.325	No results	No results	Full match	1.6834e+07	1.55011e+07	1.65269e+07	5.40548e+06	8.13645e+06	7.81113e+06	2.67587e+07	3.01765e+07	1.57185e+06	1.39894e+07	1.20028e+07	1.17543e+07
314	Com_4865_pos	trans-beta-Ionone	C13 H20 O	192.151	9.264	193.159	No results	No results	Full match	1.71859e+07	1.62946e+07	1.16464e+07	2.48405e+07	1.70981e+07	1.93566e+07	1.88814e+07	2.41686e+07	1.85093e+07	2.02746e+07	2.20443e+07	2.24209e+07
315	Com_4867_pos	L-Glutathione (reduced)	C10 H17 N3 O6 S	307.083	1.509	308.09	No results	Full match	Full match	1.49419e+07	1.39905e+07	1.41718e+07	7.65708e+06	8.5218e+06	8.22193e+06	2.13724e+07	2.67867e+07	3.08627e+07	3.71643e+06	4.65464e+06	3.52331e+06
316	Com_4888_pos	4-morpholinobenzoic acid	C11 H13 N O3	207.089	5.511	208.097	Full match	No results	Full match	7.66063e+06	7.96268e+06	6.38723e+06	7.81212e+06	8.10378e+06	6.04738e+06	5.05068e+06	5.4884e+06	6.50197e+06	6.86773e+06	7.73548e+06	7.04767e+06
317	Com_4895_pos	1-(4-hydroxyphenyl)propane-1,2-diol	C9 H12 O3	190.06	5.124	191.067	Invalid mass	Invalid mass	No results	1.89249e+06	1.85418e+06	1.86499e+06	3.19561e+06	7.5641e+06	8.31931e+06	1.51703e+06	2.31999e+06	1.35054e+06	8.08462e+06	7.53486e+06	7.0542e+06
318	Com_4930_pos	UDP	C9 H14 N2 O12 P2	404.001	1.443	405.009	No results	No results	Full match	1.95597e+07	2.16546e+07	2.39936e+07	1.75148e+07	1.26845e+07	1.56231e+07	2.42406e+07	2.60466e+07	2.08079e+07	1.15734e+07	1.66767e+07	1.1702e+07
319	Com_4984_pos	Schisantherin E	C30 H34 O9	538.221	5.569	539.227	No results	No results	Full match	1.60137e+07	1.59298e+07	1.64377e+07	7.48523e+06	7.22071e+06	6.33819e+06	8.5242e+06	8.72927e+06	9.29924e+06	5.02266e+06	9.8338e+06	9.31985e+06
320	Com_5022_pos	Geranylacetone	C13 H22 O	194.167	7.654	195.174	No results	No results	Full match	1.76597e+07	1.68032e+07	1.59777e+07	1.90028e+07	1.75038e+07	1.86033e+07	2.60626e+07	2.36589e+07	2.23687e+07	1.88597e+07	1.6676e+07	1.63343e+07
321	Com_5055_pos	6-(7-methyloctyl)-1H,3H,4H,6H-furo[3,4-c]furan-1-one	C15 H24 O3	252.172	6.798	253.179	Full match	No results	No results	1.11936e+07	1.12478e+07	1.50248e+07	1.78125e+07	1.95475e+07	2.02826e+07	2.18611e+07	1.75073e+07	2.20596e+07	1.26695e+07	1.49588e+07	1.40873e+07
322	Com_5077_pos	2-{[(4,5-dimethoxy-2-nitrophenethyl)imino]methyl}phenol	C17 H18 N2 O5	330.128	5.361	331.135	Invalid mass	No results	No results	7.77511e+06	6.71078e+06	6.90663e+06	9.03934e+06	7.15255e+06	1.07857e+07	2.675e+07	2.6119e+07	2.90923e+07	8.07422e+06	1.00859e+07	6.20242e+06
323	Com_5079_pos	2-(3,4-dihydroxyphenyl)acetamide	C8 H9 N O3	189.042	5.385	190.05	Invalid mass	No match	No match	6.64122e+06	6.69644e+06	7.5297e+06	2.19856e+07	2.1571e+07	1.99933e+07	1.02765e+07	1.02187e+07	1.14704e+07	1.0427e+07	5.01233e+06	1.05719e+07
324	Com_5082_pos	4-Ethylbenzaldehyde	C9 H10 O	134.073	6.004	135.081	No results	Full match	No results	9.916e+06	1.03393e+07	8.58687e+06	1.07575e+07	8.80687e+06	1.0204e+07	2.67174e+07	2.66556e+07	2.90601e+07	1.31232e+07	1.08064e+07	7.34403e+06
325	Com_5094_pos	Ne-(1-Carboxymethyl)-L-lysine	C8 H16 N2 O4	204.111	1.424	205.118	No results	No results	Full match	1.43883e+07	1.63213e+07	1.67404e+07	1.18154e+07	1.39884e+07	1.26732e+07	2.74673e+07	2.66379e+07	2.58179e+07	8.73423e+06	9.26409e+06	9.332e+06
326	Com_5136_pos	ethyl 4-amino-2-(methylsulfanyl)-1,3-thiazole-5-carboxylate	C7 H10 N2 O2 S2	218.021	5.083	219.029	Invalid mass	No results	No results	1.00407e+07	7.95419e+06	9.79489e+06	2.06708e+07	1.82545e+07	1.85852e+07	1.35492e+07	1.54667e+07	1.61174e+07	1.15218e+07	1.06716e+07	1.05264e+07
327	Com_5146_pos	Phytocassane E	C20 H28 O3	316.203	6.758	339.192	No results	No results	Full match	5.71417e+06	6.09162e+06	5.78153e+06	1.027e+07	8.11174e+06	9.67164e+06	5.70194e+06	7.12505e+06	8.00398e+06	1.21572e+07	1.31042e+07	1.16622e+07
328	Com_5163_pos	1-(4-butylphenyl)-3-(dimethylamino)propan-1-one hydrochloride	C15 H23 N O	233.175	7.654	234.183	Invalid mass	No results	No results	1.53496e+07	1.67934e+07	1.58765e+07	1.74426e+07	1.67964e+07	1.75176e+07	2.20921e+07	2.05735e+07	2.19818e+07	1.69582e+07	1.58525e+07	1.61666e+07
329	Com_5165_pos	tZROG	C21 H31 N5 O10	513.207	5.185	514.214	No results	No results	Full match	1.08183e+06	1.11731e+06	1.05205e+06	2.5418e+06	1.08581e+06	2.87365e+06	771367	832627	824486	4.81742e+06	5.15631e+06	5.33315e+06
330	Com_5223_pos	Ethyl gallate	C9 H10 O5	198.052	1.35	199.06	No results	No results	Full match	7.15723e+06	7.17899e+06	5.6742e+06	1.08225e+07	1.07394e+07	1.49245e+07	2.64151e+07	2.7336e+07	2.21119e+07	6.04499e+06	6.88529e+06	6.8578e+06
331	Com_5237_pos	7,8-Dihydroxycoumarin	C9 H6 O4	178.027	5.353	179.034	No results	Full match	Full match	1.45659e+07	1.44291e+07	1.63253e+07	1.83947e+07	1.87297e+07	1.78387e+07	2.64527e+07	2.63654e+07	2.55002e+07	1.30348e+07	1.50084e+07	1.5547e+07
332	Com_5266_pos	Alternariol	C14 H10 O5	258.052	5.089	259.059	No results	Full match	No results	1.26514e+07	1.44947e+07	1.09449e+07	1.15033e+07	1.11086e+07	1.10732e+07	1.23695e+07	1.31187e+07	1.04448e+07	9.63691e+06	1.08815e+07	1.2988e+07
333	Com_5290_pos	4-D-Hydroxysphinganine	C18 H39 N O3	317.292	6.863	318.3	No results	No results	Full match	2.18939e+07	2.10435e+07	2.17872e+07	1.70762e+07	1.75146e+07	1.97578e+07	1.9649e+07	1.62279e+07	1.7004e+07	1.29449e+07	1.30429e+07	1.0706e+07
334	Com_5297_pos	trans-3-Indoleacrylic acid	C11 H9 N O2	187.063	5.686	188.071	No results	No results	Full match	3.68875e+06	3.99484e+06	3.48513e+06	3.36431e+06	2.5585e+06	2.63252e+06	1.67939e+06	1.67876e+06	1.77212e+06	7.54663e+06	6.06962e+06	6.87447e+06
335	Com_5318_pos	Triptophenolide	C20 H24 O3	312.172	6.401	313.179	No results	No results	Full match	2.1167e+06	3.33934e+06	3.85688e+06	6.71858e+06	9.8849e+06	6.687e+06	1.58545e+07	2.6684e+07	6.66554e+06	4.6431e+06	2.85807e+06	4.4619e+06
336	Com_5344_pos	(5E)-7-methylidene-10-oxo-4-(propan-2-yl)undec-5-enoic acid	C15 H24 O3	274.154	6.996	275.161	Invalid mass	Invalid mass	No results	1.95812e+06	1.3778e+06	1.10648e+06	3.55224e+06	3.34304e+06	3.66861e+06	2.02278e+06	2.1012e+06	2.18241e+06	7.25867e+06	7.73717e+06	7.14272e+06
337	Com_5366_pos	N-Sinapoylputrescine	C15 H22 N2 O4	294.157	5.245	295.164	No results	No results	Full match	3.31547e+06	4.00952e+06	4.1535e+06	2.98224e+06	2.75782e+06	3.39882e+06	3.65839e+06	3.70814e+06	3.94027e+06	5.4347e+06	8.22109e+06	8.08567e+06
338	Com_5410_pos	D-Panthotenate	C9 H17 N O5	219.11	1.43	220.118	No results	No results	Full match	7.48333e+06	1.018e+07	9.57764e+06	1.34419e+07	1.177e+07	1.40042e+07	1.30237e+07	1.25327e+07	1.39548e+07	9.56292e+06	1.03725e+07	1.02542e+07
339	Com_5446_pos	L-Cysteine-glutathione gisulfide	C13 H22 N4 O8 S2	426.087	1.395	427.094	No results	No results	Full match	1.75535e+07	2.13243e+07	1.61102e+07	6.16503e+06	5.15559e+06	6.37004e+06	8.70577e+06	7.56107e+06	7.86836e+06	5.87619e+06	6.20788e+06	8.57461e+06
340	Com_5450_pos	Dehydrodiisoeugenol	C20 H22 O4	326.151	5.43	327.158	No results	No results	Full match	2.39668e+06	3.24393e+06	3.80635e+06	2.34293e+06	811085	2.58468e+06	4.58512e+06	4.0735e+06	4.06251e+06	3.5752e+06	4.62882e+06	4.7088e+06
341	Com_5473_pos	PC (14:0e/2:0)	C24 H50 N O7 P	495.333	9.169	496.34	No results	Full match	Full match	2.10791e+07	1.85617e+07	1.94519e+07	7.31563e+06	7.9767e+06	7.00459e+06	7.01453e+06	8.28247e+06	5.3734e+06	8.09377e+06	7.44384e+06	8.1078e+06
342	Com_5484_pos	Mycophenolic acid	C17 H20 O6	342.11	5.416	343.117	No results	Invalid mass	No match	4.14279e+06	5.89335e+06	5.93317e+06	4.12371e+06	4.20143e+06	4.19602e+06	7.91698e+06	8.59163e+06	1.00696e+07	9.42577e+06	7.73504e+06	1.02691e+07
343	Com_5502_pos	octadec-9-ynoic acid	C18 H32 O2	297.266	6.66	298.273	Invalid mass	No match	No results	2.09285e+07	1.97298e+07	2.00317e+07	1.46187e+07	1.43766e+07	1.60497e+07	1.47759e+07	1.39969e+07	1.63837e+07	1.00183e+07	1.03414e+07	1.00777e+07
344	Com_5557_pos	Lupulin A	C30 H46 O11	582.304	6.197	583.311	No results	No results	Full match	5.15802e+06	4.93499e+06	4.69342e+06	4.75955e+06	6.54596e+06	4.79503e+06	5.41491e+06	4.49453e+06	5.41106e+06	7.36599e+06	7.75707e+06	6.00343e+06
345	Com_5570_pos	(2S)-Isoxanthohumol	C21 H22 O5	354.146	5.418	355.153	No results	No results	Full match	3.13902e+06	3.90475e+06	2.49249e+06	3.00265e+06	8.18391e+06	3.32717e+06	4.69675e+06	5.33013e+06	4.84632e+06	6.16993e+06	6.50487e+06	6.28623e+06
346	Com_5633_pos	Heteroclitin D	C27 H30 O8	482.192	6.049	483.2	No results	No results	Full match	1.01479e+06	1.0818e+06	1.19283e+06	899440	723450	512606	2.14592e+06	2.14627e+06	1.91659e+06	3.76911e+06	3.66538e+06	3.26774e+06
347	Com_5649_pos	methyl 3,4,5-trihydroxycyclohex-1-ene-1-carboxylate	C8 H12 O5	170.058	4.989	171.065	Invalid mass	No match	No results	7.15096e+06	8.33171e+06	8.16024e+06	7.53214e+06	7.76611e+06	7.24743e+06	6.82423e+06	6.56666e+06	8.05565e+06	1.17141e+07	1.32655e+07	1.20222e+07
348	Com_5678_pos	Sequoyitol	C7 H14 O6	194.079	5.083	427.121	No results	No results	Full match	5.09048e+06	3.88774e+06	5.1778e+06	4.33925e+06	1.40692e+06	1.20489e+06	1.0503e+06	2.01288e+06	2.34015e+06	6.46727e+06	6.90549e+06	6.27695e+06
349	Com_5698_pos	N'-[6-(tert-butyl)thieno[3,2-d]pyrimidin-4-yl]-4-methylbenzohydrazide	C18 H20 N4 O S	362.118	4.794	363.125	Invalid mass	No results	No results	4.38094e+06	4.35067e+06	4.14186e+06	5.58112e+06	5.57548e+06	1.66622e+07	6.51787e+06	7.45604e+06	6.93809e+06	6.39449e+06	6.32615e+06	6.11477e+06
350	Com_5722_pos	Linoleoyl Ethanolamide	C20 H37 N O2	323.282	8.263	324.289	Full match	Invalid mass	No results	1.49304e+07	1.43263e+07	1.40474e+07	1.70625e+07	1.67282e+07	1.84437e+07	1.94777e+07	2.06118e+07	2.03743e+07	1.41353e+07	1.65213e+07	1.60363e+07
351	Com_5724_pos	N-Acetylornithine	C7 H14 N2 O3	157.074	1.39	158.081	No results	Invalid mass	No match	7.32463e+06	6.33348e+06	6.80676e+06	1.5495e+07	1.457e+07	1.23277e+07	1.07306e+07	1.09245e+07	1.55829e+07	7.79555e+06	6.75786e+06	8.53118e+06
352	Com_5837_pos	PC (5:0/13:1)	C26 H50 N O8 P	535.331	7.077	536.338	No results	Invalid mass	No results	5.63929e+06	4.89162e+06	5.31307e+06	5.576e+06	7.73497e+06	8.25789e+06	1.15534e+07	1.16864e+07	1.17944e+07	8.54156e+06	7.50985e+06	5.72712e+06
353	Com_5843_pos	7-Methoxy-4-methylcoumarin	C11 H10 O3	190.063	5.152	191.07	No results	No results	Full match	7.0561e+06	7.28747e+06	6.86186e+06	3.59614e+06	5.10217e+06	4.76613e+06	5.03113e+06	5.43068e+06	5.32345e+06	7.11005e+06	5.25628e+06	5.91168e+06
354	Com_5856_pos	D-Carnitine	C7 H15 N O3	161.105	1.318	162.112	No results	Full match	No results	1.74798e+07	1.92709e+07	1.57078e+07	1.49444e+06	1.8002e+06	1.35415e+06	4.53829e+06	5.81005e+06	5.06507e+06	2.74777e+06	2.93471e+06	3.35094e+06
355	Com_5914_pos	ethyl 4-hydroxy-2-[(4-methoxyphenoxy)methyl]pyrimidine-5-carboxylate	C15 H16 N2 O5	152.049	5.541	343.061	Invalid mass	No results	No results	1.70271e+07	9.7193e+06	1.40399e+07	1.59146e+07	1.53322e+07	1.40895e+07	2.11008e+07	2.29906e+07	2.04147e+07	8.67578e+06	1.25652e+07	8.14923e+06
356	Com_5932_pos	Oenin chloride	C23 H25 Cl O12	528.105	5.627	511.101	No results	No results	Full match	1.23189e+07	1.32099e+07	1.27181e+07	8.36648e+06	1.03081e+07	9.3566e+06	2.22261e+07	8.94319e+06	9.00696e+06	5.40072e+06	6.55424e+06	5.81222e+06
357	Com_5934_pos	Eleutheroside B	C17 H24 O9	372.141	4.78	373.148	No results	No results	Full match	166213	166282	171864	388589	454390	262930	174959	175493	242415	5.36434e+06	5.53246e+06	4.64844e+06
358	Com_5961_pos	Tanshinone IIA sulfonate	C19 H17 Na O6 S	396.066	1.304	397.073	No results	No results	Full match	3.52729e+06	5.96934e+06	4.26856e+06	6.39005e+06	6.02659e+06	6.68827e+06	3.82975e+06	3.98886e+06	4.46673e+06	8.17238e+06	7.32151e+06	7.11447e+06
359	Com_5967_pos	Linderane	C15 H16 O4	260.105	5.441	261.112	No results	No results	Full match	2.18525e+06	2.21444e+06	3.66313e+06	3.37139e+06	4.35611e+06	3.99965e+06	6.37832e+06	3.41532e+06	3.48922e+06	3.55829e+06	5.54123e+06	6.81133e+06
360	Com_5969_pos	T-2 Triol	C20 H30 O7	400.207	5.667	401.215	No results	Invalid mass	No results	2.26294e+06	2.59683e+06	2.22108e+06	3.11776e+06	2.44076e+06	3.41053e+06	2.39916e+06	2.73777e+06	2.81045e+06	4.31084e+06	4.54541e+06	2.90456e+06
361	Com_5999_pos	Methylnissolin-3-O-glucoside	C23 H26 O10	424.194	5.146	425.203	No results	Invalid mass	No results	2.47745e+06	2.4273e+06	2.3453e+06	2.55887e+06	2.93243e+06	3.51627e+06	2.68486e+06	2.71653e+06	4.53177e+06	3.26189e+06	2.76349e+06	2.58153e+06
362	Com_6003_pos	Daphnetin	C9 H6 O4	178.027	5.151	179.034	No results	No results	Full match	3.57528e+06	3.87857e+06	3.68828e+06	6.53152e+06	4.5148e+06	1.66074e+07	4.0161e+06	4.51187e+06	4.89242e+06	4.42659e+06	4.8714e+06	5.6435e+06
363	Com_6005_pos	3-[(5-nitropyridin-2-yl)oxy]-1H-indazole	C12 H8 N4 O3	256.055	5.374	257.062	Invalid mass	No results	No results	1.13197e+07	9.45521e+06	6.32093e+06	1.72225e+07	5.07937e+06	5.19013e+06	2.91532e+06	2.48339e+06	2.00086e+06	8.0766e+06	8.5479e+06	7.67199e+06
364	Com_6007_pos	LysoPC 20:4	C28 H50 N O7 P	543.33	9.622	544.337	No results	No results	Full match	9.75042e+06	8.92187e+06	9.96247e+06	4.37453e+06	3.47327e+06	5.11495e+06	2.18894e+07	1.85969e+07	1.84464e+07	5.78942e+06	4.94842e+06	4.97261e+06
365	Com_6062_pos	Pterosin B	C14 H18 O2	218.13	5.869	219.138	No results	No results	Full match	9.35782e+06	8.76423e+06	8.09374e+06	1.24897e+07	1.09634e+07	1.38104e+07	7.0419e+06	7.04659e+06	8.2879e+06	5.62722e+06	9.10694e+06	9.70584e+06
366	Com_6064_pos	Spectinomycin	C14 H24 N2 O7	364.185	7.082	365.193	No results	Invalid mass	No results	747376	976323	861202	1.31072e+06	1.17342e+06	1.09835e+06	1.06167e+06	957906	1.25253e+06	1.92141e+06	2.28662e+06	2.23438e+06
367	Com_6103_pos	Gossypol	C30 H30 O8	518.195	5.365	519.203	No results	No results	Full match	2.01489e+06	2.65287e+06	3.04776e+06	2.90667e+06	4.18737e+06	2.3041e+06	2.8243e+06	3.04715e+06	2.87284e+06	3.38282e+06	5.04755e+06	3.89852e+06
368	Com_6114_pos	3-hydroxy-1,5-diphenylpentan-1-one	C17 H18 O2	236.119	5.86	237.126	Invalid mass	No results	No results	6.03408e+06	7.78589e+06	5.80258e+06	1.94463e+07	1.82195e+07	1.94563e+07	1.3922e+07	1.41544e+07	1.88282e+07	1.06672e+07	1.03612e+07	1.24269e+07
369	Com_6117_pos	Irisflorentin	C20 H18 O8	386.099	5.678	387.107	No results	No results	Full match	1.0867e+06	964502	1.0196e+06	1.59348e+06	1.12668e+06	860191	1.5546e+06	1.22545e+06	851573	3.11592e+06	3.59003e+06	4.56569e+06
370	Com_6138_pos	N-[(4-hydroxy-3-methoxyphenyl)methyl]-8-methylnonanamide	C18 H29 N O3	307.212	6.627	308.219	Invalid mass	No results	No results	1.59305e+07	1.6011e+07	1.55612e+07	1.96285e+07	1.90956e+07	1.97433e+07	1.62438e+07	1.86421e+07	1.89613e+07	1.21005e+07	1.32243e+07	1.20347e+07
371	Com_6167_pos	QKK	C17 H34 N6 O5	402.255	9.307	403.262	Invalid mass	No results	No results	801826	736739	753270	1.84333e+06	1.5488e+06	1.36408e+06	1.17052e+06	1.88242e+06	1.21663e+06	1.46983e+06	1.7465e+06	1.01986e+06
372	Com_6209_pos	4-[(dimethylamino)methylene]-5-phenyl-2,4-dihydro-3H-pyrazol-3-one	C12 H13 N3 O	237.085	1.759	238.092	Invalid mass	No results	No results	7.63416e+06	6.88665e+06	6.47827e+06	7.0941e+06	7.24937e+06	6.8562e+06	1.89991e+06	8.83208e+06	9.83209e+06	7.80734e+06	8.00339e+06	6.62352e+06
373	Com_6293_pos	Myrtillin chloride	C21 H21 Cl O12	500.073	5.58	501.081	No results	No results	Full match	1.6272e+07	1.17416e+07	1.37465e+07	1.07372e+07	6.5099e+06	4.48111e+06	1.52258e+07	1.76881e+07	9.9275e+06	9.81836e+06	5.1495e+06	1.01784e+07
374	Com_6329_pos	Gastrodin	C13 H18 O7	286.105	5.287	287.112	No results	No results	Full match	1.02519e+07	1.00966e+07	1.08433e+07	1.20548e+07	1.27224e+07	1.67119e+07	1.65461e+07	1.80575e+07	1.89426e+07	1.09305e+07	1.13533e+07	1.07433e+07
375	Com_6347_pos	4-(2,3-dihydroxy-3-methylbutoxy)-7H-furo[3,2-g]chromen-7-one	C16 H16 O6	342.054	5.591	343.061	Invalid mass	No results	No results	1.70271e+07	9.7193e+06	1.15768e+07	1.11044e+07	1.03449e+07	1.06546e+07	9.43259e+06	8.32055e+06	8.25551e+06	9.50621e+06	1.0634e+07	1.09381e+07
376	Com_6378_pos	2,6-Dihydroxypurine	C5 H4 N4 O2	152.034	4.751	153.041	No results	No results	Full match	1.68698e+07	7.31492e+06	1.43255e+07	4.54543e+06	4.71342e+06	4.5131e+06	4.96141e+06	4.56086e+06	5.01524e+06	5.98242e+06	6.02681e+06	5.52402e+06
377	Com_6381_pos	Vitexin	C21 H20 O10	454.089	5.278	455.097	No results	Invalid mass	No results	7.81863e+06	8.45492e+06	9.19808e+06	3.9334e+06	4.31903e+06	4.06574e+06	3.90204e+06	4.8496e+06	3.48263e+06	5.91016e+06	7.34906e+06	6.51477e+06
378	Com_6386_pos	Emodin	C15 H10 O5	562.084	2.265	563.09	No results	Invalid mass	No results	1.68438e+07	1.1977e+07	1.24558e+07	9.04062e+06	9.33341e+06	8.43594e+06	1.4893e+07	1.8044e+07	1.64917e+07	4.63256e+06	5.45607e+06	4.66658e+06
379	Com_6389_pos	Leukotriene B4 Ethanolamide	C22 H37 N O4	401.254	8.612	402.261	Invalid mass	Invalid mass	No results	1.56095e+07	1.56011e+07	1.67069e+07	199251	324185	391798	314504	421529	391332	3.40632e+06	3.24753e+06	3.21332e+06
380	Com_6390_pos	Folinic acid	C20 H23 N7 O7	473.165	5.009	474.173	No results	Full match	Full match	1.29662e+07	1.55607e+07	9.82649e+06	1.71476e+07	1.58111e+07	1.85151e+07	8.23363e+06	1.00937e+07	9.52543e+06	8.76702e+06	9.85503e+06	1.07025e+07
381	Com_6423_pos	Ganoderic acid C6	C30 H42 O8	530.286	6.728	531.293	No results	No results	Full match	5.29079e+06	3.55254e+06	4.54133e+06	8.10439e+06	9.47697e+06	7.56677e+06	6.12267e+06	6.99698e+06	6.85804e+06	8.17179e+06	1.03245e+07	7.45718e+06
382	Com_6443_pos	5-(acetylamino)-2-hydroxybenzoic acid	C9 H9 N O4	195.051	4.818	196.058	Invalid mass	No results	No results	3.32095e+06	2.69083e+06	2.85634e+06	1.03519e+07	1.0028e+07	1.08752e+07	4.39526e+06	2.1074e+06	4.39381e+06	8.82983e+06	9.36874e+06	8.73411e+06
383	Com_6456_pos	LysoPE 18:2 (2n isomer)	C23 H44 N O7 P	477.283	9.014	977.556	No results	No results	Full match	1.76069e+06	1.83777e+06	3.79531e+06	1.04938e+07	1.30137e+07	1.2203e+07	1.96685e+07	1.60013e+07	1.32174e+07	5.71415e+06	6.41266e+06	3.33663e+06
384	Com_6482_pos	2,3-dihydroxypropyl 12-methyltridecanoate	C17 H34 O4	324.227	6.88	325.234	Invalid mass	No results	No results	8.01469e+06	5.93418e+06	7.02829e+06	1.21528e+07	1.02315e+07	9.98147e+06	7.4871e+06	9.96666e+06	5.35894e+06	6.88977e+06	7.21943e+06	6.75396e+06
385	Com_6495_pos	Nicotinamide adenine dinucleotide (NAD+)	C21 H27 N7 O14 P2	663.107	1.929	664.116	No results	Full match	Full match	1.43529e+07	1.61907e+07	1.63162e+07	1.0793e+07	1.13581e+07	1.22289e+07	1.23471e+07	1.31783e+07	1.14282e+07	1.11737e+07	1.34163e+07	9.32752e+06
386	Com_6585_pos	Cucurbitacin E	C32 H44 O8	556.302	5.791	557.31	No results	No results	Full match	7.72522e+06	7.53152e+06	6.35193e+06	7.29604e+06	6.13195e+06	6.63534e+06	6.43449e+06	1.01776e+07	8.18599e+06	1.29125e+07	1.40915e+07	1.45927e+07
387	Com_6587_pos	2-benzyl-6-hydroxy-2-azabicyclo[2.2.2]octan-3-one	C14 H17 N O2	231.123	6.435	232.13	Invalid mass	No results	No results	6.55364e+06	6.93007e+06	6.671e+06	1.03526e+07	7.72447e+06	7.16013e+06	8.47942e+06	9.40771e+06	9.76897e+06	5.00303e+06	5.8179e+06	5.01095e+06
388	Com_6608_pos	L-(-)-Carvone	C10 H14 O	168.115	5.399	169.123	No results	Invalid mass	No results	7.09506e+06	5.76456e+06	5.33991e+06	8.80953e+06	1.01796e+07	1.17684e+07	6.34649e+06	5.95149e+06	7.14839e+06	5.87884e+06	9.09696e+06	6.58852e+06
389	Com_6649_pos	Echinocystic acid	C30 H48 O4	472.354	9.001	473.362	No results	Full match	Full match	378329	346019	149371	323626	1.26351e+06	944664	392661	417925	318869	4.68017e+06	4.37047e+06	4.72992e+06
390	Com_6651_pos	Muramic acid	C9 H17 N O7	269.11	1.337	270.117	No results	Invalid mass	No results	1.20034e+07	1.34463e+07	1.17686e+07	9.27235e+06	8.98496e+06	9.80222e+06	1.15837e+07	9.19294e+06	1.10971e+07	1.09692e+07	1.2197e+07	1.1282e+07
391	Com_6687_pos	2'-O-Methyladenosine	C11 H15 N5 O4	281.112	4.809	282.119	No results	Full match	Full match	3.26113e+06	3.59662e+06	3.44679e+06	2.52162e+06	2.2571e+06	2.53905e+06	2.64574e+06	2.79846e+06	2.70051e+06	6.00496e+06	5.40963e+06	5.30849e+06
392	Com_6694_pos	5,8-dihydroxy-10-methyl-5,8,9,10-tetrahydro-2H-oxecin-2-one	C10 H14 O4	197.105	5.562	198.112	Invalid mass	Invalid mass	No results	4.05316e+06	3.42261e+06	2.45976e+06	3.50198e+06	4.27336e+06	5.60776e+06	4.70278e+06	6.10721e+06	4.82479e+06	3.66601e+06	4.92284e+06	6.46261e+06
393	Com_6703_pos	Heptamethoxyflavone	C22 H24 O9	432.141	5.329	433.148	No results	No results	Full match	6.50994e+06	6.91003e+06	8.06855e+06	7.6447e+06	7.57062e+06	7.52005e+06	6.28689e+06	4.84934e+06	5.26012e+06	6.69721e+06	6.91975e+06	5.67916e+06
394	Com_6745_pos	Steviolbioside	C32 H50 O13	642.322	6.276	643.328	No results	No results	Full match	4.80568e+06	4.95616e+06	3.66606e+06	1.08539e+07	1.15709e+07	8.97502e+06	5.87869e+06	6.2764e+06	6.30363e+06	9.42637e+06	1.03764e+07	9.63079e+06
395	Com_6770_pos	Rosmarinic acid	C18 H16 O8	360.083	5.117	361.091	No results	No results	Full match	2.62594e+06	2.88173e+06	2.77485e+06	1.69983e+07	2.29729e+06	2.54602e+06	1.68558e+06	1.90228e+06	1.69324e+06	1.33704e+06	1.37197e+06	1.00788e+06
396	Com_6775_pos	NKK	C16 H32 N6 O5	388.243	6.142	389.25	Full match	No results	No results	2.32895e+06	2.68659e+06	2.90964e+06	5.65877e+06	1.67159e+07	9.13015e+06	6.10031e+06	2.54347e+06	3.26315e+06	2.68558e+06	3.30828e+06	2.58291e+06
397	Com_6837_pos	Isovanillin	C8 H8 O3	152.047	5.538	153.054	No results	No results	Full match	1.35826e+07	1.50802e+07	1.5066e+07	2.81352e+06	3.22143e+06	3.5888e+06	9.70823e+06	1.01917e+07	7.98948e+06	2.41626e+06	4.11072e+06	3.43262e+06
398	Com_6896_pos	Pyridoxine	C8 H11 N O3	169.074	1.433	170.081	No results	No results	Full match	1.02364e+07	1.09658e+07	1.24242e+07	7.98669e+06	1.01311e+07	9.92213e+06	1.40492e+07	1.59311e+07	1.86977e+07	9.4518e+06	8.74912e+06	7.68829e+06
399	Com_6933_pos	Pristimerin	C30 H40 O4	464.293	6.887	465.3	No results	No results	Full match	366379	306877	428971	426370	404442	394286	505350	290039	355336	3.21401e+06	2.87886e+06	2.83362e+06
400	Com_6963_pos	Ala-Ile	C9 H18 N2 O3	202.131	5.092	203.139	No results	Full match	Full match	898111	997190	944289	1.09722e+06	1.0121e+06	1.22563e+06	1.16559e+06	1.15485e+06	1.52242e+06	4.07921e+06	4.79797e+06	4.67751e+06
401	Com_6974_pos	2-(2,6-dimethoxyphenyl)-5,6-dimethoxy-4H-chromen-4-one	C19 H18 O6	182.042	1.324	183.05	Invalid mass	No results	No results	6.5531e+06	6.30264e+06	4.84134e+06	1.04236e+07	7.9597e+06	8.4093e+06	5.97817e+06	7.37409e+06	8.41687e+06	7.5514e+06	8.35734e+06	6.36303e+06
402	Com_7014_pos	3-(3-pyridinyl)propanoic acid	C8 H9 N O2	151.063	1.514	152.071	Full match	Partial match	Full match	9.78961e+06	1.33844e+07	1.44273e+07	2.91473e+06	3.64276e+06	2.87643e+06	3.01164e+06	2.783e+06	2.47077e+06	3.36005e+06	3.84054e+06	3.2352e+06
403	Com_7075_pos	INH	C16 H26 N6 O5	382.196	7.507	400.23	Full match	No results	No results	3.18988e+06	2.55696e+06	2.27402e+06	3.02144e+06	2.64306e+06	2.77544e+06	3.94992e+06	3.71855e+06	4.44135e+06	3.13396e+06	4.87737e+06	5.83362e+06
404	Com_7110_pos	N-Oleoyl Glycine	C20 H37 N O3	339.277	7.558	340.284	No results	No results	Full match	453716	477333	423015	964018	910345	1.01888e+06	348050	351391	615098	4.03295e+06	4.70613e+06	4.19413e+06
405	Com_7175_pos	N-Octyl-2-pyrrolidone	C12 H23 N O	197.178	7.258	198.185	Full match	Partial match	No results	1.15219e+07	1.13896e+07	1.22426e+07	1.36703e+07	1.16888e+07	1.09346e+07	1.40661e+07	1.49542e+07	1.64635e+07	8.94185e+06	1.11504e+07	9.32958e+06
406	Com_7189_pos	Artemisic acid	C15 H22 O2	234.162	8.178	235.169	No results	No results	Full match	4.54681e+06	4.3472e+06	4.75269e+06	5.90262e+06	5.81585e+06	5.80878e+06	6.87828e+06	6.12631e+06	6.3022e+06	6.4846e+06	7.80705e+06	6.5155e+06
407	Com_7211_pos	H-Trp-NH2.HCl	C11 H14 Cl N3 O	239.084	5.258	517.13	No results	No results	Full match	5.71285e+06	6.60948e+06	1.38578e+07	1.70677e+06	2.58957e+06	2.22951e+06	1.63271e+06	2.14995e+06	2.52264e+06	1.53146e+06	1.54428e+06	1.60029e+06
408	Com_7213_pos	N-[(Tert-butoxy)carbonyl]-L-tryptophan	C16 H20 N2 O4	304.142	5.91	631.273	No results	No results	Full match	454192	261255	558117	269109	263207	278559	240591	263518	245853	290506	281665	260490
409	Com_7214_pos	2,2-dimethyl-6,7-di[(4-nitrobenzyl)oxy]chroman-4-one	C25 H22 N2 O8	500.114	4.938	501.121	Invalid mass	No results	No results	6.81946e+06	5.92009e+06	5.11478e+06	1.20891e+07	1.16625e+07	1.13494e+07	1.42785e+07	1.7038e+07	1.44393e+07	4.54207e+06	4.0573e+06	3.46842e+06
410	Com_7236_pos	ANK	C13 H25 N5 O5	331.184	1.277	332.191	Full match	No results	No results	1.04122e+06	1.15062e+06	1.02731e+06	1.073e+06	1.0016e+06	1.00928e+06	859334	1.19232e+06	842729	3.72771e+06	4.45559e+06	4.20105e+06
411	Com_7341_pos	Benzoylpaeoniflorin	C30 H32 O12	584.187	5.928	585.194	No results	No results	Full match	506310	475946	477741	602688	479501	507468	438300	480068	581589	2.39006e+06	2.25808e+06	2.62651e+06
412	Com_7453_pos	Shikimic Acid	C7 H10 O5	174.053	4.771	175.06	No results	No results	Full match	4.06715e+06	4.19526e+06	5.82798e+06	7.1901e+06	9.20131e+06	6.27908e+06	3.94987e+06	6.49089e+06	4.06783e+06	7.05926e+06	7.40849e+06	5.69303e+06
413	Com_7472_pos	4-(anilinomethylidene)-3-methyl-4,5-dihydroisoxazol-5-one	C11 H10 N2 O2	220.085	3.812	221.092	Invalid mass	Invalid mass	No match	1.23486e+07	1.27713e+07	1.31352e+07	1.17851e+07	1.11599e+07	9.93358e+06	4.51485e+06	4.44455e+06	4.60992e+06	7.44728e+06	7.64038e+06	7.32413e+06
414	Com_7475_pos	5-methoxyflavone	C16 H12 O3	252.078	5.303	253.086	No results	No results	Full match	1.13888e+07	1.09497e+07	9.56773e+06	1.08806e+07	1.24404e+07	1.16895e+07	1.56795e+07	1.52529e+07	1.64563e+07	5.40608e+06	6.62238e+06	8.01908e+06
415	Com_7478_pos	Vindoline	C25 H32 N2 O6	456.227	6.7	457.234	No results	No results	Full match	1.1742e+07	1.08843e+07	9.67468e+06	1.16763e+07	1.09233e+07	1.11035e+07	1.42754e+07	1.20835e+07	1.51524e+07	9.10716e+06	1.09721e+07	9.14058e+06
416	Com_7511_pos	4-Hydroxyisoleucine	C6 H13 N O3	147.09	1.43	148.097	No results	No results	Full match	8.44741e+06	8.75223e+06	9.68601e+06	1.2231e+07	1.03658e+07	6.75441e+06	1.41312e+07	1.26674e+07	1.21979e+07	6.89719e+06	6.79972e+06	5.64697e+06
417	Com_7524_pos	2-(tert-butyl)-6,7-dimethoxy-4H-3,1-benzoxazin-4-one	C14 H17 N O4	263.113	5.576	264.12	Invalid mass	No results	No results	1.16428e+07	1.28457e+07	1.30116e+07	901912	989113	980932	1.15606e+06	862730	982102	1.73843e+06	1.73119e+06	2.35078e+06
418	Com_7526_pos	Cinnamoyl tyramine	C17 H17 N O2	267.125	5.748	268.133	No results	No results	Full match	1.09216e+07	1.19466e+07	1.3005e+07	6.53402e+06	6.92141e+06	5.91071e+06	3.82852e+06	3.54239e+06	3.18905e+06	3.66327e+06	3.05901e+06	3.38533e+06
419	Com_7550_pos	Coptisine	C19 H14 N O4	320.091	5.601	343.08	No results	No results	Full match	9.51733e+06	8.26417e+06	7.90143e+06	7.81859e+06	6.46396e+06	9.72505e+06	1.54472e+07	1.30551e+07	1.48267e+07	3.17829e+06	3.79977e+06	3.50368e+06
420	Com_7563_pos	gamma-Glutamate-Cysteine	C8 H14 N2 O5 S	250.062	5.016	251.069	No results	No results	Full match	1.2166e+06	1.16134e+06	1.19823e+06	2.30945e+06	2.17361e+06	3.15017e+06	1.69022e+06	2.11586e+06	1.79261e+06	6.12991e+06	7.45429e+06	6.42386e+06
421	Com_7580_pos	L-Alanyl-L-Lysine	C9 H19 N3 O3	217.142	1.169	218.149	No results	No results	Full match	785948	1.07751e+06	1.24363e+06	434564	487004	490674	454328	802758	448500	4.65868e+06	4.27236e+06	4.88127e+06
422	Com_7594_pos	Polypodine B	C27 H44 O8	496.302	8.335	497.31	No results	No results	Full match	3.768e+06	3.06687e+06	3.32677e+06	1.34227e+06	1.4299e+06	1.00458e+06	1.40172e+06	1.37448e+06	1.50047e+06	5.06111e+06	4.4214e+06	4.86158e+06
423	Com_7670_pos	Flavokawain A	C18 H18 O5	314.115	5.374	315.122	No results	No results	Full match	2.38997e+06	2.26821e+06	2.37391e+06	2.86565e+06	3.19316e+06	2.79499e+06	2.96641e+06	3.51832e+06	2.91531e+06	2.91491e+06	3.74227e+06	3.41299e+06
424	Com_7757_pos	Sphingosine (d18:1)	C18 H37 N O2	299.282	6.786	300.289	Full match	Partial match	Full match	1.24665e+07	1.0978e+07	1.15807e+07	1.00759e+07	1.06933e+07	1.05828e+07	1.34802e+07	1.21466e+07	1.10323e+07	5.20741e+06	6.66651e+06	6.01607e+06
425	Com_7833_pos	Hecogenin	C27 H42 O4	430.307	8.201	431.314	No results	Full match	Full match	344667	357826	408291	544181	484498	510653	349716	306135	340824	1.86581e+06	2.74695e+06	1.51794e+06
426	Com_7912_pos	gamma-Glutamylglutamic acid	C10 H16 N2 O7	276.095	1.431	277.102	No results	No results	Full match	9.01516e+06	7.79564e+06	1.20066e+07	6.02092e+06	3.38557e+06	7.16829e+06	6.54571e+06	5.46441e+06	6.36712e+06	3.78035e+06	5.48172e+06	3.58754e+06
427	Com_7974_pos	L-Arabinitol	C5 H12 O5	152.068	1.428	153.076	No results	No results	Full match	1.25534e+06	1.20459e+06	1.6202e+06	2.2536e+06	2.00525e+06	1.5575e+06	2.02857e+06	2.21245e+06	2.2414e+06	1.43021e+06	1.94127e+06	1.38558e+06
428	Com_7976_pos	Strophanthidin	C23 H32 O6	404.217	6.591	405.225	No results	Invalid mass	No results	2.44229e+06	2.11073e+06	2.99553e+06	3.75905e+06	2.64184e+06	4.49578e+06	5.33991e+06	4.39043e+06	5.74597e+06	9.46059e+06	9.6385e+06	8.87296e+06
429	Com_7999_pos	(-)-3-(3,4-Dihydroxyphenyl)-2-methylalanine	C10 H13 N O4	211.084	5.035	212.091	No results	No results	Full match	2.34587e+06	2.40578e+06	2.31045e+06	2.1695e+06	2.69563e+06	2.01841e+06	3.33143e+06	3.42571e+06	3.47876e+06	4.01813e+06	4.25513e+06	3.26972e+06
430	Com_8004_pos	1,2,3,6,7-Pentamethoxyxanthone	C18 H18 O7	346.105	5.335	347.113	No results	No results	Full match	3.98236e+06	3.69566e+06	3.73165e+06	4.69649e+06	6.16385e+06	4.58619e+06	1.76883e+06	3.18781e+06	3.61581e+06	5.2013e+06	4.90899e+06	4.57515e+06
431	Com_8019_pos	Indole-3-acetamide	C10 H10 N2 O	174.079	4.997	175.086	No results	No results	Full match	1.05273e+07	1.18883e+07	1.06649e+07	8.95675e+06	8.1715e+06	8.53092e+06	5.07962e+06	3.70269e+06	3.85392e+06	3.93627e+06	5.65463e+06	4.24869e+06
432	Com_8027_pos	KKK	C18 H38 N6 O4	384.284	6.141	385.291	Invalid mass	No results	No results	2.27055e+06	2.25246e+06	2.19477e+06	4.39657e+06	3.69375e+06	3.45103e+06	3.95315e+06	3.8273e+06	3.6463e+06	3.96278e+06	5.55298e+06	5.00279e+06
433	Com_8075_pos	8-(2,3-dihydroxy-3-methylbutyl)-7-methoxy-2H-chromen-2-one	C15 H18 O5	300.098	4.717	301.106	Invalid mass	No results	No results	813276	1.6081e+06	971191	1.9423e+06	1.51761e+06	1.79933e+06	956510	907894	856276	5.60229e+06	3.84144e+06	3.95626e+06
434	Com_8094_pos	1-(2-chlorophenyl)-4-(2,4-dinitrophenyl)piperazine	C16 H15 Cl N4 O4	344.064	2.454	345.071	Invalid mass	No results	No results	890461	662317	1.13742e+06	716482	693826	710536	781509	874925	805284	4.10148e+06	3.74407e+06	2.69661e+06
435	Com_8098_pos	Atractylenolide I	C15 H18 O2	230.13	5.625	231.137	No results	No results	Full match	2.99318e+06	2.89381e+06	2.84268e+06	2.78786e+06	3.42206e+06	3.14759e+06	2.6753e+06	2.57073e+06	2.46342e+06	4.28526e+06	4.51136e+06	4.47855e+06
436	Com_8172_pos	2-({[2,6-bis(phenylthio)pyridin-3-yl]imino}methyl)phenol	C24 H18 N2 O S2	414.092	5.401	415.099	Invalid mass	No results	No results	3.95719e+06	3.46453e+06	2.81803e+06	5.38541e+06	4.97668e+06	5.68573e+06	1.15264e+07	1.23281e+07	1.4306e+07	3.50853e+06	3.7985e+06	2.85343e+06
437	Com_8234_pos	N4-(4-chloro-2,5-dimethoxyphenyl)morpholine-4-carbothioamide	C13 H17 Cl N2 O3 S	354.024	1.291	355.031	Invalid mass	No results	No results	5.69978e+06	7.07015e+06	9.06267e+06	5.48957e+06	5.26335e+06	4.6093e+06	1.33769e+07	1.04618e+07	1.22048e+07	2.52334e+06	1.78918e+06	2.15618e+06
438	Com_8244_pos	(2R)-2-[(2R,5S)-5-[(2S)-2-hydroxybutyl]oxolan-2-yl]propanoic acid	C11 H20 O4	216.136	8.365	217.143	Full match	No results	No results	8.28112e+06	7.82066e+06	8.77021e+06	2.99842e+06	2.06857e+06	2.94362e+06	2.39475e+06	2.09435e+06	2.71836e+06	6.09567e+06	4.44413e+06	5.78069e+06
439	Com_8249_pos	2,4-dihydroxyheptadec-16-en-1-yl acetate	C19 H36 O4	350.244	6.833	351.252	Invalid mass	No match	No match	1.70485e+06	1.38262e+06	1.23359e+06	809459	1.17589e+06	1.23216e+06	789814	1.19243e+06	809926	3.6001e+06	3.21791e+06	3.20237e+06
440	Com_8255_pos	Tricin 4'-O-(beta-guaiacylglyceryl) ether	C27 H26 O11	526.148	1.364	509.144	No results	No results	Full match	2.45417e+06	3.1784e+06	2.259e+06	6.9792e+06	4.98139e+06	3.12621e+06	1.07701e+06	1.37148e+07	6.38584e+06	3.31752e+06	2.58185e+06	2.08358e+06
441	Com_8285_pos	Fmoc-Ile-OH	C21 H23 N O4	353.164	8.904	354.171	No results	No results	Full match	8.70325e+06	9.75908e+06	9.13219e+06	9.80559e+06	9.81204e+06	1.00312e+07	1.10585e+07	1.2135e+07	1.39824e+07	9.50051e+06	9.51657e+06	8.35574e+06
442	Com_8351_pos	Myrislignan	C21 H26 O6	374.173	2.12	375.18	No results	No results	Full match	506684	476515	462789	523004	525094	549345	554159	635556	587393	2.56776e+06	2.6291e+06	2.37012e+06
443	Com_8396_pos	Isobutyl 4-hydroxybenzoate	C11 H14 O3	194.095	5.011	195.102	No results	Invalid mass	No results	1.10906e+06	1.05868e+06	1.09232e+06	2.53673e+06	2.2333e+06	2.70022e+06	1.54082e+06	1.96953e+06	1.70055e+06	5.40183e+06	6.19113e+06	5.15456e+06
444	Com_8412_pos	N1-(1,3-thiazol-2-yl)-2-(1-adamantyl)acetamide	C15 H20 N2 O S	238.171	7.485	239.179	Invalid mass	No results	No results	616024	565197	600679	559281	536655	785755	567553	497295	519937	2.29332e+06	2.96387e+06	1.36535e+06
445	Com_8415_pos	3',5,7-Trihydroxy-4'-methoxyflavanone	C16 H14 O6	302.079	5.831	303.086	No results	Full match	Full match	356764	334423	343991	398182	374969	403718	324833	336351	352941	4.08451e+06	4.2586e+06	4.35735e+06
446	Com_8541_pos	Prostaglandin H1	C20 H34 O5	336.227	6.609	337.234	Invalid mass	No results	No results	4.92573e+06	4.97589e+06	4.82655e+06	4.91236e+06	5.22191e+06	5.18044e+06	4.48611e+06	5.43114e+06	5.44281e+06	5.69428e+06	6.7567e+06	5.48782e+06
447	Com_8673_pos	6-Phosphogluconic acid	C6 H13 O10 P	276.023	1.323	277.031	No results	No results	Full match	4.14097e+06	4.43419e+06	4.15029e+06	3.77039e+06	5.28445e+06	4.48662e+06	5.59022e+06	4.77187e+06	4.09311e+06	5.58049e+06	6.30093e+06	6.10714e+06
448	Com_8710_pos	Glutathione (oxidized)	C20 H32 N6 O12 S2	612.152	1.35	613.159	No results	Full match	Full match	1.54729e+06	1.52521e+06	1.98353e+06	900554	3.14829e+06	2.18909e+06	7.51785e+06	1.25321e+07	4.82939e+06	379527	639214	372135
449	Com_8754_pos	Wogonin	C16 H12 O5	284.068	5.802	285.075	No results	No results	Full match	2.42224e+06	2.35208e+06	3.07405e+06	1.04138e+07	1.10308e+07	7.74492e+06	5.21857e+06	5.26501e+06	4.55797e+06	3.63898e+06	2.87723e+06	3.91752e+06
450	Com_8766_pos	Dextromethorphan hydrobromide	C18 H25 N O	249.209	8.041	250.215	Invalid mass	No results	No results	7.01721e+06	6.76308e+06	7.34516e+06	7.87243e+06	7.2542e+06	6.96164e+06	9.7871e+06	8.95168e+06	9.69314e+06	5.89246e+06	7.39019e+06	7.06971e+06
451	Com_8839_pos	dUMP	C9 H13 N2 O8 P	308.041	11.825	309.048	No results	No results	Full match	4.10024e+06	4.49612e+06	4.63376e+06	3.92784e+06	5.60554e+06	4.81222e+06	4.97023e+06	2.43002e+06	4.99722e+06	5.07219e+06	4.77217e+06	5.01578e+06
452	Com_8885_pos	N-Acetylaspartate	C6 H9 N O5	175.048	2.324	176.055	No results	No results	Full match	6.11364e+06	6.0475e+06	5.67305e+06	1.07448e+07	9.67452e+06	1.09451e+07	6.87371e+06	7.6403e+06	7.258e+06	5.69725e+06	5.85467e+06	5.31179e+06
453	Com_8911_pos	LPC(1-acyl 18:3)	C26 H48 N O7 P	517.317	9.172	518.324	No results	No results	Full match	9.88692e+06	7.79697e+06	8.8852e+06	3.94698e+06	4.91267e+06	3.89042e+06	3.73072e+06	3.69369e+06	3.02573e+06	4.47713e+06	3.76924e+06	3.30743e+06
454	Com_8944_pos	Andrographolide	C20 H30 O5	350.208	6.207	373.197	No results	No results	Full match	1.45996e+06	1.42987e+06	2.34965e+06	2.90455e+06	6.25989e+06	6.92784e+06	1.16122e+07	1.15607e+07	1.17503e+07	6.38348e+06	6.85848e+06	4.53282e+06
455	Com_8985_pos	methyl 2-(6-hydroxy-3-oxo-3H-xanthen-9-yl)benzoate	C21 H14 O5	346.089	3.881	347.096	Invalid mass	No results	No results	9.71318e+06	9.6656e+06	9.64828e+06	1.72901e+06	1.38289e+06	1.31794e+06	4.63462e+06	6.71015e+06	6.52433e+06	2.83826e+06	3.25611e+06	2.2822e+06
456	Com_8993_pos	Ligustilide	C12 H14 O2	190.099	6.134	191.107	No results	Full match	Full match	9.70596e+06	8.11363e+06	7.38658e+06	3.78567e+06	3.63811e+06	4.20179e+06	2.89883e+06	3.29081e+06	4.15514e+06	3.17259e+06	3.63744e+06	3.36724e+06
457	Com_9016_pos	5-Hydroxyindole-3-acetic acid	C10 H9 N O3	191.058	4.779	192.065	No results	No results	Full match	8.76646e+06	8.20176e+06	7.78497e+06	4.18154e+06	4.33072e+06	4.20046e+06	8.22198e+06	1.18091e+07	1.05898e+07	4.53937e+06	5.22221e+06	5.30165e+06
458	Com_9062_pos	4-(Diethylamino)benzaldehyde	C11 H15 N O	177.115	4.994	178.122	Full match	Partial match	No results	512341	532252	549161	1.21477e+06	1.23329e+06	1.54399e+06	1.57494e+06	1.86436e+06	1.53285e+06	3.28364e+06	3.40997e+06	3.22712e+06
459	Com_9103_pos	N,N,N-Trimethyllysine	C9 H20 N2 O2	188.152	1.225	189.159	No results	No results	Full match	4.74928e+06	4.4994e+06	4.1041e+06	4.87231e+06	5.95821e+06	4.81668e+06	3.26479e+06	3.62978e+06	3.00406e+06	6.23225e+06	5.12026e+06	4.81199e+06
460	Com_9121_pos	Lithocholic Acid	C24 H40 O3	414.249	8.268	415.256	Invalid mass	No results	No results	2.42279e+06	2.72202e+06	2.2207e+06	1.25829e+06	1.22366e+06	1.35629e+06	177801	145092	258435	2.09866e+06	2.46922e+06	2.02288e+06
461	Com_9130_pos	Paederoside	C18 H22 O11 S	446.087	5.632	469.076	No results	No results	Full match	4.49433e+06	4.23424e+06	5.44414e+06	931571	4.25058e+06	3.71855e+06	1.12126e+07	9.90811e+06	1.11321e+07	2.46447e+06	4.95466e+06	4.53218e+06
462	Com_9134_pos	AKBA	C32 H48 O5	512.348	8.084	513.355	No results	No results	Full match	194449	913987	267137	1.24774e+06	999681	1.039e+06	1.37736e+06	1.27301e+06	1.10216e+06	1.782e+06	1.88093e+06	2.15719e+06
463	Com_9179_pos	N-Acetylphenylalanine	C11 H13 N O3	207.089	1.42	208.097	No results	No results	Full match	723674	961504	807211	2.082e+06	1.1412e+06	1.75918e+06	1.17429e+06	1.24844e+06	1.76179e+06	6.00052e+06	4.48199e+06	5.42913e+06
464	Com_9182_pos	N-[(-)-Jasmonoyl]-(L)-Isoleucine	C18 H27 N O4	321.193	5.984	322.201	No results	No results	Full match	3.96341e+06	3.9162e+06	3.83032e+06	2.25013e+06	1.64535e+06	2.73166e+06	2.06218e+06	2.13347e+06	1.5618e+06	2.96627e+06	2.96417e+06	3.11827e+06
465	Com_9281_pos	(-)-N-[3',4'-Dihydroxy-(E)-cinnamoyl]-L-glutamic acid	C14 H15 N O7	309.084	1.451	310.091	No results	No results	Full match	337888	655203	342830	389715	425050	671856	738176	947968	725230	3.37757e+06	3.73381e+06	3.23317e+06
466	Com_9312_pos	Lycoperodine 1	C12 H12 N2 O2	216.09	5.36	217.097	No results	No results	Full match	5.63593e+06	5.95027e+06	7.85611e+06	6.87409e+06	8.50502e+06	7.67149e+06	7.34414e+06	6.84504e+06	6.86566e+06	5.37094e+06	5.56424e+06	5.13605e+06
467	Com_9328_pos	S-Adenosylmethionine	C15 H22 N6 O5 S	398.136	1.278	399.143	No results	Full match	Full match	8.23329e+06	9.08933e+06	9.06374e+06	7.33639e+06	9.40976e+06	7.71376e+06	6.61204e+06	5.31709e+06	6.49925e+06	4.93497e+06	4.69923e+06	5.31018e+06
468	Com_9341_pos	1-Methylguanine	C6 H7 N5 O	165.065	4.824	166.072	No results	No results	Full match	6.00606e+06	6.6642e+06	4.93586e+06	1.42407e+06	1.52323e+06	1.6239e+06	1.16653e+06	1.1266e+06	1.24074e+06	2.92995e+06	1.72721e+06	2.47789e+06
469	Com_9348_pos	Histamine	C5 H9 N3	111.08	1.868	112.087	No results	No results	Full match	180159	186289	198429	663850	751716	527476	186519	245353	198973	3.05341e+06	2.73739e+06	2.98462e+06
470	Com_9354_pos	Adenylosuccinic acid	C14 H18 N5 O11 P	463.073	4.773	464.08	No results	Full match	Full match	7.14725e+06	8.95039e+06	9.0232e+06	285798	443020	445795	1.45274e+06	1.33784e+06	1.2769e+06	1.20724e+06	1.52237e+06	1.07456e+06
471	Com_9391_pos	N~5~-(1,3,5-trimethyl-1H-pyrazol-4-yl)-1H-1,2,4-triazole-3,5-diamine	C8 H13 N7	185.141	5.73	186.149	Invalid mass	No results	No results	7.32551e+06	7.12831e+06	6.77393e+06	9.94876e+06	8.93942e+06	9.84467e+06	9.76792e+06	8.69393e+06	9.38047e+06	4.06165e+06	5.24646e+06	6.32268e+06
472	Com_9393_pos	Senkyunolide A	C12 H16 O2	192.115	6.436	193.122	No results	Full match	Full match	5.81445e+06	4.63794e+06	5.03589e+06	5.5528e+06	5.73805e+06	5.63409e+06	6.83057e+06	7.80332e+06	7.82268e+06	4.63075e+06	6.17325e+06	4.70786e+06
473	Com_9526_pos	Daphnoretin	C19 H12 O7	352.058	5.214	353.065	No results	No results	Full match	2.22298e+06	2.29587e+06	2.16179e+06	1.12993e+06	1.09165e+06	1.09683e+06	1.58503e+06	1.7109e+06	1.69418e+06	2.6641e+06	2.67521e+06	1.40033e+06
474	Com_9551_pos	Tangeretin	C20 H20 O7	372.121	5.186	373.128	No results	No results	Full match	394850	409352	378301	1.17058e+06	1.45106e+06	1.78157e+06	378395	485810	563741	1.22811e+06	1.18603e+06	1.3674e+06
475	Com_9671_pos	Sclareol Glycol	C16 H30 O2	254.224	7.898	255.232	No results	No results	Full match	4.68039e+06	3.9916e+06	4.00502e+06	3.81098e+06	4.00188e+06	4.23141e+06	3.40763e+06	3.7434e+06	3.89465e+06	4.87638e+06	5.04247e+06	4.41943e+06
476	Com_9728_pos	Schisantherin A	C30 H32 O9	536.203	5.391	537.209	No results	No results	Full match	2.81246e+06	2.80643e+06	4.19017e+06	3.7885e+06	5.01995e+06	3.02963e+06	4.46628e+06	3.16426e+06	5.16564e+06	4.19881e+06	5.62622e+06	5.87164e+06
477	Com_9818_pos	N1-(2,3-dihydro-1,4-benzodioxin-2-ylmethyl)-2,2-dimethylpropanamide	C14 H19 N O3	249.136	6.088	250.143	Full match	No results	No results	277002	280429	278662	269607	237781	236382	214453	215010	225869	1.46065e+06	1.33672e+06	1.70939e+06
478	Com_9856_pos	N2-Methylguanosine	C11 H15 N5 O5	297.106	4.843	298.114	No results	Full match	Full match	6.99019e+06	7.09534e+06	6.60807e+06	2.31547e+06	2.00347e+06	1.69941e+06	1.34285e+06	2.65216e+06	1.53354e+06	4.16971e+06	4.4414e+06	3.88019e+06
479	Com_9961_pos	Kynurenic acid	C10 H7 N O3	189.043	5.718	190.05	No results	No results	Full match	883856	894915	863550	1.95047e+06	1.77525e+06	1.89202e+06	825951	825841	904431	1.83925e+06	1.26081e+06	1.08289e+06
480	Com_9994_pos	Indole-3-acetic acid	C10 H9 N O2	175.063	5.386	176.07	No results	No results	Full match	2.78143e+06	2.5116e+06	2.26661e+06	6.46961e+06	7.37503e+06	8.37122e+06	3.68763e+06	3.70974e+06	3.34416e+06	4.15176e+06	4.24523e+06	4.24391e+06
481	Com_10026_pos	Delphinidin 3-sophoroside-5-rhamnoside	C33 H41 Cl O21	808.182	5.734	809.19	No results	No results	Full match	6.4893e+06	6.00461e+06	6.67901e+06	3.461e+06	3.34159e+06	3.1497e+06	3.60897e+06	3.76454e+06	3.91755e+06	5.42919e+06	5.95107e+06	5.6172e+06
482	Com_10065_pos	N-(1-methyl-3-phenyl-1H-pyrazol-5-yl)-N'-(2-thienyl)urea	C15 H14 N4 O S	336.045	4.8	337.052	Invalid mass	No results	No results	3.91658e+06	3.69319e+06	4.71783e+06	3.06422e+06	3.19626e+06	3.58752e+06	8.0772e+06	9.819e+06	7.40552e+06	2.00935e+06	1.83978e+06	1.86063e+06
483	Com_10103_pos	Raceanisodamine	C17 H23 N O4	305.162	5.647	306.169	No results	No results	Full match	858322	994350	857789	843095	754311	762083	597893	608631	661897	2.01445e+06	1.67207e+06	1.85843e+06
484	Com_10133_pos	Pectolinarin	C29 H34 O15	622.188	5.282	623.196	No results	No results	Full match	1.34492e+06	1.50662e+06	965769	8.37404e+06	8.62197e+06	7.97119e+06	673386	747135	982625	1.56395e+06	1.58921e+06	2.03718e+06
485	Com_10262_pos	Pholedrine	C10 H15 N O	165.117	4.91	166.124	No results	Invalid mass	No results	2.58505e+06	1.31562e+06	2.60934e+06	1.29715e+06	1.22753e+06	2.07374e+06	757340	279317	801167	2.046e+06	1.95773e+06	3.36124e+06
486	Com_10293_pos	YQH	C20 H26 N6 O6	468.175	5.564	469.182	Invalid mass	Invalid mass	No results	6.60389e+06	4.56015e+06	5.85033e+06	3.57127e+06	2.86382e+06	3.38871e+06	1.899e+06	1.38275e+06	1.6507e+06	3.78263e+06	3.62848e+06	3.42667e+06
487	Com_10345_pos	4-[4-phenyl-3,6-dihydro-1(2H)-pyridinyl]butanoic acid hydrochloride	C15 H19 N O2	245.139	7.329	246.146	Invalid mass	No results	No results	148691	187510	241893	255340	161813	217931	346073	211270	184134	223467	235348	170795
488	Com_10458_pos	4-Demethylepipodophyllotoxin	C21 H20 O8	400.116	1.407	401.123	No results	No results	Full match	7.48842e+06	7.24021e+06	7.36115e+06	5.20127e+06	5.25575e+06	5.15073e+06	2.51777e+06	4.2105e+06	3.66121e+06	3.1938e+06	3.12496e+06	2.74582e+06
489	Com_10462_pos	16-Heptadecyne-1,2,4-triol	C17 H32 O3	306.218	8.587	307.225	No results	Invalid mass	No results	1.9489e+06	3.51119e+06	3.29495e+06	2.49925e+06	3.10265e+06	2.73195e+06	2.85689e+06	2.82313e+06	3.17388e+06	2.48322e+06	2.48612e+06	2.26788e+06
490	Com_10493_pos	LPE 18:4	C23 H40 N O7 P	473.254	6.777	474.262	No results	Full match	No results	1.75199e+06	1.56004e+06	1.57796e+06	4.30345e+06	5.03762e+06	4.35669e+06	4.81365e+06	4.98283e+06	4.39944e+06	3.63873e+06	3.35619e+06	4.35839e+06
491	Com_10543_pos	Nobiletin	C21 H22 O8	402.131	5.367	403.139	No results	No results	Full match	1.61764e+06	2.01417e+06	1.82579e+06	3.69753e+06	1.75105e+06	3.82087e+06	1.3747e+06	1.09618e+06	2.50825e+06	3.53261e+06	2.91576e+06	2.59981e+06
492	Com_10602_pos	Ethyl caffeate	C11 H12 O4	208.073	6.252	209.08	No results	No results	Full match	302480	318939	375851	385542	901425	516091	1.98147e+06	1.64671e+06	1.96994e+06	1.53101e+06	1.44203e+06	1.50789e+06
493	Com_10679_pos	Isoliquiritin	C21 H22 O9	418.126	5.409	419.133	No results	No results	Full match	2.83613e+06	2.6052e+06	3.31785e+06	3.1929e+06	3.33365e+06	2.99413e+06	2.78289e+06	2.90261e+06	2.95156e+06	5.26561e+06	4.10219e+06	3.74974e+06
494	Com_10781_pos	2-(Dimethylamino)Guanosine	C12 H17 N5 O5	311.123	4.98	312.129	No results	No results	Full match	7.0756e+06	7.09782e+06	6.87006e+06	1.27209e+06	1.44223e+06	1.43729e+06	5.72866e+06	6.90855e+06	5.91037e+06	2.91633e+06	2.45521e+06	1.99865e+06
495	Com_10824_pos	Prostaglandin E2-1-glyceryl ester	C23 H38 O7	408.248	7.138	409.256	No results	Invalid mass	No results	256867	190631	271187	290209	274907	291815	381367	318570	406322	335129	426014	406896
496	Com_10827_pos	ACar 18:3	C25 H44 N O4	421.319	6.862	422.326	No results	Invalid mass	No results	7.02671e+06	6.97867e+06	5.52022e+06	413885	131132	127830	398774	104326	103982	1.40692e+06	1.85107e+06	1.52662e+06
497	Com_10908_pos	Albiflorin	C23 H28 O11	480.161	6.147	481.169	No results	No results	Full match	3.46071e+06	3.19443e+06	4.20444e+06	1.76855e+06	2.45464e+06	2.87491e+06	2.91747e+06	2.01274e+06	2.87662e+06	2.78245e+06	2.86978e+06	2.7868e+06
498	Com_10969_pos	Tubuloside A	C37 H48 O21	828.269	1.413	867.233	No results	No results	Full match	1.8636e+06	763237	869942	7.54294e+06	6.26476e+06	1.07001e+06	3.90492e+06	5.37227e+06	4.23663e+06	3.04273e+06	2.81933e+06	2.71966e+06
499	Com_11043_pos	Ligustroflavone	C33 H40 O18	724.22	5.311	725.227	No results	No results	Full match	5.61664e+06	4.92771e+06	3.73787e+06	3.75101e+06	3.55952e+06	4.6517e+06	3.75116e+06	5.11885e+06	4.90169e+06	3.18811e+06	2.38527e+06	1.90399e+06
500	Com_11239_pos	Clareolide	C16 H26 O2	250.193	10.764	251.2	No results	Full match	Full match	696086	656601	659715	456780	568044	514107	489759	592570	664307	1.29139e+06	1.58263e+06	1.29898e+06
501	Com_11247_pos	PE (2:0/16:2)	C23 H42 N O8 P	491.265	6.98	492.272	No results	Full match	No results	3.02308e+06	3.84987e+06	3.62622e+06	4.16232e+06	4.02258e+06	4.01846e+06	3.38236e+06	4.35218e+06	4.17154e+06	3.66292e+06	3.06041e+06	2.19872e+06
502	Com_11403_pos	3-{[(4-chlorophenyl)sulfonyl]methyl}-N'-hydroxybenzenecarboximidamide	C14 H13 Cl N2 O3 S	324.031	1.249	325.039	Invalid mass	No results	No results	467847	531177	60905.8	6.23989e+06	4.24693e+06	6.97606e+06	6.54947e+06	7.50993e+06	7.01291e+06	1.43981e+06	1.68326e+06	1.21016e+06
503	Com_11415_pos	Boc-beta-cyano-L-alanine	C9 H14 N2 O4	214.095	4.93	215.102	No results	No results	Full match	1.05597e+06	984344	1.02522e+06	1.08821e+06	1.37591e+06	1.21513e+06	1.35507e+06	1.49479e+06	1.17186e+06	2.68694e+06	2.20232e+06	2.12318e+06
504	Com_11502_pos	L-Kynurenine	C10 H12 N2 O3	208.084	4.784	209.092	No results	Full match	Full match	6.23499e+06	5.59607e+06	5.42571e+06	1.12986e+06	1.06178e+06	1.20406e+06	5.15008e+06	5.71615e+06	5.40466e+06	1.85876e+06	1.84981e+06	1.60092e+06
505	Com_11511_pos	Corylifol A	C25 H26 O4	390.182	5.891	391.189	No results	No results	Full match	1.70742e+06	2.18499e+06	2.05741e+06	2.46457e+06	2.21087e+06	2.76546e+06	6.35957e+06	6.62992e+06	7.79158e+06	3.18178e+06	3.66902e+06	3.22608e+06
506	Com_11609_pos	7-(2-hydroxypropan-2-yl)-1,4a-dimethyl-decahydronaphthalen-1-ol	C15 H28 O2	222.198	6.521	223.205	Invalid mass	No results	No match	1.22857e+06	2.01771e+06	1.74537e+06	1.80463e+06	1.60547e+06	1.74977e+06	1.29369e+06	1.41816e+06	1.51969e+06	2.195e+06	2.30994e+06	2.14827e+06
507	Com_11676_pos	N'-Formylkynurenine	C11 H12 N2 O4	236.079	4.913	237.086	No results	No results	Full match	5.14515e+06	6.1187e+06	5.59677e+06	4.3064e+06	3.56928e+06	3.77481e+06	3.25541e+06	3.69628e+06	3.13338e+06	2.84937e+06	3.22034e+06	2.25242e+06
508	Com_11681_pos	5,7-dihydroxy-6,8-dimethoxy-2-(4-methoxyphenyl)-4H-chromen-4-one	C18 H16 O7	344.089	6.771	345.096	Full match	No results	Full match	661995	623349	616286	2.4287e+06	2.54861e+06	2.31651e+06	1.55031e+06	1.54699e+06	1.43234e+06	1.29716e+06	1.63166e+06	1.61817e+06
509	Com_11779_pos	2-(3,4-dihydroxyphenyl)-3,5,7-trihydroxy-6-methyl-4H-chromen-4-one	C16 H12 O7	316.057	0.536	317.065	Full match	Partial match	Full match	2.70337e+06	2.36324e+06	2.2763e+06	3.56081e+06	2.77199e+06	3.79203e+06	2.47356e+06	2.21827e+06	1.8122e+06	2.13305e+06	1.42048e+06	3.01019e+06
510	Com_11784_pos	INK	C16 H31 N5 O5	188.116	4.71	189.123	Invalid mass	No match	No match	453393	387588	278153	521999	493772	518759	602908	470170	579076	1.511e+06	1.74067e+06	1.25904e+06
511	Com_11859_pos	2-Aminoethylphosphonate	C2 H8 N O3 P	125.024	5.174	126.031	No results	No results	Full match	5.90107e+06	5.47319e+06	4.73413e+06	4.84365e+06	5.13449e+06	6.13847e+06	4.05943e+06	5.45413e+06	5.14585e+06	2.97999e+06	2.37911e+06	3.22521e+06
512	Com_11892_pos	4-(allyloxy)-1,2-dihydroquinolin-2-one	C12 H11 N O2	201.079	5.336	202.086	Full match	No results	No results	3.61037e+06	4.00937e+06	4.14394e+06	2.43339e+06	2.9403e+06	2.5703e+06	1.79148e+06	2.501e+06	1.68656e+06	2.60713e+06	2.97245e+06	2.93143e+06
513	Com_11893_pos	5-Methyl-dl-tryptophan	C12 H14 N2 O2	218.105	5.342	219.113	No results	No results	Full match	3.61037e+06	4.07918e+06	4.14394e+06	2.43339e+06	2.88657e+06	2.5703e+06	1.79148e+06	2.44885e+06	1.68656e+06	2.60713e+06	2.97245e+06	2.93143e+06
514	Com_11924_pos	Madecassoside	C48 H78 O20	974.505	6.867	975.514	No results	No results	Full match	771951	445231	766795	1.13984e+06	1.39033e+06	976335	880210	823390	755410	2.69041e+06	2.20592e+06	1.32879e+06
515	Com_11935_pos	Formononetin	C16 H12 O4	268.072	5.021	269.08	No results	No results	Full match	1.42596e+06	1.36119e+06	1.40443e+06	1.10682e+06	1.22054e+06	1.89911e+06	1.98108e+06	1.99774e+06	2.10109e+06	3.13784e+06	4.19087e+06	3.41149e+06
516	Com_11980_pos	N1-(6-methyl-4-oxo-3,4-dihydroquinazolin-2-yl)-4-nitrobenzamide	C16 H12 N4 O4	324.081	3.89	325.089	Invalid mass	No results	No results	5.30708e+06	4.73951e+06	5.73734e+06	4.83429e+06	4.86888e+06	4.9178e+06	4.15428e+06	4.64855e+06	4.40182e+06	3.03774e+06	2.80718e+06	2.60017e+06
517	Com_12188_pos	beta-Alanine methyl ester hydrochloride	C4 H10 Cl N O2	139.039	5.258	140.047	No results	No results	Full match	1.22545e+06	1.11283e+06	1.10384e+06	841918	812231	814405	1.05246e+06	989990	1.02681e+06	903139	914830	1.13699e+06
518	Com_12202_pos	all-cis-4,7,10,13,16-Docosapentaenoic acid	C22 H34 O2	312.245	8.647	313.252	No results	Invalid mass	No results	1.25727e+06	1.08117e+06	1.00676e+06	1.73641e+06	1.75543e+06	1.94375e+06	5.13319e+06	6.80236e+06	5.6913e+06	1.23174e+06	1.85301e+06	1.6738e+06
519	Com_12240_pos	Ala-Leu	C9 H18 N2 O3	202.131	3.96	203.139	No results	Full match	Full match	288442	302780	310612	467837	479022	470566	474021	465864	471589	1.38488e+06	1.66801e+06	1.52739e+06
520	Com_12274_pos	beta-Caryophyllene	C15 H24	204.188	9.687	205.195	No results	No results	Full match	2.43704e+06	2.00546e+06	2.04039e+06	4.89055e+06	5.31429e+06	3.08772e+06	6.53323e+06	5.49273e+06	5.28683e+06	3.49307e+06	3.63803e+06	3.59644e+06
521	Com_12285_pos	ACar 18:2	C25 H46 N O4	423.335	7.172	424.342	No results	Invalid mass	No results	5.50128e+06	2.86271e+06	2.89726e+06	2.08164e+06	1.91911e+06	3.76774e+06	4.16952e+06	2.70177e+06	2.03038e+06	2.43439e+06	2.86864e+06	2.48335e+06
522	Com_12310_pos	6 汕-Hydroxycortisol	C21 H30 O6	360.19	6.852	361.198	No results	Invalid mass	No results	537331	647852	707792	1.08705e+06	1.06747e+06	1.07382e+06	2.147e+06	1.97121e+06	2.14526e+06	2.74341e+06	5.20572e+06	4.90435e+06
523	Com_12325_pos	LPC 14:0	C22 H46 N O7 P	467.301	8.481	468.307	No results	Full match	Full match	2.50462e+06	2.62809e+06	3.2863e+06	4.24797e+06	4.03642e+06	4.17406e+06	4.53984e+06	4.1208e+06	4.27368e+06	2.5438e+06	2.34587e+06	2.44235e+06
524	Com_12338_pos	5-Methyl-7-methoxyisoflavone	C17 H14 O3	266.093	1.408	267.1	No results	No results	Full match	1.60926e+06	1.26815e+06	1.05016e+06	1.2735e+06	987911	1.25251e+06	1.94845e+06	1.87296e+06	2.41524e+06	1.54776e+06	2.63299e+06	1.74727e+06
525	Com_12384_pos	Oxyresveratrol	C14 H12 O4	244.073	5.756	245.08	No results	No results	Full match	5.40634e+06	2.66106e+06	1.13052e+06	1.14097e+06	1.18639e+06	1.35876e+06	5.59629e+06	2.41041e+06	4.14161e+06	1.41687e+06	1.5068e+06	1.18478e+06
526	Com_12520_pos	4-(1-adamantyl)-2-methyl-1,3-thiazole	C14 H19 N S	233.127	4.974	234.134	Invalid mass	No results	No results	1.997e+06	2.22482e+06	2.0155e+06	3.14016e+06	3.19379e+06	3.24454e+06	4.19478e+06	4.58326e+06	5.17646e+06	2.20775e+06	2.73473e+06	2.34947e+06
527	Com_12528_pos	Indigo	C16 H10 N2 O2	262.073	6.571	263.081	No results	No results	Full match	487246	268431	338136	300403	407410	319241	589107	608476	693289	280579	268505	307296
528	Com_12543_pos	Ambroxane	C16 H28 O	236.213	7.915	237.221	No results	No results	Full match	2.32411e+06	2.20602e+06	2.22213e+06	2.30038e+06	2.218e+06	2.24976e+06	1.60385e+06	1.69864e+06	2.14665e+06	2.70417e+06	2.97168e+06	2.30754e+06
529	Com_12565_pos	6-(3-hydroxybutan-2-yl)-5-(hydroxymethyl)-4-methoxy-2H-pyran-2-one	C11 H16 O5	210.089	4.721	211.096	Invalid mass	No match	No match	270465	323946	180489	428113	313581	375792	318724	294828	379063	1.33385e+06	1.26759e+06	1.12345e+06
530	Com_12592_pos	tetranor-12(R)-HETE	C16 H26 O3	248.177	6.975	249.184	Invalid mass	Invalid mass	No results	2.20082e+06	2.25977e+06	1.901e+06	2.00857e+06	2.06231e+06	2.38527e+06	1.8791e+06	310203	2.42194e+06	2.50975e+06	3.08181e+06	2.6563e+06
531	Com_12642_pos	N alpha-Acetyl-L-Arginine	C8 H16 N4 O3	216.122	1.103	217.129	No results	No results	Full match	2.44936e+06	2.8341e+06	2.97171e+06	3.75237e+06	3.02107e+06	4.19789e+06	3.02116e+06	1.87918e+06	3.20523e+06	3.36107e+06	4.13917e+06	3.66364e+06
532	Com_12801_pos	Astragaloside IV	C41 H68 O14	784.459	9.445	785.468	No results	No results	Full match	120978	78273.4	121519	160207	376040	336179	280190	166935	173014	702569	577318	378424
533	Com_12818_pos	Osthole	C15 H16 O3	244.11	5.064	245.117	No results	No results	Full match	4.11379e+06	3.2728e+06	3.74691e+06	2.775e+06	3.24152e+06	3.9692e+06	3.23501e+06	3.5508e+06	3.39862e+06	1.95803e+06	2.33018e+06	1.9449e+06
534	Com_12821_pos	Desthiobiotin	C10 H18 N2 O3	214.131	5.106	215.139	No results	No results	Full match	1.60499e+06	1.69857e+06	1.64061e+06	747790	759429	702328	1.11667e+06	1.14056e+06	1.10554e+06	1.21555e+06	1.02829e+06	1.65735e+06
535	Com_12853_pos	Geranylgeraniol	C20 H34 O	290.26	6.847	291.268	No results	No results	Full match	119275	105217	117994	205740	197623	284942	173938	108874	109632	821063	830868	492106
536	Com_13156_pos	Maltitol	C12 H24 O11	344.132	1.435	345.139	No results	No results	Full match	876134	979788	768436	601071	644797	567117	631561	976353	641455	1.5882e+06	1.58755e+06	2.29774e+06
537	Com_13289_pos	Isobavachin	C20 H20 O4	324.135	5.284	325.142	No results	No results	Full match	1.49634e+06	1.39785e+06	1.30014e+06	1.27378e+06	1.05345e+06	1.05496e+06	1.10995e+06	1.20137e+06	1.22787e+06	1.28164e+06	1.3663e+06	1.28005e+06
538	Com_13341_pos	DLK	C16 H30 N4 O6	374.215	4.847	375.222	Full match	No results	No results	196905	153942	174931	113384	151434	146286	175724	251098	215303	1.16625e+06	1.00657e+06	987418
539	Com_13362_pos	Hesperetin	C16 H14 O6	302.078	5.432	303.086	No results	No results	Full match	2.07598e+06	2.04702e+06	1.56727e+06	2.52604e+06	2.36825e+06	2.295e+06	1.99095e+06	2.42058e+06	1.65774e+06	2.42487e+06	2.84786e+06	2.33915e+06
540	Com_13476_pos	4-(4-chlorophenyl)-2-(3-pyridyl)-1,3-thiazole hydrobromide	C14 H9 Cl N2 S	272.014	1.985	273.021	Invalid mass	No results	No results	4.06211e+06	3.89299e+06	4.26167e+06	3.64386e+06	3.63958e+06	3.76639e+06	4.01883e+06	4.40693e+06	4.90596e+06	2.04188e+06	1.89155e+06	1.96945e+06
541	Com_13560_pos	13-汐-(21)-Epoxyeurycomanone	C20 H24 O10	424.144	4.827	425.152	No results	Invalid mass	No results	109888	132915	100675	107287	107335	106657	127226	117985	125677	999328	790971	691806
542	Com_13574_pos	7-chloro-4-piperidinoquinoline	C14 H15 Cl N2	246.087	5.57	247.094	Invalid mass	No results	No results	1.25219e+06	1.76908e+06	1.74938e+06	1.77733e+06	2.06191e+06	2.16588e+06	2.16481e+06	2.14285e+06	2.76532e+06	2.2638e+06	2.85662e+06	4.01884e+06
543	Com_13675_pos	Thymidine 5'-diphosphate	C10 H16 N2 O11 P2	402.024	3.892	403.031	No results	No results	Full match	1.52964e+06	1.43182e+06	1.48546e+06	1.53206e+06	1.72249e+06	1.65085e+06	1.0993e+06	1.13166e+06	1.23695e+06	1.23948e+06	1.78779e+06	1.48019e+06
544	Com_13701_pos	Lysopg 18:1	C24 H47 O9 P	510.296	6.896	511.303	No results	No results	Full match	133916	134292	141621	538569	374434	413912	131445	134173	150329	1.0218e+06	1.47909e+06	968391
545	Com_13709_pos	Vincamine	C21 H26 N2 O3	354.193	8.073	355.2	No results	No results	Full match	1.2628e+06	1.4728e+06	1.51325e+06	878623	610851	780136	369958	674097	495865	1.51107e+06	1.58975e+06	1.54991e+06
546	Com_13794_pos	Carbaprostacyclin	C21 H34 O4	332.233	7.423	333.24	No results	Invalid mass	No results	802391	969586	728990	1.22899e+06	979482	1.10254e+06	1.13097e+06	1.03632e+06	1.26003e+06	1.42451e+06	1.24793e+06	1.44143e+06
547	Com_14134_pos	Taurochenodeoxycholic Acid (sodium salt)	C26 H45 N O6 S	516.32	8.208	517.328	Invalid mass	No results	No results	1.68379e+06	1.53979e+06	1.60624e+06	2.27211e+06	2.52726e+06	2.40772e+06	1.45433e+06	1.06801e+06	1.3883e+06	2.38653e+06	2.5931e+06	2.2491e+06
548	Com_14187_pos	Gambogenic acid	C38 H46 O8	630.322	6.549	631.329	No results	No results	Full match	1.57134e+06	1.47658e+06	2.04733e+06	1.91324e+06	2.02669e+06	1.74112e+06	973384	984001	883204	2.03269e+06	2.16553e+06	1.38245e+06
549	Com_14258_pos	Astragalus polyphenols	C20 H22 O9	406.127	5.166	407.133	No results	No results	Full match	2.51479e+06	2.59725e+06	2.44556e+06	1.27826e+06	1.50369e+06	1.61454e+06	1.79309e+06	1.99717e+06	1.94584e+06	1.47099e+06	1.37924e+06	1.3778e+06
550	Com_14274_pos	Stevioside	C38 H60 O18	804.374	6.127	805.382	No results	No results	Full match	761931	1.40064e+06	1.3077e+06	1.64857e+06	1.56579e+06	1.95478e+06	1.51702e+06	1.50728e+06	1.51098e+06	1.34115e+06	2.50838e+06	2.11154e+06
551	Com_14286_pos	Baohuoside II	C26 H28 O10	500.166	1.526	501.174	No results	No results	Full match	285674	235512	206294	946063	1.17893e+06	1.22167e+06	4.30147e+06	4.80766e+06	4.07705e+06	211613	273456	298389
552	Com_14297_pos	Zolpidem-d6	C19 H15 [2]H6 N3 O	313.201	8.364	314.208	Invalid mass	No results	No results	1.83419e+06	1.59915e+06	1.72209e+06	1.68014e+06	2.03001e+06	1.85686e+06	2.98349e+06	2.48466e+06	2.73391e+06	1.59694e+06	2.78013e+06	2.0148e+06
553	Com_14446_pos	Bisulfurous Acid	C11 H8 O2	172.053	5.101	173.06	No results	No results	Full match	3.72845e+06	3.8507e+06	3.46635e+06	1.75319e+06	1.52175e+06	1.67395e+06	2.65845e+06	2.86958e+06	2.72032e+06	1.81036e+06	1.90525e+06	1.62511e+06
554	Com_14453_pos	4-[4-(trifluoromethoxy)anilino]-2H-1,3-benzoxazin-2-one	C15 H9 F3 N2 O3	360.013	3.029	361.02	Invalid mass	No results	No results	306629	373843	547193	986019	930176	898391	566302	569878	599084	1.1666e+06	1.38989e+06	1.4795e+06
555	Com_14675_pos	3-Hydroxyhippuric Acid	C9 H9 N O4	195.053	1.419	196.06	No results	No results	Full match	1.25102e+06	1.61549e+06	1.5554e+06	2.0035e+06	1.62333e+06	1.78932e+06	1.54214e+06	1.60825e+06	1.50153e+06	1.59377e+06	2.01586e+06	1.75539e+06
556	Com_14719_pos	3-(2-Naphthyl)-D-Alanine	C13 H13 N O2	215.094	4.883	216.101	No results	No results	Full match	207799	226880	217917	198268	189257	170348	202820	191650	149664	394538	321811	490726
557	Com_14887_pos	Neocryptotanshinone	C19 H22 O4	314.151	6.338	315.159	No results	No results	Full match	839037	1.00732e+06	970975	1.21163e+06	1.04414e+06	1.41948e+06	3.38304e+06	3.96737e+06	4.43058e+06	921804	1.04657e+06	999608
558	Com_14903_pos	Momordin Ic	C41 H64 O13	764.431	7.515	765.439	No results	No results	Full match	158658	239200	457273	691730	581096	909250	647082	445457	456498	1.30628e+06	1.28624e+06	961809
559	Com_14975_pos	Demethylzeylasteral	C29 H36 O6	480.249	7.051	481.257	No results	No results	Full match	67874.6	63920.8	66867.1	76704.2	76390.3	77488	114799	86706.2	86595.7	439001	331365	548897
560	Com_14986_pos	8-Aminooctanoic acid	C8 H17 N O2	159.126	1.426	160.133	No results	No results	Full match	1.78081e+06	1.9708e+06	2.18816e+06	1.4777e+06	1.25963e+06	1.44059e+06	2.16678e+06	2.28985e+06	2.45562e+06	2.01501e+06	2.28106e+06	2.39883e+06
561	Com_15094_pos	Artemether	C16 H26 O5	298.177	5.36	299.184	No results	No results	Full match	956150	890927	884862	971625	976395	887566	836995	838747	869041	931409	873218	811567
562	Com_15098_pos	3-Hydroxynaphthalene-2,7-Disulphonic acid	C10 H8 O7 S2	303.97	1.275	304.977	No results	No results	Full match	1.21944e+06	1.29864e+06	943486	1.29587e+06	1.78034e+06	1.10912e+06	121840	234785	239053	1.97684e+06	2.41483e+06	1.44983e+06
563	Com_15309_pos	LPC(1-acyl 18:2)	C26 H50 N O7 P	519.332	9.685	520.339	No results	No results	Full match	1.14175e+06	1.10074e+06	1.26603e+06	3.64336e+06	2.00872e+06	1.91825e+06	2.1995e+06	1.92112e+06	2.27061e+06	1.21694e+06	1.62125e+06	1.35454e+06
564	Com_15321_pos	Curcumin	C21 H20 O6	368.124	5.829	369.132	No results	No results	Full match	2.9865e+06	556209	436303	814668	875500	1.10231e+06	859454	658100	627163	1.15187e+06	1.27027e+06	1.05475e+06
565	Com_15402_pos	6-methyl-7-nitro-2,3-dihydro-1,4-benzodioxine	C9 H9 N O4	213.064	4.762	214.071	Invalid mass	No results	No results	193595	195170	203777	190191	207335	243267	309806	340868	213616	661285	621545	609851
566	Com_15419_pos	Coumarin-3-carboxylic acid	C10 H6 O4	190.027	4.866	191.034	No results	No results	Full match	775695	844393	649925	3.56219e+06	2.06365e+06	3.11007e+06	2.3852e+06	2.54414e+06	3.16516e+06	1.17283e+06	1.25048e+06	1.43093e+06
567	Com_15426_pos	Ginsenoside-Ro	C48 H76 O19	956.493	8.797	957.502	No results	No results	Full match	182653	173544	188018	305126	186623	319180	236891	208128	224723	208882	196421	173194
568	Com_15488_pos	3-Indolepropionic acid	C11 H11 N O2	189.079	5.149	190.086	No results	No results	Full match	3.19937e+06	3.00243e+06	3.01994e+06	1.43889e+06	1.31247e+06	1.41058e+06	2.1235e+06	2.34832e+06	2.25798e+06	1.57722e+06	1.6207e+06	1.41582e+06
569	Com_15524_pos	TriacetonaMine	C9 H17 N O	155.131	8.163	156.139	No results	No results	Full match	602858	685765	576039	795554	809136	726121	763322	919633	780562	938159	785088	934739
570	Com_15538_pos	Lupenone	C30 H48 O	424.37	8.636	425.377	No results	Full match	No results	1.6174e+06	1.29479e+06	1.48747e+06	2.88267e+06	3.14243e+06	2.24308e+06	2.42875e+06	3.31338e+06	3.96559e+06	1.59035e+06	1.62209e+06	1.41341e+06
571	Com_15605_pos	Ginkgolic Acid (C13:0)	C20 H32 O3	320.234	7.669	321.242	No results	No results	Full match	195186	758894	330204	1.01666e+06	1.39449e+06	1.37567e+06	1.7353e+06	682052	1.44712e+06	1.53573e+06	1.62881e+06	1.36392e+06
572	Com_15978_pos	Betulin	C30 H50 O2	442.38	7.778	443.388	No results	Full match	No results	1.8951e+06	2.26045e+06	1.96047e+06	3.23056e+06	3.11201e+06	3.05118e+06	2.14997e+06	2.11463e+06	1.96229e+06	1.66346e+06	2.21814e+06	1.43067e+06
573	Com_16022_pos	1-(piperidinomethyl)-2-naphthol	C16 H19 N O	219.162	6.868	220.169	Invalid mass	No results	No results	2.4061e+06	2.67214e+06	2.7824e+06	2.53721e+06	2.45314e+06	2.61426e+06	3.3137e+06	3.06955e+06	3.56239e+06	2.3222e+06	2.12708e+06	2.1354e+06
574	Com_16050_pos	Shionone	C30 H50 O	426.386	11.257	427.393	No results	No results	Full match	330446	372856	396863	1.01231e+06	1.36098e+06	917974	1.3455e+06	1.00206e+06	2.14625e+06	1.10159e+06	1.26371e+06	958001
575	Com_16110_pos	N-(cyclopropylmethyl)-N'-phenylurea	C11 H14 N2 O	228.061	4.643	229.068	Invalid mass	No results	No results	403835	305869	348135	461851	616043	430768	354790	473216	415992	836055	1.02269e+06	929138
576	Com_16113_pos	Picropodophyllin	C22 H22 O8	414.13	5.411	415.137	No results	No results	Full match	712439	820657	837570	803534	767077	796863	1.30727e+06	1.82374e+06	1.58717e+06	1.93564e+06	2.06657e+06	1.79471e+06
577	Com_16164_pos	N', N''-p-Coumaroyl, Feruloylspermidine	C26 H33 N3 O5	467.242	5.284	468.25	No results	No results	Full match	879860	614912	748554	1.26284e+06	1.37206e+06	866339	3.34824e+06	2.78152e+06	3.42146e+06	658417	415371	813841
578	Com_16281_pos	Thromboxane B2	C20 H34 O6	196.11	5.933	197.117	No results	Invalid mass	No results	2.19427e+06	1.44503e+06	1.83708e+06	2.31491e+06	2.2854e+06	2.00072e+06	958631	973262	888390	2.50717e+06	1.30165e+06	2.43552e+06
579	Com_16328_pos	PC (16:0/17:1)	C41 H80 N O8 P	745.561	8.514	746.568	No results	Full match	No results	587434	758819	852522	1.30235e+06	987994	873744	3.1672e+06	3.06058e+06	3.42919e+06	1.15733e+06	967000	1.10986e+06
580	Com_16336_pos	Dehydroeffusol	C17 H14 O2	250.098	3.599	251.105	No results	No results	Full match	539153	555589	483206	546772	704209	728313	611008	603500	804795	1.07344e+06	1.0532e+06	896456
581	Com_16387_pos	Cimifugin	C16 H18 O6	306.11	5.431	307.117	No results	No results	Full match	538131	555394	518303	603689	599753	954743	453550	469224	416487	481139	680705	403723
582	Com_16398_pos	Biotin	C10 H16 N2 O3 S	244.088	5.383	245.095	No results	No results	Full match	570963	621135	607034	749320	754489	791492	382140	465051	453997	542054	668261	407411
583	Com_16554_pos	Phytolaccagenin	C31 H48 O7	532.341	5.873	533.348	No results	No results	Full match	679686	655516	662802	694643	715862	740645	660213	681120	733612	879532	786455	839650
584	Com_16583_pos	3'-Hydroxypterostilbene	C16 H16 O4	272.104	5.328	273.111	No results	No results	Full match	118449	127646	117272	134044	175824	117659	117525	120060	147128	317549	466400	286127
585	Com_16618_pos	1-Naphthyl acetate	C12 H10 O2	186.069	5.37	187.076	No results	No results	Full match	561397	610728	723894	926070	923498	1.37906e+06	1.05066e+06	624059	893831	903120	751237	778139
586	Com_16687_pos	(1E,4E)-1,5-bis(4-methoxyphenyl)penta-1,4-dien-3-one	C19 H18 O3	294.122	6.715	295.129	Invalid mass	Invalid mass	No results	2.56186e+06	1.82665e+06	2.40138e+06	2.61111e+06	1.54331e+06	2.15242e+06	1.58802e+06	1.83196e+06	1.82159e+06	1.0506e+06	1.68801e+06	1.07376e+06
587	Com_16801_pos	Furanyl fentanyl 3-furancarboxamide isomer-d5	C24 H21 [2]H5 N2 O2	357.25	8.29	358.258	Invalid mass	No results	No results	2.50474e+06	2.21974e+06	2.20262e+06	627595	615028	610106	818265	708267	619009	614501	432832	561696
588	Com_16802_pos	Leonurine Hydrochloride	C14 H22 Cl N3 O5	347.125	6.525	348.132	No results	No results	Full match	197003	203151	209033	223930	212835	202090	175080	204935	222125	1.1074e+06	1.10805e+06	1.16148e+06
589	Com_16804_pos	lupinine	C10 H19 N O	169.147	6.574	170.154	No results	No results	Full match	1.79079e+06	1.49204e+06	1.62054e+06	1.90416e+06	1.74312e+06	1.60207e+06	2.24081e+06	2.32702e+06	2.18031e+06	1.47441e+06	1.43977e+06	2.27376e+06
590	Com_16859_pos	L-Hisidine	C6 H9 N3 O2	155.069	5.005	156.077	No results	No results	Full match	2.35938e+06	2.45777e+06	2.46794e+06	1.74095e+06	1.68974e+06	1.89272e+06	752496	1.07924e+06	752615	811229	779535	1.13931e+06
591	Com_16918_pos	2-Benzoxazolinone	C7 H5 N O2	135.032	1.408	136.04	No results	No results	Full match	1.20862e+06	1.35393e+06	1.19569e+06	708053	696160	1.77585e+06	2.92017e+06	961746	826900	367396	468904	327439
592	Com_16993_pos	Lumichrome	C12 H10 N4 O2	242.08	5.816	243.087	No results	No results	Full match	1.45084e+06	1.90744e+06	1.85923e+06	2.49961e+06	1.8651e+06	1.83529e+06	2.46144e+06	2.95744e+06	1.49816e+06	958568	932617	1.19407e+06
593	Com_17022_pos	Forskolin	C22 H34 O7	410.229	6.302	411.236	No results	No results	Full match	517936	396213	385803	560439	420867	470115	559066	451933	616138	850764	839254	866313
594	Com_17024_pos	Dihydrotanshinone I	C18 H14 O3	278.094	5.473	279.101	No results	No results	Full match	380151	379524	388346	497896	523627	533517	614347	462480	457214	475416	708773	420963
595	Com_17151_pos	Raddeanin A	C47 H76 O16	896.509	6.505	897.517	No results	No results	Full match	195659	233094	192877	580202	454852	473260	448708	261860	450851	888876	840141	674222
596	Com_17160_pos	Curcurbitacin IIA	C32 H50 O8	562.349	6.494	563.355	No results	No results	Full match	482335	515440	473718	764787	559698	735065	591912	560012	854534	825408	1.04533e+06	807452
597	Com_17268_pos	Sclareolide	C16 H26 O2	250.193	8.718	251.2	No results	No results	Full match	307851	208178	192327	485634	304752	291498	517754	454696	499397	554152	510531	507144
598	Com_17338_pos	Lithospermoside	C14 H19 N O8	329.11	4.777	330.118	No results	No results	Full match	1.04374e+06	1.0693e+06	967140	1.03761e+06	745900	1.18472e+06	1.07404e+06	1.15231e+06	1.25432e+06	1.14088e+06	1.01598e+06	1.03177e+06
599	Com_17358_pos	Carnosol	C20 H26 O4	330.182	6.454	683.354	No results	No results	Full match	505027	538918	416735	516325	475086	635093	470577	491415	536870	652105	827015	980309
600	Com_17366_pos	Alanyltyrosine	C12 H16 N2 O4	252.112	3.925	253.119	No results	Full match	No results	101076	104974	99386	91093.5	121931	85449.3	100730	133591	132546	244989	301015	198778
601	Com_17486_pos	Homocysteine	C4 H9 N O2 S	135.036	5.052	136.043	No results	No results	Full match	665918	681772	611186	609723	578742	590465	898979	919631	969580	755307	654231	595779
602	Com_17523_pos	LPE 16:0	C21 H44 N O7 P	453.286	9.074	454.292	No results	Full match	Full match	2.07357e+06	2.05109e+06	2.15528e+06	541033	751933	349428	1.02555e+06	870211	889486	1.17751e+06	1.03677e+06	761643
603	Com_17641_pos	Panaxydol	C17 H24 O2	260.177	9.686	261.184	No results	No results	Full match	816631	944142	1.03741e+06	1.50653e+06	1.40825e+06	1.77463e+06	1.79859e+06	2.58907e+06	1.78527e+06	828793	1.57762e+06	1.20711e+06
604	Com_17692_pos	Tetranor-12(S)-HETE	C16 H26 O3	288.168	4.796	289.175	No results	Invalid mass	No results	115991	116039	124473	117266	117915	120798	137718	129759	126770	598967	675793	710555
605	Com_17732_pos	Psoralen	C11 H6 O3	186.032	5.128	204.066	No results	No results	Full match	2.08156e+06	1.88392e+06	1.82411e+06	1.0275e+06	920179	1.31959e+06	1.35296e+06	1.52369e+06	1.54015e+06	935595	1.08198e+06	900166
606	Com_17909_pos	Dehydropachymic Acid	C33 H50 O5	526.366	7.773	527.373	No results	No results	Full match	381921	112491	134257	442547	173959	232546	269316	252456	228720	753755	388032	680485
607	Com_17926_pos	Isohomovanillic acid	C9 H10 O4	182.058	4.851	183.065	No results	Full match	Full match	1.37205e+06	1.43987e+06	1.38906e+06	1.26633e+06	1.11455e+06	991965	1.79712e+06	1.76703e+06	1.92479e+06	1.35422e+06	1.65929e+06	1.24956e+06
608	Com_17940_pos	Isoguanosine	C10 H13 N5 O5	283.091	4.399	284.098	No results	No results	Full match	752216	832432	760175	830456	517242	799269	623017	652434	604785	1.11966e+06	951387	1.00257e+06
609	Com_17969_pos	Homoharringtonine	C29 H39 N O9	545.261	8.595	546.268	No results	No results	Full match	152380	152993	147665	188429	231522	219693	431829	449146	361360	247820	419009	448497
610	Com_18087_pos	Palmitic acid	C16 H32 O2	256.24	7.272	257.247	No results	No results	Full match	825600	915702	821533	710524	571878	781368	2.30742e+06	2.1074e+06	2.15286e+06	853602	649766	709238
611	Com_18328_pos	Guanosine 5'-diphosphate	C10 H15 N5 O11 P2	443.026	1.285	444.033	No results	No results	Full match	1.45852e+06	1.85864e+06	1.53818e+06	864982	1.23858e+06	1.1201e+06	302322	358562	279511	320922	474684	269524
612	Com_18416_pos	Cannabichromevarin	C19 H26 O2	286.192	5.804	287.2	No results	Full match	No results	1.22655e+06	1.03777e+06	782827	814991	697107	867432	844855	1.12829e+06	880640	1.33079e+06	1.10322e+06	1.09954e+06
613	Com_18458_pos	Glycyrrhizin	C42 H62 O16	822.405	8.153	823.412	No results	No results	Full match	207100	199085	206101	253293	252378	270108	219680	197262	203696	320005	299613	302493
614	Com_18543_pos	Methylophiopogonanone A	C19 H18 O6	342.109	6.499	343.116	No results	No results	Full match	1.31008e+06	1.03606e+06	1.22971e+06	1.93777e+06	1.56693e+06	1.26233e+06	935694	689238	669792	416584	651075	566185
615	Com_18650_pos	Lappaconitine	C32 H44 N2 O8	584.311	5.798	585.318	No results	No results	Full match	684044	701472	867719	382923	375157	397499	2.04416e+06	1.86745e+06	1.22912e+06	496402	463757	416692
616	Com_18672_pos	4-Hydroxyalprazolam	C17 H13 Cl N4 O	324.077	6.81	325.084	No results	Full match	No results	114006	110893	110167	142437	127980	124841	1.6873e+06	2.09457e+06	1.7518e+06	245945	197915	184834
617	Com_18694_pos	RLH	C18 H32 N8 O4	424.261	5.912	425.269	Invalid mass	No results	No results	776496	729929	732683	751873	744265	778273	692792	746828	713581	819638	786953	727792
618	Com_18793_pos	Thymopentin	C30 H49 N9 O9	679.367	6.176	680.374	No results	No results	Full match	336882	421656	579722	1.14546e+06	515809	1.04428e+06	1.48154e+06	391168	459385	483266	951804	764156
619	Com_18821_pos	Kavain	C14 H14 O3	230.094	5.414	231.102	No results	No results	Full match	884201	887543	881683	1.15617e+06	1.22458e+06	1.07355e+06	820975	900071	970929	935796	848856	696685
620	Com_19216_pos	Cannabidivarin	C19 H26 O2	286.193	8.018	287.2	No results	Full match	No results	662728	751583	662372	986453	863887	930137	720325	549433	630030	692131	996091	932418
621	Com_19279_pos	Schisanhenol	C23 H30 O6	402.205	6.181	827.399	No results	No results	Full match	296223	306461	303937	622732	349998	355178	280893	277734	298502	420231	557238	364394
622	Com_19310_pos	Cinobufagin	C26 H34 O6	442.234	6.862	443.242	No results	No results	Full match	609762	651121	905029	1.04844e+06	604937	782912	851088	1.02598e+06	1.06656e+06	811664	778753	758076
623	Com_19320_pos	Antiarol	C9 H12 O4	184.073	5.098	386.18	No results	No results	Full match	645439	716644	678626	315251	316081	277207	432307	485551	469263	473485	343173	502992
624	Com_19321_pos	Solanidine	C27 H43 N O	397.334	10.092	398.341	No results	No results	Full match	66733.5	63706.2	62624	80008.1	72249	76012.3	76835.8	77581.9	78644.3	264173	499475	384097
625	Com_19332_pos	Swainsonine	C8 H15 N O3	173.105	5.063	174.112	No results	No results	Full match	830493	596621	623330	681147	626183	512058	743846	786830	802263	780102	794278	453171
626	Com_19358_pos	Bisdemethoxycurcumin	C19 H16 O4	308.103	5.108	309.111	No results	No results	Full match	1.29463e+06	1.27053e+06	1.24599e+06	616967	628182	582764	831017	847117	823021	589754	785561	530997
627	Com_19879_pos	4-(3,4-dihydro-2H-1,5-benzodioxepin-7-ylamino)-4-oxobutanoic acid	C13 H15 N O5	247.084	3.898	248.091	Invalid mass	No results	No results	61123.1	62724.1	62166.8	97536.1	66051.7	68181.7	74162.8	93473.7	72579.1	350900	339375	335200
628	Com_19885_pos	Cepharanthine	C37 H38 N2 O6	606.276	4.894	607.283	No results	No results	Full match	208477	178422	302493	909054	1.28633e+06	922454	194375	343782	117698	323532	364962	251827
629	Com_19970_pos	Levistilide A	C24 H28 O4	380.197	6.853	381.204	No results	No results	Full match	559221	533739	386285	1.04342e+06	1.32057e+06	962111	1.39124e+06	1.05016e+06	1.23344e+06	926094	936111	824359
630	Com_20060_pos	Artemisinin	C15 H22 O5	282.146	5.931	565.299	No results	No results	Full match	596473	507024	796002	522266	1.28233e+06	730400	595693	590731	855969	994059	634458	921877
631	Com_20205_pos	18-Nor-4,15-dihydroxyabieta-8,11,13-trien-7-one	C19 H26 O3	302.187	6.221	303.195	No results	No results	Full match	285029	353806	440572	423949	448010	512228	874200	923502	921473	778419	514271	483759
632	Com_20302_pos	IAA-Asp	C14 H14 N2 O5	290.09	5.41	603.169	No results	No results	Full match	492842	494705	471912	591480	564644	586570	356000	356243	340437	431111	411760	388323
633	Com_20419_pos	16,16-Dimethyl prostaglandin A1	C22 H36 O4	386.244	6.551	387.251	No results	Invalid mass	No results	364964	287253	477693	368763	336751	440998	348999	339781	329937	500592	518839	290782
634	Com_20485_pos	PE (17:2/17:2)	C39 H70 N O8 P	711.483	11.345	712.488	No results	Full match	No results	87575.1	89963.8	122794	303675	398618	346657	883530	1.2515e+06	1.0106e+06	148748	237691	197016
635	Com_20529_pos	Eupalinolide A	C24 H30 O9	462.189	3.877	463.197	No results	No results	Full match	59113.4	61799.8	60817.8	65187.3	64618.4	66702.3	72553.5	72886.4	69347.4	98853.7	152069	119658
636	Com_20556_pos	2-Arachidonyl Glycerol ether	C23 H40 O3	364.294	10.428	365.302	Invalid mass	No results	No results	355158	183894	230422	455224	620885	282346	1.18542e+06	600375	1.07108e+06	847007	918756	899926
637	Com_20579_pos	Glucosamine	C6 H13 N O5	179.079	5.3	180.087	No results	No results	Full match	630570	643468	589366	627210	1.07696e+06	729231	562059	994867	974688	494876	517315	556596
638	Com_20729_pos	7-[(3,3-dimethyloxiran-2-yl)methoxy]-6-methoxy-2H-chromen-2-one	C15 H16 O5	276.095	5.01	277.102	Invalid mass	Invalid mass	No match	714147	573393	709720	803471	797596	825858	760143	766535	806190	545299	387625	410706
639	Com_20992_pos	3-Hydroxykynurenine	C10 H12 N2 O4	224.079	5.307	225.086	No results	No results	Full match	440445	428258	376129	385968	487946	394336	383732	395322	382433	339498	311989	284968
640	Com_21050_pos	D-glutamine	C5 H10 N2 O3	146.069	4.849	147.077	No results	No results	Full match	587425	639451	641026	883564	790295	832386	284705	347378	446985	422164	488156	501379
641	Com_21319_pos	4-methyl-2-oxo-1,2-dihydroquinoline-3-carbonitrile	C11 H8 N2 O	184.064	5.973	185.071	Full match	No results	No results	229412	222129	209007	244109	234746	233525	230508	228850	220109	246507	247914	223257
642	Com_21327_pos	2-Aminoadipic acid	C6 H11 N O4	161.069	10.606	162.076	No results	No results	Full match	116530	86958.1	126556	137067	106794	139634	115325	143520	69758.3	122441	95713	121363
643	Com_21455_pos	Lysopc 14:0	C22 H46 N O7 P	467.302	8.248	468.309	No results	No results	Full match	507628	478759	446648	155039	273574	148344	136076	113202	140090	307251	379807	190078
644	Com_21585_pos	6-Paradol	C17 H26 O3	278.188	6.874	279.196	No results	No results	Full match	79042.8	74516.6	80111.6	97330.7	95213	92815.7	76346.2	75749.6	74174.4	169511	165273	158609
645	Com_21623_pos	Alpha-Mangostin	C24 H26 O6	410.171	5.859	411.178	No results	No results	Full match	317377	419042	438513	315846	176798	293227	258480	260526	396667	219727	281113	276853
646	Com_21639_pos	Gallocatechin gallate	C22 H18 O11	458.084	9.669	459.091	No results	No results	Full match	481738	153303	254922	100156	89051.4	84746.6	155587	169018	252689	71186.8	77408	39350.6
647	Com_21770_pos	Nitenpyram	C11 H15 Cl N4 O2	270.087	3.912	563.164	No results	No results	Full match	48267.1	47950	46427.1	53334.4	52343.8	53841	55364.3	58832.8	57520.8	80639.1	59317.6	55916.1
648	Com_21_pos	Procyanidin B2	C30 H26 O12	578.144	5.022	579.151	No results	No results	Full match	6.74506e+09	7.15924e+09	6.33834e+09	5.42829e+09	4.98969e+09	5.68528e+09	9.99197e+09	1.2569e+10	1.22863e+10	3.29343e+09	3.41437e+09	2.85478e+09
649	Com_39_pos	Prostaglandin K2	C20 H30 O5	332.196	6.771	333.203	Invalid mass	Invalid mass	No results	2.38326e+08	2.42537e+08	2.63285e+08	4.8446e+08	3.94781e+08	4.37882e+08	1.13682e+08	1.28393e+08	1.35762e+08	1.61632e+09	1.78049e+09	1.67814e+09
650	Com_50_pos	Hydroxysafflor yellow A	C27 H32 O16	612.168	5.149	613.175	No results	No results	Full match	4.98326e+08	5.07494e+08	4.29467e+08	4.71548e+09	4.95957e+09	4.91768e+09	3.86098e+08	3.5371e+08	3.21148e+08	9.78616e+08	9.7106e+08	9.47536e+08
651	Com_69_pos	1-Linoleoyl-Rac-Glycerol	C21 H38 O4	354.276	9.442	355.283	No results	No results	Full match	3.57419e+07	3.01295e+07	2.28022e+07	1.56568e+08	1.28113e+08	1.39596e+08	1.67559e+08	1.46062e+08	1.43418e+08	1.14809e+09	1.02346e+09	9.20582e+08
652	Com_74_pos	MAG (18:3)	C21 H36 O4	352.261	8.789	353.268	No results	No results	Full match	6.54224e+06	6.11922e+06	6.17453e+06	7.49991e+06	6.15223e+06	7.6987e+06	4.15517e+06	3.26814e+06	2.31294e+06	4.71739e+08	3.96625e+08	2.72745e+08
653	Com_106_pos	Hederagenin	C30 H48 O4	472.355	8.524	473.362	No results	No results	Full match	8.65593e+08	8.13265e+08	8.91945e+08	1.06182e+09	1.11802e+09	1.18279e+09	2.96301e+09	2.73128e+09	2.62589e+09	1.0357e+09	1.16054e+09	1.02047e+09
654	Com_137_pos	13-HPODE	C18 H32 O4	312.229	6.985	313.237	No results	No results	Full match	2.86272e+08	2.94305e+08	2.94602e+08	2.51192e+08	2.46816e+08	2.49016e+08	1.64549e+08	1.68107e+08	1.38336e+08	5.48761e+08	6.17942e+08	5.98684e+08
655	Com_150_pos	Lactose	C12 H22 O11	342.115	1.344	381.078	No results	No results	Full match	7.45846e+08	8.16797e+08	8.26398e+08	1.11163e+09	9.80536e+08	1.06469e+09	1.7711e+09	2.1392e+09	2.18484e+09	9.08483e+08	1.00973e+09	1.03524e+09
656	Com_170_pos	12-oxo Phytodienoic Acid	C18 H28 O3	292.204	7.19	293.211	Full match	Partial match	No results	6.66266e+07	6.68124e+07	7.4265e+07	1.12596e+08	1.08699e+08	1.06392e+08	1.07139e+08	1.39005e+08	1.0904e+08	5.09596e+08	5.53255e+08	5.13837e+08
657	Com_195_pos	Trifolirhizin	C22 H22 O10	446.121	5.598	447.128	No results	No results	Full match	2.32416e+08	2.07143e+08	2.14854e+08	6.69341e+08	6.98264e+08	6.5059e+08	6.56389e+08	6.41623e+08	7.09545e+08	5.0629e+08	5.55211e+08	5.20293e+08
658	Com_226_pos	Irisolidone 7-O-beta-d-glucoside	C23 H24 O11	476.132	5.77	477.139	No results	No results	Full match	4.98737e+07	8.3385e+07	4.73507e+07	2.87402e+08	2.82486e+08	2.81388e+08	1.34668e+08	1.31595e+08	1.43859e+08	2.51892e+08	2.64776e+08	2.66883e+08
659	Com_230_pos	(3beta,9xi)-3-(beta-D-Glucopyranosyloxy)-14-hydroxycard-20(22)-enolide	C29 H44 O9	514.314	8.336	515.322	Invalid mass	No results	No results	4.94915e+08	2.89789e+08	4.62269e+08	1.198e+08	1.67841e+08	1.29236e+08	1.61052e+08	1.46524e+08	1.56308e+08	4.82314e+08	5.05975e+08	5.01949e+08
660	Com_235_pos	Salvianolic acid C	C26 H20 O10	492.108	5.813	493.115	No results	No results	Full match	3.74644e+07	3.01835e+07	3.17188e+07	4.89448e+07	4.62367e+07	4.64654e+07	1.52763e+07	1.60542e+07	1.56454e+07	3.70108e+08	3.58731e+08	3.3285e+08
661	Com_263_pos	Integrifoside A	C21 H36 O8	416.241	5.966	417.248	No results	No results	Full match	6.50489e+07	6.40156e+07	6.51697e+07	1.19233e+08	1.40168e+08	1.28138e+08	1.87145e+08	1.26258e+08	1.28004e+08	2.43056e+08	2.48183e+08	2.32675e+08
662	Com_304_pos	Nardosinone	C15 H22 O3	250.156	7.038	251.163	No results	No results	Full match	3.08021e+06	3.27747e+06	3.25304e+06	6.12782e+06	5.91366e+06	5.70397e+06	1.11008e+07	7.31266e+06	1.17274e+07	1.81309e+08	2.01372e+08	1.80118e+08
663	Com_315_pos	LPC 18:3	C26 H48 N O7 P	517.317	8.306	518.325	No results	Full match	Full match	7.21914e+08	6.6425e+08	6.77881e+08	7.56648e+08	6.89748e+08	7.11274e+08	5.64001e+08	4.99848e+08	5.25042e+08	4.9468e+08	5.33871e+08	5.09983e+08
664	Com_323_pos	Taxifolin	C15 H12 O7	304.058	5.014	305.065	No results	Full match	Full match	4.21953e+08	4.88569e+08	4.434e+08	4.2598e+08	3.54516e+08	4.04146e+08	7.7682e+08	8.46103e+08	7.44883e+08	2.43547e+08	2.80808e+08	2.69041e+08
665	Com_332_pos	Hypoxanthine	C5 H4 N4 O	136.039	1.971	137.046	No results	Full match	Full match	4.98558e+08	5.78706e+08	6.61271e+08	8.33212e+06	9.39355e+06	8.74191e+06	5.20937e+07	5.255e+07	8.37962e+07	8.26501e+07	8.2592e+07	7.33138e+07
666	Com_357_pos	9,17-Octadecadiene-12,14-diyne-1,11,16-triol	C18 H26 O3	290.188	6.454	291.195	No results	No results	Full match	2.82892e+07	3.42211e+07	3.27034e+07	7.82113e+07	6.96806e+07	2.03685e+07	2.6762e+07	2.84412e+07	3.13235e+07	1.63796e+08	2.0629e+08	1.7801e+08
667	Com_411_pos	Uracil	C4 H4 N2 O2	112.027	2.232	113.035	No results	No results	Full match	1.7317e+08	1.71388e+08	1.88391e+08	2.41054e+08	2.31936e+08	3.46282e+08	1.6546e+08	1.75867e+08	2.12339e+08	2.19962e+08	2.7232e+08	2.62681e+08
668	Com_413_pos	Adenine	C5 H5 N5	135.055	1.683	136.062	No results	Full match	Full match	2.85855e+08	2.68283e+08	2.79765e+08	3.65455e+08	3.49891e+08	3.6312e+08	4.39781e+08	4.55919e+08	5.30391e+08	2.04169e+08	2.18022e+08	2.14328e+08
669	Com_422_pos	Apo-13-zeaxanthinone	C18 H26 O2	274.193	7.469	275.2	No results	No results	Full match	1.36425e+07	1.32706e+07	1.21358e+07	3.01112e+07	2.75216e+07	3.32423e+07	1.28426e+07	1.46524e+07	1.28727e+07	9.64059e+07	1.12405e+08	1.06093e+08
670	Com_441_pos	Gingerglycolipid B	C33 H58 O14	678.381	8.515	679.386	No results	No results	Full match	1.22494e+08	1.05609e+08	1.2006e+08	1.11134e+08	1.10624e+08	1.10888e+08	2.39542e+08	2.29713e+08	2.38706e+08	1.67731e+08	1.92194e+08	1.61554e+08
671	Com_484_pos	Roseoside	C19 H30 O8	386.193	5.43	387.2	No results	No results	Full match	2.55591e+08	2.32838e+08	2.51147e+08	2.68655e+08	2.52537e+08	2.46963e+08	3.13072e+08	2.92424e+08	3.0582e+08	2.82893e+08	2.63645e+08	2.7134e+08
672	Com_524_pos	LPE 18:2	C23 H44 N O7 P	477.286	8.749	478.293	No results	Full match	Full match	2.73809e+08	2.55728e+08	2.66532e+08	2.99403e+08	2.91401e+08	3.22941e+08	4.41598e+08	4.13909e+08	4.20189e+08	2.04607e+08	2.18362e+08	1.85387e+08
673	Com_538_pos	Betulonic acid	C30 H46 O3	454.344	7.557	455.351	No results	No results	Full match	9.94838e+06	8.54769e+06	8.38426e+06	2.53652e+07	2.53883e+07	2.61408e+07	4.29962e+08	4.2003e+08	4.20386e+08	1.04485e+08	1.06006e+08	9.28257e+07
674	Com_541_pos	N-Acetylglucosamine	C8 H15 N O6	221.09	1.353	222.096	No results	No results	Full match	1.79712e+08	1.96503e+08	1.72816e+08	2.30737e+08	2.02866e+08	1.3976e+08	2.13961e+08	3.19407e+08	2.36405e+08	2.49262e+08	2.28603e+08	1.90147e+08
675	Com_585_pos	Pheophorbide A	C35 H36 N4 O5	592.269	10.455	593.276	No results	No results	Full match	4.7568e+07	4.07553e+07	3.95684e+07	4.93792e+07	5.67118e+07	5.48969e+07	3.94867e+07	3.30221e+07	2.97435e+07	1.03786e+08	1.038e+08	8.90418e+07
676	Com_587_pos	Ganoderic acid C2	C30 H46 O7	518.325	6.201	519.332	No results	No results	Full match	2.07895e+06	6.73854e+06	3.05965e+06	5.86315e+06	4.70739e+06	5.35253e+06	1.58706e+07	1.61204e+07	1.58461e+07	1.01023e+08	7.81826e+07	8.12425e+07
677	Com_612_pos	Indole-3-Carboxaldehyde	C9 H7 N O	145.053	5.194	146.06	No results	No results	Full match	1.47612e+08	1.53058e+08	1.46192e+08	1.73268e+08	1.6549e+08	1.67899e+08	9.5498e+07	1.07111e+08	1.00886e+08	1.42527e+08	1.5082e+08	1.54084e+08
678	Com_654_pos	Madecassic acid	C30 H48 O6	504.345	5.826	505.352	No results	No results	Full match	2.78062e+07	2.89914e+07	2.79076e+07	3.09698e+07	3.30769e+07	3.57952e+07	3.71474e+07	3.58821e+07	3.43733e+07	7.85507e+07	7.37401e+07	6.49248e+07
679	Com_665_pos	12,13-EODE	C18 H32 O3	296.234	7.58	297.241	No results	No results	Full match	7.89457e+06	6.5944e+06	6.84365e+06	9.65434e+06	9.33215e+06	1.01538e+07	8.37473e+06	8.54988e+06	8.61449e+06	8.76278e+07	8.8791e+07	8.0874e+07
680	Com_688_pos	LPE 18:3	C23 H42 N O7 P	475.27	8.253	476.277	No results	Full match	No results	2.668e+08	2.25732e+08	2.37568e+08	2.86074e+08	2.84808e+08	2.87553e+08	2.20654e+08	2.06903e+08	2.08742e+08	2.05655e+08	2.06367e+08	1.93484e+08
681	Com_700_pos	3-[4-methyl-1-(2-methylpropanoyl)-3-oxocyclohexyl]butanoic acid	C15 H24 O4	268.167	6.208	269.173	Full match	No results	No results	5.40763e+07	5.19218e+07	5.65529e+07	1.60475e+08	1.54102e+08	1.52561e+08	8.29241e+07	8.74756e+07	8.89547e+07	1.11699e+08	1.23195e+08	1.22379e+08
682	Com_726_pos	4-Hydroxy-2,5-dimethyl-3(2H)furanone	C6 H8 O3	128.047	1.489	129.055	No results	No results	Full match	1.08024e+08	1.57985e+08	1.04312e+08	1.60635e+08	1.61353e+08	1.87165e+08	2.05914e+08	2.40933e+08	1.9322e+08	1.15787e+08	1.43183e+08	8.63542e+07
683	Com_822_pos	Poricoic acid B	C30 H44 O5	484.319	7.04	485.326	No results	No results	Full match	5.93409e+06	6.79239e+06	6.9273e+06	1.06932e+07	1.18951e+07	1.10219e+07	1.68346e+07	1.8528e+07	2.18123e+07	4.33133e+07	6.41508e+07	5.51153e+07
684	Com_922_pos	Procyanidin A2	C30 H24 O12	576.126	5.334	577.133	No results	Full match	Full match	4.10578e+07	3.92325e+07	3.7481e+07	6.44077e+07	6.28357e+07	5.39722e+07	5.38717e+07	5.65768e+07	5.46808e+07	1.10739e+08	1.02718e+08	1.12565e+08
685	Com_930_pos	gamma-Glutamylleucine	C11 H20 N2 O5	243.11	5.328	244.117	No results	Invalid mass	No results	5.69161e+07	5.85617e+07	6.14664e+07	2.28027e+07	1.54362e+07	2.05216e+07	2.30607e+07	2.30004e+07	2.32564e+07	5.39594e+07	6.3727e+07	5.99206e+07
686	Com_960_pos	1-O-(3,4,5-Trimethoxybenzoyl)-beta-L-galactopyranose	C16 H22 O10	374.118	5.421	375.125	Invalid mass	No results	No results	5.16566e+06	6.33476e+06	4.65459e+06	5.04799e+06	5.95625e+06	5.58874e+06	1.27339e+06	1.43502e+06	1.45891e+06	4.26474e+07	4.62879e+07	4.74808e+07
687	Com_972_pos	1,2,3,7-Tetramethoxyxanthone	C17 H16 O6	316.094	5.219	317.101	No results	No results	Full match	8.4846e+07	8.01213e+07	7.75495e+07	1.4082e+08	1.46272e+08	1.32502e+08	1.99044e+08	2.13584e+08	2.15392e+08	9.25101e+07	9.65496e+07	6.91217e+07
688	Com_1003_pos	L-Hydroxyproline	C5 H9 N O3	131.058	1.316	132.065	No results	No results	Full match	3.97678e+06	3.71016e+06	4.90234e+06	6.85959e+06	2.67271e+06	5.5672e+06	4.45526e+06	5.64241e+06	3.36358e+06	7.44755e+07	6.77912e+07	6.59062e+07
689	Com_1005_pos	Polyphyllin V	C39 H62 O12	722.421	9.043	723.428	No results	No results	Full match	5.94987e+07	5.43801e+07	5.52535e+07	1.0303e+08	1.07375e+08	1.09578e+08	8.01656e+07	6.37521e+07	5.98558e+07	1.03627e+08	1.04293e+08	8.6751e+07
690	Com_1018_pos	Enoxolone	C30 H46 O4	470.339	6.284	471.347	No results	No results	Full match	1.69975e+07	2.21248e+07	1.31317e+07	5.69144e+06	4.21234e+06	2.1244e+07	9.96681e+06	9.77908e+06	9.81932e+06	3.6531e+07	3.92611e+07	3.38501e+07
691	Com_1103_pos	Poricoic acid A	C31 H46 O5	498.333	7.097	499.34	No results	No results	Full match	5.00225e+06	5.34954e+06	5.0008e+06	8.12162e+06	4.84406e+06	5.66832e+06	9.6662e+06	8.4651e+06	7.31996e+06	3.55643e+07	3.66741e+07	3.00343e+07
692	Com_1139_pos	4-Acetamidobutyric Acid	C6 H11 N O3	145.074	1.366	146.081	No results	No results	Full match	3.44634e+07	7.29561e+07	4.52885e+07	7.55896e+07	7.74444e+07	4.70705e+07	1.06704e+08	7.17805e+07	1.43816e+08	7.48598e+07	7.07535e+07	6.46605e+07
693	Com_1206_pos	Ferulic acid O-hexoside	C16 H20 O9	356.11	5.311	357.117	No results	No results	Full match	2.19576e+07	3.67656e+07	2.74473e+07	4.0302e+07	5.75442e+07	5.20195e+07	4.11724e+07	4.79136e+07	4.29064e+07	7.2326e+07	7.21481e+07	6.92584e+07
694	Com_1232_pos	N6-Succinyl Adenosine	C14 H17 N5 O8	383.107	5.045	384.114	No results	No results	Full match	1.2795e+08	1.27793e+08	1.30851e+08	2.29465e+07	2.19956e+07	2.41153e+07	2.14175e+07	2.17845e+07	2.29698e+07	4.12316e+07	4.08146e+07	3.91142e+07
695	Com_1306_pos	1,11-Undecanedicarboxylic acid	C13 H24 O4	244.167	6.201	245.174	No results	No results	Full match	2.58155e+07	1.79923e+07	2.72272e+07	2.96299e+07	1.01987e+07	2.26559e+07	5.43502e+06	1.56347e+07	2.20627e+07	3.37899e+07	5.65139e+07	3.50286e+07
696	Com_1370_pos	Apigenin C-pentoside	C20 H18 O9	402.094	5.259	403.102	No results	No results	Full match	2.96395e+07	2.94554e+07	2.64035e+07	1.4383e+07	1.74715e+07	8.71982e+06	3.5395e+07	2.8427e+07	2.99435e+07	3.35173e+07	2.9246e+07	2.97273e+07
697	Com_1411_pos	(+)-Isolariciresinol	C20 H24 O6	360.156	5.641	361.164	No results	No results	Full match	1.77143e+07	5.59627e+07	5.30942e+07	3.49842e+07	3.66758e+07	3.83003e+07	4.8741e+07	3.56408e+07	4.48744e+07	6.47263e+07	6.07723e+07	6.40174e+07
698	Com_1413_pos	Isofraxidin	C11 H10 O5	222.052	5.532	223.06	No results	Full match	Full match	2.33497e+06	2.46326e+06	2.2916e+06	2.77326e+06	2.99842e+06	3.05526e+06	2.89316e+06	2.71564e+06	2.44133e+06	2.66185e+07	2.65688e+07	2.70892e+07
699	Com_1454_pos	Prohydrojasmon	C15 H26 O3	254.188	6.236	255.194	No results	No results	Full match	1.87156e+07	1.59461e+07	2.07871e+07	4.49808e+07	4.19578e+07	4.33543e+07	2.92015e+07	2.85653e+07	3.07173e+07	4.80746e+07	5.14391e+07	4.64788e+07
700	Com_1543_pos	Gamma-Glu-Leu	C11 H20 N2 O5	260.137	5.114	261.144	No results	No results	Full match	2.40441e+06	2.2288e+06	3.09922e+06	3.85798e+06	4.1818e+06	3.83267e+06	3.93962e+06	3.87118e+06	4.13237e+06	2.73228e+07	2.37728e+07	2.85567e+07
701	Com_1630_pos	alpha-Asarone	C12 H16 O3	208.11	5.498	209.117	No results	No results	Full match	3.90574e+07	3.46694e+07	3.14281e+07	4.89664e+07	4.05949e+07	5.11271e+07	2.78034e+07	3.10238e+07	3.18038e+07	4.75634e+07	5.83537e+07	4.16282e+07
702	Com_1659_pos	9-Hydroxy-(10E,12Z,15Z)-Octadecatrienoic Acid	C18 H30 O3	294.22	7.911	333.183	No results	No results	Full match	5.32392e+06	5.87357e+06	5.93183e+06	7.45108e+06	6.24222e+06	6.00855e+06	2.14418e+06	2.54988e+06	1.83883e+06	2.40176e+07	2.65347e+07	2.65996e+07
703	Com_1755_pos	Lancerin	C19 H18 O10	406.09	5.15	407.097	No results	No results	Full match	1.26902e+07	9.46898e+06	1.08432e+07	4.71121e+07	5.75373e+07	9.65597e+07	1.84919e+07	1.77028e+07	1.52842e+07	1.87121e+07	1.93995e+07	2.03762e+07
704	Com_1834_pos	(-)-Arctigenin	C21 H24 O6	372.156	5.679	373.163	No results	No results	Full match	6.53585e+07	5.88145e+07	6.14461e+07	9.0364e+07	9.03144e+07	8.56342e+07	9.6032e+07	8.9876e+07	9.12708e+07	5.03269e+07	4.8685e+07	4.52245e+07
705	Com_1860_pos	Isovitexin	C21 H20 O10	432.105	5.403	433.113	No results	No results	Full match	8.21397e+07	7.87645e+07	6.90093e+07	1.76244e+07	1.23904e+07	1.98237e+07	1.69133e+07	2.31846e+07	2.01902e+07	1.83705e+07	2.24138e+07	1.91422e+07
706	Com_2047_pos	Gracillin	C45 H72 O17	884.473	8.716	885.481	No results	No results	Full match	2.74374e+07	2.51364e+07	2.62727e+07	4.32528e+07	3.81659e+07	5.42531e+07	3.70118e+07	3.3502e+07	3.29455e+07	5.03923e+07	5.1337e+07	4.03654e+07
707	Com_2274_pos	Bufalin	C24 H34 O4	386.245	8.528	387.252	No results	Full match	Full match	3.54699e+06	2.91181e+06	4.25444e+06	8.10862e+06	8.2918e+06	7.63958e+06	3.21319e+06	2.07622e+06	3.54847e+06	1.62727e+07	2.4253e+07	2.11327e+07
708	Com_2278_pos	6-Deoxy-D-glucose	C6 H12 O5	164.069	1.424	165.076	No results	No results	Full match	8.07337e+06	9.83617e+06	7.65057e+06	1.1986e+07	1.27979e+07	8.95885e+06	2.41784e+07	2.45821e+07	2.73713e+07	1.69686e+07	1.73101e+07	3.06531e+07
709	Com_2301_pos	Methyl syringate	C10 H12 O5	212.068	5.078	213.075	No results	No results	Full match	2.29688e+06	2.72027e+06	2.47299e+06	4.00653e+06	4.9263e+06	4.02847e+06	5.25096e+06	3.69199e+06	3.38576e+06	1.45666e+07	1.3532e+07	1.7177e+07
710	Com_2399_pos	10-Gingerol	C21 H34 O4	350.245	7.098	351.252	No results	No results	Full match	912197	952460	1.00203e+06	1.25472e+06	1.4781e+06	1.27632e+06	1.14139e+06	1.23779e+06	1.09642e+06	1.76743e+07	1.53846e+07	1.63869e+07
711	Com_2423_pos	Arctiin	C27 H34 O11	534.209	5.675	535.217	No results	No results	Full match	5.59002e+06	6.17183e+06	4.23898e+06	5.05114e+06	5.94535e+06	9.88253e+06	1.02554e+06	980206	1.14566e+06	1.87866e+07	1.65051e+07	1.49383e+07
712	Com_2538_pos	Homovanillic acid	C9 H10 O4	182.058	5.557	183.065	No results	No results	Full match	5.79374e+06	5.89646e+06	4.95659e+06	8.6135e+06	8.40694e+06	1.07048e+07	8.90455e+06	9.7766e+06	9.46509e+06	1.12526e+07	1.46012e+07	1.79457e+07
713	Com_2650_pos	Kinsenoside	C10 H16 O8	264.083	1.431	265.091	No results	No results	Full match	1.75744e+07	1.77551e+07	2.02245e+07	3.25027e+07	3.62351e+07	3.88855e+07	6.38315e+07	5.14022e+07	5.81931e+07	1.90002e+07	1.87443e+07	1.82248e+07
714	Com_2842_pos	Wulignan A1	C20 H22 O5	342.146	5.691	343.153	No results	No results	Full match	2.72672e+06	3.11868e+06	2.42853e+06	7.43647e+06	6.78602e+06	7.0926e+06	4.3403e+06	4.37201e+06	4.53836e+06	6.23502e+06	7.58153e+06	1.0163e+07
715	Com_2952_pos	Olivetol	C11 H16 O2	180.115	6.125	181.122	No results	No results	Full match	2.68153e+07	2.78402e+07	2.49868e+07	3.13203e+07	3.07588e+07	2.9995e+07	1.99246e+07	1.95476e+07	1.87701e+07	2.77556e+07	3.1967e+07	2.79673e+07
716	Com_2982_pos	Nicotianamine	C12 H21 N3 O6	303.142	4.765	304.149	No results	No results	Full match	1.53229e+06	1.40064e+06	1.31444e+06	1.44118e+06	1.51635e+06	1.60708e+06	1.39331e+06	1.15401e+06	1.02168e+06	1.02588e+07	1.05884e+07	1.00583e+07
717	Com_3150_pos	Picramnioside F	C33 H34 O15	670.189	5.999	671.197	No results	No results	Full match	2.12684e+07	2.18311e+07	2.14068e+07	2.18783e+07	1.88157e+07	2.19956e+07	2.33747e+07	2.03803e+07	2.26914e+07	1.92419e+07	2.1525e+07	1.95837e+07
718	Com_3178_pos	Toddalolactone	C16 H20 O6	308.125	5.614	639.24	No results	No results	Full match	1.40636e+07	1.56538e+07	1.4182e+07	2.15097e+07	1.80466e+07	2.08416e+07	1.612e+07	1.74157e+07	1.74065e+07	2.41806e+07	2.31414e+07	2.11362e+07
719	Com_3283_pos	Cucurbitacin I	C30 H42 O7	514.292	7.052	515.301	No results	No results	Full match	330710	410673	473284	977734	832362	575421	1.02592e+06	757679	895603	9.2735e+06	8.7706e+06	7.97462e+06
720	Com_3284_pos	L-5-Hydroxytryptophan	C11 H12 N2 O3	220.084	4.995	221.092	No results	Full match	Full match	3.88229e+07	4.23052e+07	3.85345e+07	3.3581e+07	3.31796e+07	3.21139e+07	1.52652e+07	1.56107e+07	1.5457e+07	1.55492e+07	1.64139e+07	1.46279e+07
721	Com_3314_pos	Phellodensin F	C26 H30 O10	502.184	5.813	503.191	No results	No results	Full match	971219	730434	782518	918044	954285	874992	641537	569214	570397	8.47626e+06	8.27576e+06	7.95926e+06
722	Com_3351_pos	Dl-3-Hydroxynorvaline	C5 H11 N O3	133.074	1.362	134.081	No results	No results	Full match	1.74508e+07	1.91411e+07	2.03449e+07	1.9088e+07	1.68354e+07	1.25493e+07	2.68996e+07	2.64974e+07	2.10028e+07	1.6908e+07	2.15424e+07	2.27697e+07
723	Com_3637_pos	L-Saccharopine	C11 H20 N2 O6	276.131	1.321	277.138	No results	No results	Full match	5.72578e+06	1.34477e+06	9.03381e+06	8.18436e+06	8.8809e+06	9.54591e+06	8.1824e+06	9.91549e+06	1.08853e+07	1.48316e+07	1.61164e+07	1.44755e+07
724	Com_3658_pos	Griffonilide	C8 H8 O4	168.042	5.644	151.039	No results	No results	Full match	1.36969e+07	1.43654e+07	1.64572e+07	2.25211e+07	2.48996e+07	2.23602e+07	1.60365e+07	1.51625e+07	1.68862e+07	1.39358e+07	1.76012e+07	1.40628e+07
725	Com_3659_pos	Esculin	C15 H16 O9	340.079	5.148	341.086	No results	Full match	Full match	3.00668e+06	2.68722e+06	2.60243e+06	6.27705e+06	5.04756e+06	5.3542e+06	4.28699e+06	5.27906e+06	3.99403e+06	8.41759e+06	8.51829e+06	8.63785e+06
726	Com_3821_pos	Hesperidin	C28 H34 O15	610.201	5.786	611.208	No results	Invalid mass	No results	8.13912e+06	4.67165e+06	8.19868e+06	1.3053e+07	1.19078e+07	1.2982e+07	9.45473e+06	8.87487e+06	8.0284e+06	7.6643e+06	8.69177e+06	6.87523e+06
727	Com_3852_pos	Efetaal	C12 H18 O2	194.131	5.885	195.138	No results	No results	Full match	2.12777e+07	1.79664e+07	1.8648e+07	2.18094e+07	1.99151e+07	2.22197e+07	2.34597e+07	2.2029e+07	2.11696e+07	1.66249e+07	1.85649e+07	1.7902e+07
728	Com_3891_pos	5-O-Methylvisammioside	C22 H28 O10	452.168	5.355	453.174	No results	No results	Full match	2.2075e+07	2.53895e+07	2.22277e+07	3.4854e+07	3.48612e+07	3.31983e+07	2.95104e+07	3.25677e+07	3.14153e+07	2.12571e+07	2.08147e+07	1.92156e+07
729	Com_3946_pos	Sec-O-Glucosylhamaudol	C21 H26 O10	438.15	5.714	439.159	No results	No results	Full match	8.60714e+06	6.18499e+06	1.00908e+07	6.04088e+06	6.6423e+06	7.28551e+06	1.05362e+07	9.12983e+06	6.16591e+06	1.37835e+07	1.60054e+07	1.76395e+07
730	Com_3960_pos	Przewaquinone A	C19 H18 O4	310.12	5.475	311.127	No results	No results	Full match	4.11101e+06	3.99027e+06	3.89312e+06	5.1542e+06	5.17396e+06	5.32119e+06	1.20497e+07	749629	484359	4.49446e+06	5.58154e+06	6.82313e+06
731	Com_4021_pos	Dihydrojasmone	C11 H18 O	166.136	6.336	167.143	No results	No results	Full match	6.43688e+06	7.29262e+06	5.21227e+06	6.21637e+06	6.83686e+06	5.95316e+06	5.10939e+06	4.54757e+06	5.52892e+06	1.31968e+07	1.237e+07	1.3895e+07
732	Com_4060_pos	(-)-Norepinephrine N-hexoside	C14 H21 N O8	331.126	1.437	332.133	No results	No results	Full match	1.0032e+07	8.92587e+06	1.06698e+07	1.96372e+07	2.26143e+07	2.11773e+07	1.30978e+07	1.25676e+07	1.36634e+07	2.2846e+07	2.74392e+07	2.11205e+07
733	Com_4148_pos	Polyphyllin VI	C39 H62 O13	738.416	7.425	739.423	No results	No results	Full match	5.45405e+06	4.01523e+06	5.68939e+06	1.72612e+07	1.60694e+07	1.7726e+07	1.20456e+07	1.22608e+07	1.09822e+07	2.22559e+07	2.35915e+07	2.01474e+07
734	Com_4153_pos	Tigogenin	C27 H44 O3	416.328	8.299	417.336	No results	No results	Full match	2.42416e+06	1.24016e+06	871942	4.34296e+06	4.23561e+06	4.57911e+06	3.78499e+06	3.94869e+06	3.98732e+06	3.44709e+06	3.51199e+06	6.23491e+06
735	Com_4177_pos	Nicotinamide adenine dinucleotide	C21 H27 N7 O14 P2	663.108	1.42	664.115	No results	Full match	Full match	2.34516e+07	2.45681e+07	2.23522e+07	1.98991e+07	1.5655e+07	1.84363e+07	3.19711e+07	3.75496e+07	3.09957e+07	1.4884e+07	1.69619e+07	1.46678e+07
736	Com_4207_pos	Ruscogenin	C27 H42 O4	430.308	7.884	431.315	No results	No results	Full match	2.97209e+06	3.07702e+06	3.1516e+06	2.94208e+06	2.26623e+06	2.50976e+06	882692	1.10946e+06	975803	7.75545e+06	8.39842e+06	8.31841e+06
737	Com_4378_pos	Guanosine-3',5'-cyclic monophosphate	C10 H12 N5 O7 P	345.046	2.61	346.054	No results	Full match	Full match	2.81517e+06	3.12761e+06	2.66398e+06	1.80954e+06	1.78125e+06	1.80619e+06	1.88397e+06	2.32221e+06	1.94129e+06	7.17644e+06	8.82597e+06	7.96067e+06
738	Com_4396_pos	Cytidine	C9 H13 N3 O5	243.085	1.702	244.092	No results	Full match	Full match	9.67596e+06	8.39827e+06	8.76676e+06	9.25158e+06	9.88608e+06	8.97801e+06	6.38418e+06	6.86072e+06	7.37962e+06	1.25269e+07	1.41883e+07	1.25739e+07
739	Com_4506_pos	Flavokawain B	C17 H16 O4	284.104	5.619	285.111	No results	No results	Full match	2.21161e+06	1.3649e+06	1.34079e+06	2.03161e+06	2.15068e+06	1.72089e+06	2.85789e+06	3.46053e+06	2.14939e+06	4.33956e+06	5.87417e+06	4.30409e+06
740	Com_4598_pos	Quinic acid	C7 H12 O6	192.064	5.326	193.071	No results	No results	Full match	3.97104e+06	4.08782e+06	9.11478e+06	5.40556e+06	6.76274e+06	5.72472e+06	5.08634e+06	6.84066e+06	6.34963e+06	6.62385e+06	1.30336e+07	9.80369e+06
741	Com_4710_pos	N-Acetylneuraminic acid	C11 H19 N O9	309.105	1.361	310.112	No results	No results	Full match	6.15801e+06	9.36924e+06	9.18404e+06	8.67126e+06	1.24279e+07	8.70929e+06	1.40932e+07	1.52053e+07	1.61802e+07	8.50869e+06	1.06057e+07	1.20669e+07
742	Com_4859_pos	Ganoderic acid A	C30 H44 O7	516.308	5.699	517.315	No results	No results	Full match	4.11027e+06	3.67443e+06	3.835e+06	1.89408e+06	1.74087e+06	2.43117e+06	4.34698e+06	4.00668e+06	3.54257e+06	1.76123e+07	1.16514e+07	1.15756e+07
743	Com_4876_pos	Gly-Phe	C11 H14 N2 O3	222.1	5.146	223.107	No results	No results	Full match	2.00651e+06	1.8225e+06	1.80821e+06	4.14929e+06	821488	903251	1.39094e+06	1.4187e+06	1.37766e+06	1.29607e+07	1.1902e+07	1.15454e+07
744	Com_4965_pos	Salidroside	C14 H20 O7	300.12	5.396	623.23	No results	No results	Full match	5.30682e+06	5.7314e+06	6.1449e+06	1.00427e+07	8.5051e+06	8.8447e+06	9.04799e+06	1.22959e+07	1.06386e+07	1.42958e+07	1.39095e+07	1.06922e+07
745	Com_5003_pos	Wikstromol	C20 H22 O7	374.136	5.352	375.143	No results	No results	Full match	3.3701e+06	3.76994e+06	3.00817e+06	4.89419e+06	4.63239e+06	4.50088e+06	4.74518e+06	3.82055e+06	5.92461e+06	5.18642e+06	5.70088e+06	4.59195e+06
746	Com_5032_pos	D-Proline	C5 H9 N O2	115.064	5.748	116.071	No results	No results	Full match	9.23879e+06	6.62052e+06	6.54171e+06	8.7614e+06	7.26035e+06	1.01982e+07	1.18377e+07	1.05056e+07	1.0637e+07	9.22956e+06	8.93095e+06	1.23646e+07
747	Com_5107_pos	Indole-3-carboxylic acid	C9 H7 N O2	161.048	5.213	162.055	No results	No results	Full match	1.1841e+07	1.83048e+07	1.21178e+07	1.68322e+07	1.48502e+07	1.64199e+07	1.45957e+07	1.41276e+07	1.69644e+07	1.42559e+07	1.40373e+07	1.21263e+07
748	Com_5139_pos	Salvianolic acid A	C26 H22 O10	494.121	6.666	495.128	No results	No results	Full match	3.34324e+06	2.9972e+06	3.88276e+06	5.62771e+06	5.55727e+06	5.63871e+06	3.61379e+06	3.59759e+06	3.80876e+06	1.02204e+07	8.39222e+06	9.11829e+06
749	Com_5153_pos	N-Isovaleroylglycine	C7 H13 N O3	159.09	1.408	160.097	No results	No results	Full match	1.07252e+07	1.01352e+07	9.4912e+06	1.21529e+07	1.13827e+07	1.44019e+07	1.35484e+07	1.09393e+07	1.50206e+07	9.79275e+06	1.019e+07	1.25576e+07
750	Com_5284_pos	Cyclic AMP	C10 H12 N5 O6 P	329.051	2.141	330.059	No results	No results	Full match	2.1975e+06	1.64376e+06	1.87226e+06	1.77072e+06	1.55856e+06	1.73502e+06	1.0561e+06	1.20276e+06	978249	4.98514e+06	3.31179e+06	4.44202e+06
751	Com_5866_pos	Sorbic acid	C6 H8 O2	112.052	5.422	113.059	No results	No results	Full match	2.93212e+06	2.74807e+06	2.92786e+06	3.43477e+06	2.44363e+06	3.34262e+06	3.48199e+06	1.6355e+06	1.55416e+06	5.24507e+06	6.18634e+06	4.18309e+06
752	Com_5886_pos	Vitexin-2-O-rhaMnoside	C27 H30 O14	578.163	5.734	579.171	No results	No results	Full match	644110	652169	629312	675492	654561	654633	601912	601832	590528	1.00604e+06	772976	1.28913e+06
753	Com_6048_pos	Eicosapentaenoic acid	C20 H30 O2	308.234	6.339	309.242	No results	Invalid mass	No results	2.45659e+06	2.43201e+06	2.47457e+06	2.43103e+06	2.17705e+06	2.73805e+06	1.1129e+06	1.02851e+06	1.03066e+06	4.82547e+06	5.36406e+06	5.8242e+06
754	Com_6172_pos	Mangiferin	C19 H18 O11	422.084	5.248	423.092	No results	No results	Full match	3.07683e+06	3.28299e+06	6.22706e+06	7.19436e+06	5.9212e+06	6.77958e+06	3.50378e+06	7.73203e+06	5.57824e+06	7.89936e+06	1.52474e+07	9.67731e+06
755	Com_6286_pos	Salvianolic acid D	C20 H18 O10	418.091	5.176	441.081	No results	No results	Full match	1.73052e+07	8.10511e+06	1.50614e+07	1.78004e+06	863953	1.51787e+06	1.01486e+07	1.50047e+07	9.6654e+06	4.52282e+06	2.94871e+06	3.50799e+06
756	Com_6427_pos	Gly-Tyr	C11 H14 N2 O4	238.095	3.924	239.102	No results	Full match	Full match	555502	506675	367801	357245	337450	464510	190534	174459	278184	4.17992e+06	4.69055e+06	4.47773e+06
757	Com_6712_pos	Eugenyl acetate	C12 H14 O3	206.094	5.852	413.195	No results	No results	Full match	451216	613829	619533	3.48135e+06	3.61338e+06	2.62475e+06	1.12029e+06	1.84788e+06	939179	6.35093e+06	5.31101e+06	5.61533e+06
758	Com_6726_pos	Coumalic acid	C6 H4 O4	140.011	1.558	141.018	No results	No results	Full match	5.59574e+06	9.43341e+06	7.75072e+06	8.20735e+06	7.12093e+06	9.29889e+06	1.06895e+07	1.31003e+07	2.60655e+06	9.37745e+06	9.94002e+06	8.65018e+06
759	Com_6737_pos	Cyanin chloride	C27 H31 Cl O16	646.129	5.776	647.136	No results	No results	Full match	1.24202e+06	1.02365e+06	1.07845e+06	5.59536e+06	5.65591e+06	6.48332e+06	4.44758e+06	4.87915e+06	5.62386e+06	8.7244e+06	6.12096e+06	7.18154e+06
760	Com_6803_pos	(-)-Catechin Gallate	C22 H18 O10	442.09	4.959	443.096	No results	No results	Full match	6.45672e+06	5.0119e+06	4.93761e+06	7.90749e+06	8.22578e+06	8.95524e+06	7.23564e+06	1.86408e+07	6.69501e+06	4.12317e+06	3.84912e+06	4.01087e+06
761	Com_6805_pos	Kaji-ichigoside F1	C36 H58 O10	650.402	9.051	651.411	No results	No results	Full match	2.61699e+06	2.30728e+06	1.71497e+06	5.35147e+06	4.52667e+06	2.9854e+06	2.80894e+06	2.59895e+06	2.42014e+06	7.79693e+06	5.57921e+06	9.52214e+06
762	Com_6867_pos	Salvianolic acid F	C17 H14 O6	314.079	5.879	315.086	No results	No results	Full match	3.86801e+06	3.31162e+06	1.62815e+06	1.33619e+07	1.1926e+07	1.20007e+07	863104	1.60986e+06	1.05092e+06	1.49208e+06	2.37734e+06	1.817e+06
763	Com_6891_pos	Isosilybin	C25 H22 O10	482.119	5.861	483.126	No results	No results	Full match	889847	1.24308e+06	1.29965e+06	1.00323e+06	1.03468e+06	1.07322e+06	599546	664238	613535	4.24464e+06	5.21484e+06	6.40033e+06
764	Com_7087_pos	Eupatilin	C18 H16 O7	344.088	4.884	345.095	No results	No results	Full match	1.19447e+07	1.26122e+07	1.06623e+07	1.4234e+07	9.81647e+06	9.79853e+06	1.22074e+07	1.12034e+07	1.79013e+07	7.13605e+06	8.76302e+06	9.667e+06
765	Com_7101_pos	Glycyl-L-leucine	C8 H16 N2 O3	188.116	5.113	189.123	No results	Full match	Full match	1.29324e+06	1.0737e+06	1.05296e+06	892000	1.01524e+06	880056	1.01384e+06	952006	1.42062e+06	3.86553e+06	3.7894e+06	3.87927e+06
766	Com_7204_pos	Methyl gallate	C8 H8 O5	184.037	3.883	185.045	No results	No results	Full match	1.31723e+07	1.28342e+07	1.38695e+07	1.49778e+06	1.60502e+06	1.60852e+06	7.80533e+06	8.11703e+06	8.34654e+06	2.95956e+06	2.43061e+06	2.55671e+06
767	Com_7230_pos	C-pentosyl-apeignin O-feruloylhexoside	C36 H36 O17	740.192	4.912	741.2	No results	No results	Full match	9.21313e+06	9.00656e+06	9.3224e+06	7.32348e+06	7.53335e+06	6.13434e+06	1.64876e+07	1.56708e+07	1.55763e+07	4.82215e+06	5.16365e+06	5.80956e+06
768	Com_7319_pos	m-Cresol	C7 H8 O	108.058	4.94	109.065	No results	No results	Full match	5.77708e+06	5.82592e+06	5.61668e+06	4.58961e+06	4.91332e+06	3.76994e+06	4.13884e+06	3.48897e+06	3.44377e+06	6.20792e+06	5.84161e+06	6.6799e+06
769	Com_7361_pos	(-)-alpha-Pinene	C10 H16	136.125	5.961	137.133	No results	No results	Full match	8.595e+06	6.41347e+06	6.68932e+06	1.29429e+07	7.92563e+06	9.11585e+06	7.73694e+06	9.42496e+06	8.63813e+06	7.4535e+06	8.34413e+06	5.73357e+06
770	Com_7391_pos	Asp-phe	C13 H16 N2 O5	280.105	5.245	281.113	No results	No results	Full match	2.57025e+06	2.36311e+06	2.83664e+06	2.45847e+06	3.359e+06	2.54761e+06	2.15819e+06	2.37029e+06	2.54047e+06	3.75017e+06	4.77885e+06	3.96272e+06
771	Com_7400_pos	(-)-epigallocatechin	C15 H14 O7	306.074	1.929	307.081	No results	No results	Full match	4.62526e+06	3.54745e+06	3.10897e+06	2.63446e+06	2.79976e+06	2.55057e+06	2.5899e+06	2.78747e+06	3.28305e+06	3.69034e+06	4.48109e+06	3.67648e+06
772	Com_7401_pos	LPE 18:1	C23 H46 N O7 P	479.301	9.502	480.308	No results	Full match	Full match	7.59917e+06	6.39145e+06	6.63588e+06	1.56271e+06	1.58725e+06	1.71528e+06	1.58732e+07	1.2004e+07	1.26317e+07	3.97545e+06	4.69321e+06	4.4153e+06
773	Com_7616_pos	Angelol B	C20 H24 O7	376.152	5.419	377.159	No results	No results	Full match	2.52373e+06	3.84569e+06	3.16855e+06	5.67299e+06	4.97083e+06	6.25107e+06	8.47428e+06	8.89174e+06	8.26001e+06	6.49498e+06	5.00848e+06	6.13256e+06
774	Com_7992_pos	Akebia saponin D	C47 H76 O18	928.5	8.697	929.508	No results	No results	Full match	7.91868e+06	4.30565e+06	7.40719e+06	8.9191e+06	9.17252e+06	9.54818e+06	7.76162e+06	7.5702e+06	6.61124e+06	7.78888e+06	5.70665e+06	6.87787e+06
775	Com_8162_pos	Estrone	C18 H22 O2	308.123	5.845	309.13	Invalid mass	No results	No results	4.7122e+06	4.96613e+06	4.68124e+06	9.171e+06	7.82525e+06	9.6146e+06	7.2082e+06	8.13325e+06	9.30009e+06	5.24731e+06	6.21124e+06	5.90856e+06
776	Com_8189_pos	Bufotaline	C26 H36 O6	444.25	6.367	445.257	No results	No results	Full match	8.95442e+06	8.58948e+06	8.99783e+06	1.00409e+07	1.05391e+07	8.83895e+06	1.14386e+07	1.19878e+07	1.07565e+07	8.13244e+06	7.77067e+06	7.5223e+06
777	Com_8554_pos	Picrotoxinin	C15 H16 O6	292.094	5.998	293.101	No results	No results	Full match	421441	428462	404585	1.65222e+06	452800	450443	445933	466468	469126	1.74471e+06	1.93431e+06	2.05817e+06
778	Com_8613_pos	LPE 20:3	C25 H46 N O7 P	503.302	9.268	504.309	No results	Full match	No results	1.59049e+06	1.49424e+06	1.45766e+06	3.93967e+06	5.36693e+06	5.33219e+06	1.24095e+07	1.05805e+07	9.0778e+06	2.14292e+06	4.02784e+06	2.70112e+06
779	Com_8701_pos	Methylophiopogonone A	C19 H16 O6	340.093	5.045	341.1	No results	No results	Full match	1.83452e+06	1.93831e+06	2.57876e+06	1.06422e+07	1.11558e+07	9.93717e+06	4.84682e+06	5.88579e+06	5.66309e+06	1.49954e+06	2.03756e+06	1.54132e+06
780	Com_8814_pos	Oleic Acid	C18 H34 O2	282.256	6.071	283.263	No results	No results	Full match	1.62183e+06	1.60858e+06	1.65725e+06	1.49286e+06	1.6561e+06	1.50381e+06	1.4535e+06	1.3756e+06	1.47865e+06	2.64875e+06	2.50007e+06	1.9232e+06
781	Com_9386_pos	Rhapontigenin	C15 H14 O4	258.089	5.928	259.096	No results	No results	Full match	954431	618613	616355	1.06888e+06	1.46722e+06	1.23186e+06	546179	584839	2.33013e+06	2.23869e+06	3.39663e+06	3.45679e+06
782	Com_9945_pos	Sebacic acid	C10 H18 O4	202.12	5.142	203.128	No results	No results	Full match	3.79997e+06	3.34239e+06	3.31383e+06	4.00104e+06	4.25904e+06	4.08458e+06	2.78057e+06	2.96423e+06	2.70469e+06	2.92631e+06	3.59377e+06	2.83188e+06
783	Com_10081_pos	Anise oil	C14 H18 O3	234.125	5.391	235.132	No results	No results	Full match	1.83423e+06	2.1806e+06	1.88829e+06	2.58739e+06	2.6345e+06	2.75822e+06	1.90943e+06	1.93375e+06	1.94583e+06	4.09577e+06	3.64758e+06	3.95423e+06
784	Com_10219_pos	Trillin	C33 H52 O8	576.363	7.821	577.37	No results	No results	Full match	618792	488191	689927	2.78794e+06	2.8291e+06	3.12549e+06	1.81017e+06	1.51164e+06	1.78641e+06	6.2035e+06	5.20146e+06	5.34181e+06
785	Com_10289_pos	6,7-Dimethoxy-4-Methylcoumarin	C12 H12 O4	220.073	5.904	441.152	No results	No results	Full match	1.60179e+06	1.35139e+06	1.38181e+06	3.62989e+06	5.42353e+06	3.74467e+06	2.40569e+06	2.09054e+06	2.21429e+06	5.13338e+06	4.98031e+06	4.70613e+06
786	Com_10655_pos	Embelin	C17 H26 O4	294.182	7.317	611.354	No results	No results	Full match	430835	330833	337400	398311	470655	458680	141731	132058	157703	395759	345665	582392
787	Com_11276_pos	LPE 16:1	C21 H42 N O7 P	451.27	8.433	452.277	No results	Full match	No results	5.70254e+06	5.7105e+06	5.76965e+06	885694	810997	949907	955875	1.09442e+06	1.17111e+06	1.75317e+06	1.96441e+06	1.96781e+06
788	Com_11467_pos	Riboflavin-5'-monophosphate	C17 H21 N4 O9 P	456.104	2.565	457.111	No results	No results	Full match	3.80422e+06	4.24412e+06	4.12525e+06	4.48757e+06	4.98629e+06	5.88721e+06	7.18698e+06	6.57256e+06	7.83682e+06	3.81359e+06	4.59382e+06	3.86024e+06
789	Com_11523_pos	Demethoxycurcumin	C20 H18 O5	338.112	5.49	339.12	No results	Invalid mass	No results	1.3382e+06	1.29889e+06	1.26727e+06	1.67777e+06	1.6842e+06	1.73213e+06	2.25967e+06	2.33369e+06	1.97403e+06	1.46302e+06	1.44893e+06	1.32375e+06
790	Com_11765_pos	3-Methylcrotonylglycine	C7 H11 N O3	157.074	5.266	158.081	No results	No results	Full match	2.75818e+06	3.24774e+06	5.94876e+06	4.11625e+06	5.43175e+06	3.62977e+06	2.95853e+06	2.91305e+06	2.71575e+06	3.16018e+06	3.71131e+06	3.20619e+06
791	Com_11820_pos	Sodium Houttuyfonate	C14 H27 Na O5 S	330.147	9.451	331.154	No results	No results	Full match	1.42884e+06	1.3301e+06	1.22693e+06	907818	834570	657522	921719	794669	609523	5.3176e+06	4.13145e+06	3.5856e+06
792	Com_12080_pos	Tigloylgomisin H	C28 H36 O8	500.243	5.722	501.25	No results	No results	Full match	3.24837e+06	3.62469e+06	3.02445e+06	2.47487e+06	3.42586e+06	3.04226e+06	2.82981e+06	1.92982e+06	3.1334e+06	3.16904e+06	3.25271e+06	2.96835e+06
793	Com_12614_pos	Tanshinone IIA	C19 H18 O3	294.121	4.953	295.128	No results	Invalid mass	No results	553107	643556	493230	495410	875803	900109	1.25569e+06	664109	777968	2.81746e+06	2.13387e+06	1.94358e+06
794	Com_13062_pos	Mosloflavone	C17 H14 O5	298.083	6.047	299.091	No results	No results	Full match	1.05495e+06	963482	1.13151e+06	1.23035e+06	1.3589e+06	1.40954e+06	557341	783418	775653	1.77985e+06	1.89844e+06	1.42771e+06
795	Com_13886_pos	5-Methyluridine	C10 H14 N2 O6	258.085	4.818	259.093	No results	No results	Full match	1.78913e+06	1.85521e+06	1.28943e+06	1.57789e+06	1.83379e+06	1.82119e+06	1.60125e+06	1.6022e+06	1.53233e+06	2.27432e+06	2.16671e+06	2.48952e+06
796	Com_13896_pos	Polygalic acid	C29 H44 O6	488.315	7.076	511.305	No results	Full match	Full match	725192	586520	977333	1.25984e+06	1.13479e+06	1.19045e+06	276603	284906	305891	1.61934e+06	1.22413e+06	1.53667e+06
797	Com_13993_pos	Sattabacin	C13 H18 O2	206.13	6.263	207.137	No results	No results	Full match	1.21838e+06	1.41919e+06	1.55078e+06	1.58925e+06	1.71879e+06	1.62261e+06	1.25631e+06	1.28972e+06	1.21117e+06	1.85007e+06	1.7762e+06	1.97515e+06
798	Com_14397_pos	Acetylharpagide	C17 H26 O11	406.146	5.152	429.136	No results	No results	Full match	1.50405e+06	1.47361e+06	1.4822e+06	1.13267e+06	947206	878839	1.31146e+06	1.10532e+06	1.07334e+06	2.4041e+06	2.06096e+06	1.41728e+06
799	Com_14553_pos	pteroside A	C21 H30 O8	410.196	9.437	411.203	No results	No results	Full match	77225	66045.4	78696.1	150492	202250	269701	236626	238990	171132	1.30126e+06	1.30125e+06	1.0989e+06
800	Com_14792_pos	Agarotetrol	C17 H18 O6	318.113	7.882	319.12	No results	Invalid mass	No results	44531.9	44035.8	553968	49598.7	507766	49854.7	31364.2	29635.5	32673	3.13933e+06	2.19513e+06	1.65004e+06
801	Com_15414_pos	LPE 20:1	C25 H50 N O7 P	507.333	10.301	508.34	No results	Full match	No results	562243	484284	364226	911929	1.05018e+06	902860	3.836e+06	3.12644e+06	2.77645e+06	649933	754528	742364
802	Com_16032_pos	Dulcitol	C6 H14 O6	182.079	1.367	183.086	No results	No results	Full match	1.73152e+06	2.1764e+06	1.68409e+06	1.52481e+06	1.50483e+06	1.38557e+06	1.65719e+06	2.10685e+06	1.89342e+06	1.87649e+06	1.54146e+06	2.25358e+06
803	Com_16818_pos	Jervine	C27 H39 N O3	425.293	9.396	426.3	No results	No results	Full match	2.4987e+06	2.15294e+06	2.35806e+06	468562	378868	370489	466418	387702	498803	1.02646e+06	1.06235e+06	735627
804	Com_17839_pos	5,6,7-Trimethoxyflavone	C18 H16 O5	312.101	5.818	313.108	No results	No results	Full match	421950	403455	393700	474234	598045	468573	1.99033e+06	2.07974e+06	2.55423e+06	910001	581890	495368
805	Com_18537_pos	NAD+	C21 H27 N7 O14 P2	663.106	4.54	332.56	No results	No results	Full match	1.34069e+06	1.54224e+06	1.48018e+06	1.55438e+06	1.63935e+06	1.85845e+06	1.70071e+06	1.75091e+06	1.75385e+06	1.33302e+06	1.23461e+06	1.26e+06
1	Com_3_neg	Isocitric acid	C6 H8 O7	192.027	1.652	191.02	Full match	Full match	Full match	1745018356	1543825614	9.99689e+08	3225494979	3192878983	1003461318	2157889565	2115920279	2121952574	3967371202	3336439790	4117677339
2	Com_10_neg	Chlorogenic acid	C16 H18 O9	354.095	5.223	353.088	Full match	Full match	Full match	9819848496	9963299813	10133721233	9743769300	10664116027	9972535757	9893221294	9339334233	9376732562	9615468113	9189459529	9459695517
3	Com_13_neg	DL-Malic acid	C4 H6 O5	134.021	1.841	133.014	Full match	Full match	Full match	9749333859	9461270301	10997342104	8659497615	7532166440	8775685575	10149957081	8329033874	15053494134	9806570830	6186284675	6574092624
4	Com_49_neg	Corchorifatty acid F	C18 H32 O5	328.225	6.207	327.217	Full match	Full match	No results	431052175	4.27906e+08	4.40252e+08	4.92401e+08	5.26891e+08	5.15491e+08	1.85964e+08	1.7988e+08	1.82002e+08	1666329537	1663169743	1537404957
5	Com_65_neg	D-Saccharic acid	C6 H10 O8	210.038	1.331	209.03	Full match	Full match	Full match	1203565426	1126810365	1229253163	8.04769e+08	9.56608e+08	8.06999e+08	1053330663	1387978831	1248167081	9.17308e+08	1039554109	1064178371
6	Com_74_neg	D-(-)-Fructose	C6 H12 O6	180.063	1.332	179.056	Full match	Full match	Full match	2050389633	1920731187	2026017835	2234902869	2299070082	2230179530	3555433946	3915798324	3872596765	2083120036	2379324729	2270650144
7	Com_81_neg	Fumaric acid	C4 H4 O4	116.011	1.665	115.004	Full match	Full match	Full match	2963182418	1276629563	1788152885	2529581842	1157073844	1750133667	1417752172	1553766839	1074621767	1023423368	896604305	7.83659e+08
8	Com_135_neg	D(+)-Phenyllactic acid	C9 H10 O3	166.063	5.762	165.056	Full match	Full match	Full match	1.52537e+08	1.62624e+08	1.44109e+08	8.47436e+07	87473468	8.23649e+07	3.29424e+07	3.87699e+07	3.32836e+07	3.19987e+08	3.58484e+08	3.49447e+08
9	Com_157_neg	Phenylacetaldehyde	C8 H8 O	120.058	5.295	119.05	Full match	Full match	No results	9.671e+08	9.59731e+08	9.38435e+08	1135051854	1217766884	1226032813	1217603391	1304930491	1204081411	805409205	8.29366e+08	7.84616e+08
10	Com_207_neg	4-Coumaric acid	C9 H8 O3	164.048	5.14	163.04	Full match	Full match	Full match	1.13928e+08	1.15753e+08	112412043	8.5688e+08	9.09159e+08	1.95971e+08	1.58791e+08	957613188	1.50806e+08	2.22128e+08	2.90347e+08	2.27237e+08
11	Com_215_neg	L-Threonic acid	C4 H8 O5	136.037	1.487	135.03	Full match	Full match	No results	9.11464e+08	3.75762e+08	4.92808e+08	7.58211e+08	3.52567e+08	1.6172e+08	3.31937e+08	1.95292e+08	4.98411e+08	1.58761e+08	224063110	2.35959e+08
12	Com_217_neg	2-Furoic acid	C5 H4 O3	112.016	2.135	111.009	Full match	Full match	Full match	7.29556e+07	6.88411e+07	7.17542e+07	1.96215e+08	198014233	190523360	8.34425e+07	8.08615e+07	7.82039e+07	2.67071e+08	3.16129e+08	2.24182e+08
13	Com_263_neg	α,α-Trehalose	C12 H22 O11	342.116	1.37	341.109	Full match	Full match	Full match	1.80446e+08	1.89162e+08	1.96541e+08	3.38579e+08	3.12519e+08	3.33686e+08	4.72575e+08	5.02036e+08	4.77349e+08	3.94356e+08	4.57216e+08	3.83844e+08
14	Com_287_neg	Itaconic acid	C5 H6 O4	130.027	1.376	129.019	Full match	Full match	Full match	4.79949e+08	4.57211e+08	5.68896e+08	4.47136e+08	6.94545e+08	4.70744e+08	6.1498e+08	6.6008e+08	7.38305e+08	3.3073e+08	519471132	5.27469e+08
15	Com_349_neg	Catechin	C15 H14 O6	290.079	5.14	289.072	Full match	Full match	Full match	3.15617e+08	3.12871e+08	3.02455e+08	2.74082e+08	3.36338e+08	3.37216e+08	6.55114e+08	6.93201e+08	6.9315e+08	1.53834e+08	155223086	147614454
16	Com_439_neg	3,4,5-trihydroxycyclohex-1-ene-1-carboxylic acid	C7 H10 O5	174.053	1.741	173.045	Full match	Full match	Full match	107644649	1.06688e+08	1.27545e+08	1.33373e+08	141665579	1.06839e+08	1.28782e+08	1.39696e+08	1.24141e+08	1.5509e+08	1.68214e+08	8.19423e+07
17	Com_512_neg	Glutaconic acid	C5 H6 O4	130.027	2.26	129.019	Full match	Full match	Full match	8.72189e+07	9.32007e+07	9.53604e+07	1.07284e+08	1.1365e+08	1.17219e+08	1.10544e+08	1.13283e+08	1.07638e+08	1.26035e+08	147709728	1.48505e+08
18	Com_651_neg	Caffeic acid	C9 H8 O4	180.042	5.168	179.035	Full match	Full match	Full match	1.59801e+08	1.66483e+08	1.11272e+08	2.65899e+08	2.46352e+08	2.99618e+08	1.52767e+08	8.0038e+07	1.4545e+08	9.46474e+07	1.14119e+08	1.67903e+08
19	Com_794_neg	D-(-)-Lyxose	C5 H10 O5	150.053	1.424	149.046	Full match	Full match	Full match	3.62601e+07	3.59588e+07	3.15796e+07	3.54144e+07	3.90004e+07	3.60669e+07	4.18517e+07	4.59849e+07	4.56903e+07	4.97428e+07	5.21132e+07	5.73839e+07
20	Com_895_neg	UDP-N-acetylglucosamine	C17 H27 N3 O17 P2	607.081	1.455	606.074	Full match	Full match	Full match	1.10473e+08	9.46896e+07	9.83396e+07	4.29667e+07	3.15555e+07	4.25414e+07	4.79667e+07	5.15007e+07	4.95873e+07	8.45893e+07	6.72997e+07	7.0464e+07
21	Com_1106_neg	3-Hydroxybenzoic acid	C7 H6 O3	138.032	5.978	137.025	Full match	Full match	Full match	3.77003e+07	3.8353e+07	3.72486e+07	4.26867e+07	3.53989e+07	4.21609e+07	1.1348e+08	1.25603e+08	111430811	7.13253e+07	7.04563e+07	6.15206e+07
22	Com_1206_neg	4-Oxoproline	C5 H7 N O3	129.043	2.258	128.035	Full match	Full match	Full match	1.3433e+08	1.30557e+08	1.43303e+08	111299716	8.87258e+07	8.59779e+07	6.32624e+07	7.19615e+07	5.75615e+07	7.22458e+07	7.42001e+07	7.55493e+07
23	Com_1299_neg	Naringenin	C15 H12 O5	272.068	5.916	271.061	Full match	Full match	Full match	2.66296e+07	4.44211e+07	2.59093e+07	3.40326e+07	3.62278e+07	3.71236e+07	3.29978e+07	3.66716e+07	3.44043e+07	5.81414e+07	5.82296e+07	5.71046e+07
24	Com_1311_neg	2-Hydroxycaproic acid	C6 H12 O3	132.079	5.766	131.072	Full match	Full match	Full match	6.25667e+07	5.54766e+07	5.8909e+07	5.79745e+07	6.28229e+07	5.84773e+07	1.66097e+07	1.93977e+07	1.78482e+07	5.98197e+07	6.86717e+07	6.50432e+07
25	Com_1345_neg	2,5-Dihydroxybenzaldehyde	C7 H6 O3	138.032	5.276	137.025	Full match	Full match	Full match	1.05036e+08	1.24636e+08	1.0709e+08	4.75412e+07	5.44325e+07	5.5619e+07	4.84902e+07	5.22143e+07	4.04937e+07	4.19924e+07	4.8764e+07	4.54576e+07
26	Com_1446_neg	δ-Ribono-1,4-lactone	C5 H8 O5	148.037	1.498	147.03	Full match	Full match	Full match	8.58655e+07	8.9969e+07	8.64594e+07	6.98064e+07	8.11884e+07	8.19808e+07	1.37623e+08	1.45775e+08	1.42989e+08	4.7446e+07	6.58245e+07	5.41248e+07
27	Com_1511_neg	N-Acetyl-L-phenylalanine	C11 H13 N O3	207.089	5.573	206.082	Full match	Full match	Full match	3.53204e+07	3.11296e+07	3.23872e+07	3.69336e+07	3.93871e+07	3.76578e+07	2.05765e+07	1.77709e+07	1.94484e+07	4.96529e+07	4.38626e+07	5.00993e+07
28	Com_1705_neg	L-Glutathione oxidized	C20 H32 N6 O12 S2	612.153	1.418	611.145	Full match	Full match	Full match	3.2297e+07	3.51969e+07	3.42118e+07	2.0714e+07	2.35779e+07	1.97413e+07	3.58181e+07	2.66117e+07	2.46119e+07	3.88279e+07	4.04831e+07	3.19543e+07
29	Com_1789_neg	16-(Hexopyranosyloxy)-7-hydroxy-8,9-epoxypimaran-18-oic acid	C26 H42 O10	514.278	6.963	513.269	Full match	Full match	No results	8.7942e+06	7.83067e+06	9.11116e+06	2.23154e+06	2.18905e+06	3.05306e+06	2.83578e+06	3.51402e+06	1.86122e+06	2.0909e+07	2.17108e+07	1.87984e+07
30	Com_1971_neg	4-Hydroxybenzaldehyde	C7 H6 O2	122.037	5.478	121.03	Full match	Full match	Full match	3.7869e+07	5.63733e+07	6.63368e+07	7.57459e+07	8.29222e+07	8.42901e+07	5.11852e+07	6.3857e+07	6.57217e+07	3.05065e+07	4.60203e+07	4.07621e+07
31	Com_2256_neg	2,4-Dihydroxybenzoic acid	C7 H6 O4	154.027	5.54	153.02	Full match	Full match	Full match	6.26746e+07	6.36445e+07	6.53109e+07	5.59965e+07	4.96769e+07	4.80482e+07	8.07049e+07	6.67918e+07	7.7013e+07	3.39637e+07	3.48051e+07	3.44047e+07
32	Com_2289_neg	Threonine	C4 H9 N O3	119.058	1.295	118.051	Full match	Full match	Full match	2.17561e+07	1.30476e+07	2.02929e+07	1.07418e+07	1.19958e+07	9.03691e+06	1.31494e+07	1.50104e+07	1.92227e+07	2.16973e+07	2.29275e+07	2.25304e+07
33	Com_2691_neg	Vanillyl alcohol	C8 H10 O3	154.063	5.071	153.056	Full match	Full match	Full match	1.97139e+07	1.79013e+07	1.84812e+07	1.63247e+07	1.0618e+07	1.47745e+07	1.10777e+07	9.72001e+06	8.66729e+06	1.57197e+07	1.71654e+07	1.66635e+07
34	Com_2880_neg	Azelaic acid	C9 H16 O4	188.105	5.827	187.098	Full match	Full match	Full match	3.10999e+07	3.07828e+07	3.29674e+07	3.79607e+07	3.53812e+07	3.65199e+07	5.34409e+07	5.30659e+07	5.06186e+07	4.11002e+07	3.88855e+07	4.00211e+07
35	Com_3244_neg	(±)12(13)-DiHOME	C18 H34 O4	314.246	7.938	313.238	Full match	Full match	No results	1.65592e+07	1.74672e+07	1.64959e+07	2.0319e+07	2.22989e+07	2.29164e+07	1.92485e+07	2.0786e+07	2.01604e+07	2.22753e+07	2.49472e+07	2.44733e+07
36	Com_3507_neg	L-(+)-Tartaric acid	C4 H6 O6	150.017	1.376	149.009	Full match	Full match	Full match	2.35866e+07	2.32234e+07	2.55797e+07	2.89238e+07	3.79368e+07	3.82578e+07	2.3055e+07	3.85154e+07	3.60706e+07	1.92232e+07	1.77605e+07	2.1266e+07
37	Com_3554_neg	2,4,6-Trihydroxyacetophenone	C8 H8 O4	168.042	5.64	167.035	Full match	Full match	Full match	1.09743e+07	2.21514e+07	2.27439e+07	3.64196e+07	3.68832e+07	3.49271e+07	2.64734e+07	2.70887e+07	2.62244e+07	1.44807e+07	1.82902e+07	1.57823e+07
38	Com_3688_neg	N-Acetyl-D-alloisoleucine	C8 H15 N O3	173.105	5.549	172.098	Full match	Full match	Full match	2.23332e+07	2.29647e+07	2.2193e+07	2.0256e+07	2.04583e+07	2.11266e+07	2.32966e+06	4.34917e+06	3.98571e+06	2.02222e+07	2.01762e+07	1.99618e+07
39	Com_6376_neg	Uridine monophosphate (UMP)	C9 H13 N2 O9 P	324.036	2.086	323.029	Full match	Full match	Full match	622673	594584	672669	763252	861404	741538	664724	670417	677371	5.28712e+06	5.43133e+06	4.75736e+06
40	Com_6703_neg	18-β-Glycyrrhetinic acid	C30 H46 O4	470.34	7.366	469.332	Full match	Full match	Full match	307263	314460	307626	304636	333725	397492	4.39193e+06	4.91039e+06	4.77715e+06	576471	739080	794018
41	Com_13543_neg	4-(hydroxymethyl)benzoic acid	C8 H8 O3	152.048	6.096	151.04	Full match	Full match	Full match	2.80596e+06	3.10415e+06	2.75496e+06	2.2482e+06	2.11442e+06	2.36407e+06	3.73445e+06	3.64308e+06	3.33745e+06	1.93482e+06	1.94423e+06	2.39347e+06
42	Com_37_neg	Quercetin-3β-D-glucoside	C21 H20 O12	464.095	5.751	463.087	Full match	Full match	Full match	3729269143	2858812252	5508111018	3346751027	5369574797	3778107028	5365718263	2643872346	2443151154	4382323446	3233121403	2995859801
43	Com_2134_neg	DL-Arginine	C6 H14 N4 O2	174.112	1.259	173.104	Full match	Full match	Full match	7.21735e+06	7.93632e+06	7.39596e+06	1.14032e+07	1.10308e+07	1.07956e+07	1.72351e+06	2.43668e+06	1.93621e+06	3.18173e+07	3.27007e+07	3.25116e+07
44	Com_241_neg	L-Glutamic acid	C5 H9 N O4	147.053	1.323	146.046	Full match	Full match	Full match	7.81767e+08	7.80356e+08	807010838	5.90471e+08	6.24857e+08	5.79072e+08	4.77417e+08	526417311	4.80592e+08	4.64407e+08	5.28506e+08	532986825
45	Com_969_neg	Pantothenic acid	C9 H17 N O5	219.111	5.064	218.103	Full match	Full match	Full match	5.57872e+07	5.44503e+07	5.45467e+07	7.24357e+07	7.14187e+07	67759114	3.45819e+07	3.46121e+07	3.55242e+07	8.63879e+07	9.13105e+07	9.14913e+07
46	Com_18_neg	Citric acid	C6 H8 O7	192.027	2.122	191.02	Full match	Full match	Full match	1030669966	9.85669e+08	1071435708	3066015683	2746339128	2698819177	1180429170	1282015009	1150659465	3938784561	4856901909	3105340052
47	Com_32_neg	Miquelianin	C21 H18 O13	478.074	5.511	477.067	Full match	Full match	No results	287136324	2.53698e+08	2.67226e+08	1.66834e+08	1.51311e+08	150639632	1.73709e+08	1.98541e+08	1.77826e+08	1528595001	1480714048	1625993325
48	Com_1389_neg	Xanthine	C5 H4 N4 O2	152.034	2.268	151.026	Full match	Full match	Full match	1.00944e+08	1.20202e+08	1.14507e+08	2.13205e+06	2.57417e+06	3.1146e+06	6.97796e+06	7874591	7.8037e+06	1.3053e+07	1.39027e+07	1.23587e+07
49	Com_584_neg	Hexadecanedioic acid	C16 H30 O4	286.214	6.379	285.207	Full match	Full match	Full match	2.02273e+07	2.15625e+07	21703723	3.07377e+07	3.09473e+07	3.1376e+07	1.1686e+07	1.33037e+07	4.04837e+06	7.87084e+07	8.89062e+07	7.87173e+07
50	Com_373_neg	Rutin	C27 H30 O16	610.154	5.493	609.147	Full match	Full match	Full match	5.20736e+08	5.17228e+08	5.30838e+08	4.35044e+08	4.46802e+08	4.52857e+08	3.93654e+08	4.11575e+08	4.09605e+08	3.79612e+08	372390959	3.49921e+08
51	Com_2709_neg	L-Histidine	C6 H9 N3 O2	155.07	1.274	154.062	Full match	Full match	Full match	5.10459e+07	4.63958e+07	4.64625e+07	1.28227e+07	1.18927e+07	1.17661e+07	7.28527e+06	8.9918e+06	6.77884e+06	1.95412e+07	2.27159e+07	2.07164e+07
52	Com_1153_neg	Salicylic acid	C7 H6 O3	138.032	4.783	137.024	Full match	Full match	Full match	6.5332e+07	6.63371e+07	5.97738e+07	2.58921e+07	3.29677e+07	2.99125e+07	7.22315e+07	7.98423e+07	7.39883e+07	6.666e+07	6.66428e+07	5.47871e+07
53	Com_5749_neg	Terephthalic acid	C8 H6 O4	166.027	5.171	165.02	Full match	Full match	Full match	1.53203e+07	1.65814e+07	1.77442e+07	1.69896e+07	1.54164e+07	1.78504e+07	1.28337e+07	1.23347e+07	14301308	9.84623e+06	9.38643e+06	9.30097e+06
54	Com_1115_neg	Uric acid	C5 H4 N4 O3	168.028	1.439	167.021	Full match	Full match	No results	152772194	1.42406e+08	1.47307e+08	8.0016e+06	7.95613e+06	7.85905e+06	4.39962e+07	3.47315e+07	2.88615e+07	1.48887e+07	1.76214e+07	1.3073e+07
55	Com_583_neg	Uridine	C9 H12 N2 O6	244.069	2.322	243.062	Full match	Full match	Full match	1.00335e+08	9.24013e+07	9.90968e+07	1.01556e+08	1.16477e+08	1.12019e+08	7.25213e+07	6.76825e+07	8.92306e+07	1.32478e+08	1.23199e+08	1.30234e+08
56	Com_309_neg	L-Aspartic acid	C4 H7 N O4	133.038	1.307	132.03	Full match	Full match	Full match	5.16246e+08	5.3489e+08	5.01082e+08	444434986	4.7793e+08	4.41482e+08	3.60978e+08	415013761	3.82291e+08	4.54854e+08	4.89184e+08	4.70033e+08
57	Com_1500_neg	Dodecanedioic acid	C12 H22 O4	230.152	6.21	229.144	Full match	Full match	Full match	2.9669e+07	2.85854e+07	3.0157e+07	3.63396e+07	3.79278e+07	3.73406e+07	2.91064e+07	3.29414e+07	2.96876e+07	4.73275e+07	5.11403e+07	4.91947e+07
58	Com_546_neg	Jasmonic acid	C12 H18 O3	210.126	6.129	209.119	Full match	Full match	Full match	8.56246e+07	8.67273e+07	8.96525e+07	9.38316e+07	1.08926e+08	1.0926e+08	8.31863e+07	105338067	9.36313e+07	1.63573e+08	1.82574e+08	1.72208e+08
59	Com_4765_neg	Gallic acid	C7 H6 O5	170.022	4.931	169.014	Full match	Full match	Full match	1.30658e+07	1.43916e+07	1.18804e+07	1.41796e+07	1.54153e+07	1.64448e+07	6.55653e+06	7.6683e+06	5.76763e+06	9182256	1.00964e+07	1.0328e+07
60	Com_23_neg	D-(-)-Quinic acid	C7 H12 O6	192.063	1.389	191.055	Full match	Full match	Full match	4934355397	5109552333	4319271291	7183634649	5563518747	5336462362	8420079115	6921376592	6992418643	4514146338	4899180985	6755579952
61	Com_21_neg	Tectoridin	C22 H22 O11	462.116	5.479	461.108	No results	No results	Full match	4128554065	4057719265	3999399376	5615299035	5628070794	6160392114	6142516891	7819314236	7467351625	5519798493	5318781200	4707935404
62	Com_26_neg	Vaccarin	C32 H38 O19	726.198	5.323	725.191	No results	No results	Full match	5189897747	5122204514	1.14065e+07	4826772047	4947610455	4751899308	5.7368e+07	4324404218	5.39928e+06	4244863817	4655983627	3892108948
63	Com_43_neg	(±)9-HpODE	C18 H32 O4	312.229	7.84	311.223	Full match	No results	Full match	1.25514e+08	1.14912e+08	120684332	1.98085e+08	2.01581e+08	1.9017e+08	4.92291e+07	3.29821e+07	5.56389e+07	4.23427e+08	7.38836e+08	527341337
64	Com_75_neg	Gluconic acid	C6 H12 O7	150.053	1.327	195.051	Invalid mass	Invalid mass	No match	1742000244	1846962793	1759095707	3079739042	3341767777	2912573046	1653156296	2009258086	1864970205	1611762305	1865296491	1771685539
65	Com_92_neg	Chlortetracycline	C22 H23 Cl N2 O8	478.111	5.42	477.103	Invalid mass	No match	No match	1609473166	1582234236	1574716261	2535633746	2311977784	2706313057	9.47883e+08	9.78015e+08	8.99108e+08	9.7538e+08	1119344055	1075245434
66	Com_146_neg	Purpurin	C14 H8 O5	256.037	5.609	255.029	No results	Full match	Full match	2.70074e+08	1335648866	1446010992	3.63033e+08	3.9633e+08	4.03628e+08	345693165	376142526	3.75918e+08	5.90821e+08	6.76862e+08	6.51554e+08
67	Com_147_neg	(+/-)9-HpODE	C18 H32 O4	312.23	7.144	311.223	Full match	Partial match	Full match	5.56043e+07	6.01041e+07	5.59053e+07	2.23903e+08	236067889	2.3568e+08	8.95854e+07	8.85937e+07	8.86225e+07	4.77622e+08	5.1206e+08	4.87017e+08
68	Com_171_neg	7-Methylxanthine	C6 H6 N4 O2	166.048	1.333	165.04	Invalid mass	No results	No match	7.61975e+08	7.9713e+08	7.61085e+08	7.2363e+08	7.97252e+08	7.41664e+08	6.53822e+08	5.2218e+07	6.96678e+08	6.78377e+08	7.85608e+08	7.43399e+08
69	Com_179_neg	C-hexosyl-chrysoeriol O-feruloylhexoside	C38 H40 O19	800.218	5.467	799.21	No results	No results	Full match	6.75375e+08	6.85307e+08	7.25095e+08	8.18439e+08	8.50763e+08	7.78453e+08	6.20811e+08	6.35179e+08	5.94057e+08	6.33565e+08	6.25671e+08	5.51489e+08
70	Com_187_neg	2,3-dinor Prostaglandin E1	C18 H30 O5	326.209	6.278	325.202	Full match	No results	No results	4.39464e+07	4.53432e+07	4.41233e+07	1.10913e+08	1.11601e+08	1.05054e+08	4.07228e+07	3.62828e+07	3.38978e+07	3.13404e+08	3.39571e+08	3.04156e+08
71	Com_193_neg	3-Coumaric acid	C9 H8 O3	118.042	5.553	117.035	Invalid mass	Invalid mass	No results	9.79356e+07	9.20494e+07	1.0618e+08	2.40433e+08	2.45274e+08	2.53165e+08	2.05727e+08	2.02257e+08	1.83037e+08	4.3008e+08	5.2941e+08	4.19343e+08
72	Com_210_neg	Wogonoside	C22 H20 O11	460.1	5.717	459.093	No results	No results	Full match	4.98035e+08	5.59829e+08	7.1108e+08	9.74774e+08	9.58065e+08	7.66625e+08	9.56494e+08	7.09247e+08	7.20864e+08	4.55625e+08	3.85755e+08	3.33252e+08
73	Com_233_neg	trans-Aconitic acid	C6 H6 O6	128.011	1.425	127.004	Invalid mass	Invalid mass	No results	1.232e+08	7.57317e+07	1.40835e+08	230597320	2.32891e+08	2.42543e+08	1.92954e+08	2.04874e+08	1.96554e+08	4.02074e+08	5.23407e+08	4.55334e+08
74	Com_313_neg	Uridine 5'-diphosphogalactose	C15 H24 N2 O17 P2	520.05	1.491	519.044	Invalid mass	Invalid mass	No results	5.01929e+08	6.32161e+08	4.5484e+08	3.11873e+08	3.12439e+08	3.328e+08	4.01513e+08	4.03324e+08	4.23674e+08	1.42673e+08	1.87446e+08	2.00984e+08
75	Com_342_neg	Aucubin	C15 H22 O9	346.126	5.469	345.118	No results	No results	Full match	1.02615e+08	1.02016e+08	1.01124e+08	1.57376e+08	1.74391e+08	1.64236e+08	2.69169e+08	2.90236e+08	2.70006e+08	3.05286e+08	3.26032e+08	2.90274e+08
76	Com_359_neg	D-Glucuronic acid	C6 H10 O7	194.043	1.348	193.035	No results	No results	Full match	3.95549e+08	4.08508e+08	4.10705e+08	557889551	4.9779e+08	4.6048e+08	4.32091e+08	4.78515e+08	4.36898e+08	2.8677e+08	3.30323e+08	3.06036e+08
77	Com_399_neg	(+/-)9(10)-EpOME	C18 H32 O3	342.241	6.513	341.233	Invalid mass	No results	No results	8.02254e+06	8.81865e+06	8.11078e+06	1.7204e+07	1.79716e+07	1.74579e+07	4.31227e+06	4.38763e+06	4.38161e+06	1.45646e+08	1.60967e+08	1.51335e+08
78	Com_469_neg	D-Glucono-1,5-lactone	C6 H10 O6	238.069	1.344	237.061	No results	Invalid mass	No results	2.83323e+08	3.11039e+08	3.05958e+08	2.7962e+08	3.27165e+08	2.97364e+08	3.48431e+08	3.78733e+08	3.58934e+08	2.97043e+08	3.69763e+08	3.27302e+08
79	Com_483_neg	3-methyl-4-[2-(2-methylphenyl)hydrazono]-4,5-dihydro-1H-pyrazol-5-one	C11 H12 N4 O	216.1	5.44	215.093	Invalid mass	No results	No results	2.57872e+08	2.50066e+08	2.38871e+08	2.44676e+08	2.375e+08	2.53591e+08	2.29617e+08	2.98866e+08	3.0078e+08	241490174	2.41441e+08	2.38448e+08
80	Com_502_neg	Estriol 17-sulfate	C18 H24 O6 S	368.132	4.985	367.124	Invalid mass	No results	No results	8.51609e+07	8.67368e+07	8.70949e+07	8.07277e+07	9.75515e+07	8.56657e+07	5.22451e+07	5.39081e+07	5.41468e+07	1.26335e+08	1.36171e+08	1.31266e+08
81	Com_536_neg	N-(2-chloro-6-methylphenyl)-N'-(1,2-diphenylethyl)thiourea	C22 H21 Cl N2 S	380.112	1.387	379.105	Full match	No results	No results	1.55353e+08	1.63767e+08	1.79399e+08	2.64646e+08	3.75221e+08	1.43259e+08	2.40332e+08	2.43578e+08	4.93378e+06	1.40986e+08	1.29851e+08	1.1601e+08
82	Com_537_neg	3-Hydroxy-3-methylglutaric acid	C6 H10 O5	162.053	1.351	161.046	Full match	No results	Full match	2.52503e+08	2.14902e+08	2.12522e+08	2.44515e+08	254582857	2.51922e+08	2.81181e+08	2.83986e+08	2.42095e+08	2.06774e+08	2.03791e+08	2.28341e+08
83	Com_589_neg	C-hexosyl-apigenin O-feruloylhexoside	C37 H38 O18	770.208	5.44	769.203	No results	No results	Full match	3.13757e+08	2.87842e+08	2.69076e+08	2.87606e+08	2.9576e+08	312312277	1.90669e+08	201801228	1.75632e+08	2.12254e+08	2.06765e+08	1.98886e+08
84	Com_610_neg	Denin	C33 H56 O14	676.369	8.021	675.362	No results	No results	Full match	5.53965e+07	5.38657e+07	5.66854e+07	4.18236e+07	4.16199e+07	4.24637e+07	5.26401e+07	4.99279e+07	4.74473e+07	1.18493e+08	1.2111e+08	1.14719e+08
85	Com_614_neg	D-(+)-Glucose	C6 H12 O6	226.069	1.278	225.062	Invalid mass	No results	No results	8.0261e+07	1.01548e+08	7.47967e+07	2.10445e+07	112833253	1.07157e+07	1.2795e+08	1.6371e+07	1.14797e+07	1.05065e+08	8.447e+07	1.65255e+08
86	Com_626_neg	Scopolin	C16 H18 O9	400.1	5.184	399.093	No results	Invalid mass	No results	11411583	7.98021e+06	9.30355e+06	7.21065e+06	7.2249e+06	6.33387e+06	7.98843e+06	7.58792e+06	6.1782e+06	7.76958e+07	9.11813e+07	9.29194e+07
87	Com_661_neg	(2E)-4-Hydroxy-3,7-dimethyl-2,6-octadien-1-yl beta-D-glucopyranoside	C16 H28 O7	378.189	5.635	377.181	Invalid mass	No results	No results	3.71649e+07	3.44274e+07	3.63567e+07	1.28679e+08	1.34309e+08	1.35534e+08	2.03999e+08	2.06085e+08	1.85437e+08	1.18836e+08	1.47135e+08	1.54965e+08
88	Com_668_neg	Tenuifoliside B	C30 H36 O17	668.195	5.153	667.188	No results	No results	Full match	2.05046e+07	1.84564e+07	3.01166e+07	2.50913e+08	2.93169e+08	2.7942e+08	1.40379e+07	1.42432e+07	5.3127e+06	5.57725e+07	3.4238e+07	5.03986e+07
89	Com_680_neg	Oroxin B	C27 H30 O15	594.159	5.159	639.157	No results	No results	Full match	2.55681e+08	2.68524e+08	2.48242e+08	2.20312e+08	2.46144e+08	2.48303e+08	2.06483e+08	2.37045e+08	2.11864e+08	1.36249e+08	1.46065e+08	1.19372e+08
90	Com_740_neg	Pentadecanoic Acid	C15 H30 O2	288.23	6.431	287.223	Invalid mass	No results	No results	1.24495e+08	1.241e+08	1.20712e+08	1.26577e+08	1.30402e+08	1.32637e+08	9.0242e+07	9.54555e+07	9.0754e+07	118977512	1.26877e+08	1.16942e+08
91	Com_845_neg	Cyanidin 3-O-glucoside	C21 H21 Cl O11	484.077	5.78	483.07	No results	No results	Full match	1.39835e+08	1.4131e+08	1.40048e+08	1.02587e+08	1.06223e+08	1.13639e+08	8.02839e+07	9.70263e+07	1.01982e+08	1.02316e+08	1.34277e+08	1.4415e+08
92	Com_858_neg	2-Hydroxy-2-methyl-3-buten-1-yl beta-D-glucopyranoside	C11 H20 O7	310.126	4.928	309.119	Invalid mass	No results	No results	1.4145e+08	1.48228e+08	1.47944e+08	9.96909e+07	9.42298e+07	9.63605e+07	1.20649e+08	1.28591e+08	1.1979e+08	9.91304e+07	1.06836e+08	1.04916e+08
93	Com_907_neg	Astringin	C20 H22 O9	406.126	6.086	405.119	No results	Full match	Full match	188151991	1.83046e+08	1.87223e+08	6.2677e+07	6.3089e+07	6.72496e+07	1.41781e+08	156242341	1.53659e+08	4.74234e+07	4.88577e+07	4.77407e+07
94	Com_932_neg	Sucralose	C12 H19 Cl3 O8	396.015	6.187	395.008	No results	No results	Full match	3.24768e+06	3.81859e+06	2.70846e+06	1.0647e+08	1.24975e+08	1.19195e+08	8.81946e+07	9.58124e+07	8.83922e+07	7.15148e+07	6.6036e+07	6.29363e+07
95	Com_941_neg	FAHFA (2:0/18:1)	C20 H36 O4	340.261	8.333	339.254	No results	Full match	No results	1.35506e+08	1.30698e+08	1.29104e+08	1.55658e+08	1.53885e+08	1.58999e+08	2.17302e+08	2.12786e+08	2.28755e+08	9.72777e+07	9.945e+07	9.2413e+07
96	Com_960_neg	8-O-acetyl shanzhiside methyl ester	C19 H28 O12	448.157	5.619	447.15	No results	No results	Full match	2.22966e+07	2.11285e+07	2.23614e+07	2.04775e+07	2.15623e+07	2.04555e+07	2.28744e+07	2.69593e+07	2.75181e+07	1.71336e+07	1.60341e+07	1.79665e+07
97	Com_994_neg	Carminic acid	C22 H20 O13	510.1	5.411	491.083	Invalid mass	No results	No results	1.72236e+08	157076814	1.5367e+08	3.04581e+07	3.17125e+07	3.73683e+07	2.14425e+07	2.92777e+07	2.11197e+07	4.11748e+07	4.51128e+07	3.38762e+07
98	Com_1003_neg	MGDG (2:0/18:3)	C29 H48 O10	602.331	8.285	601.324	No results	Invalid mass	No results	17368301	2.1805e+07	1.30513e+07	1.30169e+07	2.50019e+07	2.10068e+07	1.59216e+07	2.02869e+07	3.04025e+07	4.51494e+07	3.62781e+07	4.29638e+07
99	Com_1010_neg	Epimedin C	C39 H50 O19	822.296	5.318	803.276	No results	No results	Full match	4.22252e+07	2.40312e+07	2.38653e+07	1.29724e+07	2.37569e+07	2.31679e+07	6.3678e+07	7.18914e+07	4.58781e+07	9.4859e+07	9.23008e+07	8.15172e+07
100	Com_1013_neg	Glucose 1-phosphate	C6 H13 O9 P	222.073	1.334	259.022	Invalid mass	Invalid mass	No results	1.58152e+08	1.497e+08	1.47807e+08	9.15402e+07	8.68168e+07	8.98064e+07	1.05903e+08	1.18497e+08	1.06642e+08	7.70054e+07	1.23383e+08	1.21479e+08
101	Com_1059_neg	Tenuifolin	C36 H56 O12	680.38	5.744	679.372	No results	No results	Full match	5.00301e+06	3.49176e+06	8.19078e+06	6.57876e+06	6.36622e+06	1.05585e+07	3.29103e+06	3.54805e+06	3.27734e+06	4.80733e+07	4.52447e+07	5.10807e+07
102	Com_1071_neg	Skimmin	C15 H16 O8	324.084	5.413	323.077	No results	No results	Full match	1.08109e+08	1.1773e+08	1.01367e+08	1.11439e+08	1.2006e+08	1.20969e+08	1.76596e+08	2.04659e+08	1.97415e+08	9.4319e+07	9.42964e+07	9.50901e+07
103	Com_1085_neg	LPC 18:2	C26 H50 N O7 P	565.338	9.022	564.331	No results	Invalid mass	No results	7.3895e+07	6.69457e+07	6.85061e+07	7.28753e+07	6.83037e+07	7.17136e+07	1.92932e+08	1.72111e+08	1.6875e+08	5.69712e+07	5.5918e+07	4.97949e+07
104	Com_1086_neg	Geniposidic acid	C16 H22 O10	374.121	5.105	373.114	Full match	Invalid mass	Full match	2.91651e+07	3.28301e+07	3.24222e+07	4.06234e+07	4.33008e+07	4.40816e+07	5.47807e+07	5.195e+07	5.2713e+07	7.43417e+07	7.42382e+07	74626064
105	Com_1095_neg	trans-zeatin 9-O-glucoside	C16 H23 N5 O6	381.163	5.05	380.156	No results	No results	Full match	3.47106e+07	2.96585e+07	3.14509e+07	2.81194e+07	2.67472e+07	2.92859e+07	1.03909e+07	1.05208e+07	9.12474e+06	7.28371e+07	7.37817e+07	6.85172e+07
106	Com_1120_neg	Androsin	C15 H20 O8	328.116	5.134	327.109	No results	No results	Full match	2.78416e+07	3.16317e+07	3.09827e+07	3.86291e+07	4.11514e+07	4.26494e+07	5.22332e+07	4.97197e+07	5.10786e+07	7.19453e+07	7.15352e+07	7.29614e+07
107	Com_1137_neg	Epimedin B	C38 H48 O19	808.281	5.308	807.274	No results	No results	Full match	1.31347e+07	9.41145e+06	1.03645e+07	8.07574e+06	8.69342e+06	6.32475e+06	1.31631e+07	1.19141e+07	1.26454e+07	7.65119e+07	7.15861e+07	6.19207e+07
108	Com_1164_neg	1,3,7-Trimethyluric acid	C8 H10 N4 O3	210.074	1.368	209.066	Invalid mass	No results	No results	132405255	1.45903e+08	139561680	1.29913e+08	1.24188e+08	1.19119e+08	1.1328e+08	1.04158e+08	1.08581e+08	9.85583e+07	6.12088e+07	9.73634e+07
109	Com_1165_neg	7-O-Ethylmorroniside	C19 H30 O11	434.179	5.606	433.171	No results	No results	Full match	4.16669e+06	7.86011e+06	4.24109e+06	3.08768e+07	35504392	2.91958e+07	1.98755e+07	1.99976e+07	1.66895e+07	3.71384e+07	4.05833e+07	4.29512e+07
110	Com_1219_neg	β-Estradiol 3,17-disulfate	C18 H24 O8 S2	432.086	5.266	431.079	Invalid mass	No results	No results	2.14669e+07	2.11854e+07	2.28867e+07	1.48214e+07	1.63875e+07	1.42988e+07	2.56388e+07	2.84462e+07	2.76763e+07	6.84633e+06	6.06214e+06	7.41097e+06
111	Com_1226_neg	Caffeic acid O-glucoside	C15 H18 O9	342.095	5.121	341.088	No results	No results	Full match	2.25225e+07	2.40627e+07	2.11939e+07	5.53988e+07	6.02759e+07	5.95652e+07	4.58599e+07	4.69125e+07	4.80564e+07	5.65495e+07	6.17449e+07	5.89745e+07
112	Com_1262_neg	19(R)-hydroxy Prostaglandin A2	C20 H30 O5	332.197	6.92	331.19	Invalid mass	No results	No results	4.98288e+06	4.9422e+06	4.77203e+06	1.68644e+07	4.41503e+06	1.72218e+07	5.80922e+06	5.50432e+06	6.55981e+06	4.75348e+07	4.2805e+07	4.45373e+07
113	Com_1266_neg	Licoagroside D	C22 H24 O10	448.137	6.09	447.129	No results	No results	Full match	1.22803e+08	1.0563e+08	1.36002e+08	6.70042e+07	6.74903e+07	7.35492e+07	3.28879e+07	3.65129e+07	4.39431e+07	3.3521e+07	3.42253e+07	3.11923e+07
114	Com_1271_neg	Polydatin	C20 H22 O8	390.131	5.605	389.125	No results	No results	Full match	7.13726e+07	7.26806e+07	6.36028e+07	7.7982e+07	7.60396e+07	8.06149e+07	9.62068e+07	1.1179e+08	1.08147e+08	7.53729e+07	8.37146e+07	6.92686e+07
115	Com_1301_neg	Arabidopyl shikimic acid	C16 H16 O9	352.08	5.22	703.153	No results	No results	Full match	1.24914e+07	1.03782e+07	1.34896e+07	1.3243e+07	1.54477e+07	1.17175e+07	1.27025e+07	2.14655e+07	2.32924e+07	4.56965e+07	5.50415e+07	5.3999e+07
116	Com_1386_neg	Camelliaside A	C33 H40 O20	756.214	5.437	755.207	No results	No results	Full match	1.24391e+07	6.54497e+06	5.67369e+06	1.22334e+07	1.32442e+07	8.94671e+06	948916	3.18314e+06	3.50558e+06	3.34734e+07	3.07142e+07	3.0299e+07
117	Com_1454_neg	Methyl linolenate	C19 H32 O2	292.24	8.52	291.233	No results	No results	Full match	1.80278e+06	2.10624e+06	1.88963e+06	1.01791e+07	1.09296e+07	1.10266e+07	3.0358e+06	3.27325e+06	3.19079e+06	3.25791e+07	3.30492e+07	3.0663e+07
118	Com_1464_neg	C-hexosyl-luteolin O-p-coumaroylhexoside	C36 H36 O18	756.191	5.211	755.186	No results	No results	Full match	8.65973e+07	1.13906e+08	9.82521e+07	6.42984e+07	6.88343e+07	5.52612e+07	6.17499e+07	6.07401e+07	5.41356e+07	4.00169e+07	2.37796e+07	3.18861e+07
119	Com_1493_neg	Stachyose	C24 H42 O21	666.222	1.391	665.215	No results	Full match	Full match	7.63093e+06	1.13712e+07	9.93216e+06	4.83106e+07	4.20929e+07	4.02426e+07	9.0272e+06	1.09514e+07	1.055e+07	4.29728e+07	4.30221e+07	4.21455e+07
120	Com_1569_neg	Echinacoside	C35 H46 O20	786.26	5.461	785.252	No results	No results	Full match	1.09124e+07	1.15596e+07	1.20201e+07	3.30977e+07	3.01662e+07	2.63642e+07	1.69957e+07	1.74342e+07	1.40251e+07	4.68538e+07	4.20623e+07	3.78236e+07
121	Com_1610_neg	3-[(Carboxycarbonyl)amino]-L-alanine	C5 H8 N2 O5	175.963	1.081	174.956	No results	Invalid mass	No results	3.74319e+07	3.35683e+07	3.71141e+07	4.52652e+07	3.39545e+07	4.70003e+07	4.51868e+07	6.07262e+07	2.60862e+07	6.33086e+07	6.95622e+07	7.53482e+07
122	Com_1656_neg	Coniferin	C16 H22 O8	342.131	5.347	341.124	No results	No results	Full match	1.7412e+07	1.38221e+07	1.70795e+07	1.30974e+07	8.5318e+06	1.69638e+07	1.22958e+07	1.20414e+07	1.43658e+07	4.72384e+07	4.50585e+07	3.83552e+07
123	Com_1691_neg	Narcissoside	C28 H32 O16	624.17	5.284	623.163	No results	No results	Full match	9.47964e+07	1.78522e+07	6.75826e+07	9.81069e+07	3.40938e+07	9.47391e+07	1.08071e+08	7.95994e+06	8.51796e+07	3.25332e+07	1.84369e+07	1.77897e+07
124	Com_1711_neg	Methylmalonate	C4 H6 O4	118.027	1.38	117.019	No results	No results	Full match	7.76775e+07	7.12391e+07	7.90301e+07	7.62976e+07	8.12809e+07	8.77351e+07	5.2251e+07	7.37609e+07	6.87629e+07	6.55093e+07	6.7188e+07	6.57906e+07
125	Com_1747_neg	D-Ribose	C5 H10 O5	150.053	1.631	195.051	No results	No results	Full match	2.454e+07	2.36143e+07	2.87617e+07	3.58923e+07	3.57511e+07	3.36056e+07	2.05888e+07	3.11642e+07	3.25022e+07	3.49179e+07	3.82142e+07	3.92682e+07
126	Com_1760_neg	2-Hydroxy-1-(4-methoxyphenyl)propyl hexopyranoside	C16 H24 O8	390.152	5.028	389.145	Invalid mass	No results	No match	5.77236e+06	6.16821e+06	7.77524e+06	5.40405e+06	5.20883e+06	6.717e+06	3.47928e+06	4.13437e+06	3.30521e+06	2.89967e+07	3.55419e+07	3.49783e+07
127	Com_1769_neg	5-Sulfosalicylic acid	C7 H6 O6 S	217.988	5.014	216.981	Full match	No results	Full match	8.77862e+07	9.17186e+07	8.9278e+07	1.18051e+07	1.10486e+07	1.08907e+07	5.53123e+07	5.15625e+07	5.28414e+07	3.14267e+07	3.24069e+07	2.87302e+07
128	Com_1805_neg	3,8,9-trihydroxy-10-propyl-3,4,5,8,9,10-hexahydro-2H-oxecin-2-one	C12 H20 O5	244.131	5.778	243.123	Full match	No results	No results	2.80374e+07	2.59768e+07	2.73879e+07	5.92985e+07	5.6997e+07	5.49922e+07	4.24537e+07	4.43977e+07	4.23838e+07	6.43815e+07	6.58369e+07	5.39046e+07
129	Com_1821_neg	(+/-)9,10-dihydroxy-12Z-octadecenoic acid	C18 H34 O4	314.245	7.277	313.238	Full match	No results	No results	2.6027e+07	2.71178e+07	2.77699e+07	1.88633e+07	1.83395e+07	1.89456e+07	2.00476e+07	1.87302e+07	1.83858e+07	2.68435e+07	3.05763e+07	3.2626e+07
130	Com_1830_neg	Oleanolic acid	C30 H48 O3	502.365	9.608	501.358	Invalid mass	No results	No results	2.52209e+07	2.47408e+07	3.02493e+07	3.64952e+07	8.0543e+07	8.2119e+07	4.83942e+07	9.61982e+07	1.07617e+08	3.49002e+07	3.02751e+07	5.53828e+07
131	Com_1875_neg	Sibiricose A6	C23 H32 O15	548.175	1.347	547.168	No results	No results	Full match	1.44306e+07	1.69569e+07	2.31183e+07	6.82715e+06	1.82267e+07	7.3426e+06	1.13283e+07	3.57579e+07	3.50493e+07	3.65518e+07	3.01811e+07	2.54494e+07
132	Com_1962_neg	Bergenin	C14 H16 O9	328.079	5.035	327.072	No results	No results	Full match	2.30959e+07	1.40214e+07	2.86867e+07	1.54831e+07	1.52116e+07	2.72517e+07	1.15997e+07	2.92294e+07	9.7972e+06	2.23882e+07	1.69025e+07	2.61815e+07
133	Com_1968_neg	Robinin	C33 H40 O19	740.218	5.269	739.209	No results	No results	Full match	4.74357e+06	1.82948e+07	9.86088e+06	3.6627e+06	9.98881e+06	5.7239e+06	2.4286e+07	1.41615e+07	1.43042e+07	1.39159e+07	1.59739e+07	1.32997e+07
134	Com_1997_neg	Bavachalcone	C20 H20 O4	338.157	5.656	337.15	No results	Invalid mass	No results	7.42643e+07	7.35374e+07	7.83616e+07	4.25767e+07	4.66118e+07	4.29405e+07	1.62009e+07	1.73423e+07	1.69915e+07	3.89753e+07	4.00185e+07	4.56356e+07
135	Com_2116_neg	Asperulosid	C18 H22 O11	414.116	5.138	413.109	No results	No results	Full match	8.10008e+06	8.4792e+06	9.72909e+06	6.63685e+06	6.04394e+06	7.6077e+07	9.53091e+06	8.17634e+06	7.71191e+06	4.86361e+06	9.40741e+06	7.23538e+06
136	Com_2128_neg	Orientin	C21 H20 O11	448.103	5.604	941.204	No results	No results	Full match	3.81192e+07	2.49062e+07	4.68023e+07	7.32635e+07	6.08359e+07	3.92313e+07	9.46361e+06	1.09709e+07	1.29354e+07	4.89667e+06	5.05645e+06	5.49895e+06
137	Com_2159_neg	Oxytetracycline	C22 H24 N2 O9	460.142	1.394	459.135	Invalid mass	No results	No results	4.42053e+07	4.85667e+07	4.91171e+07	4.46492e+07	4.73594e+07	4.62982e+07	4.68059e+07	4.09226e+07	5.59239e+07	3.81337e+07	4.03434e+07	4.02705e+07
138	Com_2179_neg	Indole-3-lactic acid	C11 H11 N O3	159.068	5.688	158.061	Invalid mass	Invalid mass	No results	3.44351e+06	3.10574e+06	3.3935e+06	2.42609e+06	2.32832e+06	2.74706e+06	1.25857e+06	1.39657e+06	1.29424e+06	1.06574e+07	1.00003e+07	1.18206e+07
139	Com_2183_neg	2-(2-pyridyl)-2-{2-[4-(trifluoromethoxy)phenyl]hydrazono}acetonitrile	C14 H9 F3 N4 O	306.077	5.427	305.07	Invalid mass	No results	No results	1.23485e+07	1.32969e+07	6.0014e+06	2.81542e+07	2.11569e+07	1.3304e+07	6.33741e+06	1.16398e+07	1.26109e+07	2.29899e+07	1.38183e+07	1.43221e+07
140	Com_2197_neg	15(S)-HpEPE	C20 H30 O4	334.212	7.145	379.21	Invalid mass	No results	No results	7.60481e+06	3.61307e+06	6.52569e+06	1.11152e+07	1.21571e+07	1.29455e+07	5.39654e+06	4.26286e+06	4.57559e+06	2.6231e+07	2.39665e+07	2.48242e+07
141	Com_2208_neg	2-Oxoadipic acid	C6 H8 O5	160.037	1.385	159.03	No results	No results	Full match	6.70844e+07	6.01465e+07	1.67927e+07	2.31302e+07	6.89993e+07	6.15086e+07	6.19031e+07	6.7167e+07	4.40314e+07	3.41509e+07	3.55494e+07	3.87173e+07
142	Com_2210_neg	Lysope 16:0	C21 H44 N O7 P	453.286	9.271	452.278	No results	No results	Full match	3.43063e+07	3.31388e+07	3.27643e+07	4.0516e+07	3.91847e+07	4.26024e+07	8.24479e+07	7.31996e+07	7.35991e+07	3.59561e+07	3.60355e+07	3.52502e+07
143	Com_2211_neg	Toosendanin	C30 H38 O11	574.242	5.437	573.235	No results	No results	Full match	8.75864e+06	7.67892e+06	8.42522e+06	7.26545e+06	7.77989e+06	5.90856e+06	1.9027e+07	1.57198e+07	1.98628e+07	2.10235e+07	2.31822e+07	2.24016e+07
144	Com_2230_neg	Alliin	C6 H11 N O3 S	177.046	4.972	399.091	No results	No results	Full match	2.04304e+06	1.40534e+06	1.46568e+06	1.02906e+06	1.35337e+06	2.30958e+06	1.31311e+06	2.41055e+06	1.45767e+06	457479	385911	387965
145	Com_2238_neg	MGMG (18:2)	C27 H48 O9	516.33	9.008	561.328	No results	No results	Full match	6.62544e+07	1.69448e+06	5.55304e+06	4.59865e+06	3.73493e+06	3.95009e+06	4.085e+06	6.63866e+06	3.74748e+06	6.07e+06	4.83576e+06	4.72858e+06
146	Com_2269_neg	Tricin 4'-O-(beta-guaiacylglyceryl) ether 5-O-hexoside	C33 H36 O16	688.202	5.464	687.194	No results	No results	Full match	5.71172e+07	1.87736e+07	3.57054e+07	3.21585e+07	3.38867e+07	4.92037e+07	2.51855e+07	2.54083e+07	2.65678e+07	3.51445e+07	2.8221e+07	3.43899e+07
147	Com_2366_neg	20-Hydroxy-(5Z,8Z,11Z,14Z)-eicosatetraenoic acid	C20 H32 O3	320.235	8.512	319.228	Full match	No results	Full match	1.75237e+06	1.47676e+06	1.56607e+06	7.68893e+06	8.83104e+06	8.93981e+06	2.98215e+06	2.66707e+06	2.37544e+06	2.20787e+07	2.24869e+07	1.97114e+07
148	Com_2380_neg	3-O-p-coumaroyl quinic acid O-hexoside	C22 H28 O13	500.152	4.989	499.145	No results	No results	Full match	6.00202e+06	7.35818e+06	4.91076e+06	1.90818e+07	1.5679e+07	1.52037e+07	2.20761e+06	2.49006e+06	5.73041e+06	6.84052e+06	8.93519e+06	9.10246e+06
149	Com_2393_neg	Vitamin C	C6 H8 O6	176.032	1.368	175.025	No results	No results	Full match	5.6779e+07	5.77728e+07	5.14118e+07	3.9895e+07	4.54368e+07	4.64258e+07	3.64426e+07	4.43526e+07	3.9259e+07	4.26376e+07	4.79874e+07	4.88965e+07
150	Com_2399_neg	LPS 18:3	C24 H42 N O9 P	519.259	9.827	518.252	No results	Full match	No results	2.4092e+07	2.45945e+07	2.47382e+07	2.92907e+07	3.1668e+07	2.9614e+07	3.22996e+07	3.20892e+07	2.89683e+07	2.70471e+07	2.72459e+07	2.73402e+07
151	Com_2406_neg	Methyl linoleate	C19 H34 O2	294.256	9.021	293.248	No results	No results	Full match	679136	974549	831600	3.74157e+06	3.56529e+06	3.10238e+06	1.11222e+06	1.0416e+06	1.32055e+06	1.5989e+07	1.6627e+07	1.5493e+07
152	Com_2434_neg	14-Methylhexadecanoic Acid	C17 H34 O2	270.256	9.353	269.248	No results	No results	Full match	369589	430817	321907	3.91032e+06	2.74652e+06	3.7217e+06	876409	1.03727e+06	1.01279e+06	1.88366e+07	1.56575e+07	1.84469e+07
153	Com_2490_neg	Thromoboxane B1	C20 H36 O6	408.229	7.521	407.222	Invalid mass	No results	No results	1.12863e+06	1.27385e+06	1.35146e+06	4.01769e+06	3.00439e+06	2.94486e+06	1.3455e+06	1.21772e+06	1.03882e+06	2.28412e+07	1.81047e+07	1.58408e+07
154	Com_2501_neg	Oleoyl-L-α-lysophosphatidic acid	C21 H41 O7 P	436.26	7.52	435.253	Full match	No results	No results	2.27907e+06	2.03744e+06	2.02988e+06	4.6856e+06	6.00585e+06	4.14934e+06	1.81617e+06	2.45877e+06	2.01461e+06	2.60623e+07	2.09681e+07	2.1858e+07
155	Com_2545_neg	Octanedioic acid	C8 H14 O4	174.089	5.762	173.082	No results	No results	Full match	2.02261e+07	2.1122e+07	2.03654e+07	1.97103e+07	2.28424e+07	2.0209e+07	8.18752e+06	7.80531e+06	8.46297e+06	2.4403e+07	2.67642e+07	2.41889e+07
156	Com_2625_neg	N-Acetyl-α-D-glucosamine 1-phosphate	C8 H16 N O9 P	301.056	1.334	300.048	Full match	Partial match	Full match	1.10574e+07	1.30363e+07	1.11677e+07	1.12835e+07	1.01748e+07	8.5839e+06	9.61482e+06	8.49291e+06	7.73958e+06	2.43485e+07	2.46333e+07	2.57734e+07
157	Com_2729_neg	MGDG (2:0/16:0)	C27 H50 O10	580.347	9.096	579.339	No results	Invalid mass	No results	523411	600178	493907	1.90759e+06	1.83889e+06	1.90933e+06	615070	793056	611874	1.26076e+07	1.04227e+07	9.37605e+06
158	Com_2759_neg	13,14-Dihydro-15-keto Prostaglandin J2	C20 H30 O4	316.202	7.524	315.195	No results	Invalid mass	No results	560647	569102	941930	1.18119e+06	1.14098e+06	1.13267e+06	660243	645013	688401	7.75785e+06	1.0258e+07	8.42461e+06
159	Com_2773_neg	Harpagide	C15 H24 O10	364.137	4.831	363.13	No results	No results	Full match	5.81629e+06	4.04433e+06	4.20688e+06	1.47236e+07	5.80353e+06	4.77527e+06	7.29297e+06	7.39627e+06	5.03561e+06	1.36263e+07	1.48368e+07	1.43925e+07
160	Com_2775_neg	Aloesin	C19 H22 O9	394.126	5.508	393.119	No results	No results	Full match	1.26033e+07	1.5782e+07	1.62836e+07	4.59505e+06	4.40966e+06	3.20914e+06	3.13819e+06	6.0297e+06	3.14801e+06	7.25007e+06	4.73398e+06	8.34405e+06
161	Com_2782_neg	Abscisic Acid	C15 H20 O4	264.136	5.877	263.128	No results	No results	Full match	3.01567e+07	2.87867e+07	3.07192e+07	4.0617e+07	4.28209e+07	4.14135e+07	2.13241e+07	2.40881e+07	2.09808e+07	2.9508e+07	3.10179e+07	2.81535e+07
162	Com_2829_neg	Aflatoxin G1	C17 H12 O7	328.059	5.035	327.052	Full match	No results	No results	4.16865e+07	4.86447e+07	4.41731e+07	1.61909e+07	2.29543e+07	1.50552e+07	5.63551e+07	4.63509e+07	6.01084e+07	1.27188e+07	1.45799e+07	1.29854e+07
163	Com_2832_neg	dCMP	C9 H14 N3 O7 P	307.058	1.481	306.051	No results	No results	Full match	2.87879e+07	2.857e+07	3.16063e+07	3.17411e+07	3.50359e+07	3.21256e+07	2.37293e+07	3.0402e+07	2.02942e+07	3.39528e+07	3.56553e+07	3.33836e+07
164	Com_2869_neg	Forsythoside B	C34 H44 O19	756.25	5.467	755.242	No results	No results	Full match	4.96416e+06	6.4198e+06	4.73609e+06	1.23442e+07	1.16062e+07	1.24401e+07	6.82924e+06	8.22341e+06	7.19978e+06	1.52986e+07	1.62433e+07	1.26377e+07
165	Com_2894_neg	Sibiricose A5	C22 H30 O14	518.163	5.175	517.156	No results	Full match	Full match	9.97046e+06	9.09345e+06	1.07871e+07	1.14677e+07	1.43159e+07	1.30548e+07	1.59446e+07	1.7799e+07	1.66929e+07	2.03794e+07	2.04151e+07	1.92488e+07
166	Com_2931_neg	MGDG (2:0/18:2)	C29 H50 O10	604.347	8.646	603.339	No results	Invalid mass	No results	649100	575653	561405	2.27824e+06	2.08174e+06	2.42331e+06	1.84445e+06	758711	710976	1.17311e+07	1.20291e+07	9.32252e+06
167	Com_2967_neg	Methyl 4-hydroxycinnamate	C10 H10 O3	178.063	5.392	177.056	No results	Full match	Full match	2.85823e+07	2.63573e+07	2.67982e+07	1.73014e+07	1.76052e+07	2.03088e+07	1.07627e+07	1.22079e+07	1.13434e+07	1.77621e+07	1.95774e+07	1.97017e+07
168	Com_2979_neg	D(+)-Melezitose O-rhamnoside	C24 H42 O20	650.224	5.413	649.218	No results	No results	Full match	3.48553e+06	6.6743e+06	5.65892e+06	7.38597e+06	6.00075e+06	5.61977e+06	6.09641e+06	6.24848e+06	4.78602e+06	1.40836e+07	1.38721e+07	9.67843e+06
169	Com_3048_neg	Prostaglandin A3	C20 H28 O4	664.399	7.478	663.392	Invalid mass	No results	No results	1.42958e+06	1.53652e+06	1.74629e+06	4.74425e+06	6.17608e+06	4.98323e+06	1.27634e+07	1.18499e+07	1.27112e+07	1.80379e+07	1.73011e+07	1.76604e+07
170	Com_3066_neg	8-Epiloganic acid	C16 H24 O10	376.137	5.371	375.129	No results	No results	Full match	9.4397e+06	1.06694e+07	1.06349e+07	7.46974e+06	8.30315e+06	7.82583e+06	1.43193e+07	1.34069e+07	1.1229e+07	1.64132e+07	17283093	1.76386e+07
171	Com_3089_neg	Isorhamnetin	C16 H12 O7	316.06	1.697	315.053	Full match	No results	Full match	3.27659e+07	3.43523e+07	4.39703e+07	2.70827e+07	2.7855e+07	3.64287e+07	3.99041e+07	4.47214e+07	4.06812e+07	1.46346e+07	1.87323e+07	1.75945e+07
172	Com_3116_neg	Nuzhenide	C31 H42 O17	686.243	5.317	685.236	No results	No results	Full match	2.57738e+07	2.40981e+07	1.41995e+07	3.45948e+07	3.78865e+07	2.67734e+07	2.709e+07	1.87865e+07	1.79229e+07	8.00787e+06	7.76716e+06	6.16182e+06
173	Com_3137_neg	Corticosterone	C21 H30 O4	346.212	9.434	345.204	Invalid mass	No results	No results	7.4778e+06	7.13292e+06	6.33293e+06	4.15393e+06	3.96785e+06	3.39894e+06	4.60113e+06	5.08395e+06	4.51894e+06	3.85573e+07	3.43368e+07	3.09242e+07
174	Com_3139_neg	Eleutheroside E	C34 H46 O18	742.271	5.344	741.264	No results	No results	Full match	3.48571e+07	3.64483e+07	2.54646e+07	3.83996e+07	4.20143e+07	4.49708e+07	1.79008e+07	2.46415e+07	3.23225e+07	2.3381e+07	2.49696e+07	1.75766e+07
175	Com_3152_neg	(±)9(10)-DiHOME	C18 H34 O4	314.245	6.891	313.238	Full match	No results	No results	1.31384e+07	1.48846e+07	1.46066e+07	2.27615e+07	2.8671e+07	2.82906e+07	2.17437e+07	1.93999e+07	2.16505e+07	2.38457e+07	2.43267e+07	2.5316e+07
176	Com_3180_neg	12-epi Leukotriene B4	C20 H32 O4	336.23	7.425	335.223	Full match	No results	No results	1.85443e+06	1.65516e+06	4.3125e+06	2.85725e+06	3.21943e+06	3.01686e+06	9.21056e+06	8.94763e+06	9.11086e+06	7.64186e+06	7.48953e+06	9.04543e+06
177	Com_3184_neg	3-Methoxyphenylacetic acid	C9 H10 O3	166.063	5.679	165.056	No results	Full match	Full match	1.10857e+07	7.67819e+06	8.56787e+06	1.03895e+07	1.21594e+07	1.13141e+07	6.84686e+06	5.3891e+06	7.22965e+06	1.81552e+07	3.26406e+07	2.03134e+07
178	Com_3189_neg	(+)-epipinoresinol-4-O-beta-D-glucoside	C26 H32 O11	520.194	5.63	519.186	No results	No results	Full match	5.45667e+06	2.57805e+06	2.58862e+06	4.02929e+06	6.38438e+06	6.52112e+06	12767378	1.25442e+07	1.48924e+07	1.44754e+07	1.68568e+07	1.5555e+07
179	Com_3213_neg	4-((5-(4-Nitrophenyl)oxazol-2-yl)amino)benzonitrile	C16 H10 N4 O3	306.074	5.082	305.066	Invalid mass	No match	No match	2.3186e+07	2.51515e+07	2.46679e+07	7.453e+06	1.15917e+07	6.0285e+06	4.0701e+06	3.45835e+06	3.62967e+06	1.41604e+07	1.5116e+07	2.06168e+07
180	Com_3225_neg	(-)-Gallocatechin	C15 H14 O7	306.073	5.174	305.066	No results	Full match	Full match	1.13214e+07	1.76853e+07	1.74413e+07	1.6695e+07	1.9717e+07	1.76755e+07	1.58363e+07	1.88428e+07	1.66996e+07	1.85302e+07	1.47979e+07	1.44424e+07
181	Com_3226_neg	p-Anisaldehyde	C8 H8 O2	136.053	5.07	135.045	No results	No results	Full match	1.85678e+07	16475103	1.76269e+07	1.48622e+07	9.78909e+06	1.34847e+07	9.14372e+06	8.35706e+06	6.72251e+06	1.40836e+07	1.55484e+07	1.50497e+07
182	Com_3326_neg	N-Sinapoylagmatine	C16 H24 N4 O4	336.178	6.176	335.171	No results	No results	Full match	5.9909e+06	6.19677e+06	6.70756e+06	7.63114e+06	8.44374e+06	8.15996e+06	5.171e+06	6.36779e+06	5.80281e+06	2.00911e+07	2.09011e+07	2.0056e+07
183	Com_3408_neg	4-Toluenesulfonic acid	C7 H8 O3 S	172.02	5.364	171.012	No results	Full match	No results	9.98207e+06	1.14878e+07	9.61948e+06	7.13891e+06	9.24863e+06	7.64131e+06	4.35196e+07	4.49117e+07	4.6485e+07	8.93925e+06	1.08968e+07	1.16772e+07
184	Com_3450_neg	L-Serine	C3 H7 N O3	105.043	1.282	104.035	No results	Full match	Full match	1.80582e+07	1.77888e+07	1.90907e+07	1.13463e+07	9.8788e+06	1.30856e+07	7.36457e+06	7.76964e+06	6.32052e+06	1.67104e+07	1.71704e+07	1.72596e+07
185	Com_3452_neg	N-Acetyl-L-methionine	C7 H13 N O3 S	191.062	5.303	190.055	No results	No results	Full match	1.09492e+06	1.06133e+06	1.07676e+06	1.04658e+06	1.08057e+06	1.1031e+06	1.0127e+06	1.09141e+06	1.05833e+06	7.343e+06	1.00624e+07	7.93492e+06
186	Com_3458_neg	Tulipanin	C27 H31 O16	611.161	4.989	610.152	No results	No results	Full match	1.48513e+07	1.17475e+07	1.32428e+07	5.65354e+06	2.82891e+06	6.01252e+06	4.48372e+07	4.50555e+07	2.88955e+07	5.62495e+06	3.27991e+06	3.65113e+06
187	Com_3651_neg	5-[(Benzoyloxy)methyl]-4,5,6-trihydroxy-2-cyclohexen-1-yl benzoate	C21 H20 O7	384.127	3.908	383.119	Invalid mass	No results	No results	1.56713e+06	1.60534e+06	1.37598e+06	2.32649e+06	2.47505e+06	2.20406e+06	1.05919e+06	1.18764e+06	1.11839e+06	5.84929e+06	5.67845e+06	5.48463e+06
188	Com_3663_neg	8-O-Acetylharpagide	C17 H26 O11	406.147	4.948	405.14	No results	Full match	Full match	830504	1.29805e+06	1.10435e+06	1.44644e+06	1.6561e+06	1.01597e+06	1.26739e+06	1.454e+06	1.5396e+06	8.21188e+06	9.47033e+06	7.67468e+06
189	Com_3719_neg	N-(1-adamantyl)-N'-(2,2-diethoxyethyl)thiourea	C17 H30 N2 O2 S	326.209	6.956	325.202	Invalid mass	No results	No results	9.00733e+06	8.57495e+06	8.51805e+06	4.56419e+06	3.66989e+06	3.9202e+06	1.98763e+06	1.66424e+06	1.88524e+06	1.04705e+07	1.24204e+07	1.07731e+07
190	Com_3730_neg	(+/-)11(12)-EET	C20 H32 O3	320.235	8.184	319.228	Full match	No results	Full match	2.55665e+06	1.9668e+06	1.2534e+06	387206	441192	412561	2.15318e+06	1.91899e+06	1.74874e+06	2.28268e+06	2.37832e+06	2.19359e+06
191	Com_3738_neg	4-Hydroxy-2-Oxoglutaric Acid	C5 H6 O6	162.016	1.35	161.009	No results	No results	Full match	1.18815e+07	1.19491e+07	1.37794e+07	1.13308e+07	1.24839e+07	1.16131e+07	3.60549e+07	1.33487e+07	3.15276e+07	1.69395e+07	1.74926e+07	3.0177e+07
192	Com_3744_neg	4,7-dimethylpyrazolo[5,1-c][1,2,4]triazine-3-carbonitrile	C8 H7 N5	173.069	4.803	172.062	Invalid mass	No results	No results	3.49399e+06	3.98183e+06	3.52802e+06	1.12532e+07	1.22217e+07	1.03264e+07	5.22588e+06	5.15457e+06	4.80716e+06	1.14172e+07	1.17005e+07	1.22046e+07
193	Com_3757_neg	Catechol	C6 H6 O2	110.037	5.066	109.03	Full match	Partial match	Full match	2.63142e+07	2.25028e+07	2.26946e+07	3.36511e+07	2.67826e+07	9.31746e+06	2.62375e+07	3.97461e+07	2.6617e+07	1.73036e+07	1.77741e+07	1.91133e+07
194	Com_3764_neg	Nodakenetin	C14 H14 O4	246.089	5.262	245.081	No results	No results	Full match	3.22711e+07	2.90138e+07	2.78384e+07	2.21652e+07	2.19074e+07	2.03403e+07	3.0272e+07	3.80497e+07	3.42774e+07	1.13186e+07	1.29626e+07	1.30262e+07
195	Com_3783_neg	Υ-Aminobutyric acid (GABA)	C4 H9 N O2	103.063	1.324	102.056	Full match	No results	Full match	3.20678e+07	3.11132e+07	3.02529e+07	2.31914e+07	2.59514e+07	1.89333e+07	1.5629e+07	1.64873e+07	2.1073e+07	1.80058e+07	2.16408e+07	2.17358e+07
196	Com_3784_neg	Typhaneoside	C34 H42 O20	770.23	5.297	769.222	No results	No results	Full match	1.03067e+07	1.08538e+07	7.67152e+06	2.94715e+07	3.47572e+07	2.41394e+07	1.21044e+07	8.01052e+06	1.3145e+07	8.39992e+06	8.94337e+06	1.29661e+07
197	Com_3843_neg	N,5-Bis(3-(trifluoromethyl)phenyl)oxazol-2-amine	C17 H10 F6 N2 O	372.069	5.008	371.061	Full match	No results	No results	9.28035e+06	6.98957e+06	7.35487e+06	1.0617e+07	8.93199e+06	6.59574e+06	1.04438e+07	9.74977e+06	1.00051e+07	9.30184e+06	7.20792e+06	1.25129e+07
198	Com_3858_neg	Bilirubin	C33 H36 N4 O6	584.269	5.95	583.261	Invalid mass	No results	No results	6.93294e+06	6.88499e+06	1.00078e+07	1.09584e+07	1.65384e+07	9.04511e+06	1.06323e+07	1.02249e+07	1.04868e+07	1.94334e+07	2.20929e+07	1.65728e+07
199	Com_3943_neg	Lactitol	C12 H24 O11	344.132	1.353	343.124	No results	Full match	Full match	8.66166e+06	7.95173e+06	6.44639e+06	5.58295e+06	1.25997e+07	8.11409e+06	1.51071e+07	1.39709e+07	9.89341e+06	8.38963e+06	1.08112e+07	1.04901e+07
200	Com_3946_neg	Tricin O-malonylhexoside	C26 H26 O15	578.126	5.681	577.118	No results	No results	Full match	1.09397e+07	7.55164e+06	1.08808e+07	7.54382e+06	1.06846e+07	1.20565e+07	5.36682e+06	6.74851e+06	6.46486e+06	6.81842e+06	1.23848e+07	8.69046e+06
201	Com_4049_neg	Parishin B	C32 H40 O19	728.217	5.5	727.209	No results	No results	Full match	2.33295e+07	1.96303e+07	2.48643e+07	2.04573e+07	2.77159e+07	2.28706e+07	1.54718e+07	1.84475e+07	1.47509e+07	1.71337e+07	1.58805e+07	1.7344e+07
202	Com_4084_neg	Malonic acid	C3 H4 O4	104.011	1.321	103.004	No results	No results	Full match	2.85315e+07	2.75903e+07	2.45911e+07	2.99832e+07	2.97726e+07	2.75632e+07	2.26125e+07	2.57993e+07	2.77982e+07	1.51379e+07	2.15337e+07	1.87382e+07
203	Com_4091_neg	Esculetin	C9 H6 O4	178.027	5.163	177.019	No results	Full match	Full match	3.1734e+06	2.31524e+06	2.78089e+06	2.99084e+06	3.51542e+06	4.29371e+06	2.91366e+06	2.57979e+06	3.07768e+06	6.48579e+06	5.95073e+06	7.25965e+06
204	Com_4161_neg	Epigallocatechin gallate	C22 H18 O11	458.082	5.987	457.075	Invalid mass	No results	No results	9.81943e+06	8.73621e+06	9.90768e+06	6.92435e+06	7.24521e+06	9.165e+06	3.27751e+07	3.61128e+07	3.2779e+07	8.66857e+06	8.56538e+06	6.40605e+06
205	Com_4176_neg	3-Methyladipic acid	C7 H12 O4	160.074	5.438	159.066	No results	No results	Full match	1.99964e+07	1.79131e+07	1.9589e+07	2.73461e+07	2.75272e+07	3.01031e+07	2.96419e+07	3.24458e+07	3.19207e+07	1.62763e+07	1.42876e+07	1.29642e+07
206	Com_4179_neg	Rebaudioside A	C44 H70 O23	966.428	5.743	965.42	No results	No results	Full match	1.52787e+06	1.15652e+06	1.21083e+06	1.0472e+06	1.07472e+06	1.03101e+06	975558	1.09032e+06	982300	8.26604e+06	4.36828e+06	5.74494e+06
207	Com_4277_neg	Aminophylline	C16 H24 N10 O4	420.199	5.425	419.19	No results	No results	Full match	1.36294e+07	1.24521e+07	1.4174e+07	1.95936e+07	2.07496e+07	1.95796e+07	4.11207e+06	4.13102e+06	3.36453e+06	1.1704e+07	1.15545e+07	1.21247e+07
208	Com_4294_neg	Naringenin chalcone	C15 H12 O5	272.068	5.814	271.061	No results	No results	Full match	2.23569e+07	1.17129e+07	1.532e+07	1.23977e+07	1.71868e+07	1.55108e+07	1.59983e+07	2.0669e+07	1.8545e+07	1.38791e+07	1.42539e+07	1.26387e+07
209	Com_4316_neg	Agnuside	C22 H26 O11	466.147	5.359	465.14	No results	Full match	Full match	2.57533e+07	2.69597e+07	2.5558e+07	1.68738e+07	1.73522e+07	1.91306e+07	2.72641e+07	2.83599e+07	2.84673e+07	1.09413e+07	9.456e+06	8.36261e+06
210	Com_4360_neg	Ginkgolide C	C20 H24 O11	440.131	5.449	439.124	No results	No results	Full match	1.12516e+07	6.24444e+06	6.84254e+06	5.62076e+06	9.04231e+06	9.55674e+06	1.28181e+07	1.09195e+07	1.02198e+07	8.79782e+06	1.0701e+07	6.10566e+06
211	Com_4366_neg	Umbelliferone	C9 H6 O3	162.032	5.331	161.024	No results	No results	Full match	2.25212e+07	2.64321e+07	2.24947e+07	1.93584e+07	2.04946e+07	2.02151e+07	20679538	1.85312e+07	2.15935e+07	1.19285e+07	1.17082e+07	1.16009e+07
212	Com_4416_neg	Polygalaxanthone III	C25 H28 O15	568.143	5.281	567.135	No results	No results	Full match	1.42855e+07	1.54371e+07	1.46949e+07	3.60427e+06	2.43589e+06	2.89935e+06	2.83664e+07	3.31674e+07	3.13331e+07	5.00209e+06	7.53232e+06	1.0275e+07
213	Com_4531_neg	Tricin 5-O-hexoside	C23 H24 O12	492.126	5.452	491.118	No results	No results	Full match	6.32486e+06	5.94622e+06	4.76216e+06	2.84763e+06	4.07612e+06	3.96918e+06	8.24698e+06	7.34474e+06	1.29836e+07	5.65173e+06	8.1298e+06	7.71915e+06
214	Com_4580_neg	Poncirin	C28 H34 O14	594.194	5.303	593.185	No results	Full match	Full match	1.74946e+06	2.88707e+06	2.23085e+06	3.26824e+06	1.63389e+06	2.68178e+06	3.66331e+06	3.64736e+06	2.40185e+06	8.60997e+06	7.37611e+06	6.09226e+06
215	Com_4618_neg	4-Hydroxybenzylalcohol	C7 H8 O2	124.053	5.139	123.045	Full match	Not the top hit	Full match	4.39645e+06	4.21903e+06	4.49582e+06	9.42727e+06	7.83515e+06	8.75518e+06	5.93417e+06	4.76112e+06	6.27636e+06	7.03093e+06	1.09741e+07	7.38428e+06
216	Com_4628_neg	LPI 18:1	C27 H51 O12 P	598.312	8.329	597.305	No results	Full match	No results	1.00678e+07	8.68523e+06	2.47568e+07	2.31515e+07	1.13327e+07	3.81751e+06	3.37873e+06	4.67893e+06	7.29345e+06	1.14045e+07	2.13143e+07	1.51041e+07
217	Com_4673_neg	FAHFA (11:0/9:0)	C20 H38 O4	342.277	7.038	341.27	No results	Full match	No results	2.23442e+06	2.23652e+06	2.14264e+06	1.63817e+06	1.30592e+06	1.61982e+06	1.98889e+06	1.80515e+06	1.84125e+06	5.20096e+06	5.43344e+06	5.30625e+06
218	Com_4812_neg	3-[3-(beta-D-Glucopyranosyloxy)-2-hydroxyphenyl]propanoic acid	C15 H20 O9	344.11	4.926	343.103	Full match	No results	No results	8.11692e+06	9.33343e+06	9.28469e+06	1.16664e+07	1.41114e+07	1.20677e+07	5.37405e+06	6.44814e+06	4.97475e+06	1.41484e+07	1.22626e+07	1.3843e+07
219	Com_4938_neg	19(R)-Hydroxy-prostaglandin E2	C20 H32 O6	350.21	6.593	349.202	Invalid mass	No results	No match	758265	879767	1.02063e+06	2.69931e+06	3.2254e+06	3.39729e+06	1.13755e+07	5.6007e+06	6.49246e+06	6.66072e+06	7.78372e+06	6.98988e+06
220	Com_5029_neg	D-Phenylalanine	C9 H11 N O2	165.079	5.58	164.072	No results	No results	Full match	5.48252e+06	5.8509e+06	5.56134e+06	5.03313e+06	7.54997e+06	6.81591e+06	3.31605e+06	3.30344e+06	4.27434e+06	1.00641e+07	9.75387e+06	7.73178e+06
221	Com_5076_neg	Narirutin	C27 H32 O14	580.179	5.441	579.171	No results	No results	Full match	5.43915e+06	1.688e+06	1.6935e+06	1.92134e+06	1.92588e+06	2.17844e+06	1.85712e+06	1.89694e+06	6.43418e+06	1.39035e+07	1.40744e+07	1.3084e+07
222	Com_5099_neg	Ornithine	C5 H12 N2 O2	132.09	1.26	131.083	Full match	No results	Full match	2.31015e+06	2.69299e+06	2.43559e+06	3.3682e+06	3.52086e+06	3.11101e+06	486762	723914	552223	9.86179e+06	9.51127e+06	9.48134e+06
223	Com_5131_neg	Δ17-6-keto prostaglandin F1α	C20 H32 O6	368.219	5.872	367.212	Full match	No results	No results	2.45519e+06	2.2257e+06	3.03107e+06	7.7391e+06	6.54858e+06	6.8101e+06	8.81173e+06	1.07379e+07	7.58948e+06	6.88599e+06	7.39717e+06	7.01775e+06
224	Com_5141_neg	Verbascoside	C29 H36 O15	624.206	5.319	669.204	No results	No results	Full match	1.67029e+06	2.82763e+06	2.91244e+06	4.8686e+06	7.79027e+06	2.77427e+06	3.59903e+06	3.46527e+06	2.03831e+06	1.09702e+07	1.22823e+07	1.24548e+07
225	Com_5142_neg	Resibufogenin	C24 H32 O4	384.232	6.334	383.224	No results	No results	Full match	3.7821e+06	3.71146e+06	3.93417e+06	2.93958e+06	3.50953e+06	3.5206e+06	922206	1.705e+06	1.10138e+06	6.83685e+06	7.37107e+06	7.82262e+06
226	Com_5152_neg	Gibberellin A4	C19 H24 O5	332.162	5.936	331.155	Full match	No results	No results	5.38555e+06	5.73329e+06	5.38184e+06	3.5528e+06	3.79313e+06	3.75353e+06	2.87165e+06	4.32392e+06	3.11714e+06	9.50259e+06	9.8789e+06	8.98619e+06
227	Com_5170_neg	Epimedin A	C39 H50 O20	838.292	5.326	837.286	No results	No results	Full match	2.04285e+07	1.79607e+07	1.69782e+07	1.00041e+07	7.21983e+06	9.45443e+06	1.64311e+07	1.88774e+07	1.64776e+07	1.58975e+07	1.41068e+07	1.06127e+07
228	Com_5193_neg	Methyl hexadecanoate	C17 H34 O2	316.261	7.64	315.254	No results	Invalid mass	No results	1.69028e+07	1.3827e+07	1.65547e+07	1.53137e+07	1.48791e+07	1.53736e+07	2.49375e+07	2.16598e+07	2.22048e+07	1.39126e+07	1.43897e+07	1.43244e+07
229	Com_5359_neg	Maltotriitol	C18 H34 O16	506.185	1.383	505.177	No results	No results	Full match	7.88248e+06	7.64941e+06	8.607e+06	7.62421e+06	6.59637e+06	7.26078e+06	9.61943e+06	9.55478e+06	1.03578e+07	1.15028e+07	1.09419e+07	7.93154e+06
230	Com_5387_neg	13,14-dihydro Prostaglandin F1α	C20 H38 O5	358.272	6.744	357.264	Full match	No results	No results	1.22344e+06	1.51584e+06	1.28731e+06	1.95999e+06	2.11896e+06	2.34187e+06	1.07162e+06	1.03916e+06	1.03451e+06	5.34192e+06	6.25821e+06	5.35126e+06
231	Com_5423_neg	2'-O-acetylpoliumoside	C37 H48 O20	812.275	5.614	811.266	No results	No results	Full match	7.87876e+06	8.11407e+06	8.06499e+06	1.59368e+07	2.05918e+07	1.80352e+07	6.52097e+06	8.30929e+06	6.33915e+06	1.67285e+07	1.68125e+07	1.31864e+07
232	Com_5501_neg	Pseudouridine	C9 H12 N2 O6	262.08	1.421	261.072	No results	Invalid mass	No match	1.71603e+07	1.88031e+07	1.76477e+07	8.87737e+06	1.00595e+07	9.28651e+06	1.35642e+07	1.27322e+07	1.61002e+07	7.27093e+06	1.08499e+07	8.04978e+06
233	Com_5538_neg	Sibirioside A	C21 H28 O12	472.156	5.666	471.148	No results	No results	Full match	1.01651e+07	6.08148e+06	9.0045e+06	1.15762e+07	1.30235e+07	1.36853e+07	8.10348e+06	8.45e+06	9.08124e+06	8.20321e+06	7.17301e+06	8.76291e+06
234	Com_5553_neg	Galloylpaeoniflorin	C30 H32 O15	632.175	5.685	631.167	No results	No results	Full match	7.3404e+06	8.18175e+06	1.1768e+07	3.52425e+06	5.88323e+06	4.77399e+06	3.78886e+06	3.47181e+06	3.91225e+06	1.71358e+06	1.86469e+06	1.92602e+06
235	Com_5584_neg	2'-Deoxyinosine 5'-monophosphate	C10 H13 N4 O7 P	332.053	5.796	331.046	Full match	No results	No match	4.6973e+06	5.04165e+06	4.71511e+06	1.08339e+07	1.97284e+07	1.04206e+07	1.17586e+07	1.14479e+07	1.53149e+07	8.19625e+06	8.23149e+06	7.88357e+06
236	Com_5678_neg	Troxerutin	C33 H42 O19	742.233	5.216	741.225	No results	No results	Full match	1.26017e+06	1.34428e+06	1.27141e+06	1.19398e+06	2.28652e+06	2.30352e+06	1.28972e+06	1.31427e+06	1.25879e+06	6.38978e+06	6.95821e+06	5.62076e+06
237	Com_5756_neg	Lathyrol	C20 H30 O4	334.214	6.674	333.207	No results	No results	Full match	1.50949e+06	1.32373e+06	953192	4.22713e+06	3.67865e+06	3.80994e+06	1.86362e+07	2.2232e+07	1.45941e+07	4.84894e+06	4.55855e+06	4.15805e+06
238	Com_5886_neg	LPC 18:1	C26 H52 N O7 P	567.354	9.376	566.347	No results	Invalid mass	No results	1.17437e+07	1.0358e+07	1.09367e+07	2.65147e+06	2.515e+06	2.99306e+06	1.55407e+07	1.35562e+07	1.47998e+07	6.60632e+06	6.82495e+06	5.92291e+06
239	Com_5923_neg	Ribulose-5-phosphate	C5 H11 O8 P	230.019	1.333	229.012	No results	No results	Full match	1.56303e+07	1.66169e+07	1.18965e+07	5.86912e+06	6.47064e+06	5.29771e+06	7.07886e+06	7.36272e+06	5.12035e+06	7.89133e+06	8.57239e+06	8.30627e+06
240	Com_5933_neg	PEtOH (17:2-18:3)	C40 H69 O8 P	708.483	9.796	707.476	No results	Invalid mass	No results	1.29949e+06	536466	482323	1.38478e+06	1.40347e+06	1.51361e+06	827731	646028	585427	2.58128e+06	2.00915e+06	2.49923e+06
241	Com_5939_neg	Nystose	C24 H42 O21	712.223	5.715	711.216	No results	Invalid mass	No results	8.19526e+06	8.97212e+06	9.21291e+06	4.56666e+06	5.12461e+06	4.41173e+06	2.46751e+06	1.626e+06	2.18661e+06	3.83392e+06	4.19006e+06	2.94369e+06
242	Com_5944_neg	Calceolarioside B	C23 H26 O11	478.148	5.432	477.141	No results	No results	Full match	944283	802676	796788	888748	854793	1.02672e+06	697915	832684	1.02721e+06	806985	1.26692e+06	826573
243	Com_5965_neg	Vincosamide	C26 H30 N2 O8	498.199	7.858	497.192	No results	No results	Full match	2.08013e+06	1.93004e+06	1.81911e+06	2.50985e+06	3.106e+06	3.00181e+06	1.13632e+06	1.57507e+06	1.8643e+06	8.26161e+06	1.1802e+07	1.01066e+07
244	Com_5972_neg	8-iso Prostaglandin F2α Ethanolamide	C22 H39 N O5	379.272	8.597	378.264	Invalid mass	No results	No results	1.62326e+07	1.57233e+07	1.5274e+07	258263	414257	312431	305779	380664	374101	3433888	3.58212e+06	3.36581e+06
245	Com_6029_neg	Icariin	C33 H40 O15	676.238	5.795	675.231	No results	No results	Full match	452740	427507	485111	1.41455e+06	425579	1.82298e+06	6.33898e+06	7.04613e+06	6.54682e+06	3.34892e+06	3.82761e+06	3.10548e+06
246	Com_6179_neg	Guan-fu base A	C24 H31 N O6	429.215	7.525	428.208	No results	No results	Full match	907679	492112	520551	1.15852e+06	1.8113e+06	1.45712e+06	735763	564696	661534	6.31852e+06	8.4632e+06	5.36103e+06
247	Com_6218_neg	PA (16:0/13:1)	C32 H61 O8 P	604.419	9.86	603.411	No results	Invalid mass	No results	363550	380817	529084	2.28533e+06	2.17826e+06	2.17843e+06	1.66767e+06	2.50974e+06	2.33223e+06	4.63178e+06	5.28503e+06	5.21556e+06
248	Com_6286_neg	Kaempferitrin	C27 H30 O14	624.171	5.726	623.164	Invalid mass	No match	No match	493416	620876	1.20719e+06	1.3588e+06	942218	1.01549e+06	1.14233e+06	768257	1.63194e+06	3.34368e+06	4.26346e+06	2.73428e+06
249	Com_6380_neg	Verbenalin	C17 H24 O10	388.135	5.615	387.129	No results	No results	Full match	9.51283e+06	9.56445e+06	8.11955e+06	1.21099e+07	1.38263e+07	1.23002e+07	1.80309e+07	1.64853e+07	1.71579e+07	4.04914e+06	4.40923e+06	5.34504e+06
250	Com_6413_neg	OxPG (18:0-18:2+2O)	C42 H79 O12 P	806.521	9.113	805.514	No results	Invalid mass	No results	502411	348707	459904	2.25983e+06	1.87834e+06	2.18818e+06	1.43855e+06	1.4338e+06	1.12276e+06	5.37935e+06	4.86505e+06	3.44441e+06
251	Com_6529_neg	Guanosine	C10 H13 N5 O5	283.092	4.694	282.084	No results	Full match	Full match	5.80867e+06	6.2044e+06	6.49367e+06	7.445e+06	6.91897e+06	6.4046e+06	4.87621e+06	5.24535e+06	5.79387e+06	8.37606e+06	7.39709e+06	8.02979e+06
252	Com_6550_neg	Tracheloside	C27 H34 O12	550.204	5.58	549.197	No results	No results	Full match	1.37956e+06	1.40716e+06	1.39152e+06	2.09708e+06	4.04786e+06	3.11646e+06	4.22736e+06	4.57948e+06	3.94892e+06	5.66422e+06	6.20297e+06	6.86811e+06
253	Com_6568_neg	4-(octyloxy)benzoic acid	C15 H22 O3	250.157	6.284	249.149	Full match	No results	Full match	5.69198e+06	6.01459e+06	6.0074e+06	5.21414e+06	5.85768e+06	5.12175e+06	3.84268e+06	3.98249e+06	3.72462e+06	9.6633e+06	1.04176e+07	9.96255e+06
254	Com_6585_neg	trans-Petroselinic acid	C18 H34 O2	328.261	9.338	327.254	Invalid mass	No match	No results	617020	514630	556056	1.27816e+06	1.17119e+06	1.1041e+06	814191	802709	670215	4.61076e+06	3.57333e+06	4.11279e+06
255	Com_6729_neg	Miltirone	C19 H22 O2	282.161	5.313	281.154	No results	No results	Full match	508830	865836	856732	1.3945e+07	803609	6.47478e+06	1.25771e+06	7.75964e+06	511912	450435	425968	385649
256	Com_6738_neg	LPG 18:2	C24 H45 O9 P	508.28	6.56	507.273	No results	Full match	No results	7.48507e+06	1.20865e+07	5.40183e+06	4.66574e+06	6.74464e+06	8.68095e+06	7.38537e+06	9.8857e+06	1.66757e+07	7.57946e+06	5.24723e+06	7.24694e+06
257	Com_6818_neg	O-p-Coumaroyl quinacyl quinic acid O-hexoside	C29 H38 O18	674.206	4.836	673.198	No results	No results	Full match	566166	531641	526022	876054	1.34516e+06	856153	731166	667513	633609	3.53302e+06	4.15277e+06	3.71706e+06
258	Com_7001_neg	N-(2-Hydroxyethyl)iminodiacetic acid	C6 H11 N O5	177.063	5.293	176.056	No results	No results	Full match	4.78613e+06	4.99997e+06	6.72911e+06	6.66049e+06	6.38765e+06	5524243	5.61003e+06	5.08055e+06	6.62698e+06	4.56134e+06	3.78275e+06	6.34182e+06
259	Com_7028_neg	Protocatechualdehyde	C7 H6 O3	138.032	5.176	137.025	No results	Full match	Full match	1.00083e+07	1.25981e+07	1.21909e+07	1.07788e+07	8.11342e+06	1.04886e+07	9.31221e+06	8.65048e+06	9.41988e+06	6.54024e+06	9.01088e+06	8.01074e+06
260	Com_7157_neg	L-Argininosuccinate	C10 H18 N4 O6	290.122	1.318	289.115	No results	No results	Full match	1.16132e+06	947666	1.00584e+06	1.39165e+06	1.10111e+06	1.04118e+06	1.00629e+06	1.09536e+06	1.06543e+06	3.42478e+06	2.60758e+06	2.43337e+06
261	Com_7159_neg	Pyrogallol	C6 H6 O3	126.032	5.356	125.024	No results	No results	Full match	8.31681e+06	7.71995e+06	8.12938e+06	5.67316e+06	5.19449e+06	5.8905e+06	6.45454e+06	7.19503e+06	7.77261e+06	7.12202e+06	7.99332e+06	7.69368e+06
262	Com_7268_neg	Aldosterone	C21 H28 O5	360.191	7.178	359.184	Invalid mass	No results	No results	232360	324602	527948	846014	778806	939058	982189	632503	708167	4.44558e+06	4.85389e+06	4.32543e+06
263	Com_7302_neg	11-keto Testosterone (CRM)	C19 H26 O3	348.194	6.417	347.186	Invalid mass	No results	No match	2.51203e+06	1.60227e+06	1.4659e+06	2.16304e+06	2.28282e+06	2.12908e+06	1.32165e+07	1.44946e+07	1.46468e+07	3.82371e+06	2.31632e+06	3.53113e+06
264	Com_7434_neg	OxPC (16:0-20:5+3O(2Cyc))	C44 H78 N O11 P	873.539	9.014	872.532	No results	Invalid mass	No results	2.73431e+06	1.78335e+06	1.98421e+06	2.3941e+06	2.27904e+06	2.66922e+06	2.01933e+06	2.14177e+06	2.17566e+06	3.92194e+06	3.6058e+06	3.34237e+06
265	Com_7517_neg	(±)13-HODE	C18 H32 O3	296.235	8.784	295.227	Full match	No results	Full match	1.09207e+07	1.05228e+07	1.01057e+07	1.06669e+07	1.05358e+07	1.14933e+07	1.21957e+07	1.13742e+07	1.28518e+07	8.95482e+06	6.74654e+06	9.43319e+06
266	Com_7778_neg	Rosamultin	C36 H58 O10	686.382	6.335	685.375	No results	Invalid mass	No results	769550	840760	787701	1.06364e+06	1.59947e+06	1.33429e+06	526209	417740	677670	2.35283e+06	2.80337e+06	1.85066e+06
267	Com_7824_neg	N3-(2-morpholinophenyl)-2-oxo-2H-chromene-3-carboxamide	C20 H18 N2 O4	350.121	4.798	349.114	Invalid mass	No results	No results	1.61956e+06	1.3903e+06	1.26614e+06	2.17621e+06	2.01434e+06	2.45988e+06	2.36135e+06	3.03451e+06	2.58275e+06	3.24893e+06	3.4363e+06	3.38935e+06
268	Com_7830_neg	Lithospermic acid	C27 H22 O12	538.112	6.136	537.105	No results	No results	Full match	1.7594e+06	1.76959e+06	1.99025e+06	1.13894e+06	1.32314e+06	310244	2.54796e+06	3.18641e+06	2.3065e+06	4.94337e+06	5.12484e+06	4.4425e+06
269	Com_7920_neg	alpha-D-Glucopyranosyl 2-O-(2-methylbutanoyl)-alpha-D-glucopyranoside	C17 H30 O12	472.179	4.856	471.171	Invalid mass	No results	No results	1.72783e+06	2.70977e+06	2.66449e+06	3.44622e+06	2.81147e+06	3.25376e+06	1.86824e+06	2.89638e+06	2.7258e+06	3.41057e+06	4.19498e+06	2.52039e+06
270	Com_8104_neg	1,5,8-Trihydroxy-9-oxo-9H-xanthen-3-yl beta-D-glucopyranoside	C19 H18 O11	422.085	1.488	421.078	Full match	Invalid mass	Full match	4.19515e+06	3.19339e+06	2.88167e+06	2.27433e+06	1.68568e+06	3.35003e+06	3.23204e+06	3.41247e+06	5.15164e+06	2.30534e+06	4.57583e+06	4.0769e+06
271	Com_8196_neg	Naringin Dihydrochalcone	C27 H34 O14	582.195	5.393	581.187	No results	No results	Full match	5.63279e+06	6.06346e+06	5.16742e+06	4.81829e+06	4.91081e+06	7.18034e+06	3.07962e+06	4.49483e+06	4.27901e+06	7.48862e+06	8.64084e+06	5.568e+06
272	Com_8199_neg	Tricin 4'-O-(syringyl alcohol) ether	C26 H24 O10	496.139	5.525	495.132	No results	No results	Full match	1.17491e+06	1.13016e+06	1.19035e+06	1.17614e+06	1.24543e+06	1.19211e+06	1.27434e+06	1.2598e+06	1.21841e+06	3.31383e+06	1.9741e+06	2.35278e+06
273	Com_8362_neg	Miyabenol C	C42 H32 O9	680.203	1.325	679.196	No results	No results	Full match	3.13505e+06	3.23442e+06	4.31979e+06	5.83408e+06	8.01654e+06	7.39365e+06	5.14935e+06	3.08316e+06	5.86341e+06	5.53461e+06	6.48223e+06	4.43355e+06
274	Com_8377_neg	Sesamoside	C17 H24 O12	420.127	4.648	419.12	No results	No results	Full match	462897	461405	423784	588373	640647	516012	771527	847112	1.1255e+06	1.85119e+06	1.83795e+06	1.6421e+06
275	Com_8430_neg	2-[6-(1H-benzo[d]imidazol-2-yl)-2-pyridyl]-1H-benzo[d]imidazole	C19 H13 N5	312.121	5.752	311.113	Invalid mass	No results	No results	1.23363e+06	1.12569e+06	1.26466e+06	1.17418e+06	2.59884e+06	1.43626e+06	4.63111e+06	4.38293e+06	2.62483e+06	1.66743e+06	1.71973e+06	1.51167e+06
276	Com_8458_neg	Bicyclo Prostaglandin E2	C20 H30 O4	316.202	7.465	315.194	Invalid mass	Invalid mass	No results	474314	437597	446763	784966	813368	631910	976584	702513	466536	1.57072e+06	1.92138e+06	1.97348e+06
277	Com_8477_neg	PA (13:1/18:2)	C34 H61 O8 P	628.42	9.51	627.412	No results	Invalid mass	No results	625635	713319	843018	1.77476e+06	1.76695e+06	1.20196e+06	1.53496e+06	2.45015e+06	2.19746e+06	2.50404e+06	3.06009e+06	2.92336e+06
278	Com_8487_neg	Tenuifoliside A	C31 H38 O17	682.211	4.983	681.202	No results	No results	Full match	9.01499e+06	7.4047e+06	7.76368e+06	3.56991e+06	5.09692e+06	4.81568e+06	7.90442e+06	9.07456e+06	8.45919e+06	7.12941e+06	7.10068e+06	5.76923e+06
279	Com_8548_neg	Hordatine B	C29 H40 N8 O5	580.31	6.306	579.303	No results	No results	Full match	813590	948497	644277	465981	453931	480874	489966	568527	437871	1.3175e+06	1.84655e+06	1.33933e+06
280	Com_8796_neg	4-Nitrophenol	C6 H5 N O3	139.027	5.805	138.02	No results	Full match	Full match	5.52239e+06	5.21548e+06	5.64922e+06	5.93228e+06	5.67303e+06	6.68738e+06	9.93692e+06	1.08247e+07	1.01599e+07	3.8804e+06	3.44918e+06	3.05935e+06
281	Com_8805_neg	Ginkgolide B	C20 H24 O10	424.137	4.937	423.13	No results	No results	Full match	2.2859e+06	2.60943e+06	3.04231e+06	1.59466e+06	2.1986e+06	1.6009e+06	1.77844e+06	2.95473e+06	1.68966e+06	3.72013e+06	3.91444e+06	3.66057e+06
282	Com_8957_neg	Uridine 5'-monophosphate	C9 H13 N2 O9 P	324.036	1.435	323.028	No results	No results	Full match	3.97443e+06	3.54603e+06	3.37449e+06	2.34042e+06	2.34539e+06	2.33553e+06	4.18682e+06	3.47629e+06	3.06827e+06	4.7785e+06	4.88974e+06	3.71389e+06
283	Com_8985_neg	2-Hydroxy-2-methylbutanoic acid	C5 H10 O3	118.063	4.89	117.056	No results	No results	Full match	2.81928e+06	3.44907e+06	3.51897e+06	3.10487e+06	3.33251e+06	2.98836e+06	2.42567e+06	2.27358e+06	2.33084e+06	3.08054e+06	3.69447e+06	3.15798e+06
284	Com_9008_neg	DL-m-Tyrosine	C9 H11 N O3	181.074	2.41	180.067	No results	No results	Full match	4.56879e+06	5.55558e+06	5.98384e+06	3.30082e+06	3.34933e+06	3.15606e+06	2.93137e+06	3.08624e+06	3.1662e+06	3.94893e+06	3.90094e+06	3.90226e+06
285	Com_9098_neg	Sinapyl Alcohol	C11 H14 O4	210.089	5.778	209.082	No results	No results	Full match	579524	644853	690838	905122	782160	1.03484e+06	504680	587326	548429	1.42505e+06	2.53828e+06	1.40661e+06
286	Com_9110_neg	4-(benzyloxy)benzoic acid	C14 H12 O3	228.079	6.939	227.071	Full match	No results	Full match	610746	709857	794745	638207	631150	804278	7.37263e+06	8.08889e+06	9.76734e+06	1.07347e+06	1.05346e+06	990673
287	Com_9190_neg	Epsilon-Viniferin	C28 H22 O6	454.14	4.949	907.273	No results	No results	Full match	2.54168e+06	7.76513e+06	6.74835e+06	2.94343e+06	3.40963e+06	2.49592e+06	5.47656e+06	6.21008e+06	6.77097e+06	2.16525e+06	2.49005e+06	2.07842e+06
288	Com_9234_neg	N-Lauroylsarcosine	C15 H29 N O3	271.215	7.771	270.207	No results	Full match	No results	7.46627e+06	7.63263e+06	7.80435e+06	2.95651e+06	3.84031e+06	3.34339e+06	3.88618e+06	6.54707e+06	4.19586e+06	2.02844e+06	2.38102e+06	2.24621e+06
289	Com_9366_neg	2-Hydroxybutyric acid	C4 H8 O3	104.047	1.41	103.04	No results	No results	Full match	2.62264e+06	2.17934e+06	3.17718e+06	3.39435e+06	3.80052e+06	2.85311e+06	1.66454e+06	2.40598e+06	9.24838e+06	2.90395e+06	2.60882e+06	2.48992e+06
290	Com_9443_neg	LPI 18:3	C27 H47 O12 P	594.271	9.305	593.264	No results	Invalid mass	No results	385034	1.2317e+06	365640	379127	375316	348052	398812	423153	381964	384440	340856	454158
291	Com_9452_neg	Ganoderic acid H	C32 H44 O9	572.297	6.907	571.289	No results	No results	Full match	310569	386213	522183	437911	1.00371e+06	373803	363721	280363	403171	2.12758e+06	2.26899e+06	3.8642e+06
292	Com_9568_neg	Nortanshinone	C17 H12 O4	280.073	5.683	279.066	No results	No results	Full match	2.188e+06	1.9935e+06	2.79717e+06	2.51496e+06	2.9656e+06	4.08455e+06	1.89161e+06	1.62558e+06	1.47157e+06	3.70725e+06	3.3403e+06	2.91483e+06
293	Com_9686_neg	8-iso Prostaglandin A2	C20 H30 O4	316.204	7.028	315.197	Invalid mass	No results	No match	334032	382031	625308	1.00862e+06	1.45765e+06	1.59173e+06	7.78752e+06	8.50336e+06	8.62468e+06	1.18915e+06	1.42387e+06	1.36773e+06
294	Com_9697_neg	Ethyl ferulate	C12 H14 O4	222.089	5.262	221.082	No results	No results	Full match	5.97645e+06	6.96178e+06	6.02495e+06	3.97713e+06	3.33986e+06	5.42158e+06	6.43447e+06	6.83287e+06	6.84234e+06	2.65139e+06	2.07969e+06	2.8152e+06
295	Com_9727_neg	alpha-Zearalanol	C18 H26 O5	322.178	6.322	321.17	No results	No results	Full match	452867	484936	574961	1.58108e+06	1.72861e+06	1.34732e+06	1.50531e+06	1.27512e+06	1.33519e+06	3.69869e+06	4.30136e+06	2.54523e+06
296	Com_10046_neg	Praeruptorin E	C24 H28 O7	428.185	5.376	427.177	No results	No results	Full match	3.37565e+06	3.53686e+06	3.60178e+06	5.32563e+06	5.282e+06	6.95089e+06	4.99783e+06	5.90314e+06	5.52198e+06	2.68531e+06	2.4976e+06	2.40131e+06
297	Com_10099_neg	6-Shogaol	C17 H24 O3	276.172	6.495	275.165	No results	No results	Full match	242671	270103	333362	663659	503874	512511	6.82193e+06	8.21642e+06	6.72118e+06	818404	948007	865725
298	Com_10312_neg	Glutathione	C10 H17 N3 O6 S	307.084	5.383	306.077	No results	No results	Full match	821291	1.54392e+06	962565	1.11342e+06	829605	1.05793e+06	488923	1.0048e+06	980107	2.0054e+06	2.33535e+06	3.14773e+06
299	Com_10525_neg	Homoveratrumic acid	C10 H12 O4	196.073	5.243	195.066	No results	No results	Full match	1.74833e+06	1.66782e+06	1.73848e+06	2.28113e+06	1.43985e+06	1.48328e+06	1.67297e+06	1.71333e+06	1.69149e+06	2.80067e+06	3.59152e+06	1.97608e+06
300	Com_10667_neg	Methyl oleate	C19 H36 O2	296.272	9.618	295.264	No results	No results	Full match	2.17611e+06	2.2009e+06	2.32538e+06	3.58402e+06	4.55626e+06	3.84017e+06	4.44922e+06	4.29075e+06	4.46975e+06	3.1281e+06	3.44722e+06	3.12455e+06
301	Com_10790_neg	OxPC (16:0-20:5+1O(1Cyc))	C44 H76 N O9 P	839.535	10.798	838.528	No results	Invalid mass	No results	340092	273776	262924	2.35058e+06	2.33017e+06	2.94437e+06	6.78312e+06	6.53218e+06	6.41916e+06	1.40853e+06	1.78852e+06	1.21407e+06
302	Com_10916_neg	Euphorbia factor L3	C31 H38 O7	522.263	7.852	521.256	No results	No results	Full match	173792	132279	135558	147551	169178	147661	157549	152393	150664	1.84039e+06	1.69669e+06	1.10592e+06
303	Com_10972_neg	10-Formyl-THF	C20 H23 N7 O7	473.166	5.007	472.158	No results	No results	Full match	2.34252e+06	2.74448e+06	3.75125e+06	3.97773e+06	4.22284e+06	5.0985e+06	1.62706e+06	2.03809e+06	2.25404e+06	2.6972e+06	2.99355e+06	2.65675e+06
304	Com_11034_neg	Xanthosine	C10 H12 N4 O6	284.075	4.764	283.068	No results	Full match	Full match	4.57706e+06	5.30513e+06	5.06042e+06	1.12384e+06	1.24801e+06	1.58043e+06	1.53656e+06	2.24703e+06	1.50254e+06	2.336e+06	2.09603e+06	1.98129e+06
305	Com_11044_neg	LPC 16:1	C24 H48 N O7 P	539.322	8.701	538.314	No results	Invalid mass	No results	5.24932e+06	4.96129e+06	4.96629e+06	726777	510559	526705	615210	699451	892656	1.28185e+06	989408	997690
306	Com_11154_neg	Cinnamyl acetate	C11 H12 O2	176.084	5.273	175.076	No results	No results	Full match	5.11576e+06	4.74951e+06	4.49488e+06	4.32628e+06	4.19919e+06	3.92852e+06	5.89671e+06	6.47179e+06	5.93997e+06	2.68578e+06	2.55284e+06	2.9979e+06
307	Com_11178_neg	Artesunate	C19 H28 O8	384.178	5.433	383.171	No results	No results	Full match	1.53926e+06	1.45181e+06	1.37845e+06	1.60748e+06	1.59376e+06	1.66996e+06	1.59061e+06	1.54337e+06	1.19684e+06	1.62057e+06	1.64914e+06	1.69603e+06
308	Com_11552_neg	OxPC (16:0-20:3+1O(1Cyc))	C44 H80 N O9 P	843.566	11.486	842.559	No results	Invalid mass	No results	407908	292568	414571	1.23103e+06	1.1107e+06	1.45848e+06	5.80139e+06	5.24635e+06	4.45388e+06	945533	978948	854547
309	Com_11588_neg	Hematoxylin	C16 H14 O6	302.08	6.315	301.072	No results	Full match	Full match	408171	373447	435583	597230	528347	494125	329824	324086	325937	1.19404e+06	1.55353e+06	1.7114e+06
310	Com_11676_neg	6-Gingerol	C17 H26 O4	294.185	6.721	293.178	No results	Invalid mass	No results	689583	575412	4.71449e+06	1.38641e+06	1.35532e+06	713486	582825	2.28415e+06	1.00336e+06	956155	1.52547e+06	880575
311	Com_11736_neg	Gypenoside A	C46 H74 O17	944.501	8.921	943.493	No results	Invalid mass	No results	197325	237014	199999	897124	954679	849349	760066	389423	487437	1.04593e+06	1.05371e+06	934845
312	Com_11809_neg	Rehmannioside A	C21 H32 O15	524.173	4.864	523.166	No results	No results	Full match	743504	621455	629490	838435	705058	911225	882023	901222	895068	1.35977e+06	1.4904e+06	1.26855e+06
313	Com_11815_neg	Hypaconitine	C33 H45 N O10	615.306	6.102	614.299	No results	No results	Full match	3.95635e+06	3.43542e+06	4.48789e+06	1.62103e+06	1.56303e+06	1.25801e+06	2.31465e+06	3.66348e+06	2.58845e+06	3.47856e+06	3.23493e+06	3.0241e+06
314	Com_12011_neg	thiamine phosphate	C12 H18 Cl N4 O4 P S	380.047	1.273	379.04	No results	No results	Full match	600160	575166	685895	2.16155e+06	1.56579e+06	2.02713e+06	4.97962e+06	5.54199e+06	5.19513e+06	503371	449494	485940
315	Com_12085_neg	Thymine	C5 H6 N2 O2	126.043	1.292	125.036	No results	No results	Full match	4.03695e+06	4.28041e+06	3.89033e+06	3.44271e+06	3.5999e+06	3.32054e+06	1.9104e+06	2.25637e+06	1.99845e+06	1.60337e+06	1.87345e+06	1.61506e+06
316	Com_12264_neg	4-morpholino-3-nitrobenzene-1-sulfonamide	C10 H13 N3 O5 S	574.112	3.878	573.104	Invalid mass	No results	No results	417955	418776	368006	666182	691024	638614	298265	364120	290652	705954	720010	776103
317	Com_12266_neg	Ajugol	C15 H24 O9	348.142	5.098	347.135	No results	No results	Full match	1.04186e+06	1.16677e+06	1.15469e+06	957919	1.152e+06	885114	1.17422e+06	1.15489e+06	1.11654e+06	1.59901e+06	1.84272e+06	2.01113e+06
318	Com_12296_neg	Urolithin A	C13 H8 O4	228.042	5.138	227.035	No results	No results	Full match	4.06525e+06	3.18989e+06	3.46972e+06	2.11803e+06	2.78493e+06	2.31029e+06	2.83348e+06	3.32064e+06	2.04572e+06	2.02547e+06	2.0587e+06	3.20981e+06
319	Com_12309_neg	Neohesperidin dihydrochalcone	C28 H36 O15	612.205	5.479	611.197	No results	No results	Full match	1.55334e+06	1.504e+06	2.68677e+06	4.20784e+06	3.75624e+06	4.13994e+06	2.90569e+06	2.46144e+06	3.07066e+06	3.07219e+06	2.09531e+06	3.28351e+06
320	Com_12334_neg	LPA 19:1	C22 H43 O7 P	450.283	8.902	449.275	No results	Invalid mass	No results	238716	239967	234314	296308	239195	237302	308179	288607	284144	801840	873172	1.10469e+06
321	Com_12393_neg	LPE 20:2	C25 H48 N O7 P	505.317	9.743	504.31	No results	Full match	No results	345772	317235	300564	1.39545e+06	1.33486e+06	1.27511e+06	4.88321e+06	4.51583e+06	4.37011e+06	1.17551e+06	888950	747395
322	Com_12396_neg	LPC 16:0	C24 H50 N O7 P	541.337	9.154	540.33	No results	Invalid mass	No results	3.6455e+06	4.00743e+06	3.62434e+06	1.07203e+06	1.01014e+06	1.19983e+06	1.27603e+06	1.24269e+06	998181	1.39889e+06	1.67926e+06	1.45232e+06
323	Com_12599_neg	Neomangiferin	C25 H28 O16	584.138	5.175	583.13	No results	No results	Full match	3.08752e+06	3.76658e+06	3.88222e+06	1.21004e+06	1.35585e+06	1.12811e+06	3.29691e+06	2.61579e+06	2.32501e+06	400759	456944	662971
324	Com_12723_neg	LPE 18:0	C23 H48 N O7 P	481.317	10.102	480.31	No results	Full match	Full match	1.29241e+06	1.28615e+06	1.38636e+06	1.22612e+06	1.30567e+06	1.0619e+06	4.5293e+06	4.22608e+06	3.79647e+06	1.22946e+06	1.09027e+06	1.01864e+06
325	Com_12796_neg	OxPC (16:0-18:3+1O)	C42 H78 N O9 P	817.549	11.57	816.543	No results	Invalid mass	No results	184635	203999	322431	1.12923e+06	1.35524e+06	1.58924e+06	4.46414e+06	3.48382e+06	2.88309e+06	1.04513e+06	1.18812e+06	1.08636e+06
326	Com_12820_neg	LPS 20:5	C26 H42 N O9 P	543.257	10.856	542.25	No results	Invalid mass	No results	2.69117e+06	2.86516e+06	2.46897e+06	2.55134e+06	2.19199e+06	2.26173e+06	4.29103e+06	4.64728e+06	4.08383e+06	2.44955e+06	2.26411e+06	2.42941e+06
327	Com_12975_neg	isoleucine	C6 H13 N O2	131.095	3.022	130.088	No results	No results	Full match	1.1838e+06	1.16156e+06	1.2789e+06	757586	751404	757512	497920	602827	553930	1.54538e+06	1.39914e+06	1.57176e+06
328	Com_13011_neg	Catalpol	C15 H22 O10	362.118	5.382	361.111	No results	Invalid mass	No results	1.23558e+06	1.14712e+06	928115	1.12498e+06	1.32765e+06	1.47394e+06	556807	652709	663096	1.14274e+06	1.84532e+06	1.03645e+06
329	Com_13316_neg	PG (2:0/18:3)	C26 H45 O10 P	548.276	8.534	547.268	No results	Full match	No results	274500	527653	263442	850742	540790	605190	468201	771445	667163	2.09572e+06	1.46792e+06	1.59094e+06
330	Com_13510_neg	Tetradecanedioic acid	C14 H26 O4	258.183	6.992	257.175	No results	Full match	No results	2.04949e+06	2.41494e+06	2.20835e+06	2.58678e+06	3.34204e+06	2.5692e+06	3.26632e+06	3.58598e+06	3.86734e+06	2.2362e+06	2.42718e+06	2.26134e+06
331	Com_13585_neg	Loureirin A	C17 H18 O4	286.12	5.881	285.112	No results	No results	Full match	2.15663e+06	1.95482e+06	2.07143e+06	1.45143e+06	1.29879e+06	2.04952e+06	367028	493643	613933	1.0112e+06	1.57137e+06	1.1248e+06
332	Com_13874_neg	Prostaglandin J2	C20 H30 O4	316.201	7.624	315.194	Invalid mass	Invalid mass	No results	260681	154948	241707	1.17606e+06	1.27369e+06	877614	694613	757185	676348	910322	1.24313e+06	938044
333	Com_13879_neg	Thymidine	C10 H14 N2 O5	242.09	4.883	241.083	No results	No results	Full match	895044	936460	952644	624639	735407	883273	1.38054e+06	1.49661e+06	1.53074e+06	1.40727e+06	1.42855e+06	1.09759e+06
334	Com_13895_neg	alpha-Hederin	C41 H66 O12	750.453	6.345	749.446	No results	No results	Full match	286689	300402	279929	279017	443267	315346	293379	297096	282214	862098	665940	470484
335	Com_14051_neg	LPE 20:5	C25 H42 N O7 P	499.269	8.215	498.262	No results	Full match	No results	619350	527463	407205	177279	170891	170546	184021	188877	184134	411967	548973	418358
336	Com_14187_neg	Ziyuglycoside I	C41 H66 O13	766.453	9.803	765.445	No results	No results	Full match	143677	155424	147005	1.0169e+06	1.14665e+06	1.33192e+06	718457	534457	519012	1.0497e+06	1.27597e+06	1.07009e+06
337	Com_14201_neg	LPC 18:0	C26 H54 N O7 P	569.37	10.27	568.362	No results	Invalid mass	No results	1.05556e+06	966488	1.1351e+06	1.57633e+06	1.62301e+06	1.56463e+06	3.24475e+06	3.36707e+06	3.08355e+06	1.13895e+06	1.25005e+06	870980
338	Com_14246_neg	Deoxycholic Acid	C24 H40 O4	392.29	10.179	391.283	Invalid mass	No results	No results	125906	148886	125737	227869	255439	220751	538906	575894	421620	679222	938796	673140
339	Com_14435_neg	Geraniol	C10 H18 O	154.136	6.9	153.129	No results	No results	Full match	309778	327688	328172	453799	408876	387955	488143	512549	365282	905961	924395	916385
340	Com_14481_neg	3,4-Dihydroxyphenylethanol	C8 H10 O3	108.058	5.065	107.05	No results	Invalid mass	No match	1.71027e+06	2.29557e+06	1.694e+06	2.31661e+06	1.57354e+06	2.09152e+06	2.69818e+06	2.36969e+06	2.83203e+06	2.04863e+06	1.93027e+06	1.85126e+06
341	Com_14558_neg	(-)-secoisolariciresinol	C20 H26 O6	362.172	5.387	361.164	No results	No results	Full match	1.63049e+06	2.43109e+06	2.38977e+06	787470	751685	1.49685e+06	1.16593e+06	1.20209e+06	777870	1.44547e+06	1.65113e+06	1.52211e+06
342	Com_14736_neg	Methyl myristate	C15 H30 O2	242.224	8.911	241.217	No results	No results	Full match	302238	303821	296664	300484	370463	300447	390184	365404	359754	1.18701e+06	852520	565149
343	Com_15079_neg	O-Phospho-L-serine	C3 H8 N O6 P	185.009	1.299	184.002	No results	No results	Full match	1.02664e+06	688727	637436	1.30968e+06	761236	735656	1.15849e+06	924991	1.61576e+06	882722	578532	819840
344	Com_15127_neg	FAHFA (16:0/2:0)	C18 H34 O4	314.246	10.462	313.238	No results	Full match	No results	304151	408394	350085	597502	462021	416215	506275	677162	555594	1.26231e+06	1.18949e+06	1.08361e+06
345	Com_15266_neg	Myricitrin	C21 H20 O12	464.096	0.526	463.088	Full match	Partial match	Full match	1.51551e+06	1.98125e+06	2.04749e+06	1.4165e+06	1.98804e+06	1.62494e+06	1.91261e+06	1.3924e+06	1.34569e+06	1.75874e+06	1.95279e+06	978439
346	Com_15537_neg	Anthraquinone-2-carboxylic Acid	C15 H8 O4	252.042	5.981	251.034	No results	No results	Full match	414488	506489	333903	673836	460637	653815	1.64174e+06	1.6766e+06	1.58702e+06	1.00927e+06	1.01405e+06	789166
347	Com_15710_neg	N-Acetyl-1-aspartylglutamic acid	C11 H16 N2 O8	304.091	1.988	303.084	No results	Full match	Full match	454206	458041	494120	474749	478293	479309	485657	489914	496918	527291	741255	559833
348	Com_15712_neg	OxPE (16:0-18:1+1O(1Cyc))	C39 H74 N O9 P	731.512	11.616	730.505	No results	Full match	No results	221075	185254	152025	500565	484775	719783	2.20629e+06	1.89735e+06	1.83103e+06	448427	522030	655852
349	Com_16000_neg	Rebaudioside C	C44 H70 O22	950.433	7.075	949.424	No results	No results	Full match	189789	192195	189860	203621	203863	191243	211500	227050	216673	787082	685401	572157
350	Com_16023_neg	OxPE (16:0-18:3+1O )	C39 H72 N O9 P	729.496	11.333	728.489	No results	Full match	No results	98405.5	95454.9	96813.8	480441	435130	442333	2.02659e+06	1.10094e+06	1.34225e+06	405413	457682	231074
351	Com_16761_neg	Ethyl-β-D-glucuronide	C8 H14 O7	222.074	3.939	221.067	No results	Full match	No results	535070	480625	479906	526474	600319	551063	281726	348409	246992	549330	479267	491748
352	Com_16838_neg	OxPC (16:0-20:5+2O)	C44 H78 N O10 P	857.546	9.39	856.538	No results	Invalid mass	No results	205749	256519	153901	432341	565342	702812	1.57375e+06	537083	1.38864e+06	500092	278858	354265
353	Com_16867_neg	LPE 14:0	C19 H40 N O7 P	425.256	8.381	424.249	No results	Full match	Full match	588927	399247	533778	912736	810680	772122	821758	900961	1.06429e+06	562389	731564	651362
354	Com_16906_neg	LPE 15:0	C20 H42 N O7 P	439.27	8.835	438.262	No results	Full match	No results	914386	883479	725445	765609	797907	1.02842e+06	1.46442e+06	1.60686e+06	1.55007e+06	740487	618414	562788
355	Com_16907_neg	L-Leucyl-L-alanine Hydrate	C9 H18 N2 O3	202.132	3.972	201.124	No results	No results	Full match	102977	111539	120904	126334	167941	144507	169682	187998	146903	445538	453128	436631
356	Com_16983_neg	Curculigoside	C22 H26 O11	466.15	4.918	465.142	No results	No results	Full match	906555	584099	759120	434940	493041	348694	497995	962186	760231	464250	379795	509707
357	Com_17387_neg	FAHFA (2:0/18:0)	C20 H38 O4	342.277	8.769	341.27	No results	Full match	No results	710014	640750	707450	738759	906422	956922	1.12584e+06	1.34474e+06	1.16447e+06	882023	865824	744110
358	Com_17399_neg	5'-Deoxy-5'-(Methylthio)Adenosine	C11 H15 N5 O3 S	297.09	5	593.173	No results	No results	Full match	638653	648466	615863	805048	827639	504855	791129	886044	848414	525387	702665	747799
359	Com_17529_neg	Thiamine pyrophosphate hydrochloride	C12 H19 Cl N4 O7 P2 S	460.014	1.274	459.006	No results	No results	Full match	704636	549761	691616	757653	602107	815627	890950	1.25905e+06	955650	367274	318688	253815
360	Com_17714_neg	Valepotriate	C22 H30 O8	422.193	6.015	421.186	No results	No results	Full match	205845	249973	462146	161341	176308	181207	1.10114e+06	557429	815282	197153	194102	176570
361	Com_17736_neg	Citramalate	C5 H8 O5	148.037	5.8	147.03	No results	No results	Full match	128617	121382	122792	115773	195636	138171	107590	352201	112693	213937	213198	192981
362	Com_17896_neg	(5-L-Glutamyl)-L-amino acid	C8 H14 N2 O5	218.09	3.896	217.083	No results	No results	Full match	50989.5	46735.9	38312.3	94789.1	103309	73665.5	36888.7	40232.5	42648	144930	164068	180786
363	Com_18009_neg	Rhein	C15 H8 O6	284.032	6.552	283.025	No results	No results	Full match	76153.5	141279	89005.9	125048	70126.1	76293.4	70272.6	80569.9	67512.4	77665.3	78944.5	112621
364	Com_18133_neg	UDP-galactose	C15 H24 N2 O17 P2	566.055	0.553	565.047	No results	No results	Full match	415503	638433	520592	573271	639801	496422	587292	526327	446165	488345	575181	397020
365	Com_18201_neg	Peimisine	C27 H41 N O3	427.309	9.875	426.301	No results	No results	Full match	259364	362137	279727	135968	152071	126755	199488	261807	150752	196925	301958	283902
366	Com_12963_neg	Palmitoleic Acid	C16 H30 O2	254.224	9.657	253.217	Full match	Partial match	Full match	2.32507e+06	1.88402e+06	1.77354e+06	435202	363009	285248	337000	445633	329357	3.23644e+06	2.3221e+06	2.57476e+06
367	Com_14_neg	(+/-)12(13)-DiHOME	C18 H34 O4	296.234	7.858	295.227	Invalid mass	Invalid mass	No match	4.95028e+08	481368019	5.18738e+08	7.03045e+08	7.32449e+08	7.45653e+08	3.65006e+08	3.69743e+08	3.78481e+08	3248008886	3511030058	3340962602
368	Com_29_neg	6''-o-acetylgenistin	C23 H22 O11	474.116	5.813	473.108	No results	No results	Full match	2.24121e+08	2.15342e+08	1.78236e+08	1083641991	8.77693e+08	3.21314e+08	1.0776e+08	1.13763e+08	1.08145e+08	3821887759	3935432345	3681905498
369	Com_45_neg	9-HpOTrE	C18 H30 O4	310.214	7.487	309.207	No results	No results	Full match	3.55216e+07	3.50607e+07	3.80095e+07	8.29616e+07	8.08292e+07	8.3816e+07	36829938	3.30168e+07	3.71744e+07	2.85102e+08	3.09055e+08	3.01363e+08
370	Com_4378_neg	Ursolic acid	C30 H48 O3	456.36	8.789	455.353	Full match	No results	Full match	468229	421337	450452	1.59278e+06	1.61771e+06	1.65499e+06	3.06122e+06	3.05043e+06	3.29912e+06	7.30634e+06	6.23411e+06	6.89337e+06
371	Com_328_neg	Procyanidin B1	C30 H26 O12	578.142	5.01	577.135	No results	Full match	Full match	448327194	5.7488e+08	454163227	3.71026e+08	3.72301e+08	3.92817e+08	7.44508e+08	7.24562e+08	7.09969e+08	2.62625e+08	243469684	2.24667e+08
372	Com_28_neg	Juglalin	C20 H18 O10	418.09	5.682	417.083	Full match	No results	Full match	4519183231	3063681865	7569103650	3627776447	5648779419	4047611933	5501489151	2902666988	2604836268	4776770601	5574007067	5248750430
373	Com_150_neg	Coumarin	C9 H6 O2	146.037	5.315	191.035	No results	No results	Full match	1.04657e+08	1.11412e+08	104638830	2.51924e+08	2.47935e+08	2.49462e+08	1.55404e+08	1.47384e+08	1.44367e+08	3.91528e+08	4.46071e+08	4.30958e+08
374	Com_4248_neg	(+)-Catechin	C15 H14 O6	290.078	5.627	289.071	No results	No results	Full match	2.22745e+07	2.16638e+07	1.82913e+07	1.85558e+07	2.15116e+07	1.9461e+07	2.83353e+07	3.49894e+07	3.3336e+07	5.82601e+06	7.82645e+06	9.38016e+06
375	Com_708_neg	Quercetin-3-O-beta-glucopyranosyl-6'-acetate	C23 H22 O13	506.106	5.55	505.098	No results	Full match	No results	1.2959e+08	1.19774e+08	1.12193e+08	2.47476e+08	2.30856e+08	2.05895e+08	1.10595e+08	9.52115e+07	8.45072e+07	1.09486e+08	1.37139e+08	1.3955e+08
376	Com_2_neg	alpha-Ketoglutaric acid	C5 H6 O5	146.022	1.466	145.015	No results	No results	Full match	4.1574e+08	2571128755	3117669046	3.77669e+08	6271084481	4649104630	4080148933	4160818274	3971339940	7984057999	8412028094	8331945766
377	Com_356_neg	Spinosin	C28 H32 O15	608.174	5.298	607.167	No results	No results	Full match	4.7664e+08	4.45203e+08	444946137	5.62701e+08	5.55654e+08	5.40803e+08	5.64399e+08	5.61789e+08	4.1037e+08	2.80411e+08	2.73935e+08	260046592
378	Com_776_neg	1-O-b-D-glucopyranosyl sinapate	C17 H22 O10	386.121	5.25	385.113	No results	No results	Full match	2.69842e+07	2.63435e+07	2.52982e+07	2.97474e+07	2.55764e+07	3.36608e+07	3.1652e+07	3.22878e+07	2.6454e+07	7.27693e+07	8.33506e+07	6.85862e+07
379	Com_326_neg	10-Nitrolinoleate	C18 H31 N O4	325.225	6.373	324.218	Full match	No results	No results	1.98474e+08	2.08143e+08	1.94573e+08	1.43125e+08	1.50645e+08	1.52989e+08	1.85489e+08	2.02354e+08	188888593	2.03063e+08	2.16104e+08	2.03338e+08
380	Com_812_neg	N-{6-[(7-chloro-4-quinazolinyl)oxy]-3-pyridinyl}-4-methoxybenzamide	C21 H15 Cl N4 O3	406.09	5.158	405.082	Invalid mass	No results	No match	8.25204e+07	7.91586e+07	6.93976e+07	2.22385e+08	2.27678e+08	2.15877e+08	5.30486e+07	5.12132e+07	5.819e+07	6.7717e+07	8.1121e+07	7.4431e+07
381	Com_1122_neg	Isopimpinellin	C13 H10 O5	246.053	5.658	245.045	No results	No results	Full match	7.08848e+07	7.36954e+07	7.03213e+07	4.07006e+07	4.40326e+07	4.16727e+07	4.33016e+07	4.28372e+07	4.08296e+07	4.81679e+07	4.89264e+07	6.78804e+07
382	Com_906_neg	Hippuric acid	C9 H9 N O3	179.058	5.394	178.051	Full match	Not the top hit	Full match	1.16666e+07	1.25508e+07	1.26299e+07	4.866e+06	5.74423e+06	5.78897e+06	1.50231e+07	2.59117e+06	2.42982e+06	7.69098e+06	7.86575e+06	8.31542e+06
383	Com_1176_neg	7-O-Methylmangiferin	C20 H20 O11	436.1	6.096	435.093	No results	No results	Full match	7.77278e+07	9.10497e+07	8.33786e+07	7.31129e+07	5.4508e+07	5.44977e+07	1.33401e+08	139378686	1.79269e+08	5.08625e+07	5.95694e+07	3.64485e+07
384	Com_7_neg	13(S)-HOTrE	C18 H30 O3	294.219	7.521	293.211	Full match	No results	Full match	4.23742e+08	4.0984e+08	4.08892e+08	8.6314e+08	9.03408e+08	9.18537e+08	3.92855e+08	3.96195e+08	3.89647e+08	4447129451	4714335961	4597202424
385	Com_48_neg	2-Methylpentanedioic acid	C6 H10 O4	146.058	5.23	145.051	No results	No results	Full match	3796484660	3530314608	3294724127	3502857490	3905668466	3840653592	3693788091	3979961365	4208649831	3357407670	3649399934	3035377374
386	Com_891_neg	Maltopentaose	C30 H52 O26	828.277	1.399	827.268	No results	No results	Full match	4.95006e+06	4.43212e+06	5.00104e+06	4.45649e+07	4.10697e+07	4.25245e+07	5.33886e+06	6.67451e+06	5.68397e+06	5.15781e+07	47704816	4.39154e+07
387	Com_2769_neg	Scutellarin	C21 H18 O12	462.081	5.624	461.074	No results	No results	Full match	2.99691e+06	3.52993e+06	4.44565e+06	7.19999e+06	7.08946e+06	8.39331e+06	6.43764e+06	8.12107e+06	5.89625e+06	1.32977e+07	1.2166e+07	1.35774e+07
388	Com_1631_neg	D-Raffinose	C18 H32 O16	522.179	1.394	503.161	Invalid mass	Invalid mass	No results	3.01286e+07	2.94391e+07	3.7891e+07	5.84363e+07	5.12294e+07	5.3121e+07	5.43909e+07	5.24853e+07	6.26368e+07	5.55054e+07	6.36181e+07	4.94384e+07
389	Com_879_neg	Tricin 5-O-hexoside derivative	C24 H22 O14	534.098	5.644	533.091	No results	No results	Full match	1.66345e+08	1.62078e+08	1.92355e+08	1.74364e+08	1.61712e+08	1.91298e+08	2.40006e+08	1.97588e+08	2.3902e+08	1.20136e+08	1.13469e+08	1.2099e+08
390	Com_5201_neg	trans-Zeatin-riboside	C15 H21 N5 O5	351.153	4.841	350.145	No results	No results	Full match	2.66109e+06	2.85785e+06	3.09801e+06	3.93222e+06	4.11014e+06	2.96272e+06	2.20186e+06	2.61642e+06	1.8736e+06	6.96764e+06	5.46565e+06	5.44282e+06
391	Com_734_neg	Gamma-Linolenic Acid	C18 H30 O2	278.224	8.522	277.217	No results	No results	Full match	7.33333e+06	6.85518e+06	5.92329e+06	3.71855e+07	2.72608e+07	3.39568e+07	1.46321e+07	1.40462e+07	1.35757e+07	8.08229e+07	8.83062e+07	7.42701e+07
392	Com_2267_neg	Isochlorogenic acid C	C25 H24 O12	516.126	5.37	515.119	No results	No results	Full match	1.00614e+07	9.14382e+06	7.37047e+06	1.06212e+07	1.20574e+07	7.42247e+06	9.41015e+06	9.28031e+06	1.10992e+07	2.10333e+07	2.5131e+07	2.35592e+07
393	Com_659_neg	Glutaric Acid	C5 H8 O4	132.042	1.338	131.035	No results	No results	Full match	1.93856e+08	2.07655e+08	1.9879e+08	2.45472e+08	2.47857e+08	2.40442e+08	2.88556e+08	2.97438e+08	3.43589e+08	189500172	2.1559e+08	2.04392e+08
394	Com_872_neg	Astilbin	C21 H22 O11	450.116	5.542	449.109	Full match	Partial match	Full match	1.71122e+08	1.78475e+08	1.94164e+08	1.13249e+08	1.24168e+08	1.19888e+08	2.41611e+08	2.27912e+08	2.17798e+08	1.18681e+08	1.25787e+08	1.09994e+08
395	Com_3728_neg	Columbianadin	C19 H20 O5	328.131	5.398	327.124	No results	No results	Full match	4.12345e+06	3.31633e+06	3.54578e+06	898423	741745	713448	1.1262e+06	986034	1.12206e+06	1.1356e+07	1.14765e+07	1.11061e+07
396	Com_4469_neg	15-OxoEDE	C20 H34 O3	322.251	8.121	321.244	Full match	Partial match	No results	568981	559246	561190	1.22809e+06	1.13939e+06	1.15708e+06	874803	717768	782242	6.15535e+06	5.59688e+06	6.15555e+06
397	Com_900_neg	Helicid	C13 H16 O7	284.09	5.555	567.172	No results	No results	Full match	4.88606e+07	4.1225e+07	4.29547e+07	8.70264e+07	8.90711e+07	8.7756e+07	2.32972e+08	243429132	2.29489e+08	3.67577e+07	4.17989e+07	3.4186e+07
398	Com_221_neg	Genipin	C11 H14 O5	208.074	5.761	207.066	Invalid mass	Invalid mass	No match	1.11789e+07	6.43674e+07	6.91788e+07	3.61159e+07	3.39789e+07	3.35503e+07	1.336e+07	1.34531e+07	1.3535e+07	1.55485e+08	1.97238e+08	1.74334e+08
399	Com_3625_neg	Gibberellic acid	C19 H22 O6	346.142	5.405	345.134	No results	No results	Full match	3.39989e+06	3.28802e+06	2.75219e+06	1.25206e+06	1.71194e+06	1.80492e+06	1.91348e+06	2.31674e+06	2.6544e+06	1.26749e+07	1.27652e+07	1.21935e+07
400	Com_1011_neg	s7p	C7 H15 O10 P	290.04	1.396	289.033	No results	No results	Full match	4.42513e+07	7.32632e+07	4.98933e+07	2.74633e+07	2.72837e+07	2.95103e+07	2.6199e+07	2.82753e+07	2.35336e+07	5.17673e+07	6.89945e+07	4.71379e+07
401	Com_2450_neg	Protocatechuic acid	C7 H6 O4	154.027	5.061	153.019	Full match	Partial match	Full match	4.86248e+07	5.75641e+07	5.49193e+07	6.09784e+07	3.68239e+07	6.04455e+07	4.96926e+07	5.80034e+07	4.93543e+07	2.27573e+07	2.68216e+07	36518362
402	Com_1540_neg	(+)-Dihydrojasmonic acid	C12 H20 O3	212.141	6.182	211.134	No results	No results	Full match	2.791e+07	2.64661e+07	2.81244e+07	3.39202e+07	35645553	3.48173e+07	2.80639e+07	3.1964e+07	2.88698e+07	4.25069e+07	4.59441e+07	4.40751e+07
403	Com_2592_neg	Limocitrin O-hexoside	C23 H24 O13	508.12	5.224	507.113	No results	No results	Full match	5.37592e+07	3.64615e+07	1.58499e+07	1.88968e+07	2.10511e+07	2.20668e+07	4.30494e+07	2.36456e+07	4.17111e+07	1.39971e+07	1.75224e+07	1.67628e+07
404	Com_7696_neg	Ketoisophorone	C9 H12 O2	152.084	5.878	151.077	No results	No results	Full match	7.51455e+06	7.09183e+06	7.20527e+06	1.03952e+07	1.09879e+07	9.72186e+06	6.03078e+06	7.6133e+06	6.44367e+06	5.72367e+06	5.97256e+06	6.60614e+06
405	Com_360_neg	Salicylic acid O-glucoside	C13 H16 O8	300.084	4.781	299.077	No results	No results	Full match	3.09034e+08	305004685	2.99935e+08	1.77327e+08	1.91125e+08	1.78362e+08	3.35306e+08	3.52442e+08	3.26229e+08	2.68797e+08	2.74451e+08	2.347e+08
406	Com_1338_neg	Eriodictyol	C15 H12 O6	288.063	5.375	287.056	No results	No results	Full match	1.75479e+07	1.67272e+07	1.64605e+07	2.49959e+07	3.5185e+07	2.84675e+07	2.95555e+07	2.24928e+07	7.42951e+07	3.76289e+07	3.9392e+07	3.45573e+07
407	Com_291_neg	trans-Cinnamic acid	C9 H8 O2	102.047	5.762	101.04	Invalid mass	Invalid mass	No results	6.82432e+07	7.19565e+07	6.16011e+07	3.31946e+07	3.7163e+07	3.46085e+07	1.48022e+07	1.42018e+07	1.41328e+07	1.38311e+08	1.58724e+08	1.58985e+08
408	Com_6050_neg	Methyl-Hesperidin	C29 H36 O16	640.201	5.298	639.194	No results	No results	Full match	1.26364e+06	2.43897e+06	1.68248e+06	3.26969e+06	2.28252e+06	3.03041e+06	5.78504e+06	6.57108e+06	2.41562e+06	6.71807e+06	4.84821e+06	6.20359e+06
409	Com_95_neg	Plantagoside	C21 H22 O12	466.111	5.126	465.104	No results	No results	Full match	2413796428	2500286916	2446943584	3.82216e+08	4.17588e+08	4.39459e+08	1407291315	1392140658	1403326305	5.34117e+08	7.10378e+08	5.63162e+08
410	Com_1568_neg	Ixoside	C16 H20 O11	388.1	5.214	387.093	No results	No results	Full match	5.54936e+06	9.42586e+06	6.04661e+06	1.15391e+07	1.08285e+07	8.63583e+06	9.58336e+06	1.44149e+07	9744297	3.52567e+07	4.28979e+07	3.90091e+07
411	Com_961_neg	Methyl jasmonate	C13 H20 O3	224.141	6.439	223.134	No results	No results	Full match	2.91882e+06	1.71501e+06	2.68419e+06	3.29653e+07	3.01641e+07	3.18444e+07	1.00022e+07	9.23055e+06	9.77498e+06	7.89548e+07	8.79911e+07	8.30099e+07
412	Com_561_neg	5-O-Caffeoylshikimic acid	C16 H16 O8	336.084	5.357	335.077	No results	No results	Full match	1.9112e+08	1.89281e+08	1.74141e+08	1.70748e+08	2.01804e+08	2.01173e+08	3.79595e+08	4.26569e+08	3.69186e+08	108373493	1.0212e+08	9.41315e+07
413	Com_2327_neg	Engeletin	C21 H22 O10	434.123	4.805	415.105	No results	No results	Full match	1.2954e+07	1.2626e+07	1.26382e+07	1.56449e+07	2.07462e+07	1.43107e+07	5.06939e+06	1.4883e+07	1.4412e+07	2.67104e+07	2.46631e+07	2.70487e+07
414	Com_3282_neg	Trehalose 6-phosphate	C12 H23 O14 P	422.081	5.677	421.074	No results	No results	Full match	3.70491e+07	3.5188e+07	4.00906e+07	3.72797e+07	4.00334e+07	4.03391e+07	3.57011e+07	3.92966e+07	3.60622e+07	2.20442e+07	2.8842e+07	2.20226e+07
415	Com_355_neg	di-C,C-pentosyl-luteolin	C25 H26 O14	550.131	5.49	549.122	No results	No results	Full match	3.89123e+07	8.48645e+07	5.11944e+07	8.47902e+07	3.48884e+07	1.01199e+08	9.62369e+07	6.68933e+07	6.7199e+07	2.03007e+08	1.9436e+08	205182215
416	Com_586_neg	Eriodictyol O-malonylhexoside	C24 H24 O14	536.115	5.62	535.106	No results	No results	Full match	2.32209e+08	3.17505e+08	2.50953e+08	1.55946e+08	1.74647e+08	1.79833e+08	1.63358e+08	1.72483e+08	176346814	1.96197e+08	2.1796e+08	1.57833e+08
417	Com_1791_neg	Dl-Indole-3-lactic acid	C11 H11 N O3	205.074	5.695	204.067	No results	No results	Full match	4.00345e+06	3.64934e+06	3.75161e+06	2.85809e+06	2.68949e+06	3.31928e+06	1.2583e+06	1.37074e+06	1.35337e+06	1.43263e+07	1.21734e+07	1.5502e+07
418	Com_344_neg	Gluconolactone	C6 H10 O6	178.048	1.35	177.04	No results	No results	Full match	3.5716e+08	4.04707e+08	4.1743e+08	397609992	4.37862e+08	4.20377e+08	4.04278e+08	4.19429e+08	4.19755e+08	3.53814e+08	3.7729e+08	3.87401e+08
419	Com_1142_neg	GDP-alpha-D-glucose	C16 H25 N5 O16 P2	605.077	1.463	604.069	No results	No results	Full match	7.38289e+07	7.52408e+07	7.34484e+07	2.88658e+07	3.65191e+07	3.76492e+07	4.09881e+07	4.3232e+07	4.47241e+07	5.89347e+07	9.36572e+07	6.81466e+07
420	Com_1943_neg	Scutellarein	C15 H10 O6	286.048	5.175	285.041	No results	No results	Full match	7.27156e+07	7.74585e+07	8.20003e+07	1.50403e+07	1.28974e+07	1.5436e+07	4.13337e+07	4.19878e+07	41456269	2.34827e+07	2.62297e+07	1.70746e+07
421	Com_4881_neg	Timosaponin BII	C45 H76 O19	920.5	6.888	919.492	No results	No results	Full match	1.38241e+06	1.81132e+06	1.33804e+06	1.94534e+06	2.89513e+06	1.50822e+06	2.75135e+06	2.38213e+06	1.81416e+06	7.34026e+06	7.3196e+06	6.39979e+06
422	Com_1461_neg	C-pentosyl-luteolin O-p-coumaroylhexoside	C35 H34 O17	726.181	5.779	725.174	No results	No results	Full match	296513	274571	311568	773196	2.34008e+07	3.11741e+07	262918	285098	238926	1.36397e+07	1.25939e+07	1.20503e+07
423	Com_3150_neg	Pogostone	C12 H16 O4	224.105	6.032	223.098	No results	No results	Full match	3.7488e+07	3.65598e+07	3.66531e+07	4.10767e+07	4.39528e+07	4.46816e+07	3.8851e+07	4.04416e+07	4.01836e+07	2.07485e+07	2.22245e+07	1.96613e+07
424	Com_2446_neg	Lysopa 18:0	C21 H43 O7 P	438.276	7.862	437.269	No results	No results	Full match	2.61425e+06	2.3935e+06	2.40946e+06	2.90394e+06	3.33513e+06	3.60272e+06	1.69381e+06	1.76084e+06	1.87285e+06	1.81016e+07	1.9235e+07	1.79753e+07
425	Com_6172_neg	Resveratrol	C14 H12 O3	228.078	5.604	227.071	No results	No results	Full match	7.12388e+06	5.67788e+06	6.91994e+06	8.53978e+06	9.41197e+06	8.37906e+06	1.12429e+07	9.53437e+06	1.0573e+07	7.40999e+06	7.76701e+06	7.22758e+06
426	Com_4707_neg	Trilobatin	C21 H24 O10	436.137	5.514	435.13	No results	Full match	Full match	3.32501e+06	3.17285e+06	4.51424e+06	5.58642e+06	5.62497e+06	5.95939e+06	2.67905e+07	2.97378e+07	2.95332e+07	8.87435e+06	8.04888e+06	7.32198e+06
427	Com_2744_neg	2-Ethyl-3-hydroxy-4H-pyran-4-one	C7 H8 O3	140.048	5.365	139.04	No results	No results	Full match	5.03582e+07	4.91128e+07	4.82943e+07	7.48368e+06	7.91165e+06	1.09375e+07	1.57765e+07	1.63577e+07	9.74577e+06	1.0283e+07	1.22889e+07	1.19365e+07
428	Com_10127_neg	Pseudolaric Acid B	C23 H28 O8	432.178	6.377	431.171	No results	No results	Full match	6.30458e+06	5.86945e+06	5.30181e+06	6.10299e+06	5.87886e+06	5.85593e+06	7.68275e+06	7.06819e+06	7.92609e+06	5.19862e+06	5.15538e+06	4.04025e+06
429	Com_111_neg	Selgin C-hexoside	C22 H22 O12	478.11	5.619	477.104	No results	No results	Full match	3.7115e+07	3.48733e+07	745365134	1.08622e+08	1.12573e+08	2143725406	8.64648e+08	8.89559e+08	9.56555e+07	3.79084e+07	3.95639e+07	3.80745e+07
430	Com_4104_neg	Cistanoside F	C21 H28 O13	488.152	5.157	487.145	No results	No results	Full match	4.43062e+06	5.46185e+06	4.54777e+06	9.76096e+06	1.03171e+07	1.06268e+07	9.4949e+06	2.4194e+07	1.40643e+07	2.26039e+07	1.66393e+07	1.35729e+07
431	Com_4582_neg	Eriocitrin	C27 H32 O15	596.172	5.308	595.165	No results	No results	Full match	7.37983e+06	4.69658e+06	4.40522e+06	4.11012e+06	3.73806e+06	3.40549e+06	4.65467e+06	3.14074e+06	2.97859e+06	6.94871e+06	7.90144e+06	6.01909e+06
432	Com_6272_neg	Secoisolariciresinol diglucoside	C32 H46 O16	686.279	5.308	685.272	No results	No results	Full match	8.3748e+06	5.71611e+06	4.59092e+06	1.31456e+07	9.08387e+06	8.56095e+06	7.65242e+06	6.44268e+06	8.22355e+06	1.1227e+07	9.95557e+06	8.73138e+06
433	Com_4520_neg	Yamogenin	C27 H42 O3	414.313	10.034	413.306	No results	No results	Full match	1.11805e+06	912397	1.06124e+06	858657	930246	873367	330951	300114	404783	5.52307e+06	5.33383e+06	5.87813e+06
434	Com_4202_neg	methyl oxo pentanoate	C6 H10 O3	130.063	5.796	129.056	No results	No results	Full match	1.28605e+07	1.3007e+07	1.2095e+07	1.89887e+07	2.06348e+07	1.84724e+07	1.95183e+07	1.84327e+07	1.81139e+07	1.59488e+07	1.76098e+07	1.76592e+07
435	Com_1915_neg	Syringetin	C17 H14 O8	346.07	5.028	345.063	No results	No results	Full match	5.98638e+07	6.88077e+07	6.32697e+07	2.52873e+07	3.04475e+07	2.60536e+07	1.00141e+08	9.88239e+07	75489329	2.0958e+07	2.26839e+07	2.11887e+07
436	Com_44_neg	Quercetin 3-alpha-L-arabinofuranoside (Avicularin)	C20 H18 O11	434.085	5.576	433.077	No results	No results	Full match	2929136864	3096123976	3124046021	3633047781	3754552169	3521498635	2224586339	2546280161	2169912262	3028964745	3088975405	3548296986
437	Com_11956_neg	Nodakenin	C20 H24 O9	408.142	5.705	407.135	No results	No results	Full match	2.87296e+06	3.2452e+06	3.15953e+06	1.85608e+06	2.24528e+06	2.03636e+06	5.35985e+06	2.70724e+06	2.85501e+06	1.61642e+06	1.75763e+06	1.8864e+06
438	Com_3478_neg	beta-Acetoxyisovalerylalkannin	C23 H26 O8	430.164	5.907	429.157	No results	No results	Full match	6.82034e+06	7.76244e+06	7.3791e+06	2.97244e+06	2.92045e+06	3.38432e+06	2.53877e+06	3.25058e+06	2.89115e+06	1.46238e+07	1.40317e+07	7.95683e+06
439	Com_2107_neg	4-p-Coumaroylquinic acid	C16 H18 O8	338.101	1.498	383.098	No results	No results	Full match	7.40158e+06	7.50692e+06	7.3445e+06	6.88629e+06	6.57798e+06	6.45441e+06	8.47161e+06	9.60975e+06	8.89456e+07	2.93403e+06	3.26954e+06	3.63888e+06
440	Com_4986_neg	Pantetheine	C11 H22 N2 O4 S	278.13	5.376	277.123	No results	No results	Full match	1.72755e+07	1.87199e+07	1.69568e+07	1.77028e+07	1.83641e+07	1.90994e+07	2.5209e+07	2.75767e+07	2.71077e+07	1.1821e+07	1.35233e+07	1.30254e+07
441	Com_1126_neg	Galangin	C15 H10 O5	270.053	5.475	269.045	No results	No results	Full match	1.28708e+08	2.95214e+07	1.53885e+08	1.00655e+08	8.62484e+07	8.45534e+07	5.22903e+07	1.93721e+07	2.19088e+07	6.61313e+07	7.86547e+07	6.95355e+07
442	Com_2345_neg	Puerarin	C21 H20 O9	416.112	4.794	415.105	No results	No results	Full match	2.02775e+07	1.94068e+07	1.94282e+07	2.08698e+07	2.64723e+07	1.9939e+07	1.17831e+07	2.20859e+07	2.05469e+07	2.94629e+07	2.63032e+07	2.86435e+07
443	Com_4105_neg	di-C,C-pentosyl-apigenin	C25 H26 O13	534.135	5.3	533.129	No results	No results	Full match	2.10411e+07	2.66523e+07	2.52263e+07	2.44008e+07	3.09365e+07	2.74434e+07	3.22167e+07	1.37947e+07	3.00735e+07	1.31857e+07	1.14645e+07	1.22654e+07
444	Com_5936_neg	Lactucin	C15 H16 O5	276.099	5.668	275.092	No results	No results	Full match	2.41018e+06	2.1191e+06	2.05098e+06	2.14054e+06	2.0276e+06	2.02923e+06	1.4828e+06	1.86177e+06	1.50899e+06	5.70019e+06	5.1778e+06	5.5585e+06
445	Com_1966_neg	Chlorogenic acid methyl ester	C17 H20 O9	368.112	5.254	367.104	No results	No results	Full match	1.09992e+07	1.19029e+07	1.11468e+07	9.92459e+06	1.60064e+07	4.39915e+07	5.28195e+07	3.51337e+07	5.63076e+07	3.90127e+07	2.75833e+07	2.51044e+07
446	Com_2621_neg	Aurantio-obtusin	C17 H14 O7	330.074	1.897	329.067	No results	No results	Full match	1.55334e+07	1.75503e+07	1.65683e+07	1.745e+07	1.48974e+07	1.65457e+07	8.80369e+06	8.26423e+06	8.84706e+06	1.77036e+07	2.00995e+07	1.83284e+07
447	Com_3403_neg	O-p-coumaroyl-O-salicyloyl quinic acid	C23 H22 O10	458.122	5.439	915.237	No results	No results	Full match	5.62031e+06	1.40435e+06	5.1593e+06	572383	774896	661245	642933	1.24007e+06	1.21697e+06	9.85197e+06	1.08328e+07	1.06576e+07
448	Com_4283_neg	Quercetin 3-O-sophoroside	C27 H30 O17	626.149	5.082	625.142	No results	No results	Full match	9.23457e+06	1.30773e+07	6.95237e+06	2.40435e+07	1.5588e+07	1.66412e+07	1.12311e+07	1.38031e+07	1.28622e+07	1.08258e+07	1.3308e+07	1.40109e+07
449	Com_11220_neg	Casticin	C19 H18 O8	374.1	5	373.092	No results	No results	Full match	2.96152e+06	3.44577e+06	3.04155e+06	482288	1.07155e+06	872290	742262	1.07171e+06	821518	3.24324e+06	2.73642e+06	2.87796e+06
450	Com_8586_neg	Linoleic Acid	C18 H32 O2	280.24	8.739	279.232	Full match	No results	Full match	8.22807e+06	6.96726e+06	7.74841e+06	7.59649e+06	7.42781e+06	7.45888e+06	1.08238e+07	1.02728e+07	1.02031e+07	4.89953e+06	4.68318e+06	7.02961e+06
451	Com_7742_neg	Arbutin	C12 H16 O7	272.088	1.269	271.081	No results	No results	Full match	528233	539151	623675	855998	625415	494705	434033	373034	424705	3.40705e+06	4.28673e+06	3.66075e+06
452	Com_2547_neg	Timosaponin A1	C33 H54 O8	578.38	8.637	577.373	No results	No results	Full match	1.25874e+07	1.19952e+07	7.98559e+06	2.16106e+07	2.15339e+07	2.17563e+07	6.80475e+07	6.89265e+07	6.72416e+07	2.40789e+07	2.2783e+07	1.96198e+07
453	Com_5488_neg	5-O-p-Coumaroyl shikimic acid	C16 H16 O7	320.089	5.292	319.082	No results	No results	Full match	1.29982e+07	9.74949e+06	1.17194e+07	1.91229e+06	2.49729e+06	1.25631e+07	1.30435e+07	1.60139e+07	1.68955e+07	7.96192e+06	8.71818e+06	9.01295e+06
454	Com_5930_neg	Praeruptorin A	C21 H22 O7	386.136	5.897	385.129	No results	No results	Full match	4.99279e+06	4.39201e+06	3.73912e+06	8.05083e+06	7.23448e+06	7.4718e+06	4.56052e+06	4.52454e+06	4.31716e+06	7.77811e+06	6.92586e+06	6.98912e+06
455	Com_8077_neg	Protobioside	C45 H74 O18	902.49	7.054	901.48	No results	No results	Full match	464659	433925	429225	1.09685e+06	772368	904225	642816	577704	670514	2.39356e+06	3.38067e+06	2.15945e+06
456	Com_5206_neg	gamma-caprolactone	C6 H10 O2	114.068	5.564	113.061	No results	No results	Full match	7.55424e+06	7.82813e+06	9.76247e+06	4.94074e+06	8.03739e+06	7.82445e+06	7.44901e+06	9.27307e+06	9.73799e+06	8.52555e+06	7.11898e+06	8.03059e+06
457	Com_16_neg	Monotropein	C16 H22 O11	390.116	2.652	389.108	No results	No results	Full match	3808676116	2591841951	3898233825	3650184582	3838871045	3684311837	5331340633	5704770851	6946567672	5655722137	5436368871	4645820160
458	Com_9029_neg	Sugiol	C20 H28 O2	300.209	8.97	299.202	No results	No results	Full match	1.30768e+06	1.35991e+06	1.56506e+06	2.24935e+06	2.31071e+06	2.33477e+06	9.83021e+06	1.00637e+07	8.89318e+06	3.33214e+06	3.46796e+06	3.36124e+06
459	Com_3395_neg	Tyrosol	C8 H10 O2	138.068	4.803	137.061	Full match	No results	Full match	4.40346e+06	4.68105e+06	4.78596e+06	8.66291e+06	9.47956e+06	8.30152e+06	4.77535e+06	5.56882e+06	4.88928e+06	2.32181e+07	1.85167e+07	1.68881e+07
460	Com_9377_neg	Celastrol	C29 H38 O4	450.277	8.523	449.27	No results	No results	Full match	391141	191221	194849	211317	275183	361682	275701	293859	347571	1.17428e+06	1.91968e+06	1.92876e+06
461	Com_1170_neg	Tricin O-sinapoylpentoside	C33 H32 O15	668.177	5.736	667.172	No results	No results	Full match	4.53481e+07	4.05592e+07	4.32467e+07	3.00776e+07	3.19153e+07	3.12916e+07	2.30333e+07	2.85119e+07	2.6778e+07	7.18502e+07	7.45159e+07	6.53904e+07
462	Com_5872_neg	Phloretin	C15 H14 O5	274.084	5.604	273.077	No results	No results	Full match	5.43482e+06	4.53638e+06	4.88778e+06	6.33868e+06	6.75503e+06	6.50489e+06	7.02283e+06	5.73992e+06	6.66134e+06	6.69041e+06	7.15093e+06	8.15196e+06
463	Com_7782_neg	Prim-O-glucosylcimifugin	C22 H28 O11	468.163	5.829	467.156	No results	No results	Full match	1.75281e+06	1.45136e+06	1.77848e+06	1.73035e+06	1.6794e+06	1.62021e+06	1.0203e+06	860242	975996	2.5494e+06	2.94168e+06	2.83042e+06
464	Com_6865_neg	Pomolic acid beta-D-glucopyranosyl ester	C36 H58 O9	634.409	6.247	633.402	No results	No results	Full match	1.29934e+07	1.28167e+07	1.18874e+07	1.61558e+06	1.72099e+06	1.45104e+06	7.93711e+06	9.6937e+06	8.382e+06	2.71146e+06	2.66845e+06	2.84627e+06
465	Com_12654_neg	Methylenesuccinic acid	C5 H6 O4	130.027	5.793	129.019	No results	No results	Full match	1.79979e+06	2.39134e+06	2.1501e+06	2.85553e+06	3.19486e+06	4.02597e+06	3.89789e+06	3.20385e+06	3.69396e+06	1.37866e+06	1.59481e+06	2.25455e+06
466	Com_8018_neg	Cyclic ADP-ribose	C15 H21 N5 O13 P2	541.06	1.963	540.053	No results	Full match	No results	1.00308e+07	8.77868e+06	8.70298e+06	4.74265e+06	4.46579e+06	4.89111e+06	5.01977e+06	6.10735e+06	5.04032e+06	4.85564e+06	4.48873e+06	4.50515e+06
467	Com_2760_neg	Lysopa 16:0	C19 H39 O7 P	410.245	7.857	409.238	No results	No results	Full match	2.15083e+06	2.08693e+06	1.89031e+06	2.4325e+06	4.12657e+06	2.84066e+06	1.27817e+06	1.47935e+06	2.23436e+06	1.43937e+07	1.36902e+07	1.66976e+07
468	Com_8655_neg	Diacerein	C19 H12 O8	368.055	6.095	367.048	No results	No results	Full match	439062	440499	433050	538840	371333	478684	369666	612960	494150	2.70457e+06	1.87646e+06	2.24744e+06
469	Com_10506_neg	LysoPC 15:0	C23 H48 N O7 P	481.317	9.388	480.309	No results	No results	Full match	3.13841e+06	2.8334e+06	3.11842e+06	3.60022e+06	3.45393e+06	3.69612e+06	5.61031e+06	5.18873e+06	5.50834e+06	3.37937e+06	2.80291e+06	2.87383e+06
470	Com_2281_neg	Dihydrothymine	C5 H8 N2 O2	128.059	1.29	127.051	No results	No results	Full match	6.47928e+07	6.29921e+07	6.63812e+07	5.46985e+07	5.8384e+07	5.22905e+07	3.30037e+07	3.78376e+07	3.4993e+07	2.56791e+07	3.0544e+07	2.95043e+07
471	Com_3694_neg	Sinapinic acid	C11 H12 O5	224.068	5.393	223.061	Full match	No results	Full match	2.62865e+07	2.52782e+07	2.52402e+07	1.59634e+07	1.51521e+07	1.67375e+07	8.82797e+06	1.00932e+07	9.97193e+06	1.53023e+07	1.68167e+07	1.6695e+07
472	Com_325_neg	L-Asparagine	C4 H8 N2 O3	132.054	1.285	131.046	No results	No results	Full match	1.34267e+08	1.19524e+08	1.28347e+08	4.00202e+08	4.52606e+08	3.88122e+08	7.07661e+08	7.87436e+08	7.47122e+08	1.9124e+08	2.04069e+08	1.95772e+08
473	Com_6901_neg	Angoroside C	C36 H48 O19	784.281	5.442	783.275	No results	No results	Full match	2.45469e+06	1.90482e+06	1.8533e+06	1.32942e+06	1.79109e+06	1.49972e+06	1.03155e+06	1.27156e+06	1.89251e+06	3.24084e+06	2.72324e+06	3.08323e+06
474	Com_3596_neg	C-pentosyl-luteolin-C-hexoside	C26 H28 O15	580.143	5.314	579.135	No results	No results	Full match	1.86775e+07	2.49288e+07	2.07469e+07	3.59188e+07	2.09177e+07	3.41036e+07	2.8672e+07	2.86219e+07	2.41565e+07	1.79794e+07	1.48353e+07	1.13396e+07
475	Com_4388_neg	N-(3-Indolylacetyl)-L-Alanine	C13 H14 N2 O3	246.1	5.593	491.194	No results	No results	Full match	3.48988e+06	1.88499e+07	1.81522e+07	1.76587e+07	1.97393e+07	1.92227e+07	1.4022e+07	1.96693e+07	1.59898e+07	1.41939e+07	1.52726e+07	1.57868e+07
476	Com_12620_neg	Bruceine D	C20 H26 O9	410.156	5.013	409.15	No results	No results	Full match	2.69483e+06	2.27728e+06	2.36791e+06	3.27484e+06	3.5061e+06	3.20372e+06	2.93184e+06	2.45995e+06	3.08146e+06	2.53319e+06	2.53496e+06	2.02895e+06
477	Com_131_neg	Tricin 5-O-hexosyl-O-hexoside	C29 H34 O17	654.18	5.278	653.172	No results	No results	Full match	9.84563e+08	1185685473	1416676203	1610942545	1274240732	1491733668	8.71487e+08	1084010646	1017793006	7.49281e+08	9.81513e+08	9.543e+08
478	Com_8418_neg	Ethyl Coumarin-3-carboxylate	C12 H10 O4	218.058	5.179	217.051	No results	No results	Full match	7.31457e+06	7.76596e+06	9.34627e+06	3.87633e+06	2.46882e+06	2.95865e+06	6.20589e+06	2.29543e+06	4.26697e+06	2.40615e+06	3.12312e+06	2.57786e+06
479	Com_3331_neg	Sweroside	C16 H22 O9	358.126	5.406	357.119	No results	No results	Full match	849125	2.76833e+06	2.94108e+06	1.51602e+06	2.1739e+06	1.58486e+06	4.67404e+06	2.19763e+06	4.12965e+06	1.20247e+07	1.2189e+07	1.34927e+07
480	Com_273_neg	Morin Hydrate	C15 H12 O8	320.053	5.269	319.046	No results	No results	Full match	6.96686e+08	6.9726e+08	7.24554e+08	9.36749e+07	1.13967e+08	1.07532e+08	1.94344e+08	2.0769e+08	1.90788e+08	1.31975e+08	1.25676e+08	1.25059e+08
481	Com_12786_neg	Nitidine	C21 H18 N O4	348.123	5.452	347.115	No results	No results	Full match	1.73668e+06	2.59938e+06	1.76462e+06	1.89961e+06	2.18177e+06	1.66259e+06	1.61883e+06	2.60029e+06	2.20398e+06	2.98007e+06	2.47299e+06	2.07712e+06
482	Com_11010_neg	Timosaponin A3	C39 H64 O13	740.432	7.01	739.426	No results	No results	Full match	158603	154508	215411	373669	1.38873e+06	269115	248807	228696	260932	1.15577e+06	1.0907e+06	1.47138e+06
483	Com_5384_neg	Abscisic acid glucose ester	C21 H30 O9	426.189	6.118	425.183	No results	No results	Full match	974553	1.25447e+06	1.05737e+06	2.02518e+06	1.8341e+06	1.58606e+06	3.36503e+06	2.57892e+06	4.80529e+06	5.02795e+06	4.78854e+06	7.57712e+06
484	Com_5472_neg	Cryptotanshinone	C19 H20 O3	296.14	7.861	295.133	No results	No results	Full match	48846.9	656272	47944.7	52555.1	1.11364e+06	52594.5	53717.5	551077	50892.4	5.31632e+06	4.14486e+06	3.22857e+06
485	Com_6096_neg	3-O-p-coumaroyl shikimic acid O-hexoside	C22 H26 O12	482.142	5.411	481.135	No results	No results	Full match	9.77931e+06	7.2742e+06	6.7668e+06	3.81926e+06	3.37336e+06	7.42528e+06	7.49855e+06	6.24834e+06	5.58509e+06	4.75139e+06	6.59704e+06	5.1829e+06
486	Com_4053_neg	Salvianolic acid B	C36 H30 O16	718.155	5.207	717.148	No results	No results	Full match	1.30815e+07	7.94663e+06	1.25873e+07	24471044	3.08401e+07	2.69295e+07	13077720	1.8802e+07	1.44358e+07	2.68764e+07	2.16666e+07	1.71669e+07
487	Com_12710_neg	Cyasterone	C29 H44 O8	520.305	6.689	519.298	No results	No results	Full match	566494	623011	170250	733018	998467	864105	943748	764646	801817	1.48778e+06	1.16462e+06	1.50303e+06
488	Com_6162_neg	Arachidonic acid	C20 H32 O2	304.24	8.507	303.233	No results	No results	Full match	948151	795112	855221	2.28524e+06	2.24898e+06	2.34013e+06	1.41776e+06	1.5519e+06	1.62608e+06	5.35605e+06	6.02155e+06	5.49617e+06
489	Com_1296_neg	Sinapaldehyde glucoside	C17 H22 O9	370.127	5.317	369.12	No results	No results	Full match	1.18586e+07	1.96999e+07	2.08954e+07	2.33557e+07	9.38032e+06	2.74832e+07	2.23199e+07	8.87427e+06	9.75262e+06	5.38483e+07	5.86322e+07	4.68461e+07
490	Com_5466_neg	Theaflavin	C29 H24 O12	564.129	5.953	563.121	No results	No results	Full match	1.68464e+06	1.43122e+06	3.72283e+06	3.20428e+06	3.96573e+06	3.88066e+06	3.32592e+06	2.8957e+06	3.10285e+06	8.16541e+06	4.84518e+06	4.26381e+06
491	Com_4354_neg	Rhapontin	C21 H24 O9	420.143	5.424	419.135	No results	No results	Full match	2.52743e+07	2.65593e+07	2.53598e+07	1.63031e+07	1.59463e+07	1.87054e+07	2.68456e+07	2.71455e+07	3.04283e+07	1.11927e+07	8.75832e+06	6.93304e+06
492	Com_9702_neg	Pinocembrin	C15 H12 O4	256.073	6.437	255.066	No results	Full match	Full match	1.79204e+06	2.89443e+06	2.72572e+06	5.05114e+06	6.00299e+06	6.13073e+06	2.38516e+06	2.19143e+06	2.94047e+06	2.58624e+06	2.56669e+06	2.88027e+06
493	Com_3041_neg	Isoferulic Acid	C10 H10 O4	194.058	5.584	193.05	No results	No results	Full match	6.21442e+06	7.09035e+06	4.76176e+06	1.00735e+07	2.85081e+07	1.47153e+07	2.20237e+07	2.38611e+07	2.35005e+07	2.18972e+07	2.23746e+07	1.72474e+07
494	Com_2258_neg	3-Dehydroshikimic acid	C7 H8 O5	172.037	5.37	171.03	No results	No results	Full match	5.79228e+07	6.06344e+07	6.71055e+07	5.7209e+07	1.53045e+07	4.90052e+07	3.14444e+07	3.40208e+07	3.18648e+07	3.55911e+07	2.07832e+07	2.45783e+07
495	Com_321_neg	Bilobalide	C15 H18 O8	326.1	5.297	325.093	No results	Full match	Full match	4.67058e+08	4.77411e+08	4.67892e+08	5.92573e+08	6.27701e+08	6.11966e+08	7.57579e+08	7.88235e+08	7.41421e+08	3.05459e+08	2.95135e+08	3.12624e+08
496	Com_5828_neg	Tectorigenin	C16 H12 O6	300.063	5.669	299.056	No results	No results	Full match	8.8809e+06	5.98275e+06	6.49687e+06	9.97064e+06	1.16679e+07	8.58351e+06	9.99115e+06	2.17433e+07	1.24977e+07	4.58599e+06	5.30347e+06	4.742e+06
497	Com_6771_neg	1,3,5-Trimethoxybenzene	C9 H12 O3	168.079	5.139	167.071	No results	No results	Full match	3.74091e+06	3.60229e+06	3.56598e+06	3.19549e+06	4.84211e+06	3.14221e+06	3.47825e+06	3.50418e+06	3.26523e+06	4.70956e+06	5.9239e+06	3.87105e+06
498	Com_3357_neg	Kirenol	C20 H34 O4	338.246	8.191	337.238	No results	No results	Full match	3.81568e+06	3.22603e+06	1.54404e+06	1.19295e+06	1.20857e+06	1.18294e+06	3.29017e+06	2.9763e+06	2.0917e+06	2.83694e+06	2.6843e+06	2.78609e+06
499	Com_2073_neg	Myricetin 3-O-galactoside	C21 H20 O13	480.09	5.294	479.083	No results	No results	Full match	4.24129e+07	5.09936e+07	3.57523e+07	7.57267e+07	7.01013e+07	7.60125e+07	4.40006e+07	5.3579e+07	4.71087e+07	5.44735e+07	4.85721e+07	4.6892e+07
500	Com_13057_neg	Shikonin	C16 H16 O5	288.099	6.267	287.092	No results	No results	Full match	399423	234382	450032	239716	237844	221032	321252	247756	229786	1.08588e+06	705677	879229
501	Com_8958_neg	Columbin	C20 H22 O6	358.141	5.389	357.134	No results	No results	Full match	2.59752e+06	1.72153e+06	2369678	908197	1.09828e+06	1.58439e+06	1.29533e+06	1.36603e+06	960759	2.96218e+06	4.34775e+06	2.6517e+06
502	Com_2947_neg	Myricetin	C15 H10 O8	318.037	5.702	317.03	No results	No results	Full match	2.33441e+07	3.1141e+07	2.5696e+07	1.69472e+07	1.90716e+07	1.46747e+07	1.71582e+07	1.33822e+07	1.47847e+07	2.35899e+07	2.19861e+07	2.02065e+07
503	Com_4648_neg	N-Acetyl-DL-glutamic acid	C7 H11 N O5	189.063	1.483	188.056	Full match	No results	Full match	9.66756e+06	1.05285e+07	1.03746e+07	7.34581e+06	9.49422e+06	1.06439e+07	5.36032e+06	6.28365e+06	5.50141e+06	8.0804e+06	8.48914e+06	1.16912e+07
504	Com_134_neg	C-hexosyl-luteolin O-feruloylhexoside	C37 H38 O19	786.203	5.207	785.195	No results	No results	Full match	1535674208	1022637777	1386295368	2.15277e+08	2.46976e+08	236916835	8.78164e+08	620019064	7.93563e+08	2.39434e+08	4.88494e+08	4.07236e+08
505	Com_118_neg	14,15-Dehydrocrepenynic acid	C18 H28 O2	276.209	7.49	275.202	No results	No results	Full match	5.07718e+07	4.41409e+07	4.40581e+07	8.82934e+07	9.37223e+07	9.60863e+07	3.86385e+07	3.76109e+07	3.80555e+07	4.49025e+08	5.00453e+08	478601438
506	Com_2861_neg	Perillyl alcohol	C10 H16 O	152.12	6.903	151.113	No results	No results	Full match	1.06508e+06	1.1598e+06	1.12444e+06	4.62669e+06	4.11835e+06	4.06894e+06	1.48405e+06	1.73275e+06	1.52616e+06	1.37246e+07	1.40876e+07	1.43578e+07
507	Com_3201_neg	Arabidopyl ketoadipic acid	C15 H14 O9	338.064	5.275	337.057	No results	No results	Full match	8.07793e+06	6.95383e+06	8.71828e+06	1.01209e+07	1.02692e+07	1.31725e+07	1.38166e+07	1.13788e+07	1.23854e+07	1.59894e+07	1.81244e+07	1.57348e+07
508	Com_5245_neg	Schisandrin B	C23 H28 O6	400.19	5.887	399.183	No results	No results	Full match	1.03434e+07	1.07501e+07	1.13772e+07	9.59612e+06	1.1249e+07	9.78513e+06	1.46166e+07	1.45758e+07	1.33818e+07	8.88671e+06	9.93769e+06	7.84723e+06
509	Com_3545_neg	Mevalonic acid	C6 H12 O4	148.074	5.115	147.066	Full match	No results	Full match	9.46557e+06	8.64133e+06	7.52469e+06	8.02977e+06	8.29678e+06	8.33193e+06	7.34655e+06	7.69384e+06	7.69095e+06	1.37701e+07	1.79885e+07	1.7385e+07
510	Com_6241_neg	Aleuritic Acid	C16 H32 O5	304.225	5.952	303.218	No results	No results	Full match	6.69698e+06	6.64204e+06	7.9033e+06	6.89065e+06	6.94737e+06	6.27507e+06	4.12716e+06	8.82879e+06	6.28723e+06	6.84937e+06	5.17904e+06	6.32363e+06
511	Com_12221_neg	20-Hydroxyecdysone	C27 H44 O7	480.309	7.112	479.301	No results	No results	Full match	1.4435e+06	1.3457e+06	1.48467e+06	1.77377e+06	1.82808e+06	1.95296e+06	5.07027e+06	4.85147e+06	4.7798e+06	1.46786e+06	1.49088e+06	1.46447e+06
512	Com_3833_neg	Bornyl acetate	C12 H20 O2	196.146	7.521	195.139	No results	No results	Full match	267242	237628	214648	960711	998363	984595	508786	292891	457136	5.94544e+06	5.08118e+06	5.48287e+06
513	Com_2980_neg	Triethyl citrate	C12 H20 O7	276.121	5.413	275.113	No results	No results	Full match	7.90589e+06	1.08842e+07	9.98025e+06	1.9701e+07	1.72425e+07	1.76654e+07	2.27291e+07	2.71815e+07	2.71016e+07	1.82168e+07	2.00791e+07	2.34767e+07
