# Supplementary material for: Integrated Analyses of Metabolome and RNA-seq Data Revealing Flower Color Variation in Ornamental Rhododendron simsii Planchon
Source: Genes (Basel). 2024 Aug 7;15(8):1041. doi: 10.3390/genes15081041 (PMC11353987; doi:10.3390/genes15081041)
Supplement: Supplementary file 1 [file genes-15-01041-s001.zip › Table S2 HMDB annotation of metabolites .xlsx]

## Sheet: sheet 1
Table S2 HMDB annotation of metabolites identified in three different R. simsii varieties.
No.	Compound_ID	Name	Formula	HMDB_ID	tax_Kingdom	tax_SuperClass	tax_Class	tax_SubClass	tax_DirectParent	Source
1	Com_585_pos	Pheophorbide A	C35 H36 N4 O5	HMDB0256449	-	-	-	-	-	-
1	Com_2626_pos	Trigonelline	C7 H7 N O2	HMDB0000875	Organic compounds	Alkaloids and derivatives	-	-	Alkaloids and derivatives	Endogenous;Food;Biological;Tissue and substructures;Subcellular;Biofluid and excreta
2	Com_7478_pos	Vindoline	C25 H32 N2 O6	HMDB0259814	Organic compounds	Alkaloids and derivatives	Plumeran-type alkaloids	-	Plumeran-type alkaloids	-
3	Com_8766_pos	Dextromethorphan hydrobromide	C18 H25 N O	HMDB0242610	Organic compounds	Alkaloids and derivatives	Morphinans	-	Morphinans	-
4	Com_13709_pos	Vincamine	C21 H26 N2 O3	HMDB0253707	Organic compounds	Alkaloids and derivatives	Eburnan-type alkaloids	-	Eburnan-type alkaloids	-
5	Com_16804_pos	lupinine	C10 H19 N O	HMDB0304704	Organic compounds	Alkaloids and derivatives	Lupin alkaloids	Sparteine, lupanine, and related alkaloids	Sparteine, lupanine, and related alkaloids	-
6	Com_17969_pos	Homoharringtonine	C29 H39 N O9	HMDB0253207	Organic compounds	Alkaloids and derivatives	Cephalotaxus alkaloids	-	Cephalotaxus alkaloids	-
1	Com_70_pos	Norverapamil	C26 H36 N2 O4	HMDB0060540	Organic compounds	Benzenoids	Benzene and substituted derivatives	Phenylbutylamines	Phenylbutylamines	Endogenous;Organ and components;Subcellular;Biofluid and excreta;Drug metabolite;Waste product
2	Com_144_pos	Phenylglyoxylic acid	C8 H6 O3	HMDB0001587	Organic compounds	Benzenoids	Benzene and substituted derivatives	Benzoyl derivatives	Benzoyl derivatives	Endogenous;Pharmaceutical industry
3	Com_256_pos	Lawsone	C10 H6 O3	HMDB0253997	Organic compounds	Benzenoids	Naphthalenes	Naphthoquinones	Naphthoquinones	-
4	Com_463_pos	4-Hydroxybenzoic acid	C7 H6 O3	HMDB0000500	Organic compounds	Benzenoids	Benzene and substituted derivatives	Benzoic acids and derivatives	Hydroxybenzoic acid derivatives	Endogenous;Food;Biological;Biofluid and excreta;Subcellular;Biological process;Cosmetic;Drug;Pharmaceutical industry
5	Com_475_pos	2-Methoxybenzaldehyde	C8 H8 O2	HMDB0033766	Organic compounds	Benzenoids	Benzene and substituted derivatives	Benzoyl derivatives	Benzoyl derivatives	Food;Biological;Subcellular;Cell and elements;Food and nutrition;Nutrient
6	Com_608_pos	2-Phenylacetamide	C8 H9 N O	HMDB0010715	Organic compounds	Benzenoids	Benzene and substituted derivatives	Phenylacetamides	Phenylacetamides	Endogenous
7	Com_1140_pos	Dihydrocapsaicin	C18 H29 N O3	HMDB0038457	Organic compounds	Benzenoids	Phenols	Methoxyphenols	Methoxyphenols	Endogenous;Food;Biological;Cell and elements;Subcellular;Biological process;Surfactant;Emulsifier;Nutrient;Membrane stabilizer;Energy source;Energy storage
8	Com_1352_pos	Isoeugenyl acetate	C12 H14 O3	HMDB0032348	Organic compounds	Benzenoids	Phenol esters	-	Phenol esters	Endogenous;Food
9	Com_1401_pos	2,4-Dimethylbenzaldehyde	C9 H10 O	HMDB0032142	Organic compounds	Benzenoids	Benzene and substituted derivatives	Benzoyl derivatives	Benzoyl derivatives	Endogenous;Food;Subcellular;Cell and elements;Food and nutrition
10	Com_1675_pos	Methyl vanillate	C9 H10 O4	HMDB0240266	Organic compounds	Benzenoids	Benzene and substituted derivatives	Benzoic acids and derivatives	M-methoxybenzoic acids and derivatives	-
11	Com_1726_pos	Benzoic acid	C7 H6 O2	HMDB0001870	Organic compounds	Benzenoids	Benzene and substituted derivatives	Benzoic acids and derivatives	Benzoic acids	Food;Synthetic;Biological;Tissue and substructures;Organ and components;Biofluid and excreta;Subcellular;Cell and elements;Biological process;Air pollutant;Food and nutrition;Personal care products;Pharmaceutical industry
12	Com_1777_pos	Ouabain	C29 H44 O12	HMDB0015224	Organic compounds	Benzenoids	Naphthalenes	-	Naphthalenes	Food;Cell and elements;Tissue and substructures;Subcellular;Biofluid and excreta;Biological process;Membrane stabilizer;Energy source;Energy storage;Molecular messenger;Air pollutant;Drug;Enzyme inhibitor;Surfactant;Emulsifier;Pharmaceutical industry
13	Com_1981_pos	Anacardic Acid	C22 H36 O3	HMDB0033896	Organic compounds	Benzenoids	Benzene and substituted derivatives	Benzoic acids and derivatives	Salicylic acids	Food;Biological;Nutrient
14	Com_2080_pos	Ferulaldehyde	C10 H10 O3	HMDB0141782	Organic compounds	Benzenoids	Phenols	Methoxyphenols	Methoxyphenols	Endogenous
15	Com_2358_pos	Norbutorphanol	C16 H21 N O2	HMDB0041954	Organic compounds	Benzenoids	Phenol esters	-	Phenol esters	Endogenous;Nutrient
16	Com_2510_pos	Isoeugenol	C10 H12 O2	HMDB0005802	Organic compounds	Benzenoids	Phenols	Methoxyphenols	Methoxyphenols	Food;Environmental;Biological;Subcellular;Biofluid and excreta;Cosmetic;Drug;Food and nutrition
17	Com_2932_pos	trans-Anethole	C10 H12 O	HMDB0248443	Organic compounds	Benzenoids	Phenol ethers	Anisoles	Anisoles	-
18	Com_3065_pos	2-Anisic acid	C8 H8 O3	HMDB0032604	Organic compounds	Benzenoids	Benzene and substituted derivatives	Benzoic acids and derivatives	O-methoxybenzoic acids and derivatives	Endogenous;Food;Biological;Biofluid and excreta;Subcellular;Cell and elements;Food and nutrition
19	Com_3256_pos	4-Methylcatechol	C7 H8 O2	HMDB0000873	Organic compounds	Benzenoids	Phenols	Benzenediols	Catechols	Endogenous;Food;Biological;Pharmaceutical industry
20	Com_3270_pos	Cannabidiolic acid	C22 H30 O4	HMDB0249587	Organic compounds	Benzenoids	Benzene and substituted derivatives	Benzoic acids and derivatives	Hydroxybenzoic acid derivatives	-
21	Com_3358_pos	TBHQ	C10 H14 O2	HMDB0032062	Organic compounds	Benzenoids	Benzene and substituted derivatives	Phenylpropanes	Phenylpropanes	Endogenous;Food;Food and nutrition;Pharmaceutical industry
22	Com_3736_pos	Ethyl paraben	C9 H10 O3	HMDB0032573	Organic compounds	Benzenoids	Benzene and substituted derivatives	Benzoic acids and derivatives	p-Hydroxybenzoic acid alkyl esters	Endogenous;Food;Subcellular;Cell and elements;Pharmaceutical industry
23	Com_3971_pos	Epinephrine	C9 H13 N O3	HMDB0000068	Organic compounds	Benzenoids	Phenols	Benzenediols	Catechols	Endogenous;Biological;Tissue and substructures;Organ and components;Biofluid and excreta;Subcellular;Cell and elements;Biological process;Pharmaceutical industry
24	Com_3985_pos	Methyl Eugenol	C11 H14 O2	HMDB0031864	Organic compounds	Benzenoids	Benzene and substituted derivatives	Methoxybenzenes	Dimethoxybenzenes	Endogenous;Food;Synthetic;Environmental;Biological;Food and nutrition;Personal care products
25	Com_4221_pos	4-Ethylphenol	C8 H10 O	HMDB0029306	Organic compounds	Benzenoids	Phenols	1-hydroxy-2-unsubstituted benzenoids	1-hydroxy-2-unsubstituted benzenoids	Endogenous;Food;Biological;Subcellular;Biofluid and excreta;Food and nutrition
26	Com_4547_pos	Plumbagin	C11 H8 O3	HMDB0256646	Organic compounds	Benzenoids	Naphthalenes	Naphthoquinones	Naphthoquinones	-
27	Com_4622_pos	Lapachol	C15 H14 O3	HMDB0253978	Organic compounds	Benzenoids	Naphthalenes	Naphthoquinones	Naphthoquinones	-
28	Com_5082_pos	4-Ethylbenzaldehyde	C9 H10 O	HMDB0032024	Organic compounds	Benzenoids	Benzene and substituted derivatives	Benzoyl derivatives	Benzoyl derivatives	Endogenous;Food;Biological;Food and nutrition
29	Com_5223_pos	Ethyl gallate	C9 H10 O5	HMDB0033836	Organic compounds	Benzenoids	Benzene and substituted derivatives	Benzoic acids and derivatives	Galloyl esters	Food;Biological;Biofluid and excreta;Subcellular;Cell and elements;Nutrient
30	Com_6062_pos	Pterosin B	C14 H18 O2	HMDB0030759	Organic compounds	Benzenoids	Indanes	Indanones	Indanones	Endogenous;Food;Biological;Subcellular;Cell and elements
31	Com_6386_pos	Emodin	C15 H10 O5	HMDB0035214	Organic compounds	Benzenoids	Anthracenes	Anthraquinones	Hydroxyanthraquinones	Food;Biological;Pharmaceutical industry;Nutrient
32	Com_8396_pos	Isobutyl 4-hydroxybenzoate	C11 H14 O3	HMDB0253608	Organic compounds	Benzenoids	Benzene and substituted derivatives	Benzoic acids and derivatives	p-Hydroxybenzoic acid alkyl esters	-
33	Com_9062_pos	4-(Diethylamino)benzaldehyde	C11 H15 N O	HMDB0246302	Organic compounds	Benzenoids	Benzene and substituted derivatives	Benzoyl derivatives	Benzoyl derivatives	-
34	Com_14675_pos	3-Hydroxyhippuric Acid	C9 H9 N O4	HMDB0006116	Organic compounds	Benzenoids	Benzene and substituted derivatives	Benzoic acids and derivatives	Hippuric acids	Endogenous;Biological;Subcellular;Biofluid and excreta;Drug;Pharmaceutical industry
35	Com_14975_pos	Demethylzeylasteral	C29 H36 O6	HMDB0250994	Organic compounds	Benzenoids	Phenanthrenes and derivatives	-	Phenanthrenes and derivatives	-
36	Com_16618_pos	1-Naphthyl acetate	C12 H10 O2	HMDB0243958	Organic compounds	Benzenoids	Naphthalenes	-	Naphthalenes	-
37	Com_17926_pos	Isohomovanillic acid	C9 H10 O4	HMDB0000333	Organic compounds	Benzenoids	Phenols	Methoxyphenols	Methoxyphenols	Endogenous;Subcellular;Biofluid and excreta
38	Com_21585_pos	6-Paradol	C17 H26 O3	HMDB0030801	Organic compounds	Benzenoids	Phenols	Methoxyphenols	Paradols	Endogenous;Food;Biological
39	Com_1630_pos	alpha-Asarone	C12 H16 O3	HMDB0246912	Organic compounds	Benzenoids	Phenol ethers	Anisoles	Anisoles	-
40	Com_2301_pos	Methyl syringate	C10 H12 O5	HMDB0254615	Organic compounds	Benzenoids	Benzene and substituted derivatives	Benzoic acids and derivatives	Gallic acid and derivatives	-
41	Com_2399_pos	10-Gingerol	C21 H34 O4	HMDB0005783	Organic compounds	Benzenoids	Phenols	Methoxyphenols	Gingerols	Food;Biological;Subcellular;Food and nutrition
42	Com_2538_pos	Homovanillic acid	C9 H10 O4	HMDB0000118	Organic compounds	Benzenoids	Phenols	Methoxyphenols	Methoxyphenols	Endogenous;Food;Biological;Organ and components;Cell and elements;Biofluid and excreta;Subcellular;Biological process
43	Com_6712_pos	Eugenyl acetate	C12 H14 O3	HMDB0034122	Organic compounds	Benzenoids	Phenol esters	-	Phenol esters	Food;Biological;Food and nutrition;Nutrient
44	Com_7204_pos	Methyl gallate	C8 H8 O5	HMDB0254590	Organic compounds	Benzenoids	Benzene and substituted derivatives	Benzoic acids and derivatives	Galloyl esters	-
45	Com_7319_pos	m-Cresol	C7 H8 O	HMDB0002048	Organic compounds	Benzenoids	Phenols	Cresols	Meta cresols	Endogenous;Food;Synthetic;Environmental;Biological;Subcellular;Biofluid and excreta;Air pollutant;Environmental contaminant;Hazardous air pollutant;Food and nutrition;Pharmaceutical industry
1	Com_3329_pos	Trachelogenin	C21 H24 O7	HMDB0303743	Organic compounds	Lignans, neolignans and related compounds	Furanoid lignans	Tetrahydrofuran lignans	Dibenzylbutyrolactone lignans	-
2	Com_19885_pos	Cepharanthine	C37 H38 N2 O6	HMDB0249813	Organic compounds	Lignans, neolignans and related compounds	-	-	Lignans, neolignans and related compounds	-
3	Com_1411_pos	(+)-Isolariciresinol	C20 H24 O6	HMDB0301739	Organic compounds	Lignans, neolignans and related compounds	Aryltetralin lignans	9,9p-dihydroxyaryltetralin lignans	9,9p-dihydroxyaryltetralin lignans	-
4	Com_1834_pos	(-)-Arctigenin	C21 H24 O6	HMDB0030087	Organic compounds	Lignans, neolignans and related compounds	Furanoid lignans	Tetrahydrofuran lignans	Dibenzylbutyrolactone lignans	Endogenous;Food;Biological
5	Com_2423_pos	Arctiin	C27 H34 O11	HMDB0248568	Organic compounds	Lignans, neolignans and related compounds	Lignan glycosides	-	Lignan glycosides	-
6	Com_5003_pos	Wikstromol	C20 H22 O7	HMDB0030598	Organic compounds	Lignans, neolignans and related compounds	Furanoid lignans	Tetrahydrofuran lignans	Dibenzylbutyrolactone lignans	Endogenous;Food;Biological;Subcellular;Cell and elements
7	Com_6891_pos	Isosilybin	C25 H22 O10	HMDB0033322	Organic compounds	Lignans, neolignans and related compounds	Flavonolignans	-	Flavonolignans	Food;Biological;Subcellular;Cell and elements;Pharmaceutical industry;Nutrient
1	Com_6_pos	9-Oxo-ODE	C18 H30 O3	HMDB0004669	Organic compounds	Lipids and lipid-like molecules	Fatty Acyls	Lineolic acids and derivatives	Lineolic acids and derivatives	Endogenous;Food;Biological;Biofluid and excreta;Cell and elements;Subcellular;Biological process;Surfactant;Emulsifier;Membrane stabilizer;Energy source;Energy storage;Nutrient
2	Com_16_pos	5-OxoETE	C20 H30 O3	HMDB0010217	Organic compounds	Lipids and lipid-like molecules	Fatty Acyls	Fatty acids and conjugates	Long-chain fatty acids	Endogenous;Food;Biological;Biofluid and excreta;Subcellular;Biological process;Nutrient;Energy storage;Energy source;Membrane stabilizer;Molecular messenger
3	Com_49_pos	Maslinic acid	C30 H48 O4	HMDB0002392	Organic compounds	Lipids and lipid-like molecules	Prenol lipids	Triterpenoids	Triterpenoids	Endogenous;Food;Biological;Biological process;Surfactant;Emulsifier;Membrane stabilizer;Energy source;Energy storage;Nutrient
4	Com_110_pos	1-Palmitoylglycerol	C19 H38 O4	HMDB0245964	Organic compounds	Lipids and lipid-like molecules	Glycerolipids	Monoradylglycerols	1-monoacylglycerols	-
5	Com_588_pos	Pulegone	C10 H16 O	HMDB0035604	Organic compounds	Lipids and lipid-like molecules	Prenol lipids	Monoterpenoids	Menthane monoterpenoids	Endogenous;Food;Biological;Biological process;Surfactant;Emulsifier;Nutrient;Membrane stabilizer;Energy source;Energy storage
6	Com_614_pos	Monolaurin	C15 H30 O4	HMDB0245396	Organic compounds	Lipids and lipid-like molecules	Glycerolipids	Monoradylglycerols	1-monoacylglycerols	-
7	Com_744_pos	Alisol B 23-acetate	C32 H50 O5	HMDB0248142	Organic compounds	Lipids and lipid-like molecules	Prenol lipids	Triterpenoids	Triterpenoids	-
8	Com_818_pos	Glabrolide	C30 H44 O4	HMDB0034515	Organic compounds	Lipids and lipid-like molecules	Prenol lipids	Triterpenoids	Triterpenoids	Endogenous;Food;Biological;Biological process;Surfactant;Emulsifier;Nutrient;Membrane stabilizer;Energy source;Energy storage
9	Com_1052_pos	Methyl Dihydrojasmonate	C13 H22 O3	HMDB0031740	Organic compounds	Lipids and lipid-like molecules	Fatty Acyls	Lineolic acids and derivatives	Jasmonic acids	Endogenous;Food;Biological;Biofluid and excreta;Cell and elements;Subcellular;Biological process;Membrane stabilizer;Energy source;Energy storage;Nutrient;Surfactant;Emulsifier;Food and nutrition
10	Com_1551_pos	Deacetylasperulosidic acid	C16 H22 O11	HMDB0250901	Organic compounds	Lipids and lipid-like molecules	Prenol lipids	Terpene glycosides	Iridoid O-glycosides	-
11	Com_1799_pos	Cuminaldehyde	C10 H12 O	HMDB0002214	Organic compounds	Lipids and lipid-like molecules	Prenol lipids	Monoterpenoids	Aromatic monoterpenoids	Food;Endogenous;Biological;Cell and elements;Subcellular;Biofluid and excreta;Biological process;Membrane stabilizer;Energy source;Energy storage;Nutrient;Cosmetic;Surfactant;Emulsifier
12	Com_1931_pos	Bakuchiol	C18 H24 O	HMDB0248849	Organic compounds	Lipids and lipid-like molecules	Prenol lipids	Monoterpenoids	Aromatic monoterpenoids	-
13	Com_2120_pos	Oleuropein	C25 H32 O13	HMDB0035872	Organic compounds	Lipids and lipid-like molecules	Prenol lipids	Sesquiterpenoids	Melleolides and analogues	Food;Endogenous;Biological;Biological process;Pharmaceutical industry;Nutrient;Energy storage;Energy source;Membrane stabilizer
14	Com_2148_pos	gamma,gamma-Dimethylallyl pyrophosphate	C5 H12 O7 P2	HMDB0001120	Organic compounds	Lipids and lipid-like molecules	Prenol lipids	Isoprenoid phosphates	Isoprenoid phosphates	Endogenous;Food;Biological;Cell and elements;Tissue and substructures;Subcellular;Biological process;Nutrient;Energy storage;Energy source;Membrane stabilizer;Pharmaceutical industry
15	Com_2713_pos	3-Methyl-2-Oxobutanoic Acid	C5 H8 O3	HMDB0030027	Organic compounds	Lipids and lipid-like molecules	Fatty Acyls	Fatty acid esters	Fatty acid methyl esters	Endogenous;Food;Biological;Biofluid and excreta;Subcellular;Cell and elements;Biological process;Membrane stabilizer;Energy source;Energy storage;Nutrient;Surfactant;Emulsifier;Food and nutrition
16	Com_2786_pos	Ganoderiol A	C30 H46 O2	HMDB0035326	Organic compounds	Lipids and lipid-like molecules	Prenol lipids	Triterpenoids	Triterpenoids	Food;Endogenous;Biological;Biological process;Surfactant;Emulsifier;Nutrient;Energy storage;Energy source;Membrane stabilizer
17	Com_2976_pos	Vitamin A	C20 H30 O	HMDB0000305	Organic compounds	Lipids and lipid-like molecules	Prenol lipids	Retinoids	Retinoids	Endogenous;Food;Synthetic;Biological;Cell and elements;Organ and components;Tissue and substructures;Biofluid and excreta;Subcellular;Biological process;Essential vitamin;Membrane stabilizer;Energy source;Energy storage;Nutrient;Drug;Food and nutrition;Personal care products;Surfactant;Emulsifier;Pharmaceutical industry
18	Com_3106_pos	Arteannuin	C15 H20 O3	HMDB0242246	Organic compounds	Lipids and lipid-like molecules	Prenol lipids	Terpene lactones	Terpene lactones	-
19	Com_3160_pos	Obacunone	C26 H30 O7	HMDB0035858	Organic compounds	Lipids and lipid-like molecules	Prenol lipids	Triterpenoids	Limonoids	Endogenous;Food;Biological;Biological process;Surfactant;Emulsifier;Nutrient;Membrane stabilizer;Energy source;Energy storage
20	Com_3217_pos	Carnosic acid	C20 H28 O4	HMDB0002358	Organic compounds	Lipids and lipid-like molecules	Prenol lipids	Diterpenoids	Diterpenoids	Food;Biological;Biological process;Membrane stabilizer;Energy source;Energy storage;Nutrient;Drug;Surfactant;Emulsifier
21	Com_3271_pos	Heptadecanoic Acid	C17 H34 O2	HMDB0002259	Organic compounds	Lipids and lipid-like molecules	Fatty Acyls	Fatty acids and conjugates	Long-chain fatty acids	Food;Endogenous;Biological;Tissue and substructures;Organ and components;Biofluid and excreta;Subcellular;Cell and elements;Biological process;Metabolite;Membrane stabilizer;Energy source;Energy storage;Nutrient;Surfactant;Emulsifier
22	Com_3377_pos	D-(+)-Camphor	C10 H16 O	HMDB0059838	Organic compounds	Lipids and lipid-like molecules	Prenol lipids	Monoterpenoids	Bicyclic monoterpenoids	Food;Cell and elements;Subcellular;Biological process;Nutrient;Energy storage;Energy source;Membrane stabilizer;Pharmaceutical industry
23	Com_3579_pos	Furanodiene	C15 H20 O	HMDB0036769	Organic compounds	Lipids and lipid-like molecules	Prenol lipids	Sesquiterpenoids	Germacrane sesquiterpenoids	Endogenous;Food;Biological;Biological process;Nutrient;Energy storage;Energy source;Membrane stabilizer;Surfactant;Emulsifier
24	Com_3779_pos	Methyl Palmitate	C17 H34 O2	HMDB0061859	Organic compounds	Lipids and lipid-like molecules	Fatty Acyls	Fatty acid esters	Fatty acid methyl esters	Food;Endogenous;Biological;Biofluid and excreta;Subcellular;Biological process;Nutrient;Energy storage;Energy source;Membrane stabilizer
25	Com_4135_pos	3-hydroxy-3-methylpentanedioic acid	C6 H10 O5	HMDB0000355	Organic compounds	Lipids and lipid-like molecules	Fatty Acyls	Fatty acids and conjugates	Hydroxy fatty acids	Endogenous;Food;Biological;Tissue and substructures;Subcellular;Biofluid and excreta;Biological process;Acidogen;Metabotoxin;Nutrient;Energy storage;Energy source;Membrane stabilizer;Pharmaceutical industry
26	Com_4456_pos	Thymol	C10 H14 O	HMDB0001878	Organic compounds	Lipids and lipid-like molecules	Prenol lipids	Monoterpenoids	Aromatic monoterpenoids	Food;Biological;Cell and elements;Tissue and substructures;Organ and components;Subcellular;Biofluid and excreta;Biological process;Membrane stabilizer;Energy source;Energy storage;Nutrient;Drug;Surfactant;Emulsifier;Pharmaceutical industry
27	Com_4591_pos	Limonin	C26 H30 O8	HMDB0035921	Organic compounds	Lipids and lipid-like molecules	Prenol lipids	Triterpenoids	Limonoids	Endogenous;Food;Biological;Biological process;Surfactant;Emulsifier;Pharmaceutical industry;Nutrient;Energy storage;Energy source;Membrane stabilizer
28	Com_4610_pos	Auraptene	C19 H22 O3	HMDB0034054	Organic compounds	Lipids and lipid-like molecules	Prenol lipids	Terpene lactones	Terpene lactones	Food;Endogenous;Biological;Biological process;Pharmaceutical industry;Nutrient;Energy storage;Energy source;Membrane stabilizer
29	Com_4636_pos	Diosgenin	C27 H42 O3	HMDB0242671	Organic compounds	Lipids and lipid-like molecules	Prenol lipids	Triterpenoids	Triterpenoids	-
30	Com_4657_pos	2,6-Di-tert-butyl-1,4-benzoquinone	C14 H20 O2	HMDB0013817	Organic compounds	Lipids and lipid-like molecules	Prenol lipids	Monoterpenoids	Monocyclic monoterpenoids	Endogenous;Food;Biological;Cell and elements;Subcellular;Biofluid and excreta;Biological process;Nutrient;Energy storage;Energy source;Membrane stabilizer
31	Com_4862_pos	Cucurbitacin B	C32 H46 O8	HMDB0034927	Organic compounds	Lipids and lipid-like molecules	Steroids and steroid derivatives	Cucurbitacins	Cucurbitacins	Endogenous;Food;Biological;Biological process;Surfactant;Emulsifier;Nutrient;Membrane stabilizer;Energy source;Energy storage;Molecular messenger
32	Com_4865_pos	trans-beta-Ionone	C13 H20 O	HMDB0036565	Organic compounds	Lipids and lipid-like molecules	Prenol lipids	Sesquiterpenoids	Sesquiterpenoids	Endogenous;Food;Biological;Cell and elements;Subcellular;Biofluid and excreta;Biological process;Surfactant;Emulsifier;Food and nutrition;Nutrient;Energy storage;Energy source;Membrane stabilizer
33	Com_5022_pos	Geranylacetone	C13 H22 O	HMDB0031846	Organic compounds	Lipids and lipid-like molecules	Prenol lipids	Monoterpenoids	Acyclic monoterpenoids	Endogenous;Food;Biological;Biological process;Surfactant;Emulsifier;Membrane stabilizer;Energy source;Energy storage;Nutrient
34	Com_5146_pos	Phytocassane E	C20 H28 O3	HMDB0031773	Organic compounds	Lipids and lipid-like molecules	Prenol lipids	Diterpenoids	Isocopalane and spongiane diterpenoids	Endogenous;Food;Biological;Biological process;Surfactant;Emulsifier;Membrane stabilizer;Energy source;Energy storage;Nutrient
35	Com_5969_pos	T-2 Triol	C20 H30 O7	HMDB0035846	Organic compounds	Lipids and lipid-like molecules	Prenol lipids	Sesquiterpenoids	Trichothecenes	Food;Endogenous;Biological;Biological process;Nutrient;Energy storage;Energy source;Membrane stabilizer
36	Com_6103_pos	Gossypol	C30 H30 O8	HMDB0040723	Organic compounds	Lipids and lipid-like molecules	Prenol lipids	Sesquiterpenoids	Sesquiterpenoids	Food;Biological process;Pharmaceutical industry;Nutrient;Energy storage;Energy source;Membrane stabilizer
37	Com_6585_pos	Cucurbitacin E	C32 H44 O8	HMDB0250581	Organic compounds	Lipids and lipid-like molecules	Steroids and steroid derivatives	Cucurbitacins	Cucurbitacins	-
38	Com_6649_pos	Echinocystic acid	C30 H48 O4	HMDB0251690	Organic compounds	Lipids and lipid-like molecules	Prenol lipids	Triterpenoids	Triterpenoids	-
39	Com_6745_pos	Steviolbioside	C32 H50 O13	HMDB0036707	Organic compounds	Lipids and lipid-like molecules	Prenol lipids	Terpene glycosides	Steviol glycosides	Endogenous;Food;Biological;Biological process;Surfactant;Emulsifier;Nutrient;Membrane stabilizer;Energy source;Energy storage
40	Com_6933_pos	Pristimerin	C30 H40 O4	HMDB0256776	Organic compounds	Lipids and lipid-like molecules	Prenol lipids	Triterpenoids	Triterpenoids	-
41	Com_7341_pos	Benzoylpaeoniflorin	C30 H32 O12	HMDB0249055	Organic compounds	Lipids and lipid-like molecules	Prenol lipids	Terpene glycosides	Terpene glycosides	-
42	Com_7594_pos	Polypodine B	C27 H44 O8	HMDB0302993	Organic compounds	Lipids and lipid-like molecules	Steroids and steroid derivatives	Bile acids, alcohols and derivatives	Hydroxy bile acids, alcohols and derivatives	-
43	Com_7976_pos	Strophanthidin	C23 H32 O6	HMDB0258516	Organic compounds	Lipids and lipid-like molecules	Steroids and steroid derivatives	Steroid lactones	Cardenolides and derivatives	-
44	Com_8541_pos	Prostaglandin H1	C20 H34 O5	HMDB0013041	Organic compounds	Lipids and lipid-like molecules	Fatty Acyls	Eicosanoids	Prostaglandins and related compounds	Endogenous;Food;Biological;Biofluid and excreta;Cell and elements;Subcellular;Biological process;Surfactant;Emulsifier;Membrane stabilizer;Energy source;Energy storage;Nutrient;Inflammatory;Modulator
45	Com_9121_pos	Lithocholic Acid	C24 H40 O3	HMDB0000761	Organic compounds	Lipids and lipid-like molecules	Steroids and steroid derivatives	Bile acids, alcohols and derivatives	Monohydroxy bile acids, alcohols and derivatives	Endogenous;Food;Biological;Cell and elements;Tissue and substructures;Subcellular;Biofluid and excreta;Organ and components;Biological process;Surfactant;Emulsifier;Membrane stabilizer;Energy source;Energy storage;Oncometabolite;Molecular messenger
46	Com_10908_pos	Albiflorin	C23 H28 O11	HMDB0248116	Organic compounds	Lipids and lipid-like molecules	Prenol lipids	Terpene glycosides	Terpene glycosides	-
47	Com_11043_pos	Ligustroflavone	C33 H40 O18	HMDB0254089	Organic compounds	Lipids and lipid-like molecules	Sphingolipids	Glycosphingolipids	Glycosphingolipids	-
48	Com_11924_pos	Madecassoside	C48 H78 O20	HMDB0040122	Organic compounds	Lipids and lipid-like molecules	Prenol lipids	Terpene glycosides	Triterpene saponins	Endogenous;Food;Biological;Biological process;Surfactant;Emulsifier;Nutrient;Membrane stabilizer;Energy source;Energy storage
49	Com_12274_pos	beta-Caryophyllene	C15 H24	HMDB0036792	Organic compounds	Lipids and lipid-like molecules	Prenol lipids	Sesquiterpenoids	Sesquiterpenoids	Endogenous;Food;Biological;Cell and elements;Subcellular;Biofluid and excreta;Biological process;Surfactant;Emulsifier;Nutrient;Membrane stabilizer;Energy source;Energy storage
50	Com_12821_pos	Desthiobiotin	C10 H18 N2 O3	HMDB0003581	Organic compounds	Lipids and lipid-like molecules	Fatty Acyls	Fatty acids and conjugates	Medium-chain fatty acids	Endogenous;Food;Biological;Biofluid and excreta;Cell and elements;Subcellular;Biological process;Membrane stabilizer;Energy source;Energy storage;Nutrient;Surfactant;Emulsifier;Pharmaceutical industry
51	Com_13156_pos	Maltitol	C12 H24 O11	HMDB0002928	Organic compounds	Lipids and lipid-like molecules	Fatty Acyls	Fatty acyl glycosides	Fatty acyl glycosides of mono- and disaccharides	Food;Endogenous;Biological;Subcellular;Biofluid and excreta;Biological process;Nutrient;Energy storage;Energy source;Membrane stabilizer
52	Com_13794_pos	Carbaprostacyclin	C21 H34 O4	HMDB0247207	Organic compounds	Lipids and lipid-like molecules	Fatty Acyls	Eicosanoids	Prostaglandins and related compounds	-
53	Com_14274_pos	Stevioside	C38 H60 O18	HMDB0034945	Organic compounds	Lipids and lipid-like molecules	Prenol lipids	Terpene glycosides	Steviol glycosides	Endogenous;Food;Biological;Biological process;Surfactant;Emulsifier;Nutrient;Membrane stabilizer;Energy source;Energy storage
54	Com_14986_pos	8-Aminooctanoic acid	C8 H17 N O2	HMDB0247418	Organic compounds	Lipids and lipid-like molecules	Fatty Acyls	Fatty acids and conjugates	Medium-chain fatty acids	-
55	Com_15094_pos	Artemether	C16 H26 O5	HMDB0015643	Organic compounds	Lipids and lipid-like molecules	Prenol lipids	Sesquiterpenoids	Artemisinins	Food;Cell and elements;Biofluid and excreta;Subcellular;Biological process;Nutrient;Energy storage;Energy source;Membrane stabilizer;Drug;Pharmaceutical industry;Household products
56	Com_15538_pos	Lupenone	C30 H48 O	HMDB0254213	Organic compounds	Lipids and lipid-like molecules	Prenol lipids	Triterpenoids	Triterpenoids	-
57	Com_15978_pos	Betulin	C30 H50 O2	HMDB0036838	Organic compounds	Lipids and lipid-like molecules	Prenol lipids	Triterpenoids	Triterpenoids	Endogenous;Food;Biological;Biological process;Surfactant;Emulsifier;Pharmaceutical industry;Nutrient;Energy storage;Energy source;Membrane stabilizer
58	Com_16281_pos	Thromboxane B2	C20 H34 O6	HMDB0003252	Organic compounds	Lipids and lipid-like molecules	Fatty Acyls	Eicosanoids	Thromboxanes	Endogenous;Food;Biological;Organ and components;Tissue and substructures;Biofluid and excreta;Cell and elements;Subcellular;Biological process;Surfactant;Emulsifier;Membrane stabilizer;Energy source;Energy storage;Nutrient
59	Com_17022_pos	Forskolin	C22 H34 O7	HMDB0252457	Organic compounds	Lipids and lipid-like molecules	Prenol lipids	Triterpenoids	Triterpenoids	-
60	Com_17151_pos	Raddeanin A	C47 H76 O16	HMDB0257094	Organic compounds	Lipids and lipid-like molecules	Prenol lipids	Triterpenoids	Triterpenoids	-
61	Com_17358_pos	Carnosol	C20 H26 O4	HMDB0002121	Organic compounds	Lipids and lipid-like molecules	Prenol lipids	Terpene lactones	Diterpene lactones	Food;Biological;Biological process;Membrane stabilizer;Energy source;Energy storage;Nutrient;Drug;Surfactant;Emulsifier
62	Com_17641_pos	Panaxydol	C17 H24 O2	HMDB0034000	Organic compounds	Lipids and lipid-like molecules	Fatty Acyls	Fatty alcohols	Fatty alcohols	Endogenous;Food;Biological;Biofluid and excreta;Cell and elements;Subcellular;Biological process;Surfactant;Emulsifier;Nutrient;Membrane stabilizer;Energy source;Energy storage
63	Com_18087_pos	Palmitic acid	C16 H32 O2	HMDB0000220	Organic compounds	Lipids and lipid-like molecules	Fatty Acyls	Fatty acids and conjugates	Long-chain fatty acids	Endogenous;Food;Synthetic;Biological;Organ and components;Tissue and substructures;Biofluid and excreta;Subcellular;Cell and elements;Biological process;Food and nutrition;Personal care products;Surfactant;Emulsifier;Membrane stabilizer;Energy source;Energy storage;Nutrient
64	Com_18458_pos	Glycyrrhizin	C42 H62 O16	HMDB0029843	Organic compounds	Lipids and lipid-like molecules	Prenol lipids	Terpene glycosides	Triterpene saponins	Endogenous;Food;Biological;Biological process;Surfactant;Emulsifier;Nutrient;Membrane stabilizer;Energy source;Energy storage
65	Com_19216_pos	Cannabidivarin	C19 H26 O2	HMDB0249588	Organic compounds	Lipids and lipid-like molecules	Prenol lipids	Monoterpenoids	Aromatic monoterpenoids	-
66	Com_19310_pos	Cinobufagin	C26 H34 O6	HMDB0250266	Organic compounds	Lipids and lipid-like molecules	Steroids and steroid derivatives	Steroid lactones	Bufanolides and derivatives	-
67	Com_19321_pos	Solanidine	C27 H43 N O	HMDB0003236	Organic compounds	Lipids and lipid-like molecules	Steroids and steroid derivatives	Steroidal alkaloids	Solanidines and derivatives	Food;Endogenous;Biological;Cell and elements;Tissue and substructures;Subcellular;Biofluid and excreta;Biological process;Surfactant;Emulsifier;Membrane stabilizer;Energy source;Energy storage;Molecular messenger
68	Com_20556_pos	2-Arachidonyl Glycerol ether	C23 H40 O3	HMDB0013657	Organic compounds	Lipids and lipid-like molecules	Endocannabinoids	-	Endocannabinoids	Endogenous;Food;Biological;Cell and elements;Subcellular;Biological process;Surfactant;Emulsifier;Membrane stabilizer;Energy source;Energy storage
69	Com_106_pos	Hederagenin	C30 H48 O4	HMDB0253065	Organic compounds	Lipids and lipid-like molecules	Prenol lipids	Triterpenoids	Triterpenoids	-
70	Com_137_pos	13-HPODE	C18 H32 O4	HMDB0003871	Organic compounds	Lipids and lipid-like molecules	Fatty Acyls	Lineolic acids and derivatives	Lineolic acids and derivatives	Endogenous;Food;Biological;Biofluid and excreta;Cell and elements;Subcellular;Biological process;Surfactant;Emulsifier;Membrane stabilizer;Energy source;Energy storage;Nutrient
71	Com_304_pos	Nardosinone	C15 H22 O3	HMDB0255460	Organic compounds	Lipids and lipid-like molecules	Prenol lipids	Sesquiterpenoids	Sesquiterpenoids	-
72	Com_422_pos	Apo-13-zeaxanthinone	C18 H26 O2	HMDB0302026	Organic compounds	Lipids and lipid-like molecules	Prenol lipids	Sesquiterpenoids	Sesquiterpenoids	-
73	Com_441_pos	Gingerglycolipid B	C33 H58 O14	HMDB0041094	Organic compounds	Lipids and lipid-like molecules	Glycerolipids	Glycosylglycerols	Glycosylmonoacylglycerols	Food;Endogenous;Biological;Subcellular;Cell and elements;Biological process;Nutrient;Energy storage;Energy source;Membrane stabilizer
74	Com_538_pos	Betulonic acid	C30 H46 O3	HMDB0249168	Organic compounds	Lipids and lipid-like molecules	Prenol lipids	Triterpenoids	Triterpenoids	-
75	Com_587_pos	Ganoderic acid C2	C30 H46 O7	HMDB0035304	Organic compounds	Lipids and lipid-like molecules	Prenol lipids	Tetraterpenoids	Xanthophylls	Food;Endogenous;Biological;Biological process;Surfactant;Emulsifier;Nutrient;Energy storage;Energy source;Membrane stabilizer
76	Com_654_pos	Madecassic acid	C30 H48 O6	HMDB0036670	Organic compounds	Lipids and lipid-like molecules	Prenol lipids	Triterpenoids	Triterpenoids	Endogenous;Food;Biological;Biological process;Surfactant;Emulsifier;Nutrient;Membrane stabilizer;Energy source;Energy storage
77	Com_1018_pos	Enoxolone	C30 H46 O4	HMDB0244828	Organic compounds	Lipids and lipid-like molecules	Prenol lipids	Triterpenoids	Triterpenoids	-
78	Com_1306_pos	1,11-Undecanedicarboxylic acid	C13 H24 O4	HMDB0002327	Organic compounds	Lipids and lipid-like molecules	Fatty Acyls	Fatty acids and conjugates	Long-chain fatty acids	Endogenous;Food;Biological;Biological process;Nutrient;Energy storage;Energy source;Membrane stabilizer
79	Com_1860_pos	Isovitexin	C21 H20 O10	HMDB0253708	Organic compounds	Lipids and lipid-like molecules	Fatty Acyls	Fatty amides	N-acyl amines	-
80	Com_2047_pos	Gracillin	C45 H72 O17	HMDB0252931	Organic compounds	Lipids and lipid-like molecules	Steroids and steroid derivatives	Steroidal glycosides	Steroidal saponins	-
81	Com_2274_pos	Bufalin	C24 H34 O4	HMDB0249428	Organic compounds	Lipids and lipid-like molecules	Steroids and steroid derivatives	Steroid lactones	Bufanolides and derivatives	-
82	Com_3283_pos	Cucurbitacin I	C30 H42 O7	HMDB0250582	Organic compounds	Lipids and lipid-like molecules	Steroids and steroid derivatives	Cucurbitacins	Cucurbitacins	-
83	Com_4153_pos	Tigogenin	C27 H44 O3	HMDB0251863	Organic compounds	Lipids and lipid-like molecules	Prenol lipids	Triterpenoids	Triterpenoids	-
84	Com_4207_pos	Ruscogenin	C27 H42 O4	HMDB0257364	Organic compounds	Lipids and lipid-like molecules	Prenol lipids	Triterpenoids	Triterpenoids	-
85	Com_4859_pos	Ganoderic acid A	C30 H44 O7	HMDB0034931	Organic compounds	Lipids and lipid-like molecules	Prenol lipids	Triterpenoids	Triterpenoids	Endogenous;Food;Biological;Biological process;Surfactant;Emulsifier;Nutrient;Membrane stabilizer;Energy source;Energy storage
86	Com_5866_pos	Sorbic acid	C6 H8 O2	HMDB0256823	Organic compounds	Lipids and lipid-like molecules	Fatty Acyls	Fatty acids and conjugates	Methyl-branched fatty acids	-
87	Com_6048_pos	Eicosapentaenoic acid	C20 H30 O2	HMDB0001999	Organic compounds	Lipids and lipid-like molecules	Fatty Acyls	Fatty acids and conjugates	Long-chain fatty acids	Endogenous;Food;Biological;Organ and components;Tissue and substructures;Biofluid and excreta;Cell and elements;Subcellular;Biological process;Surfactant;Emulsifier;Pharmaceutical industry;Drug metabolite;Waste product;Membrane stabilizer;Energy source;Energy storage;Nutrient
88	Com_7361_pos	(-)-alpha-Pinene	C10 H16	HMDB0035658	Organic compounds	Lipids and lipid-like molecules	Prenol lipids	Monoterpenoids	Bicyclic monoterpenoids	Endogenous;Food;Biological;Cell and elements;Subcellular;Biofluid and excreta;Biological process;Surfactant;Emulsifier;Nutrient;Membrane stabilizer;Energy source;Energy storage
89	Com_7992_pos	Akebia saponin D	C47 H76 O18	HMDB0248083	Organic compounds	Lipids and lipid-like molecules	Prenol lipids	Terpene glycosides	Triterpene saponins	-
90	Com_8162_pos	Estrone	C18 H22 O2	HMDB0000145	Organic compounds	Lipids and lipid-like molecules	Steroids and steroid derivatives	Estrane steroids	Estrogens and derivatives	Endogenous;Food;Biological;Cell and elements;Tissue and substructures;Organ and components;Biofluid and excreta;Subcellular;Biological process;Surfactant;Emulsifier;Pharmaceutical industry;Drug metabolite;Waste product;Membrane stabilizer;Energy source;Energy storage;Molecular messenger
91	Com_8814_pos	Oleic Acid	C18 H34 O2	HMDB0000207	Organic compounds	Lipids and lipid-like molecules	Fatty Acyls	Fatty acids and conjugates	Long-chain fatty acids	Endogenous;Food;Synthetic;Biological;Organ and components;Tissue and substructures;Biofluid and excreta;Cell and elements;Subcellular;Biological process;Food and nutrition;Personal care products;Surfactant;Emulsifier;Membrane stabilizer;Energy source;Energy storage;Nutrient
92	Com_9945_pos	Sebacic acid	C10 H18 O4	HMDB0000792	Organic compounds	Lipids and lipid-like molecules	Fatty Acyls	Fatty acids and conjugates	Medium-chain fatty acids	Endogenous;Food;Synthetic;Subcellular;Biofluid and excreta;Biological process;Nutrient;Energy storage;Energy source;Membrane stabilizer;Personal care products;Pharmaceutical industry
93	Com_10219_pos	Trillin	C33 H52 O8	HMDB0029310	Organic compounds	Lipids and lipid-like molecules	Steroids and steroid derivatives	Steroidal glycosides	Steroidal saponins	Food;Endogenous;Biological;Biological process;Nutrient;Energy storage;Energy source;Membrane stabilizer;Molecular messenger
94	Com_12614_pos	Tanshinone IIA	C19 H18 O3	HMDB0258715	Organic compounds	Lipids and lipid-like molecules	Prenol lipids	Diterpenoids	Tanshinones, isotanshinones, and derivatives	-
95	Com_16818_pos	Jervine	C27 H39 N O3	HMDB0253731	Organic compounds	Lipids and lipid-like molecules	Steroids and steroid derivatives	Steroidal alkaloids	Jerveratrum-type alkaloids	-
1	Com_63_pos	Adenosine	C10 H13 N5 O4	HMDB0000050	Organic compounds	Nucleosides, nucleotides, and analogues	Purine nucleosides	-	Purine nucleosides	Endogenous;Food;Synthetic;Biological;Tissue and substructures;Biofluid and excreta;Cell and elements;Subcellular;Biological process;Immunotoxin;Metabotoxin;Metabolite;Personal care products;Pharmaceutical industry
2	Com_4930_pos	UDP	C9 H14 N2 O12 P2	HMDB0000295	Organic compounds	Nucleosides, nucleotides, and analogues	Pyrimidine nucleotides	Pyrimidine ribonucleotides	Pyrimidine ribonucleoside diphosphates	Endogenous;Food;Biological;Organ and components;Tissue and substructures;Biofluid and excreta;Subcellular;Cell and elements;Biological process;Pharmaceutical industry
3	Com_6687_pos	2'-O-Methyladenosine	C11 H15 N5 O4	HMDB0004326	Organic compounds	Nucleosides, nucleotides, and analogues	Purine nucleosides	-	Purine nucleosides	Endogenous
4	Com_8839_pos	dUMP	C9 H13 N2 O8 P	HMDB0001409	Organic compounds	Nucleosides, nucleotides, and analogues	Pyrimidine nucleotides	Pyrimidine deoxyribonucleotides	Pyrimidine 2'-deoxyribonucleoside monophosphates	Endogenous;Food;Biological;Subcellular;Biological process;Pharmaceutical industry
5	Com_9328_pos	S-Adenosylmethionine	C15 H22 N6 O5 S	HMDB0001185	Organic compounds	Nucleosides, nucleotides, and analogues	5'-deoxyribonucleosides	5'-deoxy-5'-thionucleosides	5'-deoxy-5'-thionucleosides	Endogenous;Cell and elements;Tissue and substructures;Organ and components;Biofluid and excreta;Subcellular;Biological process;Pharmaceutical industry;Food and nutrition;Trace element
6	Com_9354_pos	Adenylosuccinic acid	C14 H18 N5 O11 P	HMDB0248010	Organic compounds	Nucleosides, nucleotides, and analogues	Purine nucleotides	Purine ribonucleotides	Purine ribonucleoside monophosphates	-
7	Com_13675_pos	Thymidine 5'-diphosphate	C10 H16 N2 O11 P2	HMDB0001274	Organic compounds	Nucleosides, nucleotides, and analogues	Pyrimidine nucleotides	Pyrimidine deoxyribonucleotides	Pyrimidine 2'-deoxyribonucleoside diphosphates	Endogenous;Food;Biological;Subcellular;Biological process;Pharmaceutical industry
8	Com_18328_pos	Guanosine 5'-diphosphate	C10 H15 N5 O11 P2	HMDB0001201	Organic compounds	Nucleosides, nucleotides, and analogues	Purine nucleotides	Purine ribonucleotides	Purine ribonucleoside diphosphates	Endogenous;Food;Biological;Biofluid and excreta;Subcellular;Cell and elements;Biological process;Pharmaceutical industry
9	Com_4177_pos	Nicotinamide adenine dinucleotide	C21 H27 N7 O14 P2	HMDB0001487	Organic compounds	Nucleosides, nucleotides, and analogues	(5'->5')-dinucleotides	-	(5'->5')-dinucleotides	Endogenous;Food;Biological;Tissue and substructures;Organ and components;Cell and elements;Biofluid and excreta;Subcellular;Biological process;Pharmaceutical industry
10	Com_4396_pos	Cytidine	C9 H13 N3 O5	HMDB0000089	Organic compounds	Nucleosides, nucleotides, and analogues	Pyrimidine nucleosides	-	Pyrimidine nucleosides	Endogenous;Food;Biological;Tissue and substructures;Organ and components;Biofluid and excreta;Cell and elements;Subcellular;Biological process;Pharmaceutical industry
11	Com_5284_pos	Cyclic AMP	C10 H12 N5 O6 P	HMDB0000058	Organic compounds	Nucleosides, nucleotides, and analogues	Purine nucleotides	Cyclic purine nucleotides	3',5'-cyclic purine nucleotides	Endogenous;Food;Biological;Tissue and substructures;Biofluid and excreta;Subcellular;Cell and elements;Biological process;Pharmaceutical industry;Molecular messenger
12	Com_13886_pos	5-Methyluridine	C10 H14 N2 O6	HMDB0000884	Organic compounds	Nucleosides, nucleotides, and analogues	Pyrimidine nucleosides	-	Pyrimidine nucleosides	Endogenous;Tissue and substructures;Subcellular;Biofluid and excreta
13	Com_18537_pos	NAD+	C21 H27 N7 O14 P2	HMDB0000902	Organic compounds	Nucleosides, nucleotides, and analogues	(5'->5')-dinucleotides	-	(5'->5')-dinucleotides	Endogenous;Organ and components;Tissue and substructures;Biofluid and excreta;Cell and elements;Subcellular;Biological process
1	Com_25_pos	L-Pyroglutamic acid	C5 H7 N O3	HMDB0000267	Organic compounds	Organic acids and derivatives	Carboxylic acids and derivatives	Amino acids, peptides, and analogues	Alpha amino acids and derivatives	Endogenous;Food;Biological;Tissue and substructures;Organ and components;Biofluid and excreta;Subcellular;Biological process;Metabotoxin;Acidogen;Pharmaceutical industry;Essential amino acid
2	Com_58_pos	L-Phenylalanine	C9 H11 N O2	HMDB0000159	Organic compounds	Organic acids and derivatives	Carboxylic acids and derivatives	Amino acids, peptides, and analogues	Phenylalanine and derivatives	Food;Synthetic;Biological;Tissue and substructures;Organ and components;Biofluid and excreta;Subcellular;Cell and elements;Biological process;Neurotoxin;Metabotoxin;Drug;Personal care products;Food and nutrition;Pharmaceutical industry;Essential amino acid;Trace element
3	Com_129_pos	Pipecolic acid	C6 H11 N O2	HMDB0000070	Organic compounds	Organic acids and derivatives	Carboxylic acids and derivatives	Amino acids, peptides, and analogues	Alpha amino acids	Endogenous;Food;Biological;Tissue and substructures;Organ and components;Biofluid and excreta;Subcellular;Cell and elements
4	Com_136_pos	Pyroglutamic acid	C5 H7 N O3	HMDB0000267	Organic compounds	Organic acids and derivatives	Carboxylic acids and derivatives	Amino acids, peptides, and analogues	Alpha amino acids and derivatives	Endogenous;Food;Biological;Tissue and substructures;Organ and components;Biofluid and excreta;Subcellular;Biological process;Metabotoxin;Acidogen;Pharmaceutical industry;Essential amino acid
5	Com_138_pos	L-Isoleucine	C6 H13 N O2	HMDB0000172	Organic compounds	Organic acids and derivatives	Carboxylic acids and derivatives	Amino acids, peptides, and analogues	Isoleucine and derivatives	Food;Synthetic;Biological;Tissue and substructures;Organ and components;Biofluid and excreta;Subcellular;Cell and elements;Biological process;Drug;Food and nutrition;Personal care products;Pharmaceutical industry;Essential amino acid
6	Com_196_pos	Asparagine	C4 H8 N2 O3	HMDB0251512	Organic compounds	Organic acids and derivatives	Carboxylic acids and derivatives	Amino acids, peptides, and analogues	Asparagine and derivatives	-
7	Com_231_pos	Oxidized glutathione	C20 H32 N6 O12 S2	HMDB0003337	Organic compounds	Organic acids and derivatives	Carboxylic acids and derivatives	Amino acids, peptides, and analogues	Peptides	Endogenous;Food;Biological;Organ and components;Tissue and substructures;Biofluid and excreta;Cell and elements;Subcellular;Biological process
8	Com_322_pos	Leu-Pro	C11 H20 N2 O3	HMDB0011175	Organic compounds	Organic acids and derivatives	Carboxylic acids and derivatives	Amino acids, peptides, and analogues	Dipeptides	Endogenous
9	Com_373_pos	L-(-)-Methionine	C5 H11 N O2 S	HMDB0000696	Organic compounds	Organic acids and derivatives	Carboxylic acids and derivatives	Amino acids, peptides, and analogues	Methionine and derivatives	Endogenous;Food;Biological;Subcellular;Tissue and substructures;Organ and components;Biofluid and excreta;Cell and elements;Biological process;Atherogen;Metabotoxin;Food and nutrition;Pharmaceutical industry;Drug metabolite;Essential amino acid;Waste product;Trace element
10	Com_557_pos	Valine	C5 H11 N O2	HMDB0000883	Organic compounds	Organic acids and derivatives	Carboxylic acids and derivatives	Amino acids, peptides, and analogues	Valine and derivatives	Food;Synthetic;Biological;Tissue and substructures;Biofluid and excreta;Cell and elements;Subcellular;Biological process;Personal care products;Food and nutrition;Pharmaceutical industry;Essential amino acid;Trace element
11	Com_629_pos	Glu-Gln	C10 H17 N3 O6	HMDB0028817	Organic compounds	Organic acids and derivatives	Carboxylic acids and derivatives	Amino acids, peptides, and analogues	Dipeptides	Endogenous
12	Com_698_pos	DL-Norvaline	C5 H11 N O2	HMDB0251527	Organic compounds	Organic acids and derivatives	Carboxylic acids and derivatives	Amino acids, peptides, and analogues	Alpha amino acids	-
13	Com_973_pos	L-Threonine	C4 H9 N O3	HMDB0000167	Organic compounds	Organic acids and derivatives	Carboxylic acids and derivatives	Amino acids, peptides, and analogues	L-alpha-amino acids	Food;Synthetic;Biological;Tissue and substructures;Organ and components;Biofluid and excreta;Subcellular;Cell and elements;Biological process;Drug;Personal care products;Food and nutrition;Pharmaceutical industry;Essential amino acid;Trace element
14	Com_1107_pos	N-Acetylmethionine	C7 H13 N O3 S	HMDB0011745	Organic compounds	Organic acids and derivatives	Carboxylic acids and derivatives	Amino acids, peptides, and analogues	Methionine and derivatives	Endogenous
15	Com_1400_pos	Leucylproline	C11 H20 N2 O3	HMDB0011175	Organic compounds	Organic acids and derivatives	Carboxylic acids and derivatives	Amino acids, peptides, and analogues	Dipeptides	Endogenous
16	Com_1780_pos	Diaminopimelic acid	C7 H14 N2 O4	HMDB0001370	Organic compounds	Organic acids and derivatives	Carboxylic acids and derivatives	Amino acids, peptides, and analogues	L-alpha-amino acids	Food;Biological;Subcellular;Biofluid and excreta;Pharmaceutical industry
17	Com_1783_pos	Methionine sulfoxide	C5 H11 N O3 S	HMDB0002005	Organic compounds	Organic acids and derivatives	Carboxylic acids and derivatives	Amino acids, peptides, and analogues	L-alpha-amino acids	Endogenous;Food;Biological;Tissue and substructures;Biofluid and excreta;Subcellular;Biological process
18	Com_2126_pos	Ala-Val	C8 H16 N2 O3	HMDB0028700	Organic compounds	Organic acids and derivatives	Carboxylic acids and derivatives	Amino acids, peptides, and analogues	Peptides	Endogenous
19	Com_2149_pos	Argininosuccinic acid	C10 H18 N4 O6	HMDB0000052	Organic compounds	Organic acids and derivatives	Carboxylic acids and derivatives	Amino acids, peptides, and analogues	Aspartic acid and derivatives	Endogenous;Tissue and substructures;Organ and components;Biofluid and excreta;Subcellular;Biological process
20	Com_2344_pos	L-Homocystine	C8 H16 N2 O4 S2	HMDB0000676	Organic compounds	Organic acids and derivatives	Carboxylic acids and derivatives	Amino acids, peptides, and analogues	L-alpha-amino acids	Endogenous;Subcellular;Biofluid and excreta
21	Com_2406_pos	Stachydrine	C7 H13 N O2	HMDB0004827	Organic compounds	Organic acids and derivatives	Carboxylic acids and derivatives	Amino acids, peptides, and analogues	Proline and derivatives	Endogenous;Food;Biological;Pharmaceutical industry;Osmolyte
22	Com_2880_pos	Targinine	C7 H16 N4 O2	HMDB0029416	Organic compounds	Organic acids and derivatives	Carboxylic acids and derivatives	Amino acids, peptides, and analogues	Arginine and derivatives	Endogenous;Food;Biological;Tissue and substructures;Biofluid and excreta;Subcellular;Cell and elements;Pharmaceutical industry
23	Com_2962_pos	gamma-Glutamyltyrosine	C14 H18 N2 O6	HMDB0011741	Organic compounds	Organic acids and derivatives	Carboxylic acids and derivatives	Amino acids, peptides, and analogues	Tyrosine and derivatives	Endogenous;Food;Biological
24	Com_3250_pos	N,N-Dimethylarginine	C8 H18 N4 O2	HMDB0001539	Organic compounds	Organic acids and derivatives	Carboxylic acids and derivatives	Amino acids, peptides, and analogues	Arginine and derivatives	Endogenous;Food;Biological;Tissue and substructures;Organ and components;Subcellular;Biofluid and excreta;Pharmaceutical industry
25	Com_3287_pos	Succinic anhydride	C4 H4 O3	HMDB0032523	Organic compounds	Organic acids and derivatives	Carboxylic acids and derivatives	Dicarboxylic acids and derivatives	Dicarboxylic acids and derivatives	Endogenous;Food;Subcellular;Cell and elements
26	Com_4017_pos	Valylproline	C10 H18 N2 O3	HMDB0029135	Organic compounds	Organic acids and derivatives	Carboxylic acids and derivatives	Amino acids, peptides, and analogues	Dipeptides	Endogenous
27	Com_4146_pos	Phe-Pro	C14 H18 N2 O3	HMDB0011177	Organic compounds	Organic acids and derivatives	Carboxylic acids and derivatives	Amino acids, peptides, and analogues	Dipeptides	Endogenous
28	Com_4333_pos	Asp-Glu	C9 H14 N2 O7	HMDB0028752	Organic compounds	Organic acids and derivatives	Carboxylic acids and derivatives	Amino acids, peptides, and analogues	Dipeptides	Endogenous
29	Com_5724_pos	N-Acetylornithine	C7 H14 N2 O3	HMDB0240589	Organic compounds	Organic acids and derivatives	Carboxylic acids and derivatives	Amino acids, peptides, and analogues	L-alpha-amino acids	-
30	Com_6963_pos	Ala-Ile	C9 H18 N2 O3	HMDB0028690	Organic compounds	Organic acids and derivatives	Carboxylic acids and derivatives	Amino acids, peptides, and analogues	Dipeptides	Endogenous
31	Com_7580_pos	L-Alanyl-L-Lysine	C9 H19 N3 O3	HMDB0028692	Organic compounds	Organic acids and derivatives	Carboxylic acids and derivatives	Amino acids, peptides, and analogues	Dipeptides	Endogenous
32	Com_7912_pos	gamma-Glutamylglutamic acid	C10 H16 N2 O7	HMDB0011737	Organic compounds	Organic acids and derivatives	Carboxylic acids and derivatives	Amino acids, peptides, and analogues	Glutamic acid and derivatives	Endogenous
33	Com_8885_pos	N-Acetylaspartate	C6 H9 N O5	HMDB0000812	Organic compounds	Organic acids and derivatives	Carboxylic acids and derivatives	Amino acids, peptides, and analogues	Aspartic acid and derivatives	Endogenous;Tissue and substructures;Organ and components;Cell and elements;Biofluid and excreta;Subcellular;Biological process;Neurotoxin;Acidogen;Metabotoxin;Food and nutrition;Metabolite
34	Com_9179_pos	N-Acetylphenylalanine	C11 H13 N O3	HMDB0255056	Organic compounds	Organic acids and derivatives	Carboxylic acids and derivatives	Amino acids, peptides, and analogues	Phenylalanine and derivatives	-
35	Com_11859_pos	2-Aminoethylphosphonate	C2 H8 N O3 P	HMDB0011747	Organic compounds	Organic acids and derivatives	Organic phosphonic acids and derivatives	Organic phosphonic acids	Organic phosphonic acids	Endogenous
36	Com_12240_pos	Ala-Leu	C9 H18 N2 O3	HMDB0251509	Organic compounds	Organic acids and derivatives	Carboxylic acids and derivatives	Amino acids, peptides, and analogues	Dipeptides	-
37	Com_17366_pos	Alanyltyrosine	C12 H16 N2 O4	HMDB0028699	Organic compounds	Organic acids and derivatives	Carboxylic acids and derivatives	Amino acids, peptides, and analogues	Peptides	Endogenous
38	Com_17486_pos	Homocysteine	C4 H9 N O2 S	HMDB0000742	Organic compounds	Organic acids and derivatives	Carboxylic acids and derivatives	Amino acids, peptides, and analogues	L-alpha-amino acids	Endogenous;Food;Biological;Organ and components;Cell and elements;Tissue and substructures;Biofluid and excreta;Subcellular;Biological process;Drug metabolite;Essential amino acid;Waste product
39	Com_18793_pos	Thymopentin	C30 H49 N9 O9	HMDB0259057	Organic compounds	Organic acids and derivatives	Carboxylic acids and derivatives	Amino acids, peptides, and analogues	Oligopeptides	-
40	Com_21050_pos	D-glutamine	C5 H10 N2 O3	HMDB0003423	Organic compounds	Organic acids and derivatives	Carboxylic acids and derivatives	Amino acids, peptides, and analogues	D-alpha-amino acids	Endogenous;Subcellular;Biofluid and excreta;Pharmaceutical industry
41	Com_21327_pos	2-Aminoadipic acid	C6 H11 N O4	HMDB0302754	Organic compounds	Organic acids and derivatives	Carboxylic acids and derivatives	Amino acids, peptides, and analogues	Alpha amino acids	-
42	Com_930_pos	gamma-Glutamylleucine	C11 H20 N2 O5	HMDB0011171	Organic compounds	Organic acids and derivatives	Carboxylic acids and derivatives	Amino acids, peptides, and analogues	Dipeptides	Endogenous;Food;Biological
43	Com_1003_pos	L-Hydroxyproline	C5 H9 N O3	HMDB0000725	Organic compounds	Organic acids and derivatives	Carboxylic acids and derivatives	Amino acids, peptides, and analogues	Proline and derivatives	Endogenous;Food;Synthetic;Biological;Cell and elements;Organ and components;Tissue and substructures;Biofluid and excreta;Subcellular;Biological process;Metabolite;Nutrient;Food and nutrition;Personal care products;Pharmaceutical industry
44	Com_1139_pos	4-Acetamidobutyric Acid	C6 H11 N O3	HMDB0003681	Organic compounds	Organic acids and derivatives	Carboxylic acids and derivatives	Amino acids, peptides, and analogues	Gamma amino acids and derivatives	Endogenous;Food;Biological;Tissue and substructures;Organ and components;Biofluid and excreta;Cell and elements;Subcellular;Biological process;Surfactant;Emulsifier;Membrane stabilizer;Energy source;Energy storage
45	Com_1232_pos	N6-Succinyl Adenosine	C14 H17 N5 O8	HMDB0255303	Organic compounds	Organic acids and derivatives	Carboxylic acids and derivatives	Dicarboxylic acids and derivatives	Dicarboxylic acids and derivatives	-
46	Com_1543_pos	Gamma-Glu-Leu	C11 H20 N2 O5	HMDB0011171	Organic compounds	Organic acids and derivatives	Carboxylic acids and derivatives	Amino acids, peptides, and analogues	Dipeptides	Endogenous;Food;Biological
47	Com_2982_pos	Nicotianamine	C12 H21 N3 O6	HMDB0255025	Organic compounds	Organic acids and derivatives	Carboxylic acids and derivatives	Amino acids, peptides, and analogues	Alpha amino acids	-
48	Com_3637_pos	L-Saccharopine	C11 H20 N2 O6	HMDB0000279	Organic compounds	Organic acids and derivatives	Carboxylic acids and derivatives	Amino acids, peptides, and analogues	Glutamic acid and derivatives	Endogenous;Food;Biological;Tissue and substructures;Biofluid and excreta;Subcellular;Biological process;Metabotoxin;Acidogen;Pharmaceutical industry
49	Com_4876_pos	Gly-Phe	C11 H14 N2 O3	HMDB0028848	Organic compounds	Organic acids and derivatives	Carboxylic acids and derivatives	Amino acids, peptides, and analogues	Dipeptides	Endogenous
50	Com_5032_pos	D-Proline	C5 H9 N O2	HMDB0003411	Organic compounds	Organic acids and derivatives	Carboxylic acids and derivatives	Amino acids, peptides, and analogues	Proline and derivatives	Endogenous;Biological;Biofluid and excreta;Cell and elements;Subcellular;Biological process;Pharmaceutical industry
51	Com_5153_pos	N-Isovaleroylglycine	C7 H13 N O3	HMDB0000678	Organic compounds	Organic acids and derivatives	Carboxylic acids and derivatives	Amino acids, peptides, and analogues	N-acyl-alpha amino acids	Endogenous;Biological process;Metabolite
52	Com_6427_pos	Gly-Tyr	C11 H14 N2 O4	HMDB0304778	Organic compounds	Organic acids and derivatives	Carboxylic acids and derivatives	Amino acids, peptides, and analogues	Dipeptides	-
53	Com_7101_pos	Glycyl-L-leucine	C8 H16 N2 O3	HMDB0028929	Organic compounds	Organic acids and derivatives	Carboxylic acids and derivatives	Amino acids, peptides, and analogues	Dipeptides	Endogenous
54	Com_7391_pos	Asp-phe	C13 H16 N2 O5	HMDB0000706	Organic compounds	Organic acids and derivatives	Carboxylic acids and derivatives	Amino acids, peptides, and analogues	Peptides	Food
55	Com_11765_pos	3-Methylcrotonylglycine	C7 H11 N O3	HMDB0000459	Organic compounds	Organic acids and derivatives	Carboxylic acids and derivatives	Amino acids, peptides, and analogues	N-acyl-alpha amino acids	Endogenous;Cell and elements;Subcellular;Biofluid and excreta;Metabolite
1	Com_23_pos	Choline	C5 H13 N O	HMDB0000097	Organic compounds	Organic nitrogen compounds	Organonitrogen compounds	Quaternary ammonium salts	Cholines	Food;Biological;Tissue and substructures;Organ and components;Biofluid and excreta;Subcellular;Cell and elements;Biological process;Essential vitamin;Drug;Pharmaceutical industry
2	Com_139_pos	Stearoyl Ethanolamide	C20 H41 N O2	HMDB0013078	Organic compounds	Organic nitrogen compounds	Organonitrogen compounds	Amines	N-acylethanolamines	Endogenous;Food;Biofluid and excreta;Cell and elements;Subcellular;Biological process;Surfactant;Emulsifier;Membrane stabilizer;Energy source;Energy storage
3	Com_1163_pos	Phosphocholine	C5 H14 N O4 P	HMDB0001565	Organic compounds	Organic nitrogen compounds	Organonitrogen compounds	Quaternary ammonium salts	Phosphocholines	Endogenous;Food;Biological;Cell and elements;Organ and components;Tissue and substructures;Biofluid and excreta;Subcellular;Biological process;Pharmaceutical industry
4	Com_3803_pos	Spermidine	C7 H19 N3	HMDB0001257	Organic compounds	Organic nitrogen compounds	Organonitrogen compounds	Amines	Dialkylamines	Endogenous;Food;Biological;Tissue and substructures;Cell and elements;Organ and components;Biofluid and excreta;Subcellular;Biological process;Pharmaceutical industry
5	Com_5290_pos	4-D-Hydroxysphinganine	C18 H39 N O3	HMDB0004628	Organic compounds	Organic nitrogen compounds	Organonitrogen compounds	Amines	1,3-aminoalcohols	Food;Environmental;Biological;Parenteral;Enteral;Biofluid and excreta;Osmolyte;Molecular messenger;Neurotoxin;Air pollutant;Environmental contaminant;Water pollutant
6	Com_5722_pos	Linoleoyl Ethanolamide	C20 H37 N O2	HMDB0012252	Organic compounds	Organic nitrogen compounds	Organonitrogen compounds	Amines	N-acylethanolamines	Endogenous;Food;Biofluid and excreta;Cell and elements;Subcellular;Biological process;Surfactant;Emulsifier;Membrane stabilizer;Energy source;Energy storage
7	Com_5856_pos	D-Carnitine	C7 H15 N O3	HMDB0000062	Organic compounds	Organic nitrogen compounds	Organonitrogen compounds	Quaternary ammonium salts	Carnitines	Endogenous;Food;Synthetic;Biological;Organ and components;Tissue and substructures;Biofluid and excreta;Subcellular;Cell and elements;Biological process;Personal care products;Food and nutrition;Pharmaceutical industry;Essential amino acid;Vitamin
8	Com_6389_pos	Leukotriene B4 Ethanolamide	C22 H37 N O4	HMDB0002304	Organic compounds	Organic nitrogen compounds	Organonitrogen compounds	Amines	N-acylethanolamines	Endogenous;Food;Cell and elements;Subcellular;Biological process;Surfactant;Emulsifier;Membrane stabilizer;Energy source;Energy storage
9	Com_9348_pos	Histamine	C5 H9 N3	HMDB0000870	Organic compounds	Organic nitrogen compounds	Organonitrogen compounds	Amines	2-arylethylamines	Endogenous;Food;Biological;Environmental;Subcellular;Organ and components;Tissue and substructures;Biofluid and excreta;Cell and elements;Water disinfection;Biological process;Molecular messenger;Food and nutrition;Pharmaceutical industry;Water pollutant
1	Com_321_pos	Inositol	C6 H12 O6	HMDB0000211	Organic compounds	Organic oxygen compounds	Organooxygen compounds	Alcohols and polyols	Cyclohexanols	Endogenous;Food;Biological;Tissue and substructures;Subcellular;Organ and components;Biofluid and excreta;Cell and elements;Biological process;Pharmaceutical industry;Osmolyte;Molecular messenger
2	Com_1056_pos	p-Hydroxybenzaldehyde	C7 H6 O2	HMDB0011718	Organic compounds	Organic oxygen compounds	Organooxygen compounds	Carbonyl compounds	Hydroxybenzaldehydes	Endogenous;Food;Biological;Biological process;Pharmaceutical industry
3	Com_1220_pos	3,4-Dihydroxybenzaldehyde	C7 H6 O3	HMDB0059965	Organic compounds	Organic oxygen compounds	Organooxygen compounds	Carbonyl compounds	Hydroxybenzaldehydes	-
4	Com_1345_pos	Quinone	C6 H4 O2	HMDB0003364	Organic compounds	Organic oxygen compounds	Organooxygen compounds	Carbonyl compounds	P-benzoquinones	Endogenous;Food;Biological;Subcellular;Tissue and substructures;Cell and elements;Biofluid and excreta;Organ and components;Biological process;Air pollutant;Hazardous air pollutant
5	Com_1481_pos	Glucose-6-phosphate	C6 H13 O9 P	HMDB0001401	Organic compounds	Organic oxygen compounds	Organooxygen compounds	Carbohydrates and carbohydrate conjugates	Hexose phosphates	Endogenous;Organ and components;Tissue and substructures;Cell and elements;Biofluid and excreta;Subcellular;Biological process
6	Com_1784_pos	Raffinose	C18 H32 O16	HMDB0003213	Organic compounds	Organic oxygen compounds	Organooxygen compounds	Carbohydrates and carbohydrate conjugates	Oligosaccharides	Food;Biological;Cell and elements;Biofluid and excreta;Subcellular;Biological process
7	Com_1832_pos	Muscone	C16 H30 O	HMDB0034181	Organic compounds	Organic oxygen compounds	Organooxygen compounds	Carbonyl compounds	Cyclic ketones	Food;Food and nutrition;Nutrient
8	Com_1976_pos	Curcumol	C15 H24 O2	HMDB0038122	Organic compounds	Organic oxygen compounds	Organooxygen compounds	Carbonyl compounds	Ketones	Food;Endogenous;Biological;Biological process;Surfactant;Emulsifier;Nutrient;Energy storage;Energy source;Membrane stabilizer
9	Com_2498_pos	Maltotetraose	C24 H42 O21	HMDB0001296	Organic compounds	Organic oxygen compounds	Organooxygen compounds	Carbohydrates and carbohydrate conjugates	Oligosaccharides	Endogenous;Food;Biological;Tissue and substructures;Organ and components;Subcellular;Biofluid and excreta;Drug metabolite;Waste product
10	Com_2501_pos	3-Acetyl-2,5-dimethylfuran	C8 H10 O2	HMDB0029563	Organic compounds	Organic oxygen compounds	Organooxygen compounds	Carbonyl compounds	Aryl alkyl ketones	Endogenous;Food;Subcellular;Cell and elements;Food and nutrition
11	Com_3251_pos	Xanthoxyline	C10 H12 O4	HMDB0029645	Organic compounds	Organic oxygen compounds	Organooxygen compounds	Carbonyl compounds	Alkyl-phenylketones	Endogenous;Food;Biological;Subcellular;Cell and elements
12	Com_3311_pos	NNK	C10 H13 N3 O2	HMDB0011603	Organic compounds	Organic oxygen compounds	Organooxygen compounds	Carbonyl compounds	Aryl alkyl ketones	Endogenous;Organ and components;Subcellular;Biofluid and excreta;Drug metabolite;Waste product
13	Com_3476_pos	Acetophenone	C8 H8 O	HMDB0033910	Organic compounds	Organic oxygen compounds	Organooxygen compounds	Carbonyl compounds	Alkyl-phenylketones	Food;Biological;Biofluid and excreta;Subcellular;Cell and elements;Biological process;Hazardous air pollutant;Drug;Pharmaceutical industry;Nutrient
14	Com_4398_pos	Nicotinate ribonucleoside	C11 H13 N O6	HMDB0006809	Organic compounds	Organic oxygen compounds	Organooxygen compounds	Carbohydrates and carbohydrate conjugates	Glycosylamines	Endogenous;Biological process
15	Com_4426_pos	Patchouli alcohol	C15 H26 O	HMDB0303114	Organic compounds	Organic oxygen compounds	Organooxygen compounds	Alcohols and polyols	Tertiary alcohols	-
16	Com_5678_pos	Sequoyitol	C7 H14 O6	HMDB0031449	Organic compounds	Organic oxygen compounds	Organooxygen compounds	Alcohols and polyols	Cyclohexanols	Endogenous;Food;Biological;Subcellular;Cell and elements
17	Com_6329_pos	Gastrodin	C13 H18 O7	HMDB0252648	Organic compounds	Organic oxygen compounds	Organooxygen compounds	Carbohydrates and carbohydrate conjugates	Phenolic glycosides	-
18	Com_6651_pos	Muramic acid	C9 H17 N O7	HMDB0003254	Organic compounds	Organic oxygen compounds	Organooxygen compounds	Carbohydrates and carbohydrate conjugates	Sugar acids and derivatives	Biological;Subcellular;Organ and components
19	Com_7453_pos	Shikimic Acid	C7 H10 O5	HMDB0003070	Organic compounds	Organic oxygen compounds	Organooxygen compounds	Alcohols and polyols	Shikimic acids and derivatves	Endogenous;Food;Biological;Subcellular;Biofluid and excreta
20	Com_7974_pos	L-Arabinitol	C5 H12 O5	HMDB0001851	Organic compounds	Organic oxygen compounds	Organooxygen compounds	Carbohydrates and carbohydrate conjugates	Sugar alcohols	Endogenous;Food;Biological;Cell and elements;Biofluid and excreta
21	Com_8673_pos	6-Phosphogluconic acid	C6 H13 O10 P	HMDB0001316	Organic compounds	Organic oxygen compounds	Organooxygen compounds	Carbohydrates and carbohydrate conjugates	Monosaccharide phosphates	Endogenous;Food;Biological;Tissue and substructures;Organ and components;Cell and elements;Biofluid and excreta;Subcellular;Biological process;Pharmaceutical industry
22	Com_11502_pos	L-Kynurenine	C10 H12 N2 O3	HMDB0000684	Organic compounds	Organic oxygen compounds	Organooxygen compounds	Carbonyl compounds	Alkyl-phenylketones	Endogenous;Food;Biological;Cell and elements;Organ and components;Tissue and substructures;Biofluid and excreta;Subcellular;Biological process;Pharmaceutical industry
23	Com_11676_pos	N'-Formylkynurenine	C11 H12 N2 O4	HMDB0001200	Organic compounds	Organic oxygen compounds	Organooxygen compounds	Carbonyl compounds	Alkyl-phenylketones	Endogenous;Subcellular;Biological process
24	Com_20579_pos	Glucosamine	C6 H13 N O5	HMDB0001514	Organic compounds	Organic oxygen compounds	Organooxygen compounds	Carbohydrates and carbohydrate conjugates	Hexoses	Endogenous;Food;Biological;Organ and components;Tissue and substructures;Biofluid and excreta;Subcellular;Cell and elements;Biological process;Drug;Pharmaceutical industry
25	Com_20992_pos	3-Hydroxykynurenine	C10 H12 N2 O4	HMDB0000732	Organic compounds	Organic oxygen compounds	Organooxygen compounds	Carbonyl compounds	Alkyl-phenylketones	Endogenous;Organ and components;Subcellular;Biofluid and excreta
26	Com_150_pos	Lactose	C12 H22 O11	HMDB0041627	Organic compounds	Organic oxygen compounds	Organooxygen compounds	Carbohydrates and carbohydrate conjugates	O-glycosyl compounds	Food;Subcellular;Cell and elements;Nutrient
27	Com_541_pos	N-Acetylglucosamine	C8 H15 N O6	HMDB0000803	Organic compounds	Organic oxygen compounds	Organooxygen compounds	Carbohydrates and carbohydrate conjugates	Acylaminosugars	Endogenous;Subcellular;Biofluid and excreta
28	Com_4021_pos	Dihydrojasmone	C11 H18 O	HMDB0031565	Organic compounds	Organic oxygen compounds	Organooxygen compounds	Carbonyl compounds	Cyclic ketones	Endogenous;Food;Biological;Food and nutrition
29	Com_4598_pos	Quinic acid	C7 H12 O6	HMDB0003072	Organic compounds	Organic oxygen compounds	Organooxygen compounds	Alcohols and polyols	Quinic acids and derivatives	Food;Biological;Tissue and substructures;Organ and components;Subcellular;Biofluid and excreta;Biological process
30	Com_4710_pos	N-Acetylneuraminic acid	C11 H19 N O9	HMDB0000230	Organic compounds	Organic oxygen compounds	Organooxygen compounds	Carbohydrates and carbohydrate conjugates	N-acylneuraminic acids	Endogenous;Food;Biological;Tissue and substructures;Organ and components;Biofluid and excreta;Subcellular;Biological process;Antioxidant;Pharmaceutical industry
31	Com_4965_pos	Salidroside	C14 H20 O7	HMDB0257463	Organic compounds	Organic oxygen compounds	Organooxygen compounds	Carbohydrates and carbohydrate conjugates	O-glycosyl compounds	-
32	Com_10655_pos	Embelin	C17 H26 O4	HMDB0251767	Organic compounds	Organic oxygen compounds	Organooxygen compounds	Carbonyl compounds	P-benzoquinones	-
33	Com_14553_pos	pteroside A	C21 H30 O8	HMDB0030758	Organic compounds	Organic oxygen compounds	Organooxygen compounds	Carbohydrates and carbohydrate conjugates	O-glycosyl compounds	Endogenous;Food;Biological;Subcellular;Cell and elements
34	Com_16032_pos	Dulcitol	C6 H14 O6	HMDB0011632	Organic compounds	Organic oxygen compounds	Organooxygen compounds	Carbohydrates and carbohydrate conjugates	Sugar alcohols	Endogenous;Food;Biological;Biofluid and excreta;Cell and elements;Subcellular;Biological process;Surfactant;Emulsifier;Membrane stabilizer;Energy source;Energy storage
1	Com_82_pos	DL-Tryptophan	C11 H12 N2 O2	HMDB0030396	Organic compounds	Organoheterocyclic compounds	Indoles and derivatives	Indolyl carboxylic acids and derivatives	Indolyl carboxylic acids and derivatives	Endogenous;Food;Biological;Biofluid and excreta;Subcellular;Cell and elements
2	Com_3774_pos	Isoquinoline	C9 H7 N	HMDB0034244	Organic compounds	Organoheterocyclic compounds	Isoquinolines and derivatives	-	Isoquinolines and derivatives	Food;Subcellular;Cell and elements;Drug;Pharmaceutical industry;Nutrient
3	Com_78_pos	Indole-3-acrylic acid	C11 H9 N O2	HMDB0000734	Organic compounds	Organoheterocyclic compounds	Indoles and derivatives	Indoles	Indoles	Endogenous;Food;Biological
4	Com_405_pos	Diosbulbin B	C19 H20 O6	HMDB0036777	Organic compounds	Organoheterocyclic compounds	Naphthofurans	-	Naphthofurans	Endogenous;Food;Biological;Subcellular;Cell and elements;Biological process;Surfactant;Emulsifier;Nutrient;Membrane stabilizer;Energy source;Energy storage
5	Com_523_pos	6-Methylquinoline	C10 H9 N	HMDB0033115	Organic compounds	Organoheterocyclic compounds	Quinolines and derivatives	-	Quinolines and derivatives	Food;Biological;Food and nutrition;Nutrient
6	Com_674_pos	Guanine	C5 H5 N5 O	HMDB0000132	Organic compounds	Organoheterocyclic compounds	Imidazopyrimidines	Purines and purine derivatives	Purines and purine derivatives	Endogenous;Food;Biological;Tissue and substructures;Subcellular;Organ and components;Biofluid and excreta;Cell and elements;Biological process;Pharmaceutical industry
7	Com_794_pos	Nicotinic acid	C6 H5 N O2	HMDB0001488	Organic compounds	Organoheterocyclic compounds	Pyridines and derivatives	Pyridinecarboxylic acids and derivatives	Pyridinecarboxylic acids	Endogenous;Food;Synthetic;Biological;Tissue and substructures;Organ and components;Biofluid and excreta;Subcellular;Cell and elements;Biological process;Drug;Food and nutrition;Personal care products;Pharmaceutical industry;Essential vitamin;Metabolite
8	Com_863_pos	Eucalyptol	C10 H18 O	HMDB0004472	Organic compounds	Organoheterocyclic compounds	Oxanes	-	Oxanes	Food;Biological;Tissue and substructures;Organ and components;Subcellular;Biofluid and excreta;Drug
9	Com_1112_pos	Sedanolide	C12 H18 O2	HMDB0302242	Organic compounds	Organoheterocyclic compounds	Isobenzofurans	-	Isobenzofurans	-
10	Com_1344_pos	1-Methyladenine	C6 H7 N5	HMDB0011599	Organic compounds	Organoheterocyclic compounds	Imidazopyrimidines	Purines and purine derivatives	6-aminopurines	Endogenous
11	Com_1548_pos	Thioctic acid	C8 H14 O2 S2	HMDB0251530	Organic compounds	Organoheterocyclic compounds	Dithiolanes	Lipoic acids and derivatives	Lipoic acids and derivatives	-
12	Com_1607_pos	Nicotinamide	C6 H6 N2 O	HMDB0001406	Organic compounds	Organoheterocyclic compounds	Pyridines and derivatives	Pyridinecarboxylic acids and derivatives	Nicotinamides	Endogenous;Food;Synthetic;Biological;Organ and components;Tissue and substructures;Biofluid and excreta;Cell and elements;Biological process;Metabolite;Antioxidant;Food and nutrition;Personal care products;Pharmaceutical industry
13	Com_1917_pos	6-Pentyl-2H-pyran-2-one	C10 H14 O2	HMDB0031085	Organic compounds	Organoheterocyclic compounds	Pyrans	Pyranones and derivatives	Pyranones and derivatives	Endogenous;Food;Biological
14	Com_2117_pos	1-Deoxynojirimycin	C6 H13 N O4	HMDB0035359	Organic compounds	Organoheterocyclic compounds	Piperidines	-	Piperidines	Food;Biological;Subcellular;Cell and elements;Drug;Nutrient
15	Com_2127_pos	3-Butylidenephthalide	C12 H12 O2	HMDB0032061	Organic compounds	Organoheterocyclic compounds	Isocoumarans	Isobenzofuranones	Isobenzofuranones	Endogenous;Food;Biological
16	Com_2176_pos	Cytosine	C4 H5 N3 O	HMDB0000630	Organic compounds	Organoheterocyclic compounds	Diazines	Pyrimidines and pyrimidine derivatives	Pyrimidones	Endogenous;Food;Biological;Organ and components;Tissue and substructures;Cell and elements;Biofluid and excreta
17	Com_2384_pos	Azetidine-2-carboxylic acid	C4 H7 N O2	HMDB0248797	Organic compounds	Organoheterocyclic compounds	Azetidines	Azetidinecarboxylic acids or derivatives	Azetidinecarboxylic acids	-
18	Com_2439_pos	Indole	C8 H7 N	HMDB0000738	Organic compounds	Organoheterocyclic compounds	Indoles and derivatives	Indoles	Indoles	Endogenous;Food;Biological;Tissue and substructures;Organ and components;Cell and elements;Subcellular;Biofluid and excreta;Food and nutrition;Pharmaceutical industry
19	Com_2619_pos	1-Acetylimidazole	C5 H6 N2 O	HMDB0243814	Organic compounds	Organoheterocyclic compounds	Azoles	Imidazoles	Carbonylimidazoles	-
20	Com_3144_pos	Imidazolelactic acid	C6 H8 N2 O3	HMDB0002320	Organic compounds	Organoheterocyclic compounds	Azoles	Imidazoles	Imidazolyl carboxylic acids and derivatives	Endogenous;Tissue and substructures;Organ and components;Subcellular;Biofluid and excreta
21	Com_3206_pos	Riboflavin	C17 H20 N4 O6	HMDB0000244	Organic compounds	Organoheterocyclic compounds	Pteridines and derivatives	Alloxazines and isoalloxazines	Flavins	Food;Synthetic;Biological;Tissue and substructures;Subcellular;Organ and components;Cell and elements;Biofluid and excreta;Biological process;Drug;Food and nutrition;Personal care products;Pharmaceutical industry;Essential vitamin
22	Com_4118_pos	Sauchinone	C20 H20 O6	HMDB0257508	Organic compounds	Organoheterocyclic compounds	Benzopyrans	1-benzopyrans	Xanthenes	-
23	Com_4828_pos	Erythrono-1,4-lactone	C4 H6 O4	HMDB0000349	Organic compounds	Organoheterocyclic compounds	Lactones	Gamma butyrolactones	Gamma butyrolactones	Endogenous
24	Com_5297_pos	trans-3-Indoleacrylic acid	C11 H9 N O2	HMDB0000734	Organic compounds	Organoheterocyclic compounds	Indoles and derivatives	Indoles	Indoles	Endogenous;Food;Biological
25	Com_5484_pos	Mycophenolic acid	C17 H20 O6	HMDB0015159	Organic compounds	Organoheterocyclic compounds	Isocoumarans	Isobenzofuranones	Phthalides	Endogenous;Organ and components;Biofluid and excreta;Subcellular;Biological process;Mycotoxin;Drug;Enzyme inhibitor;Household products;Pharmaceutical industry;Drug metabolite;Waste product
26	Com_6064_pos	Spectinomycin	C14 H24 N2 O7	HMDB0015055	Organic compounds	Organoheterocyclic compounds	Dioxanes	1,4-dioxanes	1,4-dioxanes	-
27	Com_6378_pos	2,6-Dihydroxypurine	C5 H4 N4 O2	HMDB0000292	Organic compounds	Organoheterocyclic compounds	Imidazopyrimidines	Purines and purine derivatives	Xanthines	Endogenous;Food;Biological;Cell and elements;Tissue and substructures;Organ and components;Biofluid and excreta;Subcellular;Biological process;Pharmaceutical industry;Drug metabolite;Waste product;Metabolite
28	Com_6390_pos	Folinic acid	C20 H23 N7 O7	HMDB0001562	Organic compounds	Organoheterocyclic compounds	Pteridines and derivatives	Pterins and derivatives	Tetrahydrofolic acids	Endogenous;Subcellular;Organ and components;Biofluid and excreta;Cell and elements;Biological process
29	Com_6896_pos	Pyridoxine	C8 H11 N O3	HMDB0000239	Organic compounds	Organoheterocyclic compounds	Pyridines and derivatives	Pyridoxines	Pyridoxines	Endogenous;Food;Synthetic;Biological;Organ and components;Biofluid and excreta;Cell and elements;Biological process;Food and nutrition;Personal care products;Pharmaceutical industry
30	Com_7075_pos	INH	C16 H26 N6 O5	HMDB0015086	Organic compounds	Organoheterocyclic compounds	Pyridines and derivatives	Pyridinecarboxylic acids and derivatives	Pyridinecarboxylic acids and derivatives	-
31	Com_7110_pos	N-Oleoyl Glycine	C20 H37 N O3	HMDB0241916	Organic compounds	Organoheterocyclic compounds	Diazines	Pyrimidines and pyrimidine derivatives	Pyrimidinecarboxylic acids and derivatives	-
32	Com_8019_pos	Indole-3-acetamide	C10 H10 N2 O	HMDB0029739	Organic compounds	Organoheterocyclic compounds	Indoles and derivatives	Indoles	3-alkylindoles	Endogenous;Food;Biological;Subcellular;Cell and elements;Pharmaceutical industry
33	Com_8098_pos	Atractylenolide I	C15 H18 O2	HMDB0248706	Organic compounds	Organoheterocyclic compounds	Naphthofurans	-	Naphthofurans	-
34	Com_8944_pos	Andrographolide	C20 H30 O5	HMDB0248395	Organic compounds	Organoheterocyclic compounds	Lactones	Gamma butyrolactones	Gamma butyrolactones	-
35	Com_8993_pos	Ligustilide	C12 H14 O2	HMDB0034277	Organic compounds	Organoheterocyclic compounds	Isobenzofurans	-	Isobenzofurans	Food;Biological;Nutrient
36	Com_9016_pos	5-Hydroxyindole-3-acetic acid	C10 H9 N O3	HMDB0000763	Organic compounds	Organoheterocyclic compounds	Indoles and derivatives	Indolyl carboxylic acids and derivatives	Indole-3-acetic acid derivatives	Endogenous;Food;Biological;Cell and elements;Organ and components;Biofluid and excreta;Subcellular;Biological process
37	Com_9341_pos	1-Methylguanine	C6 H7 N5 O	HMDB0003282	Organic compounds	Organoheterocyclic compounds	Imidazopyrimidines	Purines and purine derivatives	6-oxopurines	Endogenous;Food;Biological
38	Com_9393_pos	Senkyunolide A	C12 H16 O2	HMDB0258235	Organic compounds	Organoheterocyclic compounds	Isobenzofurans	-	Isobenzofurans	-
39	Com_9961_pos	Kynurenic acid	C10 H7 N O3	HMDB0000715	Organic compounds	Organoheterocyclic compounds	Quinolines and derivatives	Quinoline carboxylic acids	Quinoline carboxylic acids	Endogenous;Tissue and substructures;Organ and components;Cell and elements;Biofluid and excreta;Subcellular;Biological process;Pharmaceutical industry
40	Com_9994_pos	Indole-3-acetic acid	C10 H9 N O2	HMDB0302181	Organic compounds	Organoheterocyclic compounds	Indoles and derivatives	Indolyl carboxylic acids and derivatives	Indole-3-acetic acid derivatives	-
41	Com_12528_pos	Indigo	C16 H10 N2 O2	HMDB0240742	Organic compounds	Organoheterocyclic compounds	Indoles and derivatives	Indolines	Indolines	-
42	Com_14187_pos	Gambogenic acid	C38 H46 O8	HMDB0252605	Organic compounds	Organoheterocyclic compounds	Benzopyrans	1-benzopyrans	Xanthones	-
43	Com_15488_pos	3-Indolepropionic acid	C11 H11 N O2	HMDB0002302	Organic compounds	Organoheterocyclic compounds	Indoles and derivatives	Indolyl carboxylic acids and derivatives	Indolyl carboxylic acids and derivatives	Endogenous;Food;Biological;Subcellular;Biofluid and excreta;Pharmaceutical industry
44	Com_15524_pos	TriacetonaMine	C9 H17 N O	HMDB0031179	Organic compounds	Organoheterocyclic compounds	Piperidines	Piperidinones	Piperidinones	Endogenous;Food;Biological;Subcellular;Cell and elements
45	Com_16387_pos	Cimifugin	C16 H18 O6	HMDB0250254	Organic compounds	Organoheterocyclic compounds	Benzopyrans	1-benzopyrans	Furanochromones	-
46	Com_16398_pos	Biotin	C10 H16 N2 O3 S	HMDB0000030	Organic compounds	Organoheterocyclic compounds	Biotin and derivatives	-	Biotin and derivatives	Food;Synthetic;Biological;Tissue and substructures;Organ and components;Biofluid and excreta;Subcellular;Cell and elements;Biological process;Personal care products;Food and nutrition;Pharmaceutical industry;Essential vitamin
47	Com_16918_pos	2-Benzoxazolinone	C7 H5 N O2	HMDB0032931	Organic compounds	Organoheterocyclic compounds	Benzoxazoles	Benzoxazolones	Benzoxazolones	Food;Biological;Subcellular;Cell and elements;Nutrient
48	Com_16993_pos	Lumichrome	C12 H10 N4 O2	HMDB0254199	Organic compounds	Organoheterocyclic compounds	Pteridines and derivatives	Alloxazines and isoalloxazines	Flavins	-
49	Com_17268_pos	Sclareolide	C16 H26 O2	HMDB0035293	Organic compounds	Organoheterocyclic compounds	Naphthofurans	-	Naphthofurans	Food;Biological;Surfactant;Emulsifier;Food and nutrition;Nutrient
50	Com_18672_pos	4-Hydroxyalprazolam	C17 H13 Cl N4 O	HMDB0060554	Organic compounds	Organoheterocyclic compounds	Benzodiazepines	1,4-benzodiazepines	1,2,4-triazolo[4,3-a][1,4]benzodiazepines	Endogenous;Organ and components;Subcellular;Biofluid and excreta;Drug metabolite;Waste product
51	Com_19970_pos	Levistilide A	C24 H28 O4	HMDB0034225	Organic compounds	Organoheterocyclic compounds	Dihydrofurans	Furanones	Butenolides	Endogenous;Food;Biological;Cell and elements;Subcellular;Biological process;Surfactant;Emulsifier;Nutrient;Membrane stabilizer;Energy source;Energy storage
52	Com_21623_pos	Alpha-Mangostin	C24 H26 O6	HMDB0035796	Organic compounds	Organoheterocyclic compounds	Benzopyrans	1-benzopyrans	8-prenylated xanthones	Food;Biological;Nutrient
53	Com_21770_pos	Nitenpyram	C11 H15 Cl N4 O2	HMDB0255630	Organic compounds	Organoheterocyclic compounds	Pyridines and derivatives	Halopyridines	2-halopyridines	-
54	Com_332_pos	Hypoxanthine	C5 H4 N4 O	HMDB0000157	Organic compounds	Organoheterocyclic compounds	Imidazopyrimidines	Purines and purine derivatives	Hypoxanthines	Endogenous;Food;Biological;Organ and components;Tissue and substructures;Biofluid and excreta;Subcellular;Cell and elements;Biological process;Pharmaceutical industry;Drug metabolite;Waste product;Metabolite
55	Com_411_pos	Uracil	C4 H4 N2 O2	HMDB0000300	Organic compounds	Organoheterocyclic compounds	Diazines	Pyrimidines and pyrimidine derivatives	Pyrimidones	Endogenous;Food;Biological;Tissue and substructures;Organ and components;Biofluid and excreta;Cell and elements;Biological process;Prodrug;Pharmaceutical industry
56	Com_413_pos	Adenine	C5 H5 N5	HMDB0000034	Organic compounds	Organoheterocyclic compounds	Imidazopyrimidines	Purines and purine derivatives	6-aminopurines	Endogenous;Food;Biological;Tissue and substructures;Organ and components;Biofluid and excreta;Subcellular;Cell and elements;Biological process;Metabolite;Pharmaceutical industry
57	Com_612_pos	Indole-3-Carboxaldehyde	C9 H7 N O	HMDB0029737	Organic compounds	Organoheterocyclic compounds	Indoles and derivatives	Indoles	Indoles	Endogenous;Food;Biological;Subcellular;Cell and elements
58	Com_3284_pos	L-5-Hydroxytryptophan	C11 H12 N2 O3	HMDB0000472	Organic compounds	Organoheterocyclic compounds	Indoles and derivatives	Tryptamines and derivatives	Serotonins	Endogenous;Food;Biological;Organ and components;Biofluid and excreta;Subcellular;Biological process;Neurotoxin;Metabotoxin;Drug;Pharmaceutical industry
59	Com_3946_pos	Sec-O-Glucosylhamaudol	C21 H26 O10	HMDB0258199	Organic compounds	Organoheterocyclic compounds	Benzopyrans	1-benzopyrans	Pyranochromenes	-
60	Com_5107_pos	Indole-3-carboxylic acid	C9 H7 N O2	HMDB0003320	Organic compounds	Organoheterocyclic compounds	Indoles and derivatives	Indolecarboxylic acids and derivatives	Indolecarboxylic acids and derivatives	Food;Biological;Biofluid and excreta
61	Com_6172_pos	Mangiferin	C19 H18 O11	HMDB0034410	Organic compounds	Organoheterocyclic compounds	Benzopyrans	1-benzopyrans	Xanthones	Food;Biological;Subcellular;Cell and elements;Pharmaceutical industry;Nutrient;Pro-oxidant
62	Com_6286_pos	Salvianolic acid D	C20 H18 O10	HMDB0041773	Organic compounds	Organoheterocyclic compounds	Benzoxepines	Dibenzoxepines	Dibenzoxepines	Food;Subcellular;Cell and elements;Nutrient
63	Com_8554_pos	Picrotoxinin	C15 H16 O6	HMDB0240274	Organic compounds	Organoheterocyclic compounds	Furopyrans	-	Furopyrans	-
1	Com_19_pos	Kuromanin	C21 H20 O11	HMDB0030684	Organic compounds	Phenylpropanoids and polyketides	Flavonoids	Flavonoid glycosides	Anthocyanidin-3-O-glycosides	Endogenous;Food;Biological;Biofluid and excreta;Subcellular;Cell and elements
2	Com_67_pos	Cyanidin	C15 H10 O6	HMDB0002708	Organic compounds	Phenylpropanoids and polyketides	Flavonoids	Hydroxyflavonoids	7-hydroxyflavonoids	Food;Biological;Organ and components;Cell and elements;Subcellular;Biofluid and excreta
3	Com_207_pos	7-hydroxy-6-methoxy-2H-chromen-2-one	C10 H8 O4	HMDB0034344	Organic compounds	Phenylpropanoids and polyketides	Coumarins and derivatives	Hydroxycoumarins	7-hydroxycoumarins	Food;Biological;Subcellular;Cell and elements;Nutrient
4	Com_1833_pos	(2E)-3-(3,4-dimethoxyphenyl)prop-2-enoic acid	C11 H12 O4	HMDB0034315	Organic compounds	Phenylpropanoids and polyketides	Cinnamic acids and derivatives	Hydroxycinnamic acids and derivatives	Coumaric acids and derivatives	Food;Biological;Biofluid and excreta;Subcellular;Cell and elements;Nutrient
5	Com_8_pos	Quercetin	C15 H10 O7	HMDB0005794	Organic compounds	Phenylpropanoids and polyketides	Flavonoids	Flavones	Flavonols	Food;Synthetic;Biological;Subcellular;Biofluid and excreta;Personal care products;Chelating agent;Pharmaceutical industry
6	Com_22_pos	Kaempferol	C15 H10 O6	HMDB0005801	Organic compounds	Phenylpropanoids and polyketides	Flavonoids	Flavones	Flavonols	Food;Biological;Subcellular;Biofluid and excreta;Pharmaceutical industry
7	Com_60_pos	Scopoletin	C10 H8 O4	HMDB0034344	Organic compounds	Phenylpropanoids and polyketides	Coumarins and derivatives	Hydroxycoumarins	7-hydroxycoumarins	Food;Biological;Subcellular;Cell and elements;Nutrient
8	Com_56_pos	Cinnamic acid	C9 H8 O2	HMDB0000567	Organic compounds	Phenylpropanoids and polyketides	Cinnamic acids and derivatives	Cinnamic acids	Cinnamic acids	Endogenous;Food;Biological;Organ and components;Subcellular;Biofluid and excreta
9	Com_119_pos	Epicatechin	C15 H14 O6	HMDB0001871	Organic compounds	Phenylpropanoids and polyketides	Flavonoids	Flavans	Catechins	Food;Biological;Organ and components;Cell and elements;Biofluid and excreta;Pharmaceutical industry
10	Com_133_pos	3-(3,4-dihydroxyphenyl)propanoic acid	C9 H10 O4	HMDB0000423	Organic compounds	Phenylpropanoids and polyketides	Phenylpropanoic acids	-	Phenylpropanoic acids	Food;Biological;Subcellular;Biofluid and excreta
11	Com_796_pos	Epigallocatechin	C15 H14 O7	HMDB0038365	Organic compounds	Phenylpropanoids and polyketides	Flavonoids	Flavans	Epigallocatechins	Food;Biological;Biofluid and excreta;Subcellular;Cell and elements;Nutrient
12	Com_832_pos	3-(3,4,5-trimethoxyphenyl)propanoic acid	C12 H16 O5	HMDB0030254	Organic compounds	Phenylpropanoids and polyketides	Phenylpropanoic acids	-	Phenylpropanoic acids	Endogenous;Food;Biological;Biofluid and excreta;Subcellular;Cell and elements
13	Com_1129_pos	Hesperetin 5-O-glucoside	C22 H24 O11	HMDB0037535	Organic compounds	Phenylpropanoids and polyketides	Flavonoids	Flavonoid glycosides	Flavonoid O-glycosides	Food;Biological;Subcellular;Cell and elements;Nutrient
14	Com_1286_pos	Gomisin D	C28 H34 O10	HMDB0252911	Organic compounds	Phenylpropanoids and polyketides	Tannins	Hydrolyzable tannins	Hydrolyzable tannins	-
15	Com_1322_pos	Laricitrin	C16 H12 O8	HMDB0126497	Organic compounds	Phenylpropanoids and polyketides	Flavonoids	Flavones	Flavonols	Endogenous
16	Com_1455_pos	Methyl cinnamate	C10 H10 O2	HMDB0033833	Organic compounds	Phenylpropanoids and polyketides	Cinnamic acids and derivatives	Cinnamic acid esters	Cinnamic acid esters	Food;Biological;Food and nutrition;Nutrient
17	Com_1500_pos	Combretastatin A4	C18 H20 O5	HMDB0250413	Organic compounds	Phenylpropanoids and polyketides	Stilbenes	-	Stilbenes	-
18	Com_1572_pos	17-AAG	C31 H43 N3 O8	HMDB0244762	Organic compounds	Phenylpropanoids and polyketides	Macrolactams	-	Macrolactams	-
19	Com_1949_pos	6-Methylcoumarin	C10 H8 O2	HMDB0032394	Organic compounds	Phenylpropanoids and polyketides	Coumarins and derivatives	-	Coumarins and derivatives	Endogenous;Food;Subcellular;Cell and elements
20	Com_1964_pos	1,7-Diphenylhept-4-en-3-one	C19 H20 O	HMDB0031873	Organic compounds	Phenylpropanoids and polyketides	Diarylheptanoids	Linear diarylheptanoids	Linear diarylheptanoids	Endogenous;Food;Biological
21	Com_2140_pos	Schisandrin C	C22 H24 O6	HMDB0258167	Organic compounds	Phenylpropanoids and polyketides	Tannins	Hydrolyzable tannins	Hydrolyzable tannins	-
22	Com_2544_pos	myricetin 3-O-beta-D-galactopyranoside	C21 H20 O13	HMDB0034358	Organic compounds	Phenylpropanoids and polyketides	Flavonoids	Flavonoid glycosides	Flavonoid-3-O-glycosides	Food;Biological;Subcellular;Cell and elements;Nutrient
23	Com_2594_pos	p-Coumaric Acid	C9 H8 O3	HMDB0030677	Organic compounds	Phenylpropanoids and polyketides	Cinnamic acids and derivatives	Hydroxycinnamic acids and derivatives	Hydroxycinnamic acids	Endogenous;Food;Biological;Biofluid and excreta;Subcellular;Cell and elements
24	Com_3162_pos	Schizandrol B	C23 H28 O7	HMDB0303927	Organic compounds	Phenylpropanoids and polyketides	Tannins	Hydrolyzable tannins	Hydrolyzable tannins	-
25	Com_3416_pos	Saxitoxin	C10 H17 N7 O4	HMDB0029368	Organic compounds	Phenylpropanoids and polyketides	Saxitoxins, gonyautoxins, and derivatives	-	Saxitoxins, gonyautoxins, and derivatives	Endogenous;Food;Subcellular;Cell and elements;Modulator;Pharmaceutical industry;Neurotoxin;Toxin;Marine biotoxin
26	Com_3575_pos	3-(4-hydroxy-3-methoxyphenyl)propanoic acid	C10 H12 O4	HMDB0062121	Organic compounds	Phenylpropanoids and polyketides	Phenylpropanoic acids	-	Phenylpropanoic acids	Biological;Biofluid and excreta
27	Com_4040_pos	Cinnamaldehyde	C9 H8 O	HMDB0003441	Organic compounds	Phenylpropanoids and polyketides	Cinnamaldehydes	-	Cinnamaldehydes	Food;Biological;Organ and components;Cell and elements;Subcellular;Biofluid and excreta;Biological process;Food and nutrition
28	Com_4709_pos	4-Methoxycinnamaldehyde	C10 H10 O2	HMDB0032611	Organic compounds	Phenylpropanoids and polyketides	Cinnamaldehydes	-	Cinnamaldehydes	Endogenous;Food;Biological;Subcellular;Cell and elements;Food and nutrition
29	Com_5266_pos	Alternariol	C14 H10 O5	HMDB0030831	Organic compounds	Phenylpropanoids and polyketides	Coumarins and derivatives	-	Coumarins and derivatives	Endogenous;Food;Biological;Subcellular;Cell and elements;Metabolite;Mycotoxin
30	Com_5450_pos	Dehydrodiisoeugenol	C20 H22 O4	HMDB0250949	Organic compounds	Phenylpropanoids and polyketides	2-arylbenzofuran flavonoids	-	2-arylbenzofuran flavonoids	-
31	Com_6381_pos	Vitexin	C21 H20 O10	HMDB0259858	Organic compounds	Phenylpropanoids and polyketides	Flavonoids	Flavonoid glycosides	Flavonoid 8-C-glycosides	-
32	Com_6770_pos	Rosmarinic acid	C18 H16 O8	HMDB0003572	Organic compounds	Phenylpropanoids and polyketides	Cinnamic acids and derivatives	Hydroxycinnamic acids and derivatives	Coumaric acids and derivatives	Endogenous;Food;Biological;Cell and elements;Subcellular;Biofluid and excreta
33	Com_7670_pos	Flavokawain A	C18 H18 O5	HMDB0033586	Organic compounds	Phenylpropanoids and polyketides	Linear 1,3-diarylpropanoids	Chalcones and dihydrochalcones	2'-Hydroxychalcones	Food;Biological;Nutrient
34	Com_7833_pos	Hecogenin	C27 H42 O4	HMDB0038824	Organic compounds	Phenylpropanoids and polyketides	Flavonoids	Flavonoid glycosides	Flavonoid-8-O-glycosides	Food;Biological;Subcellular;Cell and elements;Nutrient
35	Com_8415_pos	3',5,7-Trihydroxy-4'-methoxyflavanone	C16 H14 O6	HMDB0005782	Organic compounds	Phenylpropanoids and polyketides	Flavonoids	O-methylated flavonoids	4'-O-methylated flavonoids	Food;Biological;Subcellular;Biofluid and excreta;Pharmaceutical industry
36	Com_9526_pos	Daphnoretin	C19 H12 O7	HMDB0250858	Organic compounds	Phenylpropanoids and polyketides	Coumarins and derivatives	Hydroxycoumarins	7-hydroxycoumarins	-
37	Com_9728_pos	Schisantherin A	C30 H32 O9	HMDB0258170	Organic compounds	Phenylpropanoids and polyketides	Tannins	Hydrolyzable tannins	Hydrolyzable tannins	-
38	Com_10133_pos	Pectolinarin	C29 H34 O15	HMDB0256193	Organic compounds	Phenylpropanoids and polyketides	Tannins	Hydrolyzable tannins	Hydrolyzable tannins	-
39	Com_10543_pos	Nobiletin	C21 H22 O8	HMDB0029540	Organic compounds	Phenylpropanoids and polyketides	Flavonoids	O-methylated flavonoids	8-O-methylated flavonoids	Endogenous;Food;Biological;Pharmaceutical industry
40	Com_10602_pos	Ethyl caffeate	C11 H12 O4	HMDB0301712	Organic compounds	Phenylpropanoids and polyketides	Cinnamic acids and derivatives	Hydroxycinnamic acids and derivatives	Coumaric acids and derivatives	-
41	Com_10679_pos	Isoliquiritin	C21 H22 O9	HMDB0037318	Organic compounds	Phenylpropanoids and polyketides	Flavonoids	Flavonoid glycosides	Flavonoid O-glycosides	Food;Biological;Subcellular;Cell and elements;Pharmaceutical industry;Nutrient
42	Com_11511_pos	Corylifol A	C25 H26 O4	HMDB0250475	Organic compounds	Phenylpropanoids and polyketides	Isoflavonoids	Isoflav-2-enes	Isoflavones	-
43	Com_11935_pos	Formononetin	C16 H12 O4	HMDB0005808	Organic compounds	Phenylpropanoids and polyketides	Isoflavonoids	O-methylated isoflavonoids	4'-O-methylisoflavones	Food;Biological;Subcellular;Biofluid and excreta
44	Com_13362_pos	Hesperetin	C16 H14 O6	HMDB0005782	Organic compounds	Phenylpropanoids and polyketides	Flavonoids	O-methylated flavonoids	4'-O-methylated flavonoids	Food;Biological;Subcellular;Biofluid and excreta;Pharmaceutical industry
45	Com_14286_pos	Baohuoside II	C26 H28 O10	HMDB0248861	Organic compounds	Phenylpropanoids and polyketides	Flavonoids	Flavonoid glycosides	Flavonoid-3-O-glycosides	-
46	Com_15321_pos	Curcumin	C21 H20 O6	HMDB0002269	Organic compounds	Phenylpropanoids and polyketides	Diarylheptanoids	Linear diarylheptanoids	Curcuminoids	Food;Biological;Subcellular;Biofluid and excreta;Pharmaceutical industry
47	Com_17732_pos	Psoralen	C11 H6 O3	HMDB0034272	Organic compounds	Phenylpropanoids and polyketides	Coumarins and derivatives	Furanocoumarins	Psoralens	Food;Biological;Subcellular;Cell and elements;Pharmaceutical industry;Nutrient
48	Com_18821_pos	Kavain	C14 H14 O3	HMDB0034212	Organic compounds	Phenylpropanoids and polyketides	Kavalactones	-	Kavalactones	Food;Nutrient
49	Com_19279_pos	Schisanhenol	C23 H30 O6	HMDB0258169	Organic compounds	Phenylpropanoids and polyketides	Tannins	Hydrolyzable tannins	Hydrolyzable tannins	-
50	Com_19358_pos	Bisdemethoxycurcumin	C19 H16 O4	HMDB0002114	Organic compounds	Phenylpropanoids and polyketides	Diarylheptanoids	Linear diarylheptanoids	Curcuminoids	Food;Biological
51	Com_21639_pos	Gallocatechin gallate	C22 H18 O11	HMDB0301673	Organic compounds	Phenylpropanoids and polyketides	Flavonoids	Flavonoid glycosides	Flavonoid O-glycosides	-
52	Com_21_pos	Procyanidin B2	C30 H26 O12	HMDB0033973	Organic compounds	Phenylpropanoids and polyketides	Flavonoids	Biflavonoids and polyflavonoids	Biflavonoids and polyflavonoids	Food;Biological;Biofluid and excreta;Subcellular;Cell and elements;Nutrient
53	Com_50_pos	Hydroxysafflor yellow A	C27 H32 O16	HMDB0040677	Organic compounds	Phenylpropanoids and polyketides	Cinnamic acids and derivatives	Hydroxycinnamic acids and derivatives	Hydroxycinnamic acids and derivatives	Endogenous;Food;Biological;Subcellular;Cell and elements;Biological process;Surfactant;Emulsifier;Nutrient;Membrane stabilizer;Energy source;Energy storage
54	Com_195_pos	Trifolirhizin	C22 H22 O10	HMDB0036630	Organic compounds	Phenylpropanoids and polyketides	Isoflavonoids	Furanoisoflavonoids	Pterocarpans	Food;Biological;Subcellular;Cell and elements;Nutrient
55	Com_235_pos	Salvianolic acid C	C26 H20 O10	HMDB0303929	Organic compounds	Phenylpropanoids and polyketides	2-arylbenzofuran flavonoids	-	2-arylbenzofuran flavonoids	-
56	Com_323_pos	Taxifolin	C15 H12 O7	HMDB0303943	Organic compounds	Phenylpropanoids and polyketides	Flavonoids	Flavans	Flavanonols	-
57	Com_922_pos	Procyanidin A2	C30 H24 O12	HMDB0037655	Organic compounds	Phenylpropanoids and polyketides	Flavonoids	Biflavonoids and polyflavonoids	Biflavonoids and polyflavonoids	Food;Biological;Nutrient
58	Com_1413_pos	Isofraxidin	C11 H10 O5	HMDB0253642	Organic compounds	Phenylpropanoids and polyketides	Coumarins and derivatives	Hydroxycoumarins	7-hydroxycoumarins	-
59	Com_3659_pos	Esculin	C15 H16 O9	HMDB0030820	Organic compounds	Phenylpropanoids and polyketides	Coumarins and derivatives	Coumarin glycosides	Coumarin glycosides	Endogenous;Food;Biological;Subcellular;Cell and elements
60	Com_3821_pos	Hesperidin	C28 H34 O15	HMDB0003265	Organic compounds	Phenylpropanoids and polyketides	Flavonoids	Flavonoid glycosides	Flavonoid-7-O-glycosides	Food;Biological;Subcellular;Organ and components
61	Com_4506_pos	Flavokawain B	C17 H16 O4	HMDB0033691	Organic compounds	Phenylpropanoids and polyketides	Linear 1,3-diarylpropanoids	Chalcones and dihydrochalcones	2'-Hydroxychalcones	Food;Biological;Nutrient
62	Com_5139_pos	Salvianolic acid A	C26 H22 O10	HMDB0257470	Organic compounds	Phenylpropanoids and polyketides	Stilbenes	-	Stilbenes	-
63	Com_7087_pos	Eupatilin	C18 H16 O7	HMDB0029469	Organic compounds	Phenylpropanoids and polyketides	Flavonoids	O-methylated flavonoids	6-O-methylated flavonoids	Endogenous;Food;Biological;Pharmaceutical industry
64	Com_7400_pos	(-)-epigallocatechin	C15 H14 O7	HMDB0038361	Organic compounds	Phenylpropanoids and polyketides	Flavonoids	Flavans	Epigallocatechins	Food;Biological;Biofluid and excreta;Subcellular;Cell and elements;Pharmaceutical industry;Nutrient
65	Com_7616_pos	Angelol B	C20 H24 O7	HMDB0248421	Organic compounds	Phenylpropanoids and polyketides	Coumarins and derivatives	-	Coumarins and derivatives	-
66	Com_9386_pos	Rhapontigenin	C15 H14 O4	HMDB0031842	Organic compounds	Phenylpropanoids and polyketides	Stilbenes	-	Stilbenes	Endogenous;Food;Biological
67	Com_11523_pos	Demethoxycurcumin	C20 H18 O5	HMDB0033801	Organic compounds	Phenylpropanoids and polyketides	Diarylheptanoids	Linear diarylheptanoids	Curcuminoids	Food;Biological;Nutrient
1	Com_10127_neg	Pseudolaric Acid B	C23 H28 O8	HMDB0242636	-	-	-	-	-	-
1	Com_157_neg	Phenylacetaldehyde	C8 H8 O	HMDB0006236	Organic compounds	Benzenoids	Benzene and substituted derivatives	Phenylacetaldehydes	Phenylacetaldehydes	Endogenous;Food;Environmental;Biological;Subcellular;Biofluid and excreta;Water disinfection;Water pollutant;Food and nutrition;Pharmaceutical industry
2	Com_1106_neg	3-Hydroxybenzoic acid	C7 H6 O3	HMDB0002466	Organic compounds	Benzenoids	Benzene and substituted derivatives	Benzoic acids and derivatives	Hydroxybenzoic acid derivatives	Food;Biological
3	Com_2256_neg	2,4-Dihydroxybenzoic acid	C7 H6 O4	HMDB0029666	Organic compounds	Benzenoids	Benzene and substituted derivatives	Benzoic acids and derivatives	Hydroxybenzoic acid derivatives	Endogenous;Food;Biological;Biofluid and excreta;Subcellular;Cell and elements;Pharmaceutical industry
4	Com_2691_neg	Vanillyl alcohol	C8 H10 O3	HMDB0032012	Organic compounds	Benzenoids	Phenols	Methoxyphenols	Methoxyphenols	Endogenous;Food;Biological;Subcellular;Cell and elements;Food and nutrition;Pharmaceutical industry
5	Com_1153_neg	Salicylic acid	C7 H6 O3	HMDB0001895	Organic compounds	Benzenoids	Benzene and substituted derivatives	Benzoic acids and derivatives	Salicylic acids	Food;Synthetic;Biological;Tissue and substructures;Biofluid and excreta;Organ and components;Biological process;Drug;Food and nutrition;Personal care products;Pharmaceutical industry
6	Com_5749_neg	Terephthalic acid	C8 H6 O4	HMDB0002428	Organic compounds	Benzenoids	Benzene and substituted derivatives	Benzoic acids and derivatives	P-phthalic acid and derivatives	Endogenous;Cell and elements;Biofluid and excreta
7	Com_4765_neg	Gallic acid	C7 H6 O5	HMDB0005807	Organic compounds	Benzenoids	Benzene and substituted derivatives	Benzoic acids and derivatives	Gallic acids	Food;Biological;Biofluid and excreta
8	Com_146_neg	Purpurin	C14 H8 O5	HMDB0256928	Organic compounds	Benzenoids	Anthracenes	Anthraquinones	Hydroxyanthraquinones	-
9	Com_994_neg	Carminic acid	C22 H20 O13	HMDB0030658	Organic compounds	Benzenoids	Anthracenes	Anthracenecarboxylic acids and derivatives	Anthracenecarboxylic acids	Food;Synthetic;Subcellular;Cell and elements;Food and nutrition;Personal care products;Dye
10	Com_1769_neg	5-Sulfosalicylic acid	C7 H6 O6 S	HMDB0011725	Organic compounds	Benzenoids	Benzene and substituted derivatives	Benzenesulfonic acids and derivatives	3-sulfobenzoic acids	Endogenous
11	Com_1962_neg	Bergenin	C14 H16 O9	HMDB0249087	Organic compounds	Benzenoids	Benzene and substituted derivatives	Benzoic acids and derivatives	Gallic acid and derivatives	-
12	Com_3184_neg	3-Methoxyphenylacetic acid	C9 H10 O3	HMDB0059969	Organic compounds	Benzenoids	Phenol ethers	Anisoles	Anisoles	-
13	Com_3226_neg	p-Anisaldehyde	C8 H8 O2	HMDB0029686	Organic compounds	Benzenoids	Benzene and substituted derivatives	Benzoyl derivatives	Benzoyl derivatives	Endogenous;Food;Biological;Biofluid and excreta;Subcellular;Cell and elements;Food and nutrition
14	Com_3408_neg	4-Toluenesulfonic acid	C7 H8 O3 S	HMDB0059933	Organic compounds	Benzenoids	Benzene and substituted derivatives	Benzenesulfonic acids and derivatives	p-Methylbenzenesulfonates	-
15	Com_3757_neg	Catechol	C6 H6 O2	HMDB0000957	Organic compounds	Benzenoids	Phenols	Benzenediols	Catechols	Endogenous;Food;Environmental;Biological;Subcellular;Tissue and substructures;Cell and elements;Biofluid and excreta;Organ and components;Biological process;Genotoxin;Air pollutant;Hazardous air pollutant;Pharmaceutical industry
16	Com_7159_neg	Pyrogallol	C6 H6 O3	HMDB0013674	Organic compounds	Benzenoids	Phenols	Benzenetriols and derivatives	5-unsubstituted pyrrogallols	Endogenous;Biological
17	Com_8796_neg	4-Nitrophenol	C6 H5 N O3	HMDB0001232	Organic compounds	Benzenoids	Phenols	Nitrophenols	Nitrophenols	Endogenous;Synthetic;Environmental;Organ and components;Tissue and substructures;Biofluid and excreta;Subcellular;Cell and elements;Air pollutant;Environmental contaminant;Hazardous air pollutant;Water pollutant;Pharmaceutical industry
18	Com_9098_neg	Sinapyl Alcohol	C11 H14 O4	HMDB0013070	Organic compounds	Benzenoids	Phenols	Methoxyphenols	Methoxyphenols	Endogenous;Food;Biological
19	Com_10525_neg	Homoveratrumic acid	C10 H12 O4	HMDB0000434	Organic compounds	Benzenoids	Benzene and substituted derivatives	Methoxybenzenes	Dimethoxybenzenes	Endogenous;Food;Biological;Subcellular;Biofluid and excreta
20	Com_11154_neg	Cinnamyl acetate	C11 H12 O2	HMDB0029699	Organic compounds	Benzenoids	Benzene and substituted derivatives	Styrenes	Styrenes	Endogenous;Food;Biological;Food and nutrition
21	Com_11676_neg	6-Gingerol	C17 H26 O4	HMDB0005783	Organic compounds	Benzenoids	Phenols	Methoxyphenols	Gingerols	Food;Biological;Subcellular;Food and nutrition
22	Com_14481_neg	3,4-Dihydroxyphenylethanol	C8 H10 O3	HMDB0005784	Organic compounds	Benzenoids	Phenols	Tyrosols and derivatives	Tyrosols	Food;Biological;Biofluid and excreta;Pharmaceutical industry
23	Com_18009_neg	Rhein	C15 H8 O6	HMDB0032876	Organic compounds	Benzenoids	Anthracenes	Anthracenecarboxylic acids and derivatives	Anthracenecarboxylic acids	Food;Biological;Subcellular;Cell and elements;Household products;Pharmaceutical industry;Nutrient
24	Com_906_neg	Hippuric acid	C9 H9 N O3	HMDB0000714	Organic compounds	Benzenoids	Benzene and substituted derivatives	Benzoic acids and derivatives	Hippuric acids	Endogenous;Food;Biological;Tissue and substructures;Organ and components;Subcellular;Biofluid and excreta;Uremic toxin;Drug metabolite;Waste product;Metabolite
25	Com_2450_neg	Protocatechuic acid	C7 H6 O4	HMDB0001856	Organic compounds	Benzenoids	Benzene and substituted derivatives	Benzoic acids and derivatives	Hydroxybenzoic acid derivatives	Food;Biological;Organ and components;Cell and elements;Biofluid and excreta;Pharmaceutical industry
26	Com_4582_neg	Eriocitrin	C27 H32 O15	HMDB0005811	Organic compounds	Benzenoids	Naphthalenes	Phenylnaphthalenes	Phenylnaphthalenes	Food;Biological
27	Com_2621_neg	Aurantio-obtusin	C17 H14 O7	HMDB0248725	Organic compounds	Benzenoids	Anthracenes	Anthraquinones	Hydroxyanthraquinones	-
28	Com_3395_neg	Tyrosol	C8 H10 O2	HMDB0004284	Organic compounds	Benzenoids	Phenols	Tyrosols and derivatives	Tyrosols	Endogenous;Food;Biological;Biofluid and excreta;Organ and components
29	Com_8655_neg	Diacerein	C19 H12 O8	HMDB0251118	Organic compounds	Benzenoids	Anthracenes	Anthracenecarboxylic acids and derivatives	Anthracenecarboxylic acids	-
30	Com_6771_neg	1,3,5-Trimethoxybenzene	C9 H12 O3	HMDB0059963	Organic compounds	Benzenoids	Phenol ethers	Anisoles	Anisoles	-
1	Com_3139_neg	Eleutheroside E	C34 H46 O18	HMDB0036410	Organic compounds	Lignans, neolignans and related compounds	Lignan glycosides	-	Lignan glycosides	Food;Biological;Subcellular;Cell and elements;Nutrient
2	Com_6550_neg	Tracheloside	C27 H34 O12	HMDB0030557	Organic compounds	Lignans, neolignans and related compounds	Lignan glycosides	-	Lignan glycosides	Endogenous;Food;Biological;Subcellular;Cell and elements
3	Com_14558_neg	(-)-secoisolariciresinol	C20 H26 O6	HMDB0013692	Organic compounds	Lignans, neolignans and related compounds	Dibenzylbutane lignans	Dibenzylbutanediol lignans	Dibenzylbutanediol lignans	Endogenous;Subcellular;Biofluid and excreta;Pharmaceutical industry
4	Com_6272_neg	Secoisolariciresinol diglucoside	C32 H46 O16	HMDB0036323	Organic compounds	Lignans, neolignans and related compounds	Lignan glycosides	-	Lignan glycosides	Food;Biological;Biofluid and excreta;Subcellular;Cell and elements;Nutrient
1	Com_49_neg	Corchorifatty acid F	C18 H32 O5	HMDB0035919	Organic compounds	Lipids and lipid-like molecules	Fatty Acyls	Lineolic acids and derivatives	Lineolic acids and derivatives	Endogenous;Food;Biological;Biofluid and excreta;Cell and elements;Subcellular;Biological process;Surfactant;Emulsifier;Nutrient;Membrane stabilizer;Energy source;Energy storage
2	Com_287_neg	Itaconic acid	C5 H6 O4	HMDB0002092	Organic compounds	Lipids and lipid-like molecules	Fatty Acyls	Fatty acids and conjugates	Branched fatty acids	Endogenous;Food;Biological;Subcellular;Biofluid and excreta;Biological process;Nutrient;Energy storage;Energy source;Membrane stabilizer
3	Com_1311_neg	2-Hydroxycaproic acid	C6 H12 O3	HMDB0001624	Organic compounds	Lipids and lipid-like molecules	Fatty Acyls	Fatty acids and conjugates	Medium-chain fatty acids	Endogenous;Food;Biological;Biological process;Nutrient;Energy storage;Energy source;Membrane stabilizer
4	Com_2880_neg	Azelaic acid	C9 H16 O4	HMDB0000784	Organic compounds	Lipids and lipid-like molecules	Fatty Acyls	Fatty acids and conjugates	Medium-chain fatty acids	Endogenous;Food;Synthetic;Biological;Subcellular;Biofluid and excreta;Organ and components;Biological process;Nutrient;Energy storage;Energy source;Membrane stabilizer;Personal care products;Pharmaceutical industry
5	Com_584_neg	Hexadecanedioic acid	C16 H30 O4	HMDB0000672	Organic compounds	Lipids and lipid-like molecules	Fatty Acyls	Fatty acids and conjugates	Long-chain fatty acids	Endogenous;Food;Biological;Subcellular;Biofluid and excreta;Biological process;Nutrient;Energy storage;Energy source;Membrane stabilizer
6	Com_1500_neg	Dodecanedioic acid	C12 H22 O4	HMDB0000623	Organic compounds	Lipids and lipid-like molecules	Fatty Acyls	Fatty acids and conjugates	Medium-chain fatty acids	Endogenous;Food;Biological;Subcellular;Biofluid and excreta;Biological process;Energy source;Nutrient;Energy storage;Membrane stabilizer
7	Com_546_neg	Jasmonic acid	C12 H18 O3	HMDB0032797	Organic compounds	Lipids and lipid-like molecules	Fatty Acyls	Lineolic acids and derivatives	Jasmonic acids	Endogenous;Food;Biological;Biofluid and excreta;Subcellular;Cell and elements;Biological process;Surfactant;Emulsifier;Nutrient;Energy storage;Energy source;Membrane stabilizer
8	Com_342_neg	Aucubin	C15 H22 O9	HMDB0036562	Organic compounds	Lipids and lipid-like molecules	Prenol lipids	Terpene glycosides	Iridoid O-glycosides	Endogenous;Food;Biological;Biological process;Surfactant;Emulsifier;Nutrient;Energy storage;Energy source;Membrane stabilizer
9	Com_537_neg	3-Hydroxy-3-methylglutaric acid	C6 H10 O5	HMDB0000355	Organic compounds	Lipids and lipid-like molecules	Fatty Acyls	Fatty acids and conjugates	Hydroxy fatty acids	Endogenous;Food;Biological;Tissue and substructures;Subcellular;Biofluid and excreta;Biological process;Acidogen;Metabotoxin;Nutrient;Energy storage;Energy source;Membrane stabilizer;Pharmaceutical industry
10	Com_740_neg	Pentadecanoic Acid	C15 H30 O2	HMDB0000826	Organic compounds	Lipids and lipid-like molecules	Fatty Acyls	Fatty acids and conjugates	Long-chain fatty acids	Endogenous;Food;Biological;Tissue and substructures;Biofluid and excreta;Subcellular;Cell and elements;Biological process;Food and nutrition;Surfactant;Emulsifier;Membrane stabilizer;Energy source;Energy storage;Nutrient
11	Com_845_neg	Cyanidin 3-O-glucoside	C21 H21 Cl O11	HMDB0304662	Organic compounds	Lipids and lipid-like molecules	Glycerophospholipids	Glycerophosphocholines	Phosphatidylcholines	-
12	Com_960_neg	8-O-acetyl shanzhiside methyl ester	C19 H28 O12	HMDB0248874	Organic compounds	Lipids and lipid-like molecules	Prenol lipids	Terpene glycosides	Iridoid O-glycosides	-
13	Com_1059_neg	Tenuifolin	C36 H56 O12	HMDB0258821	Organic compounds	Lipids and lipid-like molecules	Prenol lipids	Terpene glycosides	Triterpene saponins	-
14	Com_1086_neg	Geniposidic acid	C16 H22 O10	HMDB0034942	Organic compounds	Lipids and lipid-like molecules	Prenol lipids	Terpene glycosides	Iridoid O-glycosides	Endogenous;Food;Biological;Biological process;Surfactant;Emulsifier;Nutrient;Membrane stabilizer;Energy source;Energy storage
15	Com_1454_neg	Methyl linolenate	C19 H32 O2	HMDB0254600	Organic compounds	Lipids and lipid-like molecules	Fatty Acyls	Lineolic acids and derivatives	Lineolic acids and derivatives	-
16	Com_1830_neg	Oleanolic acid	C30 H48 O3	HMDB0002364	Organic compounds	Lipids and lipid-like molecules	Prenol lipids	Triterpenoids	Triterpenoids	Endogenous;Food;Biological;Cell and elements;Subcellular;Biofluid and excreta;Biological process;Surfactant;Emulsifier;Membrane stabilizer;Energy source;Energy storage;Nutrient
17	Com_2211_neg	Toosendanin	C30 H38 O11	HMDB0259107	Organic compounds	Lipids and lipid-like molecules	Prenol lipids	Triterpenoids	Limonoids	-
18	Com_2366_neg	20-Hydroxy-(5Z,8Z,11Z,14Z)-eicosatetraenoic acid	C20 H32 O3	HMDB0005998	Organic compounds	Lipids and lipid-like molecules	Fatty Acyls	Fatty acids and conjugates	Long-chain fatty acids	Endogenous;Food;Biological;Biofluid and excreta;Cell and elements;Subcellular;Biological process;Surfactant;Emulsifier;Membrane stabilizer;Energy source;Energy storage;Nutrient
19	Com_2406_neg	Methyl linoleate	C19 H34 O2	HMDB0034381	Organic compounds	Lipids and lipid-like molecules	Fatty Acyls	Lineolic acids and derivatives	Lineolic acids and derivatives	Endogenous;Food;Biological;Biofluid and excreta;Cell and elements;Subcellular;Biological process;Surfactant;Emulsifier;Food and nutrition;Nutrient;Membrane stabilizer;Energy source;Energy storage
20	Com_2434_neg	14-Methylhexadecanoic Acid	C17 H34 O2	HMDB0031067	Organic compounds	Lipids and lipid-like molecules	Fatty Acyls	Fatty acids and conjugates	Long-chain fatty acids	Endogenous;Food;Biological;Biofluid and excreta;Cell and elements;Subcellular;Biological process;Surfactant;Emulsifier;Membrane stabilizer;Energy source;Energy storage;Nutrient
21	Com_2545_neg	Octanedioic acid	C8 H14 O4	HMDB0000893	Organic compounds	Lipids and lipid-like molecules	Fatty Acyls	Fatty acids and conjugates	Medium-chain fatty acids	Endogenous;Food;Biological;Subcellular;Biofluid and excreta;Organ and components;Biological process;Nutrient;Energy storage;Energy source;Membrane stabilizer
22	Com_2773_neg	Harpagide	C15 H24 O10	HMDB0242331	Organic compounds	Lipids and lipid-like molecules	Prenol lipids	Terpene glycosides	Iridoid O-glycosides	-
23	Com_2782_neg	Abscisic Acid	C15 H20 O4	HMDB0036093	Organic compounds	Lipids and lipid-like molecules	Prenol lipids	Sesquiterpenoids	Abscisic acids and derivatives	Endogenous;Food;Biological;Biological process;Surfactant;Emulsifier;Nutrient;Energy storage;Energy source;Membrane stabilizer
24	Com_3066_neg	8-Epiloganic acid	C16 H24 O10	HMDB0247433	Organic compounds	Lipids and lipid-like molecules	Prenol lipids	Terpene glycosides	Iridoid O-glycosides	-
25	Com_3137_neg	Corticosterone	C21 H30 O4	HMDB0001547	Organic compounds	Lipids and lipid-like molecules	Steroids and steroid derivatives	Hydroxysteroids	21-hydroxysteroids	Endogenous;Food;Tissue and substructures;Cell and elements;Organ and components;Biofluid and excreta;Subcellular;Biological process;Surfactant;Emulsifier;Pharmaceutical industry;Membrane stabilizer;Energy source;Energy storage;Molecular messenger
26	Com_3943_neg	Lactitol	C12 H24 O11	HMDB0040937	Organic compounds	Lipids and lipid-like molecules	Fatty Acyls	Fatty acyl glycosides	Fatty acyl glycosides of mono- and disaccharides	Food;Endogenous;Biological;Biofluid and excreta;Subcellular;Cell and elements;Biological process;Surfactant;Emulsifier;Pharmaceutical industry;Nutrient;Energy storage;Energy source;Membrane stabilizer
27	Com_4176_neg	3-Methyladipic acid	C7 H12 O4	HMDB0000555	Organic compounds	Lipids and lipid-like molecules	Fatty Acyls	Fatty acids and conjugates	Medium-chain fatty acids	Endogenous;Food;Biological;Biofluid and excreta;Subcellular;Cell and elements;Biological process;Surfactant;Emulsifier;Membrane stabilizer;Energy source;Energy storage;Nutrient
28	Com_4179_neg	Rebaudioside A	C44 H70 O23	HMDB0034950	Organic compounds	Lipids and lipid-like molecules	Prenol lipids	Terpene glycosides	Steviol glycosides	Endogenous;Food;Biological;Biological process;Surfactant;Emulsifier;Nutrient;Membrane stabilizer;Energy source;Energy storage
29	Com_4316_neg	Agnuside	C22 H26 O11	HMDB0036561	Organic compounds	Lipids and lipid-like molecules	Prenol lipids	Terpene glycosides	Iridoid O-glycosides	Endogenous;Food;Biological;Biological process;Surfactant;Emulsifier;Nutrient;Membrane stabilizer;Energy source;Energy storage
30	Com_4360_neg	Ginkgolide C	C20 H24 O11	HMDB0036860	Organic compounds	Lipids and lipid-like molecules	Prenol lipids	Terpene lactones	Ginkgolides and bilobalides	Endogenous;Food;Biological;Biological process;Surfactant;Emulsifier;Nutrient;Membrane stabilizer;Energy source;Energy storage
31	Com_4938_neg	19(R)-Hydroxy-prostaglandin E2	C20 H32 O6	HMDB0001908	Organic compounds	Lipids and lipid-like molecules	Fatty Acyls	Eicosanoids	Prostaglandins and related compounds	Endogenous;Food;Biological;Biofluid and excreta;Cell and elements;Subcellular;Biological process;Surfactant;Emulsifier;Membrane stabilizer;Energy source;Energy storage;Nutrient;Inflammatory;Modulator
32	Com_5142_neg	Resibufogenin	C24 H32 O4	HMDB0249430	Organic compounds	Lipids and lipid-like molecules	Steroids and steroid derivatives	Steroid lactones	Bufanolides and derivatives	-
33	Com_5152_neg	Gibberellin A4	C19 H24 O5	HMDB0303447	Organic compounds	Lipids and lipid-like molecules	Prenol lipids	Diterpenoids	C19-gibberellin 6-carboxylic acids	-
34	Com_5193_neg	Methyl hexadecanoate	C17 H34 O2	HMDB0061859	Organic compounds	Lipids and lipid-like molecules	Fatty Acyls	Fatty acid esters	Fatty acid methyl esters	Food;Endogenous;Biological;Biofluid and excreta;Subcellular;Biological process;Nutrient;Energy storage;Energy source;Membrane stabilizer
35	Com_5886_neg	LPC 18:1	C26 H52 N O7 P	HMDB0002815	Organic compounds	Lipids and lipid-like molecules	Glycerophospholipids	Glycerophosphocholines	1-acyl-sn-glycero-3-phosphocholines	Endogenous;Food;Biological;Tissue and substructures;Biofluid and excreta;Cell and elements;Subcellular;Biological process;Surfactant;Emulsifier;Food and nutrition;Membrane stabilizer;Energy source;Energy storage
36	Com_6179_neg	Guan-fu base A	C24 H31 N O6	HMDB0252967	Organic compounds	Lipids and lipid-like molecules	Prenol lipids	Diterpenoids	Atisane diterpenoids	-
37	Com_6380_neg	Verbenalin	C17 H24 O10	HMDB0301853	Organic compounds	Lipids and lipid-like molecules	Prenol lipids	Terpene glycosides	Iridoid O-glycosides	-
38	Com_6729_neg	Miltirone	C19 H22 O2	HMDB0035080	Organic compounds	Lipids and lipid-like molecules	Prenol lipids	Diterpenoids	Tanshinones, isotanshinones, and derivatives	Food;Endogenous;Biological;Biological process;Nutrient;Energy storage;Energy source;Membrane stabilizer
39	Com_7268_neg	Aldosterone	C21 H28 O5	HMDB0000037	Organic compounds	Lipids and lipid-like molecules	Steroids and steroid derivatives	Hydroxysteroids	21-hydroxysteroids	Endogenous;Food;Biological;System;Organ and components;Cell and elements;Tissue and substructures;Biofluid and excreta;Subcellular;Biological process;Membrane stabilizer;Energy source;Energy storage;Molecular messenger;Surfactant;Emulsifier
40	Com_8458_neg	Bicyclo Prostaglandin E2	C20 H30 O4	HMDB0249187	Organic compounds	Lipids and lipid-like molecules	Fatty Acyls	Eicosanoids	Prostaglandins and related compounds	-
41	Com_8805_neg	Ginkgolide B	C20 H24 O10	HMDB0036861	Organic compounds	Lipids and lipid-like molecules	Prenol lipids	Terpene lactones	Ginkgolides and bilobalides	Endogenous;Food;Biological;Biological process;Surfactant;Emulsifier;Nutrient;Membrane stabilizer;Energy source;Energy storage
42	Com_8985_neg	2-Hydroxy-2-methylbutanoic acid	C5 H10 O3	HMDB0001987	Organic compounds	Lipids and lipid-like molecules	Fatty Acyls	Fatty acids and conjugates	Hydroxy fatty acids	Endogenous;Food;Biological;Biofluid and excreta;Cell and elements;Subcellular;Biological process;Surfactant;Emulsifier;Membrane stabilizer;Energy source;Energy storage;Nutrient
43	Com_9452_neg	Ganoderic acid H	C32 H44 O9	HMDB0035987	Organic compounds	Lipids and lipid-like molecules	Prenol lipids	Triterpenoids	Triterpenoids	Endogenous;Food;Biological;Biological process;Surfactant;Emulsifier;Nutrient;Membrane stabilizer;Energy source;Energy storage
44	Com_11178_neg	Artesunate	C19 H28 O8	HMDB0240267	Organic compounds	Lipids and lipid-like molecules	Prenol lipids	Sesquiterpenoids	Artemisinins	-
45	Com_11815_neg	Hypaconitine	C33 H45 N O10	HMDB0253306	Organic compounds	Lipids and lipid-like molecules	Prenol lipids	Diterpenoids	Aconitane-type diterpenoid alkaloids	-
46	Com_12266_neg	Ajugol	C15 H24 O9	HMDB0248074	Organic compounds	Lipids and lipid-like molecules	Prenol lipids	Terpene glycosides	Iridoid O-glycosides	-
47	Com_13510_neg	Tetradecanedioic acid	C14 H26 O4	HMDB0000872	Organic compounds	Lipids and lipid-like molecules	Fatty Acyls	Fatty acids and conjugates	Long-chain fatty acids	Endogenous;Food;Biological;Subcellular;Biofluid and excreta;Biological process;Nutrient;Energy storage;Energy source;Membrane stabilizer
48	Com_13874_neg	Prostaglandin J2	C20 H30 O4	HMDB0002710	Organic compounds	Lipids and lipid-like molecules	Fatty Acyls	Eicosanoids	Prostaglandins and related compounds	Endogenous;Food;Biological;Biofluid and excreta;Cell and elements;Subcellular;Biological process;Surfactant;Emulsifier;Membrane stabilizer;Energy source;Energy storage;Nutrient;Inflammatory;Modulator
49	Com_13895_neg	alpha-Hederin	C41 H66 O12	HMDB0248219	Organic compounds	Lipids and lipid-like molecules	Prenol lipids	Triterpenoids	Triterpenoids	-
50	Com_14246_neg	Deoxycholic Acid	C24 H40 O4	HMDB0000626	Organic compounds	Lipids and lipid-like molecules	Steroids and steroid derivatives	Bile acids, alcohols and derivatives	Dihydroxy bile acids, alcohols and derivatives	Endogenous;Food;Tissue and substructures;Subcellular;Organ and components;Cell and elements;Biofluid and excreta;Biological process;Hepatotoxin;Metabotoxin;Food and nutrition;Surfactant;Emulsifier;Pharmaceutical industry;Membrane stabilizer;Energy source;Energy storage;Oncometabolite;Molecular messenger
51	Com_14435_neg	Geraniol	C10 H18 O	HMDB0005812	Organic compounds	Lipids and lipid-like molecules	Prenol lipids	Monoterpenoids	Acyclic monoterpenoids	Food;Endogenous;Biological;Cell and elements;Subcellular;Biofluid and excreta;Biological process;Membrane stabilizer;Energy source;Energy storage;Nutrient;Cosmetic;Surfactant;Emulsifier
52	Com_14736_neg	Methyl myristate	C15 H30 O2	HMDB0030469	Organic compounds	Lipids and lipid-like molecules	Fatty Acyls	Fatty acid esters	Fatty acid methyl esters	Endogenous;Food;Biological;Biofluid and excreta;Cell and elements;Subcellular;Biological process;Surfactant;Emulsifier;Membrane stabilizer;Energy source;Energy storage;Nutrient
53	Com_16000_neg	Rebaudioside C	C44 H70 O22	HMDB0034947	Organic compounds	Lipids and lipid-like molecules	Prenol lipids	Terpene glycosides	Steviol glycosides	Endogenous;Food;Biological;Biological process;Surfactant;Emulsifier;Nutrient;Membrane stabilizer;Energy source;Energy storage
54	Com_17714_neg	Valepotriate	C22 H30 O8	HMDB0034493	Organic compounds	Lipids and lipid-like molecules	Prenol lipids	Monoterpenoids	Iridoids and derivatives	Endogenous;Food;Biological;Biological process;Surfactant;Emulsifier;Nutrient;Membrane stabilizer;Energy source;Energy storage
55	Com_17736_neg	Citramalate	C5 H8 O5	HMDB0000426	Organic compounds	Lipids and lipid-like molecules	Fatty Acyls	Fatty acids and conjugates	Hydroxy fatty acids	Food;Endogenous;Biological;Subcellular;Biofluid and excreta;Biological process;Nutrient;Energy storage;Energy source;Membrane stabilizer
56	Com_18201_neg	Peimisine	C27 H41 N O3	HMDB0256207	Organic compounds	Lipids and lipid-like molecules	Steroids and steroid derivatives	Steroidal alkaloids	Jerveratrum-type alkaloids	-
57	Com_12963_neg	Palmitoleic Acid	C16 H30 O2	HMDB0003229	Organic compounds	Lipids and lipid-like molecules	Fatty Acyls	Fatty acids and conjugates	Long-chain fatty acids	Endogenous;Food;Biological;Tissue and substructures;Organ and components;Biofluid and excreta;Cell and elements;Subcellular;Biological process;Membrane stabilizer;Energy source;Energy storage;Nutrient;Surfactant;Emulsifier;Pharmaceutical industry
58	Com_4378_neg	Ursolic acid	C30 H48 O3	HMDB0002395	Organic compounds	Lipids and lipid-like molecules	Prenol lipids	Triterpenoids	Triterpenoids	Endogenous;Food;Biological;Biological process;Surfactant;Emulsifier;Membrane stabilizer;Energy source;Energy storage;Nutrient
59	Com_326_neg	10-Nitrolinoleate	C18 H31 N O4	HMDB0005049	Organic compounds	Lipids and lipid-like molecules	Fatty Acyls	Lineolic acids and derivatives	Lineolic acids and derivatives	Endogenous;Food;Biological;Biofluid and excreta;Cell and elements;Subcellular;Biological process;Surfactant;Emulsifier;Membrane stabilizer;Energy source;Energy storage;Nutrient
60	Com_48_neg	2-Methylpentanedioic acid	C6 H10 O4	HMDB0000422	Organic compounds	Lipids and lipid-like molecules	Fatty Acyls	Fatty acids and conjugates	Methyl-branched fatty acids	Endogenous;Food;Biological;Biofluid and excreta;Subcellular;Cell and elements;Biological process;Surfactant;Emulsifier;Membrane stabilizer;Energy source;Energy storage;Nutrient
61	Com_734_neg	Gamma-Linolenic Acid	C18 H30 O2	HMDB0003073	Organic compounds	Lipids and lipid-like molecules	Fatty Acyls	Lineolic acids and derivatives	Lineolic acids and derivatives	Food;Biological;Tissue and substructures;Biofluid and excreta;Subcellular;Cell and elements;Biological process;Membrane stabilizer;Energy source;Energy storage;Nutrient;Drug;Surfactant;Emulsifier;Pharmaceutical industry
62	Com_221_neg	Genipin	C11 H14 O5	HMDB0035830	Organic compounds	Lipids and lipid-like molecules	Prenol lipids	Monoterpenoids	Iridoids and derivatives	Endogenous;Food;Biological;Biological process;Surfactant;Emulsifier;Pharmaceutical industry;Nutrient;Energy storage;Energy source;Membrane stabilizer
63	Com_3625_neg	Gibberellic acid	C19 H22 O6	HMDB0003559	Organic compounds	Lipids and lipid-like molecules	Prenol lipids	Diterpenoids	C19-gibberellin 6-carboxylic acids	Endogenous;Food;Biological;Biological process;Membrane stabilizer;Energy source;Energy storage;Nutrient;Surfactant;Emulsifier;Pharmaceutical industry
64	Com_961_neg	Methyl jasmonate	C13 H20 O3	HMDB0036583	Organic compounds	Lipids and lipid-like molecules	Fatty Acyls	Lineolic acids and derivatives	Jasmonic acids	Endogenous;Food;Biological;Biofluid and excreta;Cell and elements;Subcellular;Biological process;Surfactant;Emulsifier;Nutrient;Energy storage;Energy source;Membrane stabilizer
65	Com_8586_neg	Linoleic Acid	C18 H32 O2	HMDB0000673	Organic compounds	Lipids and lipid-like molecules	Fatty Acyls	Lineolic acids and derivatives	Lineolic acids and derivatives	Endogenous;Food;Exogenous;Synthetic;Biological;Organ and components;Tissue and substructures;Biofluid and excreta;Subcellular;Cell and elements;Biological process;Essential fatty acid;Membrane stabilizer;Energy source;Energy storage;Nutrient;Drug;Food and nutrition;Personal care products;Surfactant;Emulsifier
66	Com_16_neg	Monotropein	C16 H22 O11	HMDB0035608	Organic compounds	Lipids and lipid-like molecules	Prenol lipids	Terpene glycosides	Iridoid O-glycosides	Endogenous;Food;Biological;Biological process;Surfactant;Emulsifier;Food and nutrition;Pharmaceutical industry;Nutrient;Energy storage;Energy source;Membrane stabilizer
67	Com_9029_neg	Sugiol	C20 H28 O2	HMDB0036564	Organic compounds	Lipids and lipid-like molecules	Prenol lipids	Diterpenoids	Diterpenoids	Endogenous;Food;Biological;Biological process;Surfactant;Emulsifier;Nutrient;Membrane stabilizer;Energy source;Energy storage
68	Com_9377_neg	Celastrol	C29 H38 O4	HMDB0002385	Organic compounds	Lipids and lipid-like molecules	Prenol lipids	Triterpenoids	Triterpenoids	Endogenous;Food;Biological;Biological process;Surfactant;Emulsifier;Membrane stabilizer;Energy source;Energy storage;Nutrient
69	Com_12654_neg	Methylenesuccinic acid	C5 H6 O4	HMDB0002092	Organic compounds	Lipids and lipid-like molecules	Fatty Acyls	Fatty acids and conjugates	Branched fatty acids	Endogenous;Food;Biological;Subcellular;Biofluid and excreta;Biological process;Nutrient;Energy storage;Energy source;Membrane stabilizer
70	Com_12620_neg	Bruceine D	C20 H26 O9	HMDB0249404	Organic compounds	Lipids and lipid-like molecules	Prenol lipids	Terpene lactones	Quassinoids	-
71	Com_5472_neg	Cryptotanshinone	C19 H20 O3	HMDB0035220	Organic compounds	Lipids and lipid-like molecules	Prenol lipids	Diterpenoids	Tanshinones, isotanshinones, and derivatives	Food;Endogenous;Biological;Biological process;Pharmaceutical industry;Nutrient;Energy storage;Energy source;Membrane stabilizer
72	Com_12710_neg	Cyasterone	C29 H44 O8	HMDB0250618	Organic compounds	Lipids and lipid-like molecules	Prenol lipids	Triterpenoids	Triterpenoids	-
73	Com_6162_neg	Arachidonic acid	C20 H32 O2	HMDB0001043	Organic compounds	Lipids and lipid-like molecules	Fatty Acyls	Fatty acids and conjugates	Long-chain fatty acids	Endogenous;Food;Biological;Organ and components;Tissue and substructures;Biofluid and excreta;Subcellular;Cell and elements;Biological process;Surfactant;Emulsifier;Pharmaceutical industry;Membrane stabilizer;Energy source;Energy storage;Nutrient
74	Com_321_neg	Bilobalide	C15 H18 O8	HMDB0242203	Organic compounds	Lipids and lipid-like molecules	Prenol lipids	Terpene lactones	Ginkgolides and bilobalides	-
75	Com_3357_neg	Kirenol	C20 H34 O4	HMDB0253803	Organic compounds	Lipids and lipid-like molecules	Prenol lipids	Diterpenoids	Diterpenoids	-
76	Com_2861_neg	Perillyl alcohol	C10 H16 O	HMDB0003634	Organic compounds	Lipids and lipid-like molecules	Prenol lipids	Monoterpenoids	Menthane monoterpenoids	Food;Biological;Cell and elements;Organ and components;Subcellular;Biofluid and excreta;Biological process;Membrane stabilizer;Energy source;Energy storage;Nutrient;Drug;Surfactant;Emulsifier
77	Com_3545_neg	Mevalonic acid	C6 H12 O4	HMDB0000227	Organic compounds	Lipids and lipid-like molecules	Fatty Acyls	Fatty acids and conjugates	Hydroxy fatty acids	Endogenous;Food;Biological;Organ and components;Cell and elements;Biofluid and excreta;Subcellular;Biological process;Pharmaceutical industry;Nutrient;Energy storage;Energy source;Membrane stabilizer
78	Com_12221_neg	20-Hydroxyecdysone	C27 H44 O7	HMDB0242587	Organic compounds	Lipids and lipid-like molecules	Steroids and steroid derivatives	Bile acids, alcohols and derivatives	Hydroxy bile acids, alcohols and derivatives	-
79	Com_3833_neg	Bornyl acetate	C12 H20 O2	HMDB0303194	Organic compounds	Lipids and lipid-like molecules	Prenol lipids	Monoterpenoids	Bicyclic monoterpenoids	-
1	Com_895_neg	UDP-N-acetylglucosamine	C17 H27 N3 O17 P2	HMDB0000290	Organic compounds	Nucleosides, nucleotides, and analogues	Pyrimidine nucleotides	Pyrimidine nucleotide sugars	Pyrimidine nucleotide sugars	Endogenous;Organ and components;Tissue and substructures;Subcellular;Biofluid and excreta;Biological process;Pharmaceutical industry
2	Com_583_neg	Uridine	C9 H12 N2 O6	HMDB0000296	Organic compounds	Nucleosides, nucleotides, and analogues	Pyrimidine nucleosides	-	Pyrimidine nucleosides	Endogenous;Food;Biological;Tissue and substructures;Biofluid and excreta;Cell and elements;Subcellular;Biological process;Pharmaceutical industry
3	Com_313_neg	Uridine 5'-diphosphogalactose	C15 H24 N2 O17 P2	HMDB0012305	Organic compounds	Nucleosides, nucleotides, and analogues	Pyrimidine nucleotides	Pyrimidine nucleotide sugars	Pyrimidine nucleotide sugars	Endogenous;Food;Biological
4	Com_2832_neg	dCMP	C9 H14 N3 O7 P	HMDB0001202	Organic compounds	Nucleosides, nucleotides, and analogues	Pyrimidine nucleotides	Pyrimidine deoxyribonucleotides	Pyrimidine 2'-deoxyribonucleoside monophosphates	Endogenous;Food;Biological;Subcellular;Biological process;Pharmaceutical industry
5	Com_5501_neg	Pseudouridine	C9 H12 N2 O6	HMDB0000767	Organic compounds	Nucleosides, nucleotides, and analogues	Nucleoside and nucleotide analogues	-	Nucleoside and nucleotide analogues	Endogenous;Food;Biological;Tissue and substructures;Subcellular;Biofluid and excreta
6	Com_5584_neg	2'-Deoxyinosine 5'-monophosphate	C10 H13 N4 O7 P	HMDB0006555	Organic compounds	Nucleosides, nucleotides, and analogues	Purine nucleotides	Purine deoxyribonucleotides	Purine 2'-deoxyribonucleoside monophosphates	Endogenous
7	Com_6529_neg	Guanosine	C10 H13 N5 O5	HMDB0000133	Organic compounds	Nucleosides, nucleotides, and analogues	Purine nucleosides	-	Purine nucleosides	Endogenous;Food;Biological;Tissue and substructures;Organ and components;Biofluid and excreta;Cell and elements;Subcellular;Biological process;Pharmaceutical industry
8	Com_8957_neg	Uridine 5'-monophosphate	C9 H13 N2 O9 P	HMDB0000288	Organic compounds	Nucleosides, nucleotides, and analogues	Pyrimidine nucleotides	Pyrimidine ribonucleotides	Pyrimidine ribonucleoside monophosphates	Endogenous;Food;Biological;Tissue and substructures;Biofluid and excreta;Subcellular;Cell and elements;Biological process;Pharmaceutical industry
9	Com_11034_neg	Xanthosine	C10 H12 N4 O6	HMDB0000299	Organic compounds	Nucleosides, nucleotides, and analogues	Purine nucleosides	-	Purine nucleosides	Endogenous;Food;Biological;Tissue and substructures;Biofluid and excreta;Subcellular;Biological process
10	Com_13879_neg	Thymidine	C10 H14 N2 O5	HMDB0000273	Organic compounds	Nucleosides, nucleotides, and analogues	Pyrimidine nucleosides	Pyrimidine 2'-deoxyribonucleosides	Pyrimidine 2'-deoxyribonucleosides	Endogenous;Food;Biological;Organ and components;Tissue and substructures;Biofluid and excreta;Cell and elements;Subcellular;Biological process;Metabolite;Pharmaceutical industry
11	Com_17399_neg	5'-Deoxy-5'-(Methylthio)Adenosine	C11 H15 N5 O3 S	HMDB0001173	Organic compounds	Nucleosides, nucleotides, and analogues	5'-deoxyribonucleosides	5'-deoxy-5'-thionucleosides	5'-deoxy-5'-thionucleosides	Endogenous;Food;Biological;Tissue and substructures;Organ and components;Cell and elements;Biofluid and excreta;Subcellular;Biological process;Pharmaceutical industry
12	Com_18133_neg	UDP-galactose	C15 H24 N2 O17 P2	HMDB0012305	Organic compounds	Nucleosides, nucleotides, and analogues	Pyrimidine nucleotides	Pyrimidine nucleotide sugars	Pyrimidine nucleotide sugars	Endogenous;Food;Biological
13	Com_1142_neg	GDP-alpha-D-glucose	C16 H25 N5 O16 P2	HMDB0304367	Organic compounds	Nucleosides, nucleotides, and analogues	Purine nucleotides	Purine nucleotide sugars	Purine nucleotide sugars	-
1	Com_3_neg	Isocitric acid	C6 H8 O7	HMDB0000193	Organic compounds	Organic acids and derivatives	Carboxylic acids and derivatives	Tricarboxylic acids and derivatives	Tricarboxylic acids and derivatives	Endogenous;Food;Biological;Organ and components;Biofluid and excreta;Subcellular;Biological process
2	Com_81_neg	Fumaric acid	C4 H4 O4	HMDB0000134	Organic compounds	Organic acids and derivatives	Carboxylic acids and derivatives	Dicarboxylic acids and derivatives	Dicarboxylic acids and derivatives	Endogenous;Food;Synthetic;Biological;Tissue and substructures;Organ and components;Biofluid and excreta;Cell and elements;Subcellular;Biological process;Membrane stabilizer;Energy source;Energy storage;Air pollutant;Food and nutrition;Personal care products;Surfactant;Emulsifier;Pharmaceutical industry
3	Com_512_neg	Glutaconic acid	C5 H6 O4	HMDB0000620	Organic compounds	Organic acids and derivatives	Carboxylic acids and derivatives	Dicarboxylic acids and derivatives	Dicarboxylic acids and derivatives	Endogenous;Food;Biofluid and excreta;Cell and elements;Subcellular;Biological process;Neurotoxin;Acidogen;Metabotoxin;Surfactant;Emulsifier;Membrane stabilizer;Energy source;Energy storage
4	Com_1206_neg	4-Oxoproline	C5 H7 N O3	HMDB0304793	Organic compounds	Organic acids and derivatives	Carboxylic acids and derivatives	Amino acids, peptides, and analogues	Proline and derivatives	-
5	Com_1511_neg	N-Acetyl-L-phenylalanine	C11 H13 N O3	HMDB0000512	Organic compounds	Organic acids and derivatives	Carboxylic acids and derivatives	Amino acids, peptides, and analogues	Phenylalanine and derivatives	Endogenous;Subcellular;Biofluid and excreta
6	Com_2289_neg	Threonine	C4 H9 N O3	HMDB0000167	Organic compounds	Organic acids and derivatives	Carboxylic acids and derivatives	Amino acids, peptides, and analogues	L-alpha-amino acids	Food;Synthetic;Biological;Tissue and substructures;Organ and components;Biofluid and excreta;Subcellular;Cell and elements;Biological process;Drug;Personal care products;Food and nutrition;Pharmaceutical industry;Essential amino acid;Trace element
7	Com_2134_neg	DL-Arginine	C6 H14 N4 O2	HMDB0251511	Organic compounds	Organic acids and derivatives	Carboxylic acids and derivatives	Amino acids, peptides, and analogues	Arginine and derivatives	-
8	Com_241_neg	L-Glutamic acid	C5 H9 N O4	HMDB0000148	Organic compounds	Organic acids and derivatives	Carboxylic acids and derivatives	Amino acids, peptides, and analogues	Glutamic acid and derivatives	Endogenous;Food;Biological;Organ and components;Tissue and substructures;Biofluid and excreta;Cell and elements;Subcellular;Biological process;Metabolite;Trace element;Molecular messenger;Food and nutrition;Pharmaceutical industry
9	Com_18_neg	Citric acid	C6 H8 O7	HMDB0000094	Organic compounds	Organic acids and derivatives	Carboxylic acids and derivatives	Tricarboxylic acids and derivatives	Tricarboxylic acids and derivatives	Endogenous;Food;Synthetic;Biological;Tissue and substructures;Organ and components;Biofluid and excreta;Subcellular;Cell and elements;Biological process;Food and nutrition;Personal care products;Chelating agent;Household products;Pharmaceutical industry
10	Com_2709_neg	L-Histidine	C6 H9 N3 O2	HMDB0000177	Organic compounds	Organic acids and derivatives	Carboxylic acids and derivatives	Amino acids, peptides, and analogues	Histidine and derivatives	Food;Synthetic;Biological;Tissue and substructures;Organ and components;Biofluid and excreta;Subcellular;Cell and elements;Biological process;Drug;Personal care products;Food and nutrition;Pharmaceutical industry;Essential amino acid;Semiessential amino acid;Trace element
11	Com_309_neg	L-Aspartic acid	C4 H7 N O4	HMDB0000191	Organic compounds	Organic acids and derivatives	Carboxylic acids and derivatives	Amino acids, peptides, and analogues	Aspartic acid and derivatives	Endogenous;Food;Biological;Tissue and substructures;Organ and components;Biofluid and excreta;Subcellular;Cell and elements;Biological process;Pharmaceutical industry;Essential amino acid
12	Com_233_neg	trans-Aconitic acid	C6 H6 O6	HMDB0000958	Organic compounds	Organic acids and derivatives	Carboxylic acids and derivatives	Tricarboxylic acids and derivatives	Tricarboxylic acids and derivatives	Endogenous;Food;Biological;Subcellular;Biofluid and excreta
13	Com_1711_neg	Methylmalonate	C4 H6 O4	HMDB0000202	Organic compounds	Organic acids and derivatives	Carboxylic acids and derivatives	Dicarboxylic acids and derivatives	Dicarboxylic acids and derivatives	Endogenous;Tissue and substructures;Organ and components;Biofluid and excreta;Subcellular;Biological process;Pharmaceutical industry;Acidogen;Metabotoxin
14	Com_2208_neg	2-Oxoadipic acid	C6 H8 O5	HMDB0000225	Organic compounds	Organic acids and derivatives	Keto acids and derivatives	Medium-chain keto acids and derivatives	Medium-chain keto acids and derivatives	Endogenous;Food;Biological;Biofluid and excreta;Subcellular;Biological process;Acidogen;Metabotoxin
15	Com_2230_neg	Alliin	C6 H11 N O3 S	HMDB0301759	Organic compounds	Organic acids and derivatives	Carboxylic acids and derivatives	Amino acids, peptides, and analogues	L-alpha-amino acids	-
16	Com_3450_neg	L-Serine	C3 H7 N O3	HMDB0000187	Organic compounds	Organic acids and derivatives	Carboxylic acids and derivatives	Amino acids, peptides, and analogues	Serine and derivatives	Endogenous;Food;Synthetic;Biological;Tissue and substructures;Organ and components;Biofluid and excreta;Subcellular;Cell and elements;Biological process;Food and nutrition;Personal care products;Pharmaceutical industry
17	Com_3452_neg	N-Acetyl-L-methionine	C7 H13 N O3 S	HMDB0011745	Organic compounds	Organic acids and derivatives	Carboxylic acids and derivatives	Amino acids, peptides, and analogues	Methionine and derivatives	Endogenous
18	Com_3738_neg	4-Hydroxy-2-Oxoglutaric Acid	C5 H6 O6	HMDB0002070	Organic compounds	Organic acids and derivatives	Keto acids and derivatives	Gamma-keto acids and derivatives	Gamma-keto acids and derivatives	Endogenous;Subcellular;Biological process
19	Com_4084_neg	Malonic acid	C3 H4 O4	HMDB0000691	Organic compounds	Organic acids and derivatives	Carboxylic acids and derivatives	Dicarboxylic acids and derivatives	Dicarboxylic acids and derivatives	Endogenous;Food;Biological;Organ and components;Biofluid and excreta;Subcellular;Biological process;Pharmaceutical industry;Drug metabolite;Waste product
20	Com_5029_neg	D-Phenylalanine	C9 H11 N O2	HMDB0250791	Organic compounds	Organic acids and derivatives	Carboxylic acids and derivatives	Amino acids, peptides, and analogues	Phenylalanine and derivatives	-
21	Com_5099_neg	Ornithine	C5 H12 N2 O2	HMDB0000214	Organic compounds	Organic acids and derivatives	Carboxylic acids and derivatives	Amino acids, peptides, and analogues	L-alpha-amino acids	Endogenous;Food;Biological;Organ and components;Biofluid and excreta;Cell and elements;Subcellular;Biological process;Pharmaceutical industry
22	Com_7157_neg	L-Argininosuccinate	C10 H18 N4 O6	HMDB0000052	Organic compounds	Organic acids and derivatives	Carboxylic acids and derivatives	Amino acids, peptides, and analogues	Aspartic acid and derivatives	Endogenous;Tissue and substructures;Organ and components;Biofluid and excreta;Subcellular;Biological process
23	Com_9234_neg	N-Lauroylsarcosine	C15 H29 N O3	HMDB0255165	Organic compounds	Organic acids and derivatives	Carboxylic acids and derivatives	Amino acids, peptides, and analogues	N-acyl-alpha amino acids	-
24	Com_9366_neg	2-Hydroxybutyric acid	C4 H8 O3	HMDB0000008	Organic compounds	Organic acids and derivatives	Hydroxy acids and derivatives	Alpha hydroxy acids and derivatives	Alpha hydroxy acids and derivatives	Endogenous;Tissue and substructures;Organ and components;Biofluid and excreta;Subcellular;Cell and elements;Biological process;Metabolite
25	Com_10312_neg	Glutathione	C10 H17 N3 O6 S	HMDB0000125	Organic compounds	Organic acids and derivatives	Carboxylic acids and derivatives	Amino acids, peptides, and analogues	Peptides	Endogenous;Food;Synthetic;Biological;Tissue and substructures;Biofluid and excreta;Subcellular;Cell and elements;Biological process;Personal care products;Pharmaceutical industry;Drug metabolite;Waste product;Metabolite;Antioxidant
26	Com_12975_neg	isoleucine	C6 H13 N O2	HMDB0033923	Organic compounds	Organic acids and derivatives	Carboxylic acids and derivatives	Amino acids, peptides, and analogues	Isoleucine and derivatives	Food;Biofluid and excreta;Subcellular;Cell and elements;Food and nutrition;Nutrient
27	Com_15079_neg	O-Phospho-L-serine	C3 H8 N O6 P	HMDB0001721	Organic compounds	Organic acids and derivatives	Carboxylic acids and derivatives	Amino acids, peptides, and analogues	Alpha amino acids	Endogenous;Tissue and substructures;Organ and components;Subcellular;Biofluid and excreta
28	Com_15710_neg	N-Acetyl-1-aspartylglutamic acid	C11 H16 N2 O8	HMDB0255414	Organic compounds	Organic acids and derivatives	Carboxylic acids and derivatives	Amino acids, peptides, and analogues	Dipeptides	-
29	Com_2_neg	alpha-Ketoglutaric acid	C5 H6 O5	HMDB0000208	Organic compounds	Organic acids and derivatives	Keto acids and derivatives	Gamma-keto acids and derivatives	Gamma-keto acids and derivatives	Endogenous;Food;Biological;Tissue and substructures;Biofluid and excreta;Cell and elements;Subcellular;Biological process;Metabolite;Food and nutrition;Pharmaceutical industry
30	Com_659_neg	Glutaric Acid	C5 H8 O4	HMDB0000661	Organic compounds	Organic acids and derivatives	Carboxylic acids and derivatives	Dicarboxylic acids and derivatives	Dicarboxylic acids and derivatives	Endogenous;Food;Biological;Tissue and substructures;Organ and components;Subcellular;Biofluid and excreta;Acidogen;Metabotoxin;Pharmaceutical industry
31	Com_4986_neg	Pantetheine	C11 H22 N2 O4 S	HMDB0003426	Organic compounds	Organic acids and derivatives	Carboxylic acids and derivatives	Amino acids, peptides, and analogues	Beta amino acids and derivatives	Endogenous;Subcellular;Biological process
32	Com_4283_neg	Quercetin 3-O-sophoroside	C27 H30 O17	HMDB0304729	Organic compounds	Organic acids and derivatives	Carboxylic acids and derivatives	Amino acids, peptides, and analogues	Proline and derivatives	-
33	Com_325_neg	L-Asparagine	C4 H8 N2 O3	HMDB0000168	Organic compounds	Organic acids and derivatives	Carboxylic acids and derivatives	Amino acids, peptides, and analogues	Asparagine and derivatives	Endogenous;Food;Synthetic;Biological;Tissue and substructures;Organ and components;Biofluid and excreta;Subcellular;Cell and elements;Biological process;Environmental contaminant;Food and nutrition;Pharmaceutical industry;Essential amino acid;Trace element
34	Com_2980_neg	Triethyl citrate	C12 H20 O7	HMDB0034263	Organic compounds	Organic acids and derivatives	Carboxylic acids and derivatives	Tricarboxylic acids and derivatives	Tricarboxylic acids and derivatives	Food;Subcellular;Cell and elements;Nutrient;Laboratory chemical;Food and nutrition
1	Com_10_neg	Chlorogenic acid	C16 H18 O9	HMDB0003164	Organic compounds	Organic oxygen compounds	Organooxygen compounds	Alcohols and polyols	Quinic acids and derivatives	Food;Biological;Organ and components;Cell and elements;Subcellular;Biofluid and excreta;Pharmaceutical industry
2	Com_65_neg	D-Saccharic acid	C6 H10 O8	HMDB0000663	Organic compounds	Organic oxygen compounds	Organooxygen compounds	Carbohydrates and carbohydrate conjugates	Glucuronic acid derivatives	Endogenous;Food;Biological;Cell and elements;Organ and components;Subcellular;Biofluid and excreta;Pharmaceutical industry
3	Com_74_neg	D-(-)-Fructose	C6 H12 O6	HMDB0000660	Organic compounds	Organic oxygen compounds	Organooxygen compounds	Carbohydrates and carbohydrate conjugates	C-glycosyl compounds	Endogenous;Food;Biological;Tissue and substructures;Organ and components;Biofluid and excreta;Cell and elements;Biological process
4	Com_215_neg	L-Threonic acid	C4 H8 O5	HMDB0245425	Organic compounds	Organic oxygen compounds	Organooxygen compounds	Carbohydrates and carbohydrate conjugates	Sugar acids and derivatives	-
5	Com_1345_neg	2,5-Dihydroxybenzaldehyde	C7 H6 O3	HMDB0004062	Organic compounds	Organic oxygen compounds	Organooxygen compounds	Carbonyl compounds	Hydroxybenzaldehydes	Endogenous
6	Com_1971_neg	4-Hydroxybenzaldehyde	C7 H6 O2	HMDB0011718	Organic compounds	Organic oxygen compounds	Organooxygen compounds	Carbonyl compounds	Hydroxybenzaldehydes	Endogenous;Food;Biological;Biological process;Pharmaceutical industry
7	Com_3507_neg	L-(+)-Tartaric acid	C4 H6 O6	HMDB0000956	Organic compounds	Organic oxygen compounds	Organooxygen compounds	Carbohydrates and carbohydrate conjugates	Sugar acids and derivatives	Food;Synthetic;Biological;Tissue and substructures;Organ and components;Cell and elements;Subcellular;Biofluid and excreta;Carcinogen;Food and nutrition;Personal care products;Pharmaceutical industry
8	Com_3554_neg	2,4,6-Trihydroxyacetophenone	C8 H8 O4	HMDB0029644	Organic compounds	Organic oxygen compounds	Organooxygen compounds	Carbonyl compounds	Alkyl-phenylketones	Endogenous;Food;Biological;Subcellular;Cell and elements
9	Com_969_neg	Pantothenic acid	C9 H17 N O5	HMDB0000210	Organic compounds	Organic oxygen compounds	Organooxygen compounds	Alcohols and polyols	Secondary alcohols	Food;Tissue and substructures;Organ and components;Biofluid and excreta;Cell and elements;Subcellular;Biological process;Drug;Pharmaceutical industry;Essential vitamin
10	Com_23_neg	D-(-)-Quinic acid	C7 H12 O6	HMDB0003072	Organic compounds	Organic oxygen compounds	Organooxygen compounds	Alcohols and polyols	Quinic acids and derivatives	Food;Biological;Tissue and substructures;Organ and components;Subcellular;Biofluid and excreta;Biological process
11	Com_75_neg	Gluconic acid	C6 H12 O7	HMDB0000625	Organic compounds	Organic oxygen compounds	Organooxygen compounds	Carbohydrates and carbohydrate conjugates	Sugar acids and derivatives	Endogenous;Biological;Tissue and substructures;Organ and components;Subcellular;Biofluid and excreta;Chelating agent;Pharmaceutical industry;Food and nutrition
12	Com_359_neg	D-Glucuronic acid	C6 H10 O7	HMDB0000127	Organic compounds	Organic oxygen compounds	Organooxygen compounds	Carbohydrates and carbohydrate conjugates	Glucuronic acid derivatives	Endogenous;Food;Biological;Tissue and substructures;Organ and components;Biofluid and excreta;Subcellular;Biological process;Drug metabolite;Waste product
13	Com_469_neg	D-Glucono-1,5-lactone	C6 H10 O6	HMDB0000150	Organic compounds	Organic oxygen compounds	Organooxygen compounds	Carbohydrates and carbohydrate conjugates	Gluconolactones	Endogenous;Subcellular;Biofluid and excreta;Biological process;Pharmaceutical industry;Food and nutrition
14	Com_932_neg	Sucralose	C12 H19 Cl3 O8	HMDB0031554	Organic compounds	Organic oxygen compounds	Organooxygen compounds	Carbohydrates and carbohydrate conjugates	C-glycosyl compounds	Endogenous;Food;Biofluid and excreta;Subcellular;Cell and elements
15	Com_1013_neg	Glucose 1-phosphate	C6 H13 O9 P	HMDB0001586	Organic compounds	Organic oxygen compounds	Organooxygen compounds	Carbohydrates and carbohydrate conjugates	Monosaccharide phosphates	Endogenous;Cell and elements;Biofluid and excreta;Subcellular;Biological process
16	Com_1493_neg	Stachyose	C24 H42 O21	HMDB0003553	Organic compounds	Organic oxygen compounds	Organooxygen compounds	Carbohydrates and carbohydrate conjugates	Oligosaccharides	Endogenous;Food;Biological;Organ and components;Subcellular;Biological process
17	Com_1569_neg	Echinacoside	C35 H46 O20	HMDB0251686	Organic compounds	Organic oxygen compounds	Organooxygen compounds	Carbohydrates and carbohydrate conjugates	Oligosaccharides	-
18	Com_1656_neg	Coniferin	C16 H22 O8	HMDB0013682	Organic compounds	Organic oxygen compounds	Organooxygen compounds	Carbohydrates and carbohydrate conjugates	Phenolic glycosides	Endogenous;Food;Biological;Subcellular;Cell and elements;Nutrient
19	Com_1747_neg	D-Ribose	C5 H10 O5	HMDB0000283	Organic compounds	Organic oxygen compounds	Organooxygen compounds	Carbohydrates and carbohydrate conjugates	Pentoses	Endogenous;Food;Biological;Organ and components;Tissue and substructures;Biofluid and excreta;Cell and elements;Biological process;Molecular messenger
20	Com_2869_neg	Forsythoside B	C34 H44 O19	HMDB0252461	Organic compounds	Organic oxygen compounds	Organooxygen compounds	Carbohydrates and carbohydrate conjugates	Oligosaccharides	-
21	Com_3116_neg	Nuzhenide	C31 H42 O17	HMDB0302806	Organic compounds	Organic oxygen compounds	Organooxygen compounds	Carbohydrates and carbohydrate conjugates	O-glycosyl compounds	-
22	Com_5939_neg	Nystose	C24 H42 O21	HMDB0039176	Organic compounds	Organic oxygen compounds	Organooxygen compounds	Carbohydrates and carbohydrate conjugates	Oligosaccharides	Food;Subcellular;Cell and elements;Nutrient
23	Com_7028_neg	Protocatechualdehyde	C7 H6 O3	HMDB0059965	Organic compounds	Organic oxygen compounds	Organooxygen compounds	Carbonyl compounds	Hydroxybenzaldehydes	-
24	Com_13011_neg	Catalpol	C15 H22 O10	HMDB0242754	Organic compounds	Organic oxygen compounds	Organooxygen compounds	Carbohydrates and carbohydrate conjugates	O-glycosyl compounds	-
25	Com_16983_neg	Curculigoside	C22 H26 O11	HMDB0250592	Organic compounds	Organic oxygen compounds	Organooxygen compounds	Carbohydrates and carbohydrate conjugates	Phenolic glycosides	-
26	Com_891_neg	Maltopentaose	C30 H52 O26	HMDB0012254	Organic compounds	Organic oxygen compounds	Organooxygen compounds	Carbohydrates and carbohydrate conjugates	Oligosaccharides	Endogenous;Food;Biological
27	Com_1631_neg	D-Raffinose	C18 H32 O16	HMDB0003213	Organic compounds	Organic oxygen compounds	Organooxygen compounds	Carbohydrates and carbohydrate conjugates	Oligosaccharides	Food;Biological;Cell and elements;Biofluid and excreta;Subcellular;Biological process
28	Com_2267_neg	Isochlorogenic acid C	C25 H24 O12	HMDB0030707	Organic compounds	Organic oxygen compounds	Organooxygen compounds	Alcohols and polyols	Quinic acids and derivatives	Endogenous;Food;Biological;Biofluid and excreta;Subcellular;Cell and elements
29	Com_7696_neg	Ketoisophorone	C9 H12 O2	HMDB0040216	Organic compounds	Organic oxygen compounds	Organooxygen compounds	Carbonyl compounds	Cyclohexenones	Endogenous;Food;Biological;Subcellular;Cell and elements;Biological process;Surfactant;Emulsifier;Food and nutrition;Nutrient;Membrane stabilizer;Energy source;Energy storage
30	Com_3282_neg	Trehalose 6-phosphate	C12 H23 O14 P	HMDB0001124	Organic compounds	Organic oxygen compounds	Organooxygen compounds	Carbohydrates and carbohydrate conjugates	Disaccharide phosphates	Endogenous;Food;Biological;Pharmaceutical industry
31	Com_344_neg	Gluconolactone	C6 H10 O6	HMDB0000150	Organic compounds	Organic oxygen compounds	Organooxygen compounds	Carbohydrates and carbohydrate conjugates	Gluconolactones	Endogenous;Subcellular;Biofluid and excreta;Biological process;Pharmaceutical industry;Food and nutrition
32	Com_3150_neg	Pogostone	C12 H16 O4	HMDB0030703	Organic compounds	Organic oxygen compounds	Organooxygen compounds	Carbonyl compounds	Aryl alkyl ketones	Endogenous;Food;Biological;Subcellular;Cell and elements
33	Com_2107_neg	4-p-Coumaroylquinic acid	C16 H18 O8	HMDB0301710	Organic compounds	Organic oxygen compounds	Organooxygen compounds	Alcohols and polyols	Quinic acids and derivatives	-
34	Com_7742_neg	Arbutin	C12 H16 O7	HMDB0029943	Organic compounds	Organic oxygen compounds	Organooxygen compounds	Carbohydrates and carbohydrate conjugates	Phenolic glycosides	Endogenous;Food;Biological;Subcellular;Cell and elements
35	Com_8018_neg	Cyclic ADP-ribose	C15 H21 N5 O13 P2	HMDB0249529	Organic compounds	Organic oxygen compounds	Organooxygen compounds	Carbohydrates and carbohydrate conjugates	Pentose phosphates	-
36	Com_6901_neg	Angoroside C	C36 H48 O19	HMDB0248432	Organic compounds	Organic oxygen compounds	Organooxygen compounds	Carbohydrates and carbohydrate conjugates	Oligosaccharides	-
37	Com_3331_neg	Sweroside	C16 H22 O9	HMDB0258643	Organic compounds	Organic oxygen compounds	Organooxygen compounds	Carbohydrates and carbohydrate conjugates	O-glycosyl compounds	-
38	Com_2258_neg	3-Dehydroshikimic acid	C7 H8 O5	HMDB0304122	Organic compounds	Organic oxygen compounds	Organooxygen compounds	Carbonyl compounds	Cyclohexenones	-
1	Com_217_neg	2-Furoic acid	C5 H4 O3	HMDB0000617	Organic compounds	Organoheterocyclic compounds	Furans	Furoic acid and derivatives	Furoic acids	Endogenous;Food;Biological
2	Com_1389_neg	Xanthine	C5 H4 N4 O2	HMDB0000292	Organic compounds	Organoheterocyclic compounds	Imidazopyrimidines	Purines and purine derivatives	Xanthines	Endogenous;Food;Biological;Cell and elements;Tissue and substructures;Organ and components;Biofluid and excreta;Subcellular;Biological process;Pharmaceutical industry;Drug metabolite;Waste product;Metabolite
3	Com_1115_neg	Uric acid	C5 H4 N4 O3	HMDB0000289	Organic compounds	Organoheterocyclic compounds	Imidazopyrimidines	Purines and purine derivatives	Xanthines	Endogenous;Food;Biological;Organ and components;Tissue and substructures;Biofluid and excreta;Cell and elements;Subcellular;Biological process;Pharmaceutical industry;Drug metabolite;Waste product;Metabolite
4	Com_171_neg	7-Methylxanthine	C6 H6 N4 O2	HMDB0001991	Organic compounds	Organoheterocyclic compounds	Imidazopyrimidines	Purines and purine derivatives	Xanthines	Endogenous;Food;Biological;Organ and components;Subcellular;Biofluid and excreta;Biological process;Drug metabolite;Waste product
5	Com_1164_neg	1,3,7-Trimethyluric acid	C8 H10 N4 O3	HMDB0002123	Organic compounds	Organoheterocyclic compounds	Imidazopyrimidines	Purines and purine derivatives	Xanthines	Endogenous;Food;Biological;Organ and components;Subcellular;Biofluid and excreta;Biological process;Drug metabolite;Waste product
6	Com_2179_neg	Indole-3-lactic acid	C11 H11 N O3	HMDB0000671	Organic compounds	Organoheterocyclic compounds	Indoles and derivatives	Indolyl carboxylic acids and derivatives	Indolyl carboxylic acids and derivatives	Endogenous;Biological;Tissue and substructures;Biofluid and excreta;Organ and components
7	Com_2393_neg	Vitamin C	C6 H8 O6	HMDB0000044	Organic compounds	Organoheterocyclic compounds	Dihydrofurans	Furanones	Butenolides	Food;Biological;Organ and components;Tissue and substructures;Biofluid and excreta;Subcellular;Cell and elements;Biological process;Essential vitamin;Antioxidant;Free radical scavenger;Vitamin;Nutrient;Drug;Dye
8	Com_3858_neg	Bilirubin	C33 H36 N4 O6	HMDB0000054	Organic compounds	Organoheterocyclic compounds	Tetrapyrroles and derivatives	Bilirubins	Bilirubins	Endogenous;Food;Biological;Tissue and substructures;Organ and components;Biofluid and excreta;Subcellular;Cell and elements;Biological process;Antioxidant
9	Com_4277_neg	Aminophylline	C16 H24 N10 O4	HMDB0001889	Organic compounds	Organoheterocyclic compounds	Imidazopyrimidines	Purines and purine derivatives	Xanthines	Endogenous;Food;Biological;Organ and components;Cell and elements;Tissue and substructures;Subcellular;Biofluid and excreta;Biological process;Pharmaceutical industry;Drug metabolite;Waste product
10	Com_5965_neg	Vincosamide	C26 H30 N2 O8	HMDB0259813	Organic compounds	Organoheterocyclic compounds	Indoles and derivatives	Pyridoindoles	Beta carbolines	-
11	Com_10972_neg	10-Formyl-THF	C20 H23 N7 O7	HMDB0000972	Organic compounds	Organoheterocyclic compounds	Pteridines and derivatives	Pterins and derivatives	Tetrahydrofolic acids	Endogenous;Food;Biological;Cell and elements;Subcellular;Biological process
12	Com_11588_neg	Hematoxylin	C16 H14 O6	HMDB0242211	Organic compounds	Organoheterocyclic compounds	Benzopyrans	1-benzopyrans	1-benzopyrans	-
13	Com_12011_neg	thiamine phosphate	C12 H18 Cl N4 O4 P S	HMDB0002666	Organic compounds	Organoheterocyclic compounds	Diazines	Pyrimidines and pyrimidine derivatives	Thiamine phosphates	Endogenous;Biofluid and excreta;Subcellular;Cell and elements;Biological process;Pharmaceutical industry
14	Com_12085_neg	Thymine	C5 H6 N2 O2	HMDB0000262	Organic compounds	Organoheterocyclic compounds	Diazines	Pyrimidines and pyrimidine derivatives	Hydroxypyrimidines	Endogenous;Food;Biological;Tissue and substructures;Organ and components;Biofluid and excreta;Cell and elements;Biological process;Metabolite;Pharmaceutical industry
15	Com_12599_neg	Neomangiferin	C25 H28 O16	HMDB0255526	Organic compounds	Organoheterocyclic compounds	Benzopyrans	1-benzopyrans	Xanthones	-
16	Com_5936_neg	Lactucin	C15 H16 O5	HMDB0035814	Organic compounds	Organoheterocyclic compounds	Lactones	Gamma butyrolactones	Gamma butyrolactones	Endogenous;Food;Biological;Subcellular;Cell and elements;Biological process;Surfactant;Emulsifier;Nutrient;Membrane stabilizer;Energy source;Energy storage
17	Com_5206_neg	gamma-caprolactone	C6 H10 O2	HMDB0003843	Organic compounds	Organoheterocyclic compounds	Lactones	Gamma butyrolactones	Gamma butyrolactones	Endogenous;Food;Biological
18	Com_7782_neg	Prim-O-glucosylcimifugin	C22 H28 O11	HMDB0256772	Organic compounds	Organoheterocyclic compounds	Benzopyrans	1-benzopyrans	Furanochromones	-
19	Com_2281_neg	Dihydrothymine	C5 H8 N2 O2	HMDB0000079	Organic compounds	Organoheterocyclic compounds	Diazines	Pyrimidines and pyrimidine derivatives	Pyrimidones	Endogenous;Food;Biological;Organ and components;Biofluid and excreta;Subcellular;Biological process;Metabolite
20	Com_8958_neg	Columbin	C20 H22 O6	HMDB0036837	Organic compounds	Organoheterocyclic compounds	Naphthopyrans	-	Naphthopyrans	Endogenous;Food;Biological;Subcellular;Cell and elements;Biological process;Surfactant;Emulsifier;Nutrient;Membrane stabilizer;Energy source;Energy storage
1	Com_207_neg	4-Coumaric acid	C9 H8 O3	HMDB0030677	Organic compounds	Phenylpropanoids and polyketides	Cinnamic acids and derivatives	Hydroxycinnamic acids and derivatives	Hydroxycinnamic acids	Endogenous;Food;Biological;Biofluid and excreta;Subcellular;Cell and elements
2	Com_349_neg	Catechin	C15 H14 O6	HMDB0002780	Organic compounds	Phenylpropanoids and polyketides	Flavonoids	Flavans	Catechins	Food;Biological;Organ and components;Cell and elements;Biofluid and excreta
3	Com_651_neg	Caffeic acid	C9 H8 O4	HMDB0001964	Organic compounds	Phenylpropanoids and polyketides	Cinnamic acids and derivatives	Hydroxycinnamic acids and derivatives	Hydroxycinnamic acids	Endogenous;Food;Synthetic;Environmental;Biological;Tissue and substructures;Organ and components;Cell and elements;Biofluid and excreta;Metabolite;Personal care products
4	Com_1299_neg	Naringenin	C15 H12 O5	HMDB0002670	Organic compounds	Phenylpropanoids and polyketides	Flavonoids	Flavans	Flavanones	Food;Biological;Organ and components;Cell and elements;Subcellular;Biofluid and excreta;Pharmaceutical industry;Pro-oxidant
5	Com_32_neg	Miquelianin	C21 H18 O13	HMDB0029212	Organic compounds	Phenylpropanoids and polyketides	Flavonoids	Flavonoid glycosides	Flavonoid-3-O-glucuronides	Endogenous;Food;Biological;Biofluid and excreta;Organ and components;Nutrient;Waste product
6	Com_373_neg	Rutin	C27 H30 O16	HMDB0003249	Organic compounds	Phenylpropanoids and polyketides	Flavonoids	Flavonoid glycosides	Flavonoid-3-O-glycosides	Food;Biological;Subcellular;Biofluid and excreta;Pharmaceutical industry
7	Com_26_neg	Vaccarin	C32 H38 O19	HMDB0259735	Organic compounds	Phenylpropanoids and polyketides	Flavonoids	Flavonoid glycosides	Flavonoid O-glycosides	-
8	Com_92_neg	Chlortetracycline	C22 H23 Cl N2 O8	HMDB0248728	Organic compounds	Phenylpropanoids and polyketides	Tetracyclines	-	Tetracyclines	-
9	Com_210_neg	Wogonoside	C22 H20 O11	HMDB0259901	Organic compounds	Phenylpropanoids and polyketides	Flavonoids	Flavonoid glycosides	Flavonoid-7-O-glucuronides	-
10	Com_626_neg	Scopolin	C16 H18 O9	HMDB0303366	Organic compounds	Phenylpropanoids and polyketides	Coumarins and derivatives	Coumarin glycosides	Coumarin glycosides	-
11	Com_907_neg	Astringin	C20 H22 O9	HMDB0303169	Organic compounds	Phenylpropanoids and polyketides	Stilbenes	Stilbene glycosides	Stilbene glycosides	-
12	Com_1071_neg	Skimmin	C15 H16 O8	HMDB0258334	Organic compounds	Phenylpropanoids and polyketides	Coumarins and derivatives	Coumarin glycosides	Coumarin glycosides	-
13	Com_1137_neg	Epimedin B	C38 H48 O19	HMDB0251854	Organic compounds	Phenylpropanoids and polyketides	Flavonoids	Flavonoid glycosides	Flavonoid-7-O-glycosides	-
14	Com_1271_neg	Polydatin	C20 H22 O8	HMDB0030564	Organic compounds	Phenylpropanoids and polyketides	Stilbenes	Stilbene glycosides	Stilbene glycosides	Endogenous;Food;Biological;Subcellular;Cell and elements;Pharmaceutical industry
15	Com_1386_neg	Camelliaside A	C33 H40 O20	HMDB0039951	Organic compounds	Phenylpropanoids and polyketides	Flavonoids	Flavonoid glycosides	Flavonoid-3-O-glycosides	Food;Biological;Subcellular;Cell and elements;Nutrient
16	Com_1997_neg	Bavachalcone	C20 H20 O4	HMDB0248885	Organic compounds	Phenylpropanoids and polyketides	Linear 1,3-diarylpropanoids	Chalcones and dihydrochalcones	3-prenylated chalcones	-
17	Com_2128_neg	Orientin	C21 H20 O11	HMDB0030614	Organic compounds	Phenylpropanoids and polyketides	Flavonoids	Flavonoid glycosides	Flavonoid 8-C-glycosides	Endogenous;Food;Biological;Subcellular;Cell and elements
18	Com_2159_neg	Oxytetracycline	C22 H24 N2 O9	HMDB0014733	Organic compounds	Phenylpropanoids and polyketides	Tetracyclines	-	Tetracyclines	Endogenous;Food;Biological;Biofluid and excreta;Subcellular;Biological process;Drug;Household products;Pharmaceutical industry
19	Com_2829_neg	Aflatoxin G1	C17 H12 O7	HMDB0030479	Organic compounds	Phenylpropanoids and polyketides	Coumarins and derivatives	Furanocoumarins	Difurocoumarolactones	Endogenous;Food;Biological;Subcellular;Cell and elements
20	Com_2967_neg	Methyl 4-hydroxycinnamate	C10 H10 O3	HMDB0302074	Organic compounds	Phenylpropanoids and polyketides	Cinnamic acids and derivatives	Hydroxycinnamic acids and derivatives	Coumaric acid esters	-
21	Com_3089_neg	Isorhamnetin	C16 H12 O7	HMDB0002655	Organic compounds	Phenylpropanoids and polyketides	Flavonoids	Flavones	Flavonols	Food;Biological;Cell and elements;Organ and components;Subcellular;Biofluid and excreta;Rna component
22	Com_3764_neg	Nodakenetin	C14 H14 O4	HMDB0302268	Organic compounds	Phenylpropanoids and polyketides	Coumarins and derivatives	Furanocoumarins	Psoralens	-
23	Com_3784_neg	Typhaneoside	C34 H42 O20	HMDB0039541	Organic compounds	Phenylpropanoids and polyketides	Flavonoids	Flavonoid glycosides	Flavonoid-3-O-glycosides	Food;Biological;Subcellular;Cell and elements;Nutrient
24	Com_4091_neg	Esculetin	C9 H6 O4	HMDB0030819	Organic compounds	Phenylpropanoids and polyketides	Coumarins and derivatives	Hydroxycoumarins	6,7-dihydroxycoumarins	Endogenous;Food;Biological;Subcellular;Cell and elements
25	Com_4161_neg	Epigallocatechin gallate	C22 H18 O11	HMDB0003153	Organic compounds	Phenylpropanoids and polyketides	Flavonoids	Flavans	Catechin gallates	Food;Biological;Tissue and substructures;Organ and components;Cell and elements;Subcellular;Biofluid and excreta;Pharmaceutical industry
26	Com_4294_neg	Naringenin chalcone	C15 H12 O5	HMDB0029631	Organic compounds	Phenylpropanoids and polyketides	Linear 1,3-diarylpropanoids	Chalcones and dihydrochalcones	2'-Hydroxychalcones	Endogenous;Food;Biological
27	Com_4366_neg	Umbelliferone	C9 H6 O3	HMDB0029865	Organic compounds	Phenylpropanoids and polyketides	Coumarins and derivatives	Hydroxycoumarins	7-hydroxycoumarins	Endogenous;Food;Biological;Biofluid and excreta;Subcellular;Cell and elements
28	Com_4580_neg	Poncirin	C28 H34 O14	HMDB0037487	Organic compounds	Phenylpropanoids and polyketides	Flavonoids	Flavonoid glycosides	Flavonoid-7-O-glycosides	Food;Biological;Subcellular;Cell and elements;Pharmaceutical industry;Nutrient
29	Com_5076_neg	Narirutin	C27 H32 O14	HMDB0033740	Organic compounds	Phenylpropanoids and polyketides	Flavonoids	Flavonoid glycosides	Flavonoid-7-O-glycosides	Food;Biological;Subcellular;Cell and elements;Pharmaceutical industry;Nutrient
30	Com_5141_neg	Verbascoside	C29 H36 O15	HMDB0259785	Organic compounds	Phenylpropanoids and polyketides	Cinnamic acids and derivatives	Hydroxycinnamic acids and derivatives	Coumaric acids and derivatives	-
31	Com_5678_neg	Troxerutin	C33 H42 O19	HMDB0006083	Organic compounds	Phenylpropanoids and polyketides	Flavonoids	Flavonoid glycosides	Flavonoid-3-O-glycosides	Endogenous;Biological;Pharmaceutical industry
32	Com_6286_neg	Kaempferitrin	C27 H30 O14	HMDB0037438	Organic compounds	Phenylpropanoids and polyketides	Flavonoids	Flavonoid glycosides	Flavonoid-7-O-glycosides	Food;Biological;Subcellular;Cell and elements;Nutrient
33	Com_8196_neg	Naringin Dihydrochalcone	C27 H34 O14	HMDB0255461	Organic compounds	Phenylpropanoids and polyketides	Flavonoids	Flavonoid glycosides	Flavonoid O-glycosides	-
34	Com_8548_neg	Hordatine B	C29 H40 N8 O5	HMDB0030459	Organic compounds	Phenylpropanoids and polyketides	2-arylbenzofuran flavonoids	-	2-arylbenzofuran flavonoids	Endogenous;Food;Biological;Subcellular;Cell and elements
35	Com_9190_neg	Epsilon-Viniferin	C28 H22 O6	HMDB0030604	Organic compounds	Phenylpropanoids and polyketides	2-arylbenzofuran flavonoids	-	2-arylbenzofuran flavonoids	Food;Biological;Nutrient
36	Com_9727_neg	alpha-Zearalanol	C18 H26 O5	HMDB0032702	Organic compounds	Phenylpropanoids and polyketides	Macrolides and analogues	-	Macrolides and analogues	Endogenous;Food;Biological
37	Com_12296_neg	Urolithin A	C13 H8 O4	HMDB0013695	Organic compounds	Phenylpropanoids and polyketides	Coumarins and derivatives	-	Coumarins and derivatives	Endogenous;Biological;Subcellular;Biofluid and excreta
38	Com_12309_neg	Neohesperidin dihydrochalcone	C28 H36 O15	HMDB0030542	Organic compounds	Phenylpropanoids and polyketides	Flavonoids	Flavones	Flavones	Endogenous;Food;Biological;Subcellular;Cell and elements
39	Com_13585_neg	Loureirin A	C17 H18 O4	HMDB0254174	Organic compounds	Phenylpropanoids and polyketides	Linear 1,3-diarylpropanoids	Chalcones and dihydrochalcones	Retro-dihydrochalcones	-
40	Com_15266_neg	Myricitrin	C21 H20 O12	HMDB0034360	Organic compounds	Phenylpropanoids and polyketides	Flavonoids	Flavonoid glycosides	Flavonoid-3-O-glycosides	Food;Biological;Subcellular;Cell and elements;Nutrient
41	Com_29_neg	6''-o-acetylgenistin	C23 H22 O11	HMDB0029528	Organic compounds	Phenylpropanoids and polyketides	Isoflavonoids	Isoflavonoid O-glycosides	Isoflavonoid O-glycosides	Endogenous;Food;Biological;Subcellular;Cell and elements
42	Com_328_neg	Procyanidin B1	C30 H26 O12	HMDB0029754	Organic compounds	Phenylpropanoids and polyketides	Flavonoids	Biflavonoids and polyflavonoids	Biflavonoids and polyflavonoids	Endogenous;Food;Biological;Subcellular;Cell and elements
43	Com_150_neg	Coumarin	C9 H6 O2	HMDB0001218	Organic compounds	Phenylpropanoids and polyketides	Coumarins and derivatives	-	Coumarins and derivatives	Food;Synthetic;Environmental;Biological;Biofluid and excreta;Subcellular;Cell and elements;Drug;Food and nutrition;Personal care products;Pharmaceutical industry
44	Com_4248_neg	(+)-Catechin	C15 H14 O6	HMDB0002780	Organic compounds	Phenylpropanoids and polyketides	Flavonoids	Flavans	Catechins	Food;Biological;Organ and components;Cell and elements;Biofluid and excreta
45	Com_356_neg	Spinosin	C28 H32 O15	HMDB0258422	Organic compounds	Phenylpropanoids and polyketides	Flavonoids	Flavonoid glycosides	Flavonoid C-glycosides	-
46	Com_1122_neg	Isopimpinellin	C13 H10 O5	HMDB0034312	Organic compounds	Phenylpropanoids and polyketides	Coumarins and derivatives	Furanocoumarins	8-methoxypsoralens	Food;Biological;Subcellular;Cell and elements;Nutrient
47	Com_872_neg	Astilbin	C21 H22 O11	HMDB0033850	Organic compounds	Phenylpropanoids and polyketides	Flavonoids	Flavonoid glycosides	Flavonoid-3-O-glycosides	Food;Biological;Subcellular;Cell and elements;Nutrient
48	Com_3728_neg	Columbianadin	C19 H20 O5	HMDB0250407	Organic compounds	Phenylpropanoids and polyketides	Coumarins and derivatives	Furanocoumarins	Angular furanocoumarins	-
49	Com_1338_neg	Eriodictyol	C15 H12 O6	HMDB0005810	Organic compounds	Phenylpropanoids and polyketides	Flavonoids	Flavans	Flavanones	Endogenous;Food;Biological;Organ and components;Subcellular;Biofluid and excreta;Drug;Drug metabolite;Waste product
50	Com_291_neg	trans-Cinnamic acid	C9 H8 O2	HMDB0000930	Organic compounds	Phenylpropanoids and polyketides	Cinnamic acids and derivatives	Cinnamic acids	Cinnamic acids	Endogenous;Food;Biological;Subcellular;Biofluid and excreta;Food and nutrition
51	Com_561_neg	5-O-Caffeoylshikimic acid	C16 H16 O8	HMDB0033999	Organic compounds	Phenylpropanoids and polyketides	Cinnamic acids and derivatives	Hydroxycinnamic acids and derivatives	Coumaric acids and derivatives	Food;Biological;Subcellular;Cell and elements;Nutrient
52	Com_6172_neg	Resveratrol	C14 H12 O3	HMDB0003747	Organic compounds	Phenylpropanoids and polyketides	Stilbenes	-	Stilbenes	Food;Biological;Cell and elements;Organ and components;Tissue and substructures;Subcellular;Biofluid and excreta;Drug;Pharmaceutical industry
53	Com_4707_neg	Trilobatin	C21 H24 O10	HMDB0037505	Organic compounds	Phenylpropanoids and polyketides	Flavonoids	Flavonoid glycosides	Flavonoid O-glycosides	Food;Biological;Subcellular;Cell and elements;Nutrient
54	Com_1915_neg	Syringetin	C17 H14 O8	HMDB0304565	Organic compounds	Phenylpropanoids and polyketides	Flavonoids	Flavonoid glycosides	Flavonoid-7-O-glycosides	-
55	Com_1126_neg	Galangin	C15 H10 O5	HMDB0029521	Organic compounds	Phenylpropanoids and polyketides	Flavonoids	Flavones	Flavonols	Endogenous;Food;Biological;Subcellular;Cell and elements
56	Com_2345_neg	Puerarin	C21 H20 O9	HMDB0240265	Organic compounds	Phenylpropanoids and polyketides	Isoflavonoids	Isoflavonoid C-glycosides	Isoflavonoid C-glycosides	-
57	Com_11220_neg	Casticin	C19 H18 O8	HMDB0030660	Organic compounds	Phenylpropanoids and polyketides	Flavonoids	O-methylated flavonoids	7-O-methylated flavonoids	Endogenous;Food;Biological;Pharmaceutical industry
58	Com_5930_neg	Praeruptorin A	C21 H22 O7	HMDB0242259	Organic compounds	Phenylpropanoids and polyketides	Coumarins and derivatives	Pyranocoumarins	Angular pyranocoumarins	-
59	Com_5872_neg	Phloretin	C15 H14 O5	HMDB0003306	Organic compounds	Phenylpropanoids and polyketides	Linear 1,3-diarylpropanoids	Chalcones and dihydrochalcones	2'-Hydroxy-dihydrochalcones	Food;Biological;Organ and components;Cell and elements;Subcellular;Biofluid and excreta;Pharmaceutical industry
60	Com_3694_neg	Sinapinic acid	C11 H12 O5	HMDB0034069	Organic compounds	Phenylpropanoids and polyketides	Cinnamic acids and derivatives	Hydroxycinnamic acids and derivatives	Hydroxycinnamic acids	Food;Biological;Subcellular;Cell and elements;Nutrient
61	Com_273_neg	Morin Hydrate	C15 H12 O8	HMDB0030796	Organic compounds	Phenylpropanoids and polyketides	Flavonoids	Flavones	Flavonols	Endogenous;Food;Biological;Subcellular;Cell and elements;Pharmaceutical industry
62	Com_4053_neg	Salvianolic acid B	C36 H30 O16	HMDB0242648	Organic compounds	Phenylpropanoids and polyketides	2-arylbenzofuran flavonoids	-	2-arylbenzofuran flavonoids	-
63	Com_5466_neg	Theaflavin	C29 H24 O12	HMDB0005788	Organic compounds	Phenylpropanoids and polyketides	Flavonoids	Flavans	Catechins	Food;Biological;Subcellular;Biofluid and excreta
64	Com_4354_neg	Rhapontin	C21 H24 O9	HMDB0304731	Organic compounds	Phenylpropanoids and polyketides	Stilbenes	Stilbene glycosides	Stilbene glycosides	-
65	Com_9702_neg	Pinocembrin	C15 H12 O4	HMDB0030808	Organic compounds	Phenylpropanoids and polyketides	Flavonoids	Flavans	Flavanones	Endogenous;Food;Biological
66	Com_3041_neg	Isoferulic Acid	C10 H10 O4	HMDB0000955	Organic compounds	Phenylpropanoids and polyketides	Cinnamic acids and derivatives	Hydroxycinnamic acids and derivatives	Hydroxycinnamic acids	Food;Biological;Biofluid and excreta;Pharmaceutical industry
67	Com_5828_neg	Tectorigenin	C16 H12 O6	HMDB0042024	Organic compounds	Phenylpropanoids and polyketides	Isoflavonoids	Isoflav-2-enes	Isoflavones	Endogenous;Biological;Nutrient
68	Com_2073_neg	Myricetin 3-O-galactoside	C21 H20 O13	HMDB0034358	Organic compounds	Phenylpropanoids and polyketides	Flavonoids	Flavonoid glycosides	Flavonoid-3-O-glycosides	Food;Biological;Subcellular;Cell and elements;Nutrient
69	Com_2947_neg	Myricetin	C15 H10 O8	HMDB0002755	Organic compounds	Phenylpropanoids and polyketides	Flavonoids	Flavones	Flavonols	Food;Biological;Biofluid and excreta;Pharmaceutical industry
