# Supplementary material for: Integrated Analyses of Metabolome and RNA-seq Data Revealing Flower Color Variation in Ornamental Rhododendron simsii Planchon
Source: Genes (Basel). 2024 Aug 7;15(8):1041. doi: 10.3390/genes15081041 (PMC11353987; doi:10.3390/genes15081041)
Supplement: Supplementary file 1 [file genes-15-01041-s001.zip › Table S3 lipidmaps annotation.xlsx]

## Sheet: sheet 1
Table S3 The lipidmaps annotation of metabolites monitored in both positive- and negative-ionization mode.
CATEGORY	MAIN_CLASS	Compound_ID	Name	Formula	Lipidmaps_ID	COMMON_NAME	SYSTEMATIC_NAME	SYNONYMS	SUB_CLASS
Fatty Acyls [FA]	Eicosanoids [FA03]	Com_3048_neg	Prostaglandin A3	C20 H28 O4	LMFA03010140	PGA3	9-oxo-15S-hydroxy-5Z,10Z,13E,17Z-prostatetraenoic acid	Prostaglandin A3	Prostaglandins [FA0301]
		Com_4938_neg	19(R)-Hydroxy-prostaglandin E2	C20 H32 O6	LMFA03010024	19R-hydroxy-PGE2	9-oxo-11R,15S,19R-trihydroxy-5Z,13E-prostadienoic acid	19(R)-hydroxy-Prostaglandin E2; 19-hydroxy-PGE2; 19-OH-PGE2	Prostaglandins [FA0301]
		Com_13874_neg	Prostaglandin J2	C20 H30 O4	LMFA03010019	PGJ2	11-oxo-15S-hydroxy-5Z,9,13E-prostatrienoic acid	Prostaglandin J2; 8-epi-15-J2t-IsoP; 11-oxo-15S-hydroxy-5Z,9,13E-prostatrienoic acid-cyclo[8S,12R]	Prostaglandins [FA0301]
		Com_8541_pos	Prostaglandin H1	C20 H34 O5	LMFA03010044	PGH1	9S,11R-epidioxy-15S-hydroxy-13E-prostaenoic acid	Prostaglandin H1	Prostaglandins [FA0301]
		Com_16281_pos	Thromboxane B2	C20 H34 O6	LMFA03030002	TXB2	9S,11,15S-trihydroxy-thromboxa-5Z,13E-dien-1-oic acid	Thromboxane B2	Thromboxanes [FA0303]
		Com_39_pos	Prostaglandin K2	C20 H30 O5	LMFA03010023	PGK2	9,11-dioxo-15S-hydroxy-5Z,13E-prostadienoic acid	Prostaglandin K2	Prostaglandins [FA0301]
	Fatty Acids and Conjugates [FA01]	Com_287_neg	Itaconic acid	C5 H6 O4	LMFA01170063	Itaconic acid	2-methylenebutanedioic acid	2-methylidenebutanedioic acid;2-methylenesuccinic acid; 2-propene-1,2-dicarboxylic acid; Methylenesuccinic acid; propylenedicarboxylic acid	Dicarboxylic acids [FA0117]
		Com_512_neg	Glutaconic acid	C5 H6 O4	LMFA01170109	Glutaconic acid	2E-pentenedioic acid	_	Dicarboxylic acids [FA0117]
		Com_2880_neg	Azelaic acid	C9 H16 O4	LMFA01170054	Azelaic acid	Nonanedioic acid	_	Dicarboxylic acids [FA0117]
		Com_584_neg	Hexadecanedioic acid	C16 H30 O4	LMFA01170022	Thapsic acid	Hexadecanedioic acid	Thaspic acid	Dicarboxylic acids [FA0117]
		Com_1500_neg	Dodecanedioic acid	C12 H22 O4	LMFA01170009	Dodecanedioic acid	Dodecanedioic acid	_	Dicarboxylic acids [FA0117]
		Com_740_neg	Pentadecanoic Acid	C15 H30 O2	LMFA01010015	Pentadecylic acid	pentadecanoic acid	C15:0	Straight chain fatty acids [FA0101]
		Com_4084_neg	Malonic acid	C3 H4 O4	LMFA01170041	Malonic acid	Propanedioic acid	_	Dicarboxylic acids [FA0117]
		Com_13510_neg	Tetradecanedioic acid	C14 H26 O4	LMFA01170018	Tetradecanedioic acid	Tetradecanedioic acid	_	Dicarboxylic acids [FA0117]
		Com_12963_neg	Palmitoleic Acid	C16 H30 O2	LMFA01030056	cis-9-palmitoleic acid	9Z-hexadecenoic acid	cis-9-hexadecenoic acid; 9Z-palmitoleic acid; C16:1n-7; Physetoleic acid; Zoomaric acid; Palmitoleic acid; cis-Palmitoleic acid; Oleopalmitic acid; Zoomeric acid	Unsaturated fatty acids [FA0103]
		Com_734_neg	Gamma-Linolenic Acid	C18 H30 O2	LMFA01030141	gamma-Linolenic acid	6Z,9Z,12Z-octadecatrienoic acid	cis-6, cis-9, cis-12-octadecatrienoic acid; C18:3n-6,9,12; GLA; Gammolenic acid; Gamolenic acid	Unsaturated fatty acids [FA0103]
		Com_8586_neg	Linoleic Acid	C18 H32 O2	LMFA01030120	Linoleic acid	9Z,12Z-octadecadienoic acid	cis-9, cis-12-octadecadienoic acid; cis,cis-Linoleic acid; cis,cis-9,12-octadecadienoic acid; Linoleate; 9Z,12Z-Linoleic acid; Telfairic acid; C18:2n-6,9; Linolic acid; Leinolic acid	Unsaturated fatty acids [FA0103]
		Com_12654_neg	Methylenesuccinic acid	C5 H6 O4	LMFA01170063	Itaconic acid	2-methylenebutanedioic acid	2-methylidenebutanedioic acid;2-methylenesuccinic acid; 2-propene-1,2-dicarboxylic acid; Methylenesuccinic acid; propylenedicarboxylic acid	Dicarboxylic acids [FA0117]
		Com_6162_neg	Arachidonic acid	C20 H32 O2	LMFA01030001	Arachidonic acid	5Z,8Z,11Z,14Z-eicosatetraenoic acid	5Z,8Z,11Z,14Z-icosatetraenoic acid; AA; Arachidonate; cis-5,8,11,14-Eicosatetraenoic acid; (all-Z)-5,8,11,14-Eicosatetraenoic acid; all-cis-5,8,11,14-Eicosatetraenoic acid	Unsaturated fatty acids [FA0103]
		Com_118_neg	14,15-Dehydrocrepenynic acid	C18 H28 O2	LMFA01031062	14,15-Dehydrocrepenynic acid	9Z,14Z-Octadecadien-12-ynoic acid	9,14-Octadecadien-12-ynoic acid, (9Z,14Z)-; 9,14-Octadecadien-12-ynoic acid, (Z,Z)-; Crepenynic acid, 14,15-dehydro-; Dehydrocrepenynic acid	Unsaturated fatty acids [FA0103]
		Com_3545_neg	Mevalonic acid	C6 H12 O4	LMFA01050352	Mevalonic acid	3R-methyl-3,5-dihydroxy-pentanoic acid	3,5-Dihydroxy-3-methylvaleric acid	Hydroxy fatty acids [FA0105]
		Com_6241_neg	Aleuritic Acid	C16 H32 O5	LMFA01050101	Aleuritic acid	9,10,16-trihydroxy-hexadecanoic acid	9,10,16-trihydroxy palmitic acid	Hydroxy fatty acids [FA0105]
		Com_3271_pos	Heptadecanoic Acid	C17 H34 O2	LMFA01010017	Margaric acid	heptadecanoic acid	Heptadecylic acid; C17:0; Daturic acid; Daturinic acid; Margarinic acid	Straight chain fatty acids [FA0101]
		Com_18087_pos	Palmitic acid	C16 H32 O2	LMFA01010001	Palmitic acid	hexadecanoic acid	Cetylic acid; Palmitate; n-Hexadecanoic acid; C16:0; Aethalic acid	Straight chain fatty acids [FA0101]
		Com_5866_pos	Sorbic acid	C6 H8 O2	LMFA01030100	Sorbic acid	2E,4E-hexadienoic acid	C6:2n-2,4	Unsaturated fatty acids [FA0103]
	Fatty Acids and Conjugates [FA01]	Com_8814_pos	Oleic Acid	C18 H34 O2	LMFA01030002	Oleic acid	9Z-octadecenoic acid	9-octadecylenic acid; cis-9-octadecenoic acid; cis-Oleic acid; cis-Oleate; Oleate; Elaic acid; Elaidoic acid; C18:1n-9; Rapinic acid	Unsaturated fatty acids [FA0103]
		Com_9945_pos	Sebacic acid	C10 H18 O4	LMFA01170006	Sebacic acid	Decanedioic acid	Iponic acid; Ipomic acid	Dicarboxylic acids [FA0117]
	Fatty alcohols [FA05]	Com_1447_pos	1,4-dihydroxyheptadec-16-en-2-yl acetate	C19 H36 O4	LMFA05000641	Avocadene 2-acetate	1,4-dihydroxyheptadec-16-en-2-yl acetate	_	_
		Com_3148_pos	1,2-dihydroxyheptadec-16-yn-4-yl acetate	C19 H34 O4	LMFA05000645	Avocadyne 4-acetate	1,2-dihydroxyheptadec-16-yn-4-yl acetate	_	_
		Com_8249_pos	2,4-dihydroxyheptadec-16-en-1-yl acetate	C19 H36 O4	LMFA05000640	Avocadene 1-acetate	2,4-dihydroxyheptadec-16-en-1-yl acetate	_	_
		Com_17641_pos	Panaxydol	C17 H24 O2	LMFA05000028	Panaxydol	9,10-epoxy-1-heptadecen-4,6-diyn-3-ol	9,10-epoxy-heptadeca-1-en-4,6-diyn-3-ol	_
	Fatty amides [FA08]	Com_1140_pos	Dihydrocapsaicin	C18 H29 N O3	LMFA08020318	Dihydrocapsaicin	8-Methyl-N-vanillyl-nonamide	_	N-acyl amines [FA0802]
		Com_7110_pos	N-Oleoyl Glycine	C20 H37 N O3	LMFA08020082	N-oleoyl glycine	N-(9Z-octadecenoyl)-glycine	EMA-1; Elmiric acid	N-acyl amines [FA0802]
	Fatty esters [FA07]	Com_5193_neg	Methyl hexadecanoate	C17 H34 O2	LMFA07010470	Methyl hexadecanoate	Methyl hexadecanoate	WE(1:0/16:0)	Wax monoesters [FA0701]
		Com_10667_neg	Methyl oleate	C19 H36 O2	LMFA07010965	methyl oleate	methyl (9Z)-octadec-9-enoate	(Z)-9-octadecenoic acid, methyl ester;methyl (Z)-9-octadecenoate;methyl cis-9-octadecenoate;methyl-cis-oleate	Wax monoesters [FA0701]
		Com_5206_neg	gamma-caprolactone	C6 H10 O2	LMFA07040010	gamma-caprolactone	5-Ethyldihydro-2(3H)-furanone	_	Lactones [FA0704]
	Octadecanoids [FA02]	Com_546_neg	Jasmonic acid	C12 H18 O3	LMFA02020001	Jasmonic acid	(1R,2R)-3-oxo-2-(pent-2Z-enyl)-cyclopentaneacetic acid	(-)-Jasmonic acid; (3R,7R)-Jasmonic acid	Jasmonic acids [FA0202]
		Com_45_neg	9-HpOTrE	C18 H30 O4	LMFA02000108	9-HpOTrE	9-hydroperoxy-10E,12,15Z-octadecatrienoic acid	_	Other Octadecanoids [FA0200]
		Com_961_neg	Methyl jasmonate	C13 H20 O3	LMFA02020010	Methyl jasmonate	methyl 2-((1R,2R)-3-oxo-2-pent-2Z-enyl)cyclopentyl)acetate	_	Jasmonic acids [FA0202]
		Com_137_pos	13-HPODE	C18 H32 O4	LMFA02000034	13S-HpODE	13S-hydroperoxy-9Z,11E-octadecadienoic acid	13-HpODE	Other Octadecanoids [FA0200]
Glycerophospholipids [GP]	Glycerophosphates [GP10]	Com_12334_neg	LPA 19:1	C22 H43 O7 P	LMGP10050025	PA(19:1(9Z)/0:0)	1-(9Z-nonadecenoyl)-glycero-3-phosphate	LPA(19:1)	Monoacylglycerophosphates [GP1005]
	Glycerophosphocholines [GP01]	Com_1085_neg	LPC 18:2	C26 H50 N O7 P	LMGP01050137	1-linoleoyl-sn-glycero-3-phosphocholine	(2R)-2-hydroxy-3-[(9Z,12Z)-nonadeca-9,12-dienoyloxy]propyl 2-(trimethylammonio)ethyl phosphate	1-(9Z,12Z-octadecadienoyl)-glycero-3-phosphocholine;1-(9Z,12Z-octadecadienoyl)-sn-glycero-3-phosphocholine;1-18:2-lysoPC;1-linoleoyl-glycero-3-phosphocholine;LPC(18:2);LPC(18:2/0:0);LPC(18:2n6/0:0);LPC(18:2omega6/0:0);LyPC(18:2);LyPC(18:2n6/0:0);LyPC(18:2omega6/0:0);LysoPC(18:2);LysoPC(18:2/0:0);LysoPC(18:2n6/0:0);LysoPC(18:2omega6/0:0);Lysophosphatidylcholine(18:2);Lysophosphatidylcholine(18:2/0…	Monoacylglycerophosphocholines [GP0105]
		Com_5886_neg	LPC 18:1	C26 H52 N O7 P	LMGP01050138	PC(18:1(11Z)/0:0)	1-(11Z-octadecadienoyl)-sn-glycero-3-phosphocholine	LPC(18:1)	Monoacylglycerophosphocholines [GP0105]
		Com_11044_neg	LPC 16:1	C24 H48 N O7 P	LMGP01050022	PC(16:1(9Z)/0:0)	1-(9Z-hexadecenoyl)-sn-glycero-3-phosphocholine	1-palmitoleoyl-glycerophosphocholine; LPC(16:1); LPC(16:1)	Monoacylglycerophosphocholines [GP0105]
		Com_12396_neg	LPC 16:0	C24 H50 N O7 P	LMGP01050113	PC(16:0/0:0)[rac]	1-hexadecanoyl-sn-glycero-3-phosphocholine	3-Palmitoyl-rac-glycerol-1-phosphorylcholine; LPC(16:0); LPC(16:0)	Monoacylglycerophosphocholines [GP0105]
		Com_14201_neg	LPC 18:0	C26 H54 N O7 P	LMGP01050076	PC(0:0/18:0)	2-octadecanoyl-sn-glycero-3-phosphocholine	LPC(18:0)	Monoacylglycerophosphocholines [GP0105]
		Com_12325_pos	LPC 14:0	C22 H46 N O7 P	LMGP01050073	PC(0:0/14:0)	2-tetradecanoyl-sn-glycero-3-phosphocholine	LPC(14:0)	Monoacylglycerophosphocholines [GP0105]
		Com_16328_pos	PC (16:0/17:1)	C41 H80 N O8 P	LMGP01010571	PC(16:0/17:1(9Z))	1-hexadecanoyl-2-(9Z-heptadecenoyl)-sn-glycero-3-phosphocholine	PC(16:0/17:1); PC(33:1); PC(16:0_17:1)	Diacylglycerophosphocholines [GP0101]
		Com_315_pos	LPC 18:3	C26 H48 N O7 P	LMGP01050128	PC(18:3(6Z,9Z,12Z)/0:0)	1-(6Z,9Z,12Z-octadecatrienoyl)-glycero-3-phosphocholine	LPC(18:3)	Monoacylglycerophosphocholines [GP0105]
	Glycerophosphoethanolamines [GP02]	Com_12393_neg	LPE 20:2	C25 H48 N O7 P	LMGP02050047	PE(0:0/20:2(11Z,14Z))	2-(11Z,14Z-eicosadienoyl)-sn-glycero-3-phosphoethanolamine	LPE(20:2)	Monoacylglycerophosphoethanolamines [GP0205]
		Com_12723_neg	LPE 18:0	C23 H48 N O7 P	LMGP02050038	PE(0:0/18:0)	2-octadecanoyl-sn-glycero-3-phosphoethanolamine	LPE(18:0)	Monoacylglycerophosphoethanolamines [GP0205]
		Com_14051_neg	LPE 20:5	C25 H42 N O7 P	LMGP02050053	PE(0:0/20:5(5Z,8Z,11Z,14Z,17Z))	2-(5Z,8Z,11Z,14Z,17Z-eicosapentaenoyl)-sn-glycero-3-phosphoethanolamine	LPE(20:5)	Monoacylglycerophosphoethanolamines [GP0205]
		Com_16867_neg	LPE 14:0	C19 H40 N O7 P	LMGP02050033	PE(0:0/14:0)	2-tetradecanoyl-sn-glycero-3-phosphoethanolamine	LPE(14:0)	Monoacylglycerophosphoethanolamines [GP0205]
		Com_16906_neg	LPE 15:0	C20 H42 N O7 P	LMGP02050035	PE(0:0/15:0)	2-pentadecanoyl-sn-glycero-3-phosphoethanolamine	LPE(15:0)	Monoacylglycerophosphoethanolamines [GP0205]
		Com_10493_pos	LPE 18:4	C23 H40 N O7 P	LMGP02050044	PE(0:0/18:4(6Z,9Z,12Z,15Z))	2-(6Z,9Z,12Z,15Z-octadecatetraenoyl)-sn-glycero-3-phosphoethanolamine	LPE(18:4)	Monoacylglycerophosphoethanolamines [GP0205]
		Com_17523_pos	LPE 16:0	C21 H44 N O7 P	LMGP02050036	PE(0:0/16:0)	2-hexadecanoyl-sn-glycero-3-phosphoethanolamine	LPE(16:0)	Monoacylglycerophosphoethanolamines [GP0205]
		Com_524_pos	LPE 18:2	C23 H44 N O7 P	LMGP02050041	PE(0:0/18:2(9Z,12Z))	2-(9Z,12Z-octadecadienoyl)-sn-glycero-3-phosphoethanolamine	LPE(18:2)	Monoacylglycerophosphoethanolamines [GP0205]
		Com_688_pos	LPE 18:3	C23 H42 N O7 P	LMGP02050043	PE(0:0/18:3(9Z,12Z,15Z))	2-(9Z,12Z,15Z-octadecatrienoyl)-sn-glycero-3-phosphoethanolamine	LPE(18:3)	Monoacylglycerophosphoethanolamines [GP0205]
		Com_7401_pos	LPE 18:1	C23 H46 N O7 P	LMGP02050064	PE(18:1(11Z)/0:0)	1-(11Z-octadecenoyl)-sn-glycero-3-phosphoethanolamine	LPE(18:1)	Monoacylglycerophosphoethanolamines [GP0205]
		Com_8613_pos	LPE 20:3	C25 H46 N O7 P	LMGP02050066	PE(20:3(5Z,8Z,11Z)/0:0)	1-(5Z,8Z,11Z-eicosatrienoyl)-sn-glycero-3-phosphoethanolamine	LPE(20:3)	Monoacylglycerophosphoethanolamines [GP0205]
		Com_11276_pos	LPE 16:1	C21 H42 N O7 P	LMGP02050037	PE(0:0/16:1(9Z))	2-(9Z-hexadecenoyl)-sn-glycero-3-phosphoethanolamine	LPE(16:1)	Monoacylglycerophosphoethanolamines [GP0205]
		Com_15414_pos	LPE 20:1	C25 H50 N O7 P	LMGP02050046	PE(0:0/20:1(11Z))	2-(11Z-eicosenoyl)-sn-glycero-3-phosphoethanolamine	LPE(20:1)	Monoacylglycerophosphoethanolamines [GP0205]
	Glycerophosphoglycerols [GP04]	Com_6738_neg	LPG 18:2	C24 H45 O9 P	LMGP04050014	PG(18:2(9Z,12Z)/0:0)	1-(9Z,12Z-octadecadienoyl)-glycero-3-phospho-(1'-sn-glycerol)	LPG(18:2(9Z,12Z)/0:0); LPG(18:2)	Monoacylglycerophosphoglycerols [GP0405]
	Glycerophosphoinositols [GP06]	Com_4628_neg	LPI 18:1	C27 H51 O12 P	LMGP06050005	PI(18:1(9Z)/0:0)	1-(9Z-octadecenoyl)-sn-glycero-3-phospho-(1'-myo-inositol)	PI(18:1/0:0); LPI(18:1)	Monoacylglycerophosphoinositols [GP0605]
		Com_9443_neg	LPI 18:3	C27 H47 O12 P	LMGP06050028	PI(18:3(9Z,12Z,15Z)/0:0)	1-(9Z,12Z,15Z-octadecatrienoyl)-glycero-3-phospho-(1'-myo-inositol)	LPI(18:3)	Monoacylglycerophosphoinositols [GP0605]
	Glycerophosphoserines [GP03]	Com_2399_neg	LPS 18:3	C24 H42 N O9 P	LMGP03050029	PS(18:3(9Z,12Z,15Z)/0:0)	1-(9Z,12Z,15Z-octadecatrienoyl)-glycero-3-phosphoserine	LPS(18:3)	Monoacylglycerophosphoserines [GP0305]
		Com_12820_neg	LPS 20:5	C26 H42 N O9 P	LMGP03050027	PS(20:5(5Z,8Z,11Z,14Z,17Z)/0:0)	1-(5Z,8Z,11Z,14Z,17Z-eicosapentaenoyl)-glycero-3-phosphoserine	LPS(20:5)	Monoacylglycerophosphoserines [GP0305]
Polyketides [PK]	_	Com_1981_pos	Anacardic Acid	C22 H36 O3	LMPK15040001	Anacardic acid	2-hydroxy-6-[(8Z,11Z)-pentadeca-8,11,14-trienyl]benzoic acid	_	_
		Com_10655_pos	Embelin	C17 H26 O4	LMPK15050006	Embelin	2,5-dihydroxy-3-undecyl-1,4-benzoquinone	_	_
	Aromatic polyketides [PK13]	Com_907_neg	Astringin	C20 H22 O9	LMPK13090007	Astringin	_	_	Diphenyl ethers, biphenyls, dibenzyls and stilbenes [PK1309]
		Com_1271_neg	Polydatin	C20 H22 O8	LMPK13090012	Piceid	_	Polydatin; 3,4,5-Trihydroxystilbene-3-beta-monoglucoside	Diphenyl ethers, biphenyls, dibenzyls and stilbenes [PK1309]
		Com_18009_neg	Rhein	C15 H8 O6	LMPK13040015	Cassic acid	4,5-dihydroxy-9,10-dioxoanthracene-2-carboxylic acid	Rhein; Rhubarb Yellow; Monorhein; Rheic acid	Anthracenes and phenanthrenes [PK1304]
		Com_6172_neg	Resveratrol	C14 H12 O3	LMPK13090005	Resveratrol	_	3,4',5-trihydroxystilbene	Diphenyl ethers, biphenyls, dibenzyls and stilbenes [PK1309]
		Com_2621_neg	Aurantio-obtusin	C17 H14 O7	LMPK13040027	Aurantio-obtusin	1,3,7-trihydroxy-2,8-dimethoxy-6-methyl-9,10-anthracenedione	_	Anthracenes and phenanthrenes [PK1304]
		Com_4354_neg	Rhapontin	C21 H24 O9	LMPK13090002	Rhaponticin	_	Rhapontin	Diphenyl ethers, biphenyls, dibenzyls and stilbenes [PK1309]
		Com_3270_pos	Cannabidiolic acid	C22 H30 O4	LMPK13120003	Cannabidiolic acid	_	_	Other aromatic polyketides [PK1312]
		Com_6386_pos	Emodin	C15 H10 O5	LMPK13040008	Emodin	1,3,8-trihydroxy-6-methylanthracene-9,10-dione	_	Anthracenes and phenanthrenes [PK1304]
		Com_12384_pos	Oxyresveratrol	C14 H12 O4	LMPK13090011	Oxyresveratrol	_	_	Diphenyl ethers, biphenyls, dibenzyls and stilbenes [PK1309]
	Flavonoids [PK12]	Com_1299_neg	Naringenin	C15 H12 O5	LMPK12140001	Naringenin	_	_	Flavanones [PK1214]
		Com_32_neg	Miquelianin	C21 H18 O13	LMPK12112173	Miquelianin	_	Quercetin 3-O-glucuronide	Flavones and Flavonols [PK1211]
		Com_373_neg	Rutin	C27 H30 O16	LMPK12112098	Rutin	3,3',4',5,7-Pentahydroxyflavone 3-rutinoside	3-Rutinosylquercetin	Flavones and Flavonols [PK1211]
		Com_21_neg	Tectoridin	C22 H22 O11	LMPK12050372	Tectoridin	_	Shekanin	Isoflavonoids [PK1205]
		Com_26_neg	Vaccarin	C32 H38 O19	LMPK12110321	Isovitexin 4'-O-glucoside 2''-O-arabinoside	_	Vaccarin	Flavones and Flavonols [PK1211]
		Com_146_neg	Purpurin	C14 H8 O5	LMPK12140007	Purpurin	_	_	Flavanones [PK1214]
		Com_845_neg	Cyanidin 3-O-glucoside	C21 H21 Cl O11	LMPK12010110	Chrysanthemin	Cyanidin 3-O-glucoside	_	Anthocyanidins [PK1201]
		Com_1010_neg	Epimedin C	C39 H50 O19	LMPK12112015	Epimedin C	_	_	Flavones and Flavonols [PK1211]
		Com_1137_neg	Epimedin B	C38 H48 O19	LMPK12112011	Epimedin B	_	_	Flavones and Flavonols [PK1211]
		Com_1386_neg	Camelliaside A	C33 H40 O20	LMPK12111752	Camelliaside A	_	_	Flavones and Flavonols [PK1211]
		Com_1691_neg	Narcissoside	C28 H32 O16	LMPK12110586	Narcissin	_	Narcissoside; Isorhamnetin-3-O-beta-D-rutinoside	Flavones and Flavonols [PK1211]
		Com_1968_neg	Robinin	C33 H40 O19	LMPK12111685	Robinin	_	_	Flavones and Flavonols [PK1211]
		Com_1997_neg	Bavachalcone	C20 H20 O4	LMPK12120046	Bavachalcone	_	_	Chalcones and dihydrochalcones [PK1212]
		Com_2128_neg	Orientin	C21 H20 O11	LMPK12110470	Orientin	8-beta-D-Glucopyranosyl-3',4',5,7-tetrahydroxyflavone	Luteolin 8-C-beta-D-glucopyranoside	Flavones and Flavonols [PK1211]
		Com_3089_neg	Isorhamnetin	C16 H12 O7	LMPK12110002	Isorhamnetin	_	_	Flavones and Flavonols [PK1211]
		Com_3458_neg	Tulipanin	C27 H31 O16	LMPK12010282	Tulipanin	Delphinidin 3-rutinoside	Delphinidin 3-(6-rhamnosylglucosuide)	Anthocyanidins [PK1201]
		Com_3784_neg	Typhaneoside	C34 H42 O20	LMPK12112350	Typhaneoside	_	_	Flavones and Flavonols [PK1211]
		Com_4294_neg	Naringenin chalcone	C15 H12 O5	LMPK12120264	Naringenin chalcone	trans-2',4,4',6'-Tetrahydroxychalcone	Isosalipurpol; Chalconaringenin; (2E)- 3-(4-hydroxyphenyl)-1-(2,4,6-trihydroxyphenyl)-2-Propen-1-one	Chalcones and dihydrochalcones [PK1212]
		Com_4580_neg	Poncirin	C28 H34 O14	LMPK12140333	Poncirin	_	_	Flavanones [PK1214]
		Com_5076_neg	Narirutin	C27 H32 O14	LMPK12140236	Narirutin	_	Isonaringin; Naringenin 7-O-rutinoside	Flavanones [PK1214]
		Com_5170_neg	Epimedin A	C39 H50 O20	LMPK12112013	Epimedin A	_	_	Flavones and Flavonols [PK1211]
		Com_6029_neg	Icariin	C33 H40 O15	LMPK12112009	Icariin	_	_	Flavones and Flavonols [PK1211]
		Com_6286_neg	Kaempferitrin	C27 H30 O14	LMPK12111865	Kaempferitrin	_	Kaempferol 3,7-dirhamnoside	Flavones and Flavonols [PK1211]
		Com_13585_neg	Loureirin A	C17 H18 O4	LMPK12120602	Loureirin A	_	_	Chalcones and dihydrochalcones [PK1212]
		Com_15266_neg	Myricitrin	C21 H20 O12	LMPK12112436	Myricitrin	_	Myricetrin	Flavones and Flavonols [PK1211]
		Com_328_neg	Procyanidin B1	C30 H26 O12	LMPK12030001	Procyanidin B1	_	Epicatechin-(4beta->8)-ent-epicatechin	Proanthocyanidins [PK1203]
		Com_4248_neg	(+)-Catechin	C15 H14 O6	LMPK12020001	(+)-Catechin	_	_	Flavans, Flavanols and Leucoanthocyanidins [PK1202]
		Com_356_neg	Spinosin	C28 H32 O15	LMPK12110988	Spinosin	_	_	Flavones and Flavonols [PK1211]
		Com_1338_neg	Eriodictyol	C15 H12 O6	LMPK12140002	Eriodictyol	_	_	Flavanones [PK1214]
		Com_95_neg	Plantagoside	C21 H22 O12	LMPK12140454	Plantagoside	_	_	Flavanones [PK1214]
		Com_1943_neg	Scutellarein	C15 H10 O6	LMPK12111160	Scutellarein	_	_	Flavones and Flavonols [PK1211]
		Com_4707_neg	Trilobatin	C21 H24 O10	LMPK12120518	Trilobatin	1-[4-(beta-D-glucopyranosyloxy)-2,6-dihydroxyphenyl]-3-(4-hydroxyphenyl)-1-propanone	Phloretin-4-O-glucoside	Chalcones and dihydrochalcones [PK1212]
		Com_4582_neg	Eriocitrin	C27 H32 O15	LMPK12140366	Eriocitrin	_	_	Flavanones [PK1214]
		Com_1915_neg	Syringetin	C17 H14 O8	LMPK12112498	Syringetin	_	_	Flavones and Flavonols [PK1211]
		Com_1126_neg	Galangin	C15 H10 O5	LMPK12111653	Galangin	3,5,7-Trihydroxyflavone	Norizalpinin	Flavones and Flavonols [PK1211]
		Com_2345_neg	Puerarin	C21 H20 O9	LMPK12050005	Puerarin	8-beta-D-glucopyranosyl-7-hydroxy-3-(4-hydroxyphenyl)-4H-1-benzopyran-4-one	Kakonein	Isoflavonoids [PK1205]
		Com_11220_neg	Casticin	C19 H18 O8	LMPK12113010	Casticin	3,6,7,4'-Tetra-O-methyl-5,3'-dihydroxyflavone	Quercetagetin 3,6,7,4'-tetramethyl ether	Flavones and Flavonols [PK1211]
		Com_5872_neg	Phloretin	C15 H14 O5	LMPK12120525	Phloretin	_	_	Chalcones and dihydrochalcones [PK1212]
		Com_9702_neg	Pinocembrin	C15 H12 O4	LMPK12140214	Pinocembrin	_	_	Flavanones [PK1214]
		Com_5828_neg	Tectorigenin	C16 H12 O6	LMPK12050385	Tectorigenin	5,7,4'-Trihydroxy-6-methoxyisoflavone	_	Isoflavonoids [PK1205]
		Com_2947_neg	Myricetin	C15 H10 O8	LMPK12110001	Myricetin	_	_	Flavones and Flavonols [PK1211]
		Com_67_pos	Cyanidin	C15 H10 O6	LMPK12010002	Cyanidin	_	_	Anthocyanidins [PK1201]
		Com_8_pos	Quercetin	C15 H10 O7	LMPK12110004	Quercetin	_	_	Flavones and Flavonols [PK1211]
		Com_22_pos	Kaempferol	C15 H10 O6	LMPK12110003	Kaempferol	_	_	Flavones and Flavonols [PK1211]
		Com_119_pos	Epicatechin	C15 H14 O6	LMPK12020003	Epicatechin	_	_	Flavans, Flavanols and Leucoanthocyanidins [PK1202]
		Com_796_pos	Epigallocatechin	C15 H14 O7	LMPK12020004	Epigallocatechin	_	_	Flavans, Flavanols and Leucoanthocyanidins [PK1202]
		Com_1129_pos	Hesperetin 5-O-glucoside	C22 H24 O11	LMPK12140377	Hesperetin 5-O-glucoside	_	_	Flavanones [PK1214]
		Com_1322_pos	Laricitrin	C16 H12 O8	LMPK12112482	Laricitrin	_	_	Flavones and Flavonols [PK1211]
		Com_2238_pos	Prunin	C21 H22 O10	LMPK12140237	Prunin	_	_	Flavanones [PK1214]
		Com_6117_pos	Irisflorentin	C20 H18 O8	LMPK12050419	Irisflorentin	5,3',4',5'-Tetramethoxy-6,7-methylenedioxyisoflavone	_	Isoflavonoids [PK1205]
		Com_6381_pos	Vitexin	C21 H20 O10	LMPK12110194	Vitexin	8-D-Glucosyl-4',5,7-trihydroxyflavone	Apigenin 8-C-glucoside	Flavones and Flavonols [PK1211]
		Com_8754_pos	Wogonin	C16 H12 O5	LMPK12111330	Wogonin	5,7-Dihydroxy-8-methoxyflavone	_	Flavones and Flavonols [PK1211]
		Com_9551_pos	Tangeretin	C20 H20 O7	LMPK12111443	Tangeretin	_	_	Flavones and Flavonols [PK1211]
		Com_10543_pos	Nobiletin	C21 H22 O8	LMPK12111468	Nobiletin	_	_	Flavones and Flavonols [PK1211]
		Com_10679_pos	Isoliquiritin	C21 H22 O9	LMPK12120021	Isoliquiritin	_	_	Chalcones and dihydrochalcones [PK1212]
		Com_11935_pos	Formononetin	C16 H12 O4	LMPK12050037	Formononetin	_	_	Isoflavonoids [PK1205]
		Com_13289_pos	Isobavachin	C20 H20 O4	LMPK12140036	Isobavachin	_	_	Flavanones [PK1214]
		Com_13362_pos	Hesperetin	C16 H14 O6	LMPK12140003	Hesperetin	_	_	Flavanones [PK1214]
		Com_21_pos	Procyanidin B2	C30 H26 O12	LMPK12030002	Procyanidin B2	_	_	Proanthocyanidins [PK1203]
		Com_195_pos	Trifolirhizin	C22 H22 O10	LMPK12070033	(-)-Maackiain 3-O-glucoside	_	Trifolirhizin	Pterocarpans [PK1207]
		Com_323_pos	Taxifolin	C15 H12 O7	LMPK12140721	Taxifolin	_	_	Flavanones [PK1214]
		Com_1860_pos	Isovitexin	C21 H20 O10	LMPK12110338	Isovitexin	6-beta-D-Glucopyranosyl-4',5,7-trihydroxyflavone	Homovitexin; Saponaretin	Flavones and Flavonols [PK1211]
		Com_3314_pos	Phellodensin F	C26 H30 O10	LMPK12140229	Phellodensin F	Flavaprin	5,7,4'-Trihydroxy-8-C-prenylflavanone 7-glucoside	Flavanones [PK1214]
		Com_3821_pos	Hesperidin	C28 H34 O15	LMPK12140451	Hesperidin	_	_	Flavanones [PK1214]
		Com_7087_pos	Eupatilin	C18 H16 O7	LMPK12111228	Eupatilin	_	_	Flavones and Flavonols [PK1211]
		Com_13062_pos	Mosloflavone	C17 H14 O5	LMPK12111099	Mosloflavone	5-Hydroxy-6,7-Dimethoxyflavone	_	Flavones and Flavonols [PK1211]
	Linear tetracyclines [PK07]	Com_92_neg	Chlortetracycline	C22 H23 Cl N2 O8	LMPK07000004	Chlortetracycline	_	_	_
		Com_2159_neg	Oxytetracycline	C22 H24 N2 O9	LMPK07000005	Oxytetracycline	_	_	_
Prenol Lipids [PR]	Isoprenoids [PR01]	Com_342_neg	Aucubin	C15 H22 O9	LMPR0102070006	Aucubin	_	_	C10 isoprenoids (monoterpenes) [PR0102]
		Com_1086_neg	Geniposidic acid	C16 H22 O10	LMPR0102070043	Geniposidic acid	_	_	C10 isoprenoids (monoterpenes) [PR0102]
		Com_1830_neg	Oleanolic acid	C30 H48 O3	LMPR0106150004	oleanolic acid	3beta-hydroxyolean-12-en-28-oic acid	Astrantiagenin C; Caryophyllin; Giganteumgenin C; Oleanic acid; Virgaureagenin B	C30 isoprenoids (triterpenes) [PR0106]
		Com_4179_neg	Rebaudioside A	C44 H70 O23	LMPR01040126	Rebaudioside A	_	Truvia	C20 isoprenoids (diterpenes) [PR0104]
		Com_4360_neg	Ginkgolide C	C20 H24 O11	LMPR0104540003	Ginkgolide C	_	_	C20 isoprenoids (diterpenes) [PR0104]
		Com_5152_neg	Gibberellin A4	C19 H24 O5	LMPR0104170021	Gibberellin A4	_	_	C20 isoprenoids (diterpenes) [PR0104]
		Com_6380_neg	Verbenalin	C17 H24 O10	LMPR0102070016	Verbenalin	_	_	C10 isoprenoids (monoterpenes) [PR0102]
		Com_8805_neg	Ginkgolide B	C20 H24 O10	LMPR0104540002	Ginkgolide B	_	_	C20 isoprenoids (diterpenes) [PR0104]
		Com_13011_neg	Catalpol	C15 H22 O10	LMPR0102070007	Catalpol	_	_	C10 isoprenoids (monoterpenes) [PR0102]
		Com_16000_neg	Rebaudioside C	C44 H70 O22	LMPR01040132	Rebaudioside C	_	_	C20 isoprenoids (diterpenes) [PR0104]
		Com_4378_neg	Ursolic acid	C30 H48 O3	LMPR0106180007	ursolic acid	3beta-hydroxyurs-12-en-28-oic acid	(3beta)-3-hydroxyurs-12-en-28-oic acid; Ursolic acid; malol; prunol; urson	C30 isoprenoids (triterpenes) [PR0106]
		Com_1568_neg	Ixoside	C16 H20 O11	LMPR0102070040	Ixoside	_	_	C10 isoprenoids (monoterpenes) [PR0102]
		Com_16_neg	Monotropein	C16 H22 O11	LMPR0102070012	Monotropein	_	_	C10 isoprenoids (monoterpenes) [PR0102]
		Com_49_pos	Maslinic acid	C30 H48 O4	LMPR0106180014	Maslinic acid	2alpha,3beta-dihydroxyurs-12-en-29-oic acid	_	C30 isoprenoids (triterpenes) [PR0106]
		Com_1586_pos	Quillaic acid	C30 H46 O5	LMPR0106150037	Quillaic acid	3beta,16alpha-dihydroxy-23-oxoolean-12-en-28-oic acid	_	C30 isoprenoids (triterpenes) [PR0106]
		Com_2976_pos	Vitamin A	C20 H30 O	LMPR01090001	Retinol	Retinol	Vitamin A	Retinoids [PR0109]
		Com_4456_pos	Thymol	C10 H14 O	LMPR0102090029	Thymol	_	_	C10 isoprenoids (monoterpenes) [PR0102]
		Com_6103_pos	Gossypol	C30 H30 O8	LMPR0103330002	Gossypol	_	_	C15 isoprenoids (sesquiterpenes) [PR0103]
		Com_6745_pos	Steviolbioside	C32 H50 O13	LMPR01040122	steviolbioside	13-[(2-O-beta-D-glucopyranosyl-beta-D-glucopyranosyl)oxy]-kaur-16-en-18-oic acid	_	C20 isoprenoids (diterpenes) [PR0104]
		Com_12274_pos	beta-Caryophyllene	C15 H24	LMPR0103120001	beta-Caryophyllene	_	_	C15 isoprenoids (sesquiterpenes) [PR0103]
		Com_12853_pos	Geranylgeraniol	C20 H34 O	LMPR0104010009	Geranylgeraniol	3,7,11,15-tetramethylhexadeca-2E,6E,10E,14-tetraen-1-ol	Geranyl geraniol	C20 isoprenoids (diterpenes) [PR0104]
		Com_14274_pos	Stevioside	C38 H60 O18	LMPR01040119	Stevioside	13-[(2-O-beta-D-glucopyranosyl-beta-D-glucopyranosyl)oxy]-kaur-16-en-18-oic acid, (4alpha)-beta-D-glucopyranosyl ester	_	C20 isoprenoids (diterpenes) [PR0104]
		Com_15978_pos	Betulin	C30 H50 O2	LMPR0106140005	Betulin	Lup-20(29)-ene-3beta,28-diol	_	C30 isoprenoids (triterpenes) [PR0106]
		Com_17022_pos	Forskolin	C22 H34 O7	LMPR0104030004	forskolin	(3R,4aR,5S,6S,6aS,10S,10aR,10bS)-3-ethenyl-6,10,10b-trihydroxy-3,4a,7,7,10a-pentamethyl-1-oxododecahydro-1H-benzo[f]chromen-5-yl acetate	7beta-acetoxy-8,13-epoxy-1alpha,6beta,9alpha-trihydroxylabd-14-en-11-one; FORSKOLIN; colforsina; colforsine; colforsinum	C20 isoprenoids (diterpenes) [PR0104]
		Com_18458_pos	Glycyrrhizin	C42 H62 O16	LMPR0106150013	Glycyrrhizin	30-hydroxy-11,30-dioxoolean-12-en-3beta-yl 2-O-beta-D-glucopyranuronosyl-beta-D-glucopyranosiduronic acid	glycyrrhizinic acid	C30 isoprenoids (triterpenes) [PR0106]
Sterols [ST]	Bile acids and derivatives [ST04]	Com_14246_neg	Deoxycholic Acid	C24 H40 O4	LMST04010040	Deoxycholic acid	3alpha,12alpha-Dihydroxy-5beta-cholan-24-oic Acid	_	C24 bile acids, alcohols, and derivatives [ST0401]
		Com_9121_pos	Lithocholic Acid	C24 H40 O3	LMST04010003	Lithocholic acid	3alpha-Hydroxy-5beta-cholan-24-oic Acid	_	C24 bile acids, alcohols, and derivatives [ST0401]
	Steroids [ST02]	Com_3137_neg	Corticosterone	C21 H30 O4	LMST02030186	corticosterone	11beta,21-dihydroxypregn-4-ene-3,20-dione	(11beta)-11,21-dihydroxypregn-4-ene-3,20-dione; 11beta,21-Dihydroxy-4-pregnene-3,20-dione; 11beta,21-dihydroxyprogesterone; 17-deoxycortisol; CORTICOSTERONE; Corticosterone; Kendall's compound B; Reichstein's substance H; corticosterone	C21 steroids (gluco/mineralocorticoids, progestogins) and derivatives [ST0203]
		Com_7268_neg	Aldosterone	C21 H28 O5	LMST02030026	Aldosterone	11beta,21-dihydroxy-3,20-dioxo-pregn-4-ene-18-al	_	C21 steroids (gluco/mineralocorticoids, progestogins) and derivatives [ST0203]
		Com_12221_neg	20-Hydroxyecdysone	C27 H44 O7	LMST01010209	20-hydroxyecdysone	2beta,3beta,14alpha,20,22R,25-hexahydroxy-5beta-cholest-7-en-6-one	20-Hydroxyecdysone; 20-OH ecdysone	Cholesterol and derivatives [ST0101]
		Com_5142_neg	Resibufogenin	C24 H32 O4	LMST01130031	Resibufogenin	3beta-hydroxy-14beta,15beta-epoxy-5beta-bufa-20,22-dienolide	Bufogenin;Respigon	Bufanolides and derivatives [ST0113]
		Com_4520_neg	Yamogenin	C27 H42 O3	LMST01080045	Yamogenin	(25S)-spirost-5-en-3beta-ol	_	Spirostanols and derivatives [ST0108]
		Com_12710_neg	Cyasterone	C29 H44 O8	LMST01040153	cyasterone	(22R,24S,25S,28R)-2beta,3beta,14,20,22-pentahydroxy-26,28-epoxy-5beta-stigmast-7-ene-6,26-dione	Cyasteron; Cyasterone	Stigmasterols and C24-ethyl derivatives [ST0104]
		Com_8162_pos	Estrone	C18 H22 O2	LMST02010004	Estrone	3-hydroxy-estra-1,3,5(10)-trien-17-one	_	C18 steroids (estrogens) and derivatives [ST0201]
		Com_1777_pos	Ouabain	C29 H44 O12	LMST01120022	Ouabain	1beta,3beta,5beta,11alpha,14beta,19beta-hexahydroxy-5beta-card-20(22)-enolide 3-O-(alpha-L-rhamnopyranoside)	3beta-(alpha-L-rhamnopyranosyloxy)-1beta,5beta,11alpha,14beta,19beta-pentahydroxy-5beta-card-20(22)-enolide; G-Strophanthin; Ouabagenin L-Rhamnoside; Ouabagenin-L-rhamnosid; Ouabain; Ouabain anhydrous; Ouabaine; Oubain	Cardanolides and derivatives [ST0112]
		Com_4636_pos	Diosgenin	C27 H42 O3	LMST01080037	Diosgenin	(25R)-spirost-5-en-3beta-diol	_	Spirostanols and derivatives [ST0108]
		Com_4862_pos	Cucurbitacin B	C32 H46 O8	LMST01010104	Cucurbitacin B	_	_	Cholesterol and derivatives [ST0101]
		Com_6585_pos	Cucurbitacin E	C32 H44 O8	LMST01010107	Cucurbitacin E	_	_	Cholesterol and derivatives [ST0101]
		Com_7594_pos	Polypodine B	C27 H44 O8	LMST01010198	polypodine B	(2beta,3beta,5beta,22R)-2,3,5,14,20,22,25-heptahydroxycholest-7-en-6-one	2beta,3beta,5beta,14,20,22R,25-heptahydroxycholest-7-en-6-one; Polypodine B	Cholesterol and derivatives [ST0101]
		Com_7833_pos	Hecogenin	C27 H42 O4	LMST01080014	Hecogenin	(25R)-12-oxo-spirostan-3beta-ol	(25R)-3beta-hydroxy-5alpha-spirostan-12-one	Spirostanols and derivatives [ST0108]
		Com_7976_pos	Strophanthidin	C23 H32 O6	LMST01120005	strophanthidin	3beta,5,14-trihydroxy-19-oxo-5beta-card-20(22)-enolide	5beta-Hydroxy-19-oxodigitoxigenin; Convallatoxigenin; Corchorgenin; Corchorin; Corchoside A aglycon; Corchsularin; Erysimupicrone; Strophanthidin K; Strophanthidine	Cardanolides and derivatives [ST0112]
		Com_19310_pos	Cinobufagin	C26 H34 O6	LMST01130032	Cinobufagin	3beta-hydroxy-16beta-acetoxy-14beta,15beta-epoxy-5beta-bufa-20,22-dienolide	_	Bufanolides and derivatives [ST0113]
		Com_19321_pos	Solanidine	C27 H43 N O	LMST01150007	Solanidine	solanid-5-en-3beta-ol	_	Solanidines and alkaloid derivatives [ST0115]
		Com_2047_pos	Gracillin	C45 H72 O17	LMST01080057	Gracillin	3-O-(Glcb1-3(Rhaa1-2)Glcb)-(25R)-spirost-5-en-3beta-ol	(25R)-spirost-5-en-3beta-ol 3-O-alpha-L-rhamnopyranosyl-(1-2)-O-[beta-D-glucopyranosyl-(1-3)]-beta-D-glucopyranoside	Spirostanols and derivatives [ST0108]
		Com_2274_pos	Bufalin	C24 H34 O4	LMST01130001	Bufalin	3beta,14beta-dihydroxy-5beta-bufa-20,22-dienolide	_	Bufanolides and derivatives [ST0113]
		Com_3283_pos	Cucurbitacin I	C30 H42 O7	LMST01010110	Cucurbitacin I	_	_	Cholesterol and derivatives [ST0101]
		Com_4153_pos	Tigogenin	C27 H44 O3	LMST01080009	Tigogenin	(25R)-5alpha-spirostan-3beta-ol	_	Spirostanols and derivatives [ST0108]
		Com_4207_pos	Ruscogenin	C27 H42 O4	LMST01080038	Ruscogenin	(25R)-spirost-5-en-1beta,3beta-diol	_	Spirostanols and derivatives [ST0108]
		Com_4859_pos	Ganoderic acid A	C30 H44 O7	LMST01010391	Ganoderic acid A	(25R)-3,11,23-trioxo-7beta,15alpha-dihydroxy-lanost-8-ene-26-oic acid	_	Cholesterol and derivatives [ST0101]
		Com_8189_pos	Bufotaline	C26 H36 O6	LMST01130023	Bufotalin	3beta,14beta-dihydroxy-16beta-acetoxy-5beta-bufa-20,22-dienolide	Bufotaline	Bufanolides and derivatives [ST0113]
		Com_10219_pos	Trillin	C33 H52 O8	LMST01080094	Trillin	25R-Spirost-5-en-3beta-yl-beta-D-glucopyranoside	Disogluside; Diosgenin glucoside; Collettiside I; Polygonatoside A, Lilioglycoside A, Melongoside B; (25R)-3B-(beta-D-Glucopyranosyloxy)spirost-5-ene; Polyphyllin A; Funkioside A; Prosapogenin D?3; Alliumosid A	Spirostanols and derivatives [ST0108]
