# Supplementary material for: Integrated Analyses of Metabolome and RNA-seq Data Revealing Flower Color Variation in Ornamental Rhododendron simsii Planchon
Source: Genes (Basel). 2024 Aug 7;15(8):1041. doi: 10.3390/genes15081041 (PMC11353987; doi:10.3390/genes15081041)
Supplement: Supplementary file 1 [file genes-15-01041-s001.zip › Table S4 Flavonoids and derivatives identified in three R. simsii varieties.xlsx]

## Sheet: Sheet 1
Table S4 Flavonoids and derivatives identified in three R. simsii varieties.
Compound_ID	Name	Formula	Molecular Weight	RT [min]	m/z	HMDB_ID	Lipidmaps_ID	Class	SUB_CLASS	Describtion
Com_67_pos	Cyanidin	C15 H10 O6	286.047	5.174	287.055	HMDB0002708	LMPK12010002	Flavonoids	Anthocyanidins	7-hydroxyflavonoids
Com_845_neg	Cyanidin 3-O-glucoside	C21 H21 Cl O11	484.077	5.78	483.07	-	LMPK12010110	Flavonoids	Anthocyanidins	Anthocyanidin-3-O-glucoside
Com_922_pos	Procyanidin A2	C30 H24 O12	576.126	5.334	577.133	HMDB0037655	-	Flavonoids	Proanthocyanidins	Biflavonoids and polyflavonoids
Com_328_neg	Procyanidin B1	C30 H26 O12	578.142	5.01	577.135	HMDB0029754	LMPK12030001	Flavonoids	Proanthocyanidins	Biflavonoids and polyflavonoids
Com_21_pos	Procyanidin B2	C30 H26 O12	578.144	5.022	579.151	HMDB0033973	LMPK12030002	Flavonoids	Proanthocyanidins	Biflavonoids and polyflavonoids
Com_3458_neg	Tulipanin	C27 H31 O16	611.161	4.989	610.152	-	LMPK12010282	Flavonoids	Proanthocyanidins	Anthocyanidins
Com_19_pos	Kuromanin	C21 H20 O11	448.1	5.122	449.107	HMDB0030684	-	Flavonoids	Anthocyanidins	Anthocyanidin-3-O-glycosides
Com_10026_pos	Delphinidin 3-sophoroside-5-rhamnoside	C33 H41 Cl O21	808.182	5.734	809.19	-	-		Anthocyanidins	Anthocyanidin-rhamnoside
Com_8415_pos	3',5,7-Trihydroxy-4'-methoxyflavanone	C16 H14 O6	302.079	5.831	303.086	HMDB0005782	-	Flavonoids	Flavanones	4'-O-methylated flavonoids
Com_11220_neg	Casticin	C19 H18 O8	374.1	5	373.092	HMDB0030660	LMPK12113010	Flavonoids	Flavanones	7-O-methylated flavonoids
Com_10543_pos	Nobiletin	C21 H22 O8	402.131	5.367	403.139	HMDB0029540	LMPK12111468	Flavonoids	Flavanones	8-O-methylated flavonoids
Com_13362_pos	Hesperetin	C16 H14 O6	302.078	5.432	303.086	HMDB0005782	LMPK12140003	Flavonoids	Flavanones	4'-O-methylated flavonoids
Com_2128_neg	Orientin	C21 H20 O11	448.103	5.604	941.204	HMDB0030614	LMPK12110470	Flavonoids	Flavanones	Flavonoid 8-C-glycosides
Com_6381_pos	Vitexin	C21 H20 O10	454.089	5.278	455.097	HMDB0259858	-	Flavonoids	Flavanones	Flavonoid 8-C-glycosides
Com_356_neg	Spinosin	C28 H32 O15	608.174	5.298	607.167	HMDB0258422	LMPK12110988	Flavonoids	Flavanones	Flavonoid C-glycosides
Com_7087_pos	Eupatilin	C18 H16 O7	344.088	4.884	345.095	HMDB0029469	LMPK12111228	Flavonoids	Flavanones	Flavonoid O-glycosides
Com_1129_pos	Hesperetin 5-O-glucoside	C22 H24 O11	464.131	5.377	465.137	HMDB0037535	LMPK12140377	Flavonoids	Flavanones	Flavonoid O-glycosides
Com_26_neg	Vaccarin (Isovitexin 4'-O-glucoside 2''-O-arabinoside)	C32 H38 O19	726.198	5.323	725.191	HMDB0259735	LMPK12110321	Flavonoids	Flavanones	Flavonoid O-glycosides
Com_21639_pos	Gallocatechin gallate	C22 H18 O11	458.084	9.669	459.091	HMDB0301673	-	Flavonoids	Flavanones	Flavonoid O-glycosides
Com_8196_neg	Naringin Dihydrochalcone	C27 H34 O14	582.195	5.393	581.187	HMDB0255461	-	Flavonoids	Flavanones	Flavonoid O-glycosides
Com_32_neg	Miquelianin	C21 H18 O13	478.074	5.511	477.067	HMDB0029212	LMPK12112173	Flavonoids	Flavanones	Flavonoid-3-O-glucuronides
Com_1386_neg	Camelliaside A	C33 H40 O20	756.214	5.437	755.207	HMDB0039951	LMPK12111752	Flavonoids	Flavanones	Flavonoid-3-O-glycosides
Com_15266_neg	Myricitrin	C21 H20 O12	464.096	0.526	463.088	HMDB0034360	LMPK12112436	Flavonoids	Flavanones	Flavonoid-3-O-glycosides
Com_373_neg	Rutin	C27 H30 O16	610.154	5.493	609.147	HMDB0003249	LMPK12112098	Flavonoids	Flavanones	Flavonoid-3-O-glycosides
Com_3784_neg	Typhaneoside	C34 H42 O20	770.23	5.297	769.222	HMDB0039541	LMPK12112350	Flavonoids	Flavanones	Flavonoid-3-O-glycosides
Com_14286_pos	Baohuoside II	C26 H28 O10	500.166	1.526	501.174	HMDB0248861	-	Flavonoids	Flavanones	Flavonoid-3-O-glycosides
Com_2073_neg	Myricetin 3-O-galactoside	C21 H20 O13	480.09	5.294	479.083	HMDB0034358	-	Flavonoids	Flavanones	Flavonoid-3-O-glycosides
Com_2544_pos	myricetin 3-O-beta-D-galactopyranoside	C21 H20 O13	480.09	5.29	481.097	HMDB0034358	-	Flavonoids	Flavanones	Flavonoid-3-O-glycosides
Com_5678_neg	Troxerutin	C33 H42 O19	742.233	5.216	741.225	HMDB0006083	-	Flavonoids	Flavanones	Flavonoid-3-O-glycosides
Com_872_neg	Astilbin	C21 H22 O11	450.116	5.542	449.109	HMDB0033850	-	Flavonoids	Flavanones	Flavonoid-3-O-glycosides
Com_210_neg	Wogonoside	C22 H20 O11	460.1	5.717	459.093	HMDB0259901	-	Flavonoids	Flavanones	Flavonoid-7-O-glucuronides
Com_3821_pos	Hesperidin	C28 H34 O15	610.201	5.786	611.208	HMDB0003265	LMPK12140451	Flavonoids	Flavanones	Flavonoid-7-O-glycosides
Com_4580_neg	Poncirin	C28 H34 O14	594.194	5.303	593.185	HMDB0037487	LMPK12140333	Flavonoids	Flavanones	Flavonoid-7-O-glycosides
Com_5076_neg	Narirutin	C27 H32 O14	580.179	5.441	579.171	HMDB0033740	LMPK12140236	Flavonoids	Flavanones	Flavonoid-7-O-glycosides
Com_1137_neg	Epimedin B	C38 H48 O19	808.281	5.308	807.274	HMDB0251854	LMPK12112011	Flavonoids	Flavanones	Flavonoid-7-O-glycosides
Com_1915_neg	Syringetin	C17 H14 O8	346.07	5.028	345.063	HMDB0304565	LMPK12112498	Flavonoids	Flavanones	Flavonoid-7-O-glycosides
Com_6286_neg	Kaempferitrin	C27 H30 O14	624.171	5.726	623.164	HMDB0037438	LMPK12111865	Flavonoids	Flavanones	Flavonoid-7-O-glycosides
Com_7833_pos	Hecogenin	C27 H42 O4	430.307	8.201	431.314	HMDB0038824	-	Flavonoids	Flavanones	Flavonoid-8-O-glycosides
Com_10679_pos	Isoliquiritin	C21 H22 O9	418.126	5.409	419.133	HMDB0037318	LMPK12120021	Flavonoids	Flavanones	Flavonoid O-glycosides
Com_13585_neg	Loureirin A	C17 H18 O4	286.12	5.881	285.112	-	LMPK12120602	Flavonoids	Flavanones	Flavonoid glycosides
Com_1997_neg	Bavachalcone	C20 H20 O4	338.157	5.656	337.15	-	LMPK12120046	Flavonoids	Flavanones	Flavonoid glycosides
Com_4294_neg	Naringenin chalcone	C15 H12 O5	272.068	5.814	271.061	-	LMPK12120264	Flavonoids	Flavanones	Flavonoid glycosides
Com_5872_neg	Phloretin	C15 H14 O5	274.084	5.604	273.077	-	LMPK12120525	Flavonoids	Flavanones	Flavonoid glycosides
Com_13289_pos	Isobavachin	C20 H20 O4	324.135	5.284	325.142	-	LMPK12140036	Flavonoids	Flavanones	Prenylflavanones
Com_146_neg	Purpurin	C14 H8 O5	256.037	5.609	255.029	-	LMPK12140007	Flavonoids	Flavanones	Flavanones
Com_2238_pos	Prunin	C21 H22 O10	434.121	5.433	457.11	-	LMPK12140237	Flavonoids	Flavanones	Flavanones
Com_3314_pos	Phellodensin F	C26 H30 O10	502.184	5.813	503.191	-	LMPK12140229	Flavonoids	Flavanones	Flavanones
Com_4582_neg	Eriocitrin	C27 H32 O15	596.172	5.308	595.165	-	LMPK12140366	Flavonoids	Flavanones	Flavanone glycoside
Com_95_neg	Plantagoside	C21 H22 O12	466.111	5.126	465.104	-	LMPK12140454	Flavonoids	Flavanones	Flavanone glycoside
Com_9702_neg	Pinocembrin	C15 H12 O4	256.073	6.437	255.066	HMDB0030808	LMPK12140214	Flavonoids	Flavanones	Flavanones
Com_119_pos	Epicatechin	C15 H14 O6	290.079	5.267	291.086	HMDB0001871	LMPK12020003	Flavonoids	Flavans	Catechins
Com_4248_neg	(+)-Catechin	C15 H14 O6	290.078	5.627	289.071	HMDB0002780	LMPK12020001	Flavonoids	Flavans	Catechins
Com_1299_neg	Naringenin	C15 H12 O5	272.068	5.916	271.061	HMDB0002670	LMPK12140001	Flavonoids	Flavans	-
Com_1338_neg	Eriodictyol	C15 H12 O6	288.063	5.375	287.056	HMDB0005810	LMPK12140002	Flavonoids	Flavans	-
Com_323_pos	Taxifolin	C15 H12 O7	304.058	5.014	305.065	HMDB0303943	LMPK12140721	Flavonoids	Flavans	-
Com_796_pos	Epigallocatechin	C15 H14 O7	306.075	1.451	307.082	HMDB0038365	LMPK12020004	Flavonoids	Flavans	Epigallocatechins
Com_7400_pos	(-)-epigallocatechin	C15 H14 O7	306.074	1.929	307.081	HMDB0038361	-	Flavonoids	Flavans	Epigallocatechins
Com_349_neg	Catechin	C15 H14 O6	290.079	5.14	289.072	HMDB0002780	-	Flavonoids	Flavans	-
Com_4161_neg	Epigallocatechin gallate	C22 H18 O11	458.082	5.987	457.075	HMDB0003153	-	Flavonoids	Flavans	-
Com_5466_neg	Theaflavin	C29 H24 O12	564.129	5.953	563.121	HMDB0005788	-	Flavonoids	Flavans	-
Com_12309_neg	Neohesperidin dihydrochalcone	C28 H36 O15	612.205	5.479	611.197	HMDB0030542	-	Flavonoids	Flavones	-
Com_1860_pos	Isovitexin	C21 H20 O10	432.105	5.403	433.113	-	LMPK12110338	Flavonoids	Flavones	-
Com_1943_neg	Scutellarein	C15 H10 O6	286.048	5.175	285.041	-	LMPK12111160	Flavonoids	Flavones	-
Com_1968_neg	Robinin	C33 H40 O19	740.218	5.269	739.209	-	LMPK12111685	Flavonoids	Flavones	-
Com_5170_neg	Epimedin A	C39 H50 O20	838.292	5.326	837.286	-	LMPK12112013	Flavonoids	Flavones	-
Com_6029_neg	Icariin	C33 H40 O15	676.238	5.795	675.231	-	LMPK12112009	Flavonoids	Flavones	-
Com_6381_pos	Vitexin	C21 H20 O10	454.089	5.278	455.097	-	LMPK12110194	Flavonoids	Flavones	-
Com_8754_pos	Wogonin	C16 H12 O5	284.068	5.802	285.075	-	LMPK12111330	Flavonoids	Flavones	-
Com_9551_pos	Tangeretin	C20 H20 O7	372.121	5.186	373.128	-	LMPK12111443	Flavonoids	Flavones	-
Com_1010_neg	Epimedin C	C39 H50 O19	822.296	5.318	803.276	-	LMPK12112015	Flavonoids	Flavones	-
Com_13062_pos	Mosloflavone	C17 H14 O5	298.083	6.047	299.091	-	LMPK12111099	Flavonoids	Flavones	-
Com_1126_neg	Galangin	C15 H10 O5	270.053	5.475	269.045	HMDB0029521	LMPK12111653	Flavonoids	Flavones	-
Com_1322_pos	Laricitrin	C16 H12 O8	332.052	5.596	333.06	HMDB0126497	LMPK12112482	Flavonoids	Flavones	-
Com_1691_neg	Narcissoside	C28 H32 O16	624.17	5.284	623.163	-	LMPK12110586	Flavonoids	Flavonols	-
Com_22_pos	Kaempferol	C15 H10 O6	286.047	5.733	287.054	HMDB0005801	LMPK12110003	Flavonoids	Flavonols	-
Com_2947_neg	Myricetin	C15 H10 O8	318.037	5.702	317.03	HMDB0002755	LMPK12110001	Flavonoids	Flavonols	-
Com_3089_neg	Isorhamnetin	C16 H12 O7	316.06	1.697	315.053	HMDB0002655	LMPK12110002	Flavonoids	Flavonols	-
Com_8_pos	Quercetin	C15 H10 O7	302.042	5.597	303.049	HMDB0005794	LMPK12110004	Flavonoids	Flavonols	-
Com_273_neg	Morin Hydrate	C15 H12 O8	320.053	5.269	319.046	HMDB0030796	-	Flavonoids	Flavonols	-
Com_4707_neg	Trilobatin	C21 H24 O10	436.137	5.514	435.13	HMDB0037505	LMPK12120518	Flavonoids	Flavonols	-
Com_195_pos	Trifolirhizin ((-)-Maackiain 3-O-glucoside)	C22 H22 O10	446.121	5.598	447.128	HMDB0036630	LMPK12070033	Isoflavonoids	Furanoisoflavonoids	Pterocarpans
Com_11511_pos	Corylifol A	C25 H26 O4	390.182	5.891	391.189	HMDB0250475	-	Isoflavonoids	Isoflav-2-enes	Isoflav-2-enes
Com_29_neg	6''-o-acetylgenistin	C23 H22 O11	474.116	5.813	473.108	HMDB0029528	-	Isoflavonoids	Isoflavonoid O-glycosides	Isoflavonoid O-glycosides
Com_11935_pos	Formononetin	C16 H12 O4	268.072	5.021	269.08	HMDB0005808	LMPK12050037	Isoflavonoids	Isoflavonoids [PK1205]	4'-O-methylisoflavones
Com_5828_neg	Tectorigenin	C16 H12 O6	300.063	5.669	299.056	HMDB0042024	LMPK12050385	Isoflavonoids	Isoflavonoids [PK1205]	Isoflav-2-enes
Com_2345_neg	Puerarin	C21 H20 O9	416.112	4.794	415.105	HMDB0240265	LMPK12050005	Isoflavonoids	Isoflavonoids [PK1205]	Isoflavonoid C-glycosides
Com_21_neg	Tectoridin	C22 H22 O11	462.116	5.479	461.108		LMPK12050372	Isoflavonoids	Isoflavonoids [PK1205]	-
Com_6117_pos	Irisflorentin	C20 H18 O8	386.099	5.678	387.107	-	LMPK12050419	Isoflavonoids	Isoflavonoids [PK1205]	-
Com_235_pos	Salvianolic acid C	C26 H20 O10	492.108	5.813	493.115	HMDB0303929	-	2-arylbenzofuran flavonoids	-	2-arylbenzofuran flavonoids
Com_4053_neg	Salvianolic acid B	C36 H30 O16	718.155	5.207	717.148	HMDB0242648	-	2-arylbenzofuran flavonoids	-	2-arylbenzofuran flavonoids
Com_5450_pos	Dehydrodiisoeugenol	C20 H22 O4	326.151	5.43	327.158	HMDB0250949	-	2-arylbenzofuran flavonoids	-	2-arylbenzofuran flavonoids
Com_8548_neg	Hordatine B	C29 H40 N8 O5	580.31	6.306	579.303	HMDB0030459	-	2-arylbenzofuran flavonoids	-	2-arylbenzofuran flavonoids
Com_9190_neg	Epsilon-Viniferin	C28 H22 O6	454.14	4.949	907.273	HMDB0030604	-	2-arylbenzofuran flavonoids	-	2-arylbenzofuran flavonoids
