# Supplementary material for: Integrated Analyses of Metabolome and RNA-seq Data Revealing Flower Color Variation in Ornamental Rhododendron simsii Planchon
Source: Genes (Basel). 2024 Aug 7;15(8):1041. doi: 10.3390/genes15081041 (PMC11353987; doi:10.3390/genes15081041)
Supplement: Supplementary file 1 [file genes-15-01041-s001.zip › Table S6 Different metalites between Red variety and Pink variety.xlsx]

## Sheet: sheet 1
Table S6 Differential metabolites identified between "Red variety" and "Pink variety".
No.	Compound_ID	Name	Other_name(Kegg_name)	Formula	Molecular Weight	RT [min]	FC	log2FC	Pvalue	ROC	VIP	Up.Down	Kegg_ID	KEGG_pathway	HMDB_ID	Lipidmaps_ID	SuperClass(HMDB)	Class(HMDB)	SubClass(HMDB)	CATEGORY(Lipidmaps)	MAIN_CLASS(Lipidmaps)	SUB_CLASS(Lipidmaps)	mzCloud_Results	mzVault_Results	MassList_Results	m/z	Red vareity-1	Red vareity-2	Red vareity-3	Pink vareity-1	Pink vareity-2	Pink vareity-3	Detection mode
1	Com_1954_pos	α-Cyclodextrin	--	C36 H60 O30	990.326	1.427	34.1684	5.09459	2.08e-05	1	1.47254	up	--	--	--	--	--	--	--	--	--	--	No results	Invalid mass	No results	991.335	2.1663e+06	2.38855e+06	2.15136e+06	8.5923e+07	7.46013e+07	6.8616e+07	positive ion
2	Com_11403_pos	3-{[(4-chlorophenyl)sulfonyl]methyl}-N'-hydroxybenzenecarboximidamide	--	C14 H13 Cl N2 O3 S	324.031	1.249	16.4755	4.04225	0.0413584	1	1.27493	up	--	--	--	--	--	--	--	--	--	--	Invalid mass	No results	No results	325.039	467847	531177	60905.8	6.23989e+06	4.24693e+06	6.97606e+06	positive ion
3	Com_70_pos	Norverapamil	--	C26 H36 N2 O4	440.274	9.345	13.6132	3.76693	0.00230516	1	1.61151	up	--	--	HMDB0060540	--	Benzenoids	Benzene and substituted derivatives	Phenylbutylamines	--	--	--	Invalid mass	No results	No results	441.282	1.85406e+07	1.51938e+07	1.10808e+07	2.001e+08	1.94203e+08	2.15776e+08	positive ion
4	Com_1453_pos	3-(1-benzylpiperidin-4-yl)-3H-[1,2,3]triazolo[4,5-b]pyridine	--	C17 H19 N5	293.168	6.16	10.3949	3.3778	7.13e-07	1	1.53879	up	--	--	--	--	--	--	--	--	--	--	Invalid mass	No results	No results	294.175	1.13964e+07	1.05562e+07	1.10211e+07	1.08672e+08	1.2e+08	1.14084e+08	positive ion
5	Com_50_pos	Hydroxysafflor yellow A	--	C27 H32 O16	612.168	5.149	10.1671	3.34584	0.000197214	1	1.31723	up	--	--	HMDB0040677	--	Phenylpropanoids and polyketides	Cinnamic acids and derivatives	Hydroxycinnamic acids and derivatives	--	--	--	No results	No results	Full match	613.175	498325542	5.07494e+08	4.29467e+08	4715478627	4959572563	4917684146	positive ion
6	Com_4272_pos	[5-(tert-butyl)-2-thienyl](2-thienyl)methanone	--	C13 H14 O S2	228.063	5.156	9.04971	3.17787	2.87e-05	1	1.34738	up	--	--	--	--	--	--	--	--	--	--	Invalid mass	No results	No results	229.07	3.37967e+06	3.49049e+06	3.28663e+06	3.2843e+07	2.88105e+07	3.02625e+07	positive ion
7	Com_3160_pos	Obacunone	Obacunone	C26 H30 O7	454.199	6.183	8.89575	3.15312	4.52e-06	1	1.25248	up	cpd:C08775	--	HMDB0035858	--	Lipids and lipid-like molecules	Prenol lipids	Triterpenoids	--	--	--	No results	No results	Full match	455.207	1.55388e+06	1.52546e+06	1.71067e+06	1.42643e+07	1.36136e+07	1.47328e+07	positive ion
8	Com_1098_pos	Isomucronulatol-7-O-glucoside	--	C23 H28 O10	464.17	5.794	8.53109	3.09273	0.000394795	1	1.51375	up	--	--	--	--	--	--	--	--	--	--	No results	No results	Full match	503.134	1.28507e+07	1.1439e+07	1.32463e+07	1.07351e+08	105922021	106949771	positive ion
9	Com_3066_pos	1,4-dihydroxy-1,4-dimethyl-7-(propan-2-ylidene)-decahydroazulen-6-one	--	C15 H24 O3	234.162	6.153	8.2043	3.03638	1e-05	1	1.54314	up	--	--	--	--	--	--	--	--	--	--	Invalid mass	No match	No match	235.169	6.30195e+06	5.42997e+06	5.49802e+06	4.48604e+07	4.62998e+07	5.01993e+07	positive ion
10	Com_1572_pos	17-AAG	--	C31 H43 N3 O8	626.327	8.661	7.13372	2.83465	0.00267968	1	1.34008	up	--	--	HMDB0244762	--	Phenylpropanoids and polyketides	Macrolactams	-	--	--	--	Invalid mass	No results	No results	627.335	811838	630490	949605	5.69986e+06	5.91646e+06	5.44705e+06	positive ion
11	Com_10133_pos	Pectolinarin	--	C29 H34 O15	622.188	5.282	6.54052	2.70941	0.00401338	1	1.22666	up	--	--	HMDB0256193	--	Phenylpropanoids and polyketides	Tannins	Hydrolyzable tannins	--	--	--	No results	No results	Full match	623.196	1.34492e+06	1.50662e+06	965769	8.37404e+06	8.62197e+06	7.97119e+06	positive ion
12	Com_1755_pos	Lancerin	Lancerin; 4-C-Glucosyl-1,3,7-trihydroxyxanthone	C19 H18 O10	406.09	5.15	6.09681	2.60805	0.00732783	1	1.51947	up	cpd:C10075	--	--	--	--	--	--	--	--	--	No results	No results	Full match	407.097	1.26902e+07	9.46898e+06	1.08432e+07	4.71121e+07	5.75373e+07	9.65597e+07	positive ion
13	Com_2498_pos	Maltotetraose	Maltotetraose	C24 H42 O21	666.219	1.4	6.03217	2.59268	0.00177606	1	1.57476	up	cpd:C02052	--	HMDB0001296	--	Organic oxygen compounds	Organooxygen compounds	Carbohydrates and carbohydrate conjugates	--	--	--	No results	No results	Full match	667.228	9.99188e+06	9.34093e+06	9.39813e+06	6.37737e+07	6.19762e+07	4.75599e+07	positive ion
14	Com_6712_pos	Eugenyl acetate	--	C12 H14 O3	206.094	5.852	5.76969	2.52849	0.000270171	1	1.56776	up	--	--	HMDB0034122	--	Benzenoids	Phenol esters	-	--	--	--	No results	No results	Full match	413.195	451216	613829	619533	3.48135e+06	3.61338e+06	2.62475e+06	positive ion
15	Com_6737_pos	Cyanin chloride	--	C27 H31 Cl O16	646.129	5.776	5.30321	2.40687	3.21e-05	1	1.47454	up	--	--	--	--	--	--	--	--	--	--	No results	No results	Full match	647.136	1.24202e+06	1.02365e+06	1.07845e+06	5.59536e+06	5.65591e+06	6.48332e+06	positive ion
16	Com_1734_pos	4-(3-methoxyphenyl)-4-methyl-2,6-dioxopiperidine-3,5-dicarbonitrile	--	C15 H13 N3 O3	300.118	5.133	5.12528	2.35763	0.00479041	1	1.56136	up	--	--	--	--	--	--	--	--	--	--	Invalid mass	No results	No results	301.125	6.87729e+06	7.89113e+06	7.04755e+06	3.04353e+07	4.84883e+07	3.28894e+07	positive ion
17	Com_8701_pos	Methylophiopogonone A	Methylophiopogonone A	C19 H16 O6	340.093	5.045	4.99642	2.32089	0.00210337	1	1.60353	up	cpd:C17473	--	--	--	--	--	--	--	--	--	No results	No results	Full match	341.1	1.83452e+06	1.93831e+06	2.57876e+06	1.06422e+07	1.11558e+07	9.93717e+06	positive ion
18	Com_10219_pos	Trillin	--	C33 H52 O8	576.363	7.821	4.86532	2.28253	0.00176004	1	1.58576	up	--	--	HMDB0029310	LMST01080094	Lipids and lipid-like molecules	Steroids and steroid derivatives	Steroidal glycosides	Sterols [ST]	Sterols [ST01]	Spirostanols and derivatives [ST0108]	No results	No results	Full match	577.37	618792	488191	689927	2.78794e+06	2.8291e+06	3.12549e+06	positive ion
19	Com_6456_pos	LysoPE 18:2 (2n isomer)	--	C23 H44 N O7 P	477.283	9.014	4.82982	2.27197	0.0174196	1	1.23454	up	--	--	--	--	--	--	--	--	--	--	No results	No results	Full match	977.556	1.76069e+06	1.83777e+06	3.79531e+06	1.04938e+07	1.30137e+07	1.2203e+07	positive ion
20	Com_69_pos	1-Linoleoyl-Rac-Glycerol	--	C21 H38 O4	354.276	9.442	4.7847	2.25843	0.00232336	1	1.36103	up	--	--	--	--	--	--	--	--	--	--	No results	No results	Full match	355.283	3.57419e+07	3.01295e+07	2.28022e+07	156567637	128113476	1.39596e+08	positive ion
21	Com_226_pos	Irisolidone 7-O-beta-d-glucoside	--	C23 H24 O11	476.132	5.77	4.71335	2.23675	0.0126574	1	1.58818	up	--	--	--	--	--	--	--	--	--	--	No results	No results	Full match	477.139	4.98737e+07	8.3385e+07	4.73507e+07	2.87402e+08	2.82486e+08	2.81388e+08	positive ion
22	Com_19885_pos	Cepharanthine	Cepharanthine	C37 H38 N2 O6	606.276	4.894	4.52259	2.17715	0.00205618	1	1.25997	up	cpd:C09391	--	HMDB0249813	--	Lignans, neolignans and related compounds	-	-	--	--	--	No results	No results	Full match	607.283	208477	178422	302493	909054	1.28633e+06	922454	positive ion
23	Com_1086_pos	(±)13-HpODE	--	C18 H32 O4	294.219	7.146	4.33631	2.11647	3.7e-05	1	1.52823	up	--	--	--	--	--	--	--	--	--	--	Invalid mass	No match	No match	295.226	5.99231e+06	6.17465e+06	5.77009e+06	2.61028e+07	2.42447e+07	2.74331e+07	positive ion
24	Com_196_pos	Asparagine	Asparagine	C4 H8 N2 O3	132.054	1.323	4.12214	2.04339	0.00156062	1	1.17132	up	cpd:C16438	--	HMDB0251512	--	Organic acids and derivatives	Carboxylic acids and derivatives	Amino acids, peptides, and analogues	--	--	--	No results	Full match	Full match	133.061	2.63198e+08	2.63022e+08	1.99219e+08	1066148865	9.79845e+08	9.44365e+08	positive ion
25	Com_633_pos	N-[4-(benzyloxy)phenyl]-N'-[2-chloro-6-(4-methoxyphenoxy)benzyl]urea	--	C28 H25 Cl N2 O4	526.109	5.802	3.98637	1.99508	0.00542018	1	1.32151	up	--	--	--	--	--	--	--	--	--	--	Invalid mass	No results	No results	527.116	3.28714e+07	31572196	2.17575e+07	1.15683e+08	1.21463e+08	1.06484e+08	positive ion
26	Com_6775_pos	NKK	--	C16 H32 N6 O5	388.243	6.142	3.97527	1.99105	0.0493216	1	1.33898	up	--	--	--	--	--	--	--	--	--	--	Full match	No results	No results	389.25	2.32895e+06	2.68659e+06	2.90964e+06	5.65877e+06	1.67159e+07	9.13015e+06	positive ion
27	Com_1352_pos	Isoeugenyl acetate	--	C12 H14 O3	206.092	5.87	3.90702	1.96607	1.34e-06	1	1.62939	up	--	--	HMDB0032348	--	Benzenoids	Phenol esters	-	--	--	--	Invalid mass	Invalid mass	No results	207.099	3.30355e+07	3.19186e+07	3.32303e+07	1.29114e+08	1.31004e+08	1.23491e+08	positive ion
28	Com_15419_pos	Coumarin-3-carboxylic acid	--	C10 H6 O4	190.027	4.866	3.8484	1.94426	0.00629853	1	1.39445	up	--	--	--	--	--	--	--	--	--	--	No results	No results	Full match	191.034	775695	844393	649925	3.56219e+06	2.06365e+06	3.11007e+06	positive ion
29	Com_11681_pos	5,7-dihydroxy-6,8-dimethoxy-2-(4-methoxyphenyl)-4H-chromen-4-one	--	C18 H16 O7	344.089	6.771	3.83556	1.93944	4.49e-06	1	1.60547	up	--	--	--	--	--	--	--	--	--	--	Full match	No results	Full match	345.096	661995	623349	616286	2.4287e+06	2.54861e+06	2.31651e+06	positive ion
30	Com_9551_pos	Tangeretin	Tangeretin; 5,6,7,8,4'-Pentamethoxyflavone	C20 H20 O7	372.121	5.186	3.72364	1.89671	0.00698889	1	1.46189	up	cpd:C10190	--	--	LMPK12111443	--	--	--	Polyketides [PK]	Flavonoids [PK12]	Flavones and Flavonols [PK1211]	No results	No results	Full match	373.128	394850	409352	378301	1.17058e+06	1.45106e+06	1.78157e+06	positive ion
31	Com_8754_pos	Wogonin	Wogonin; Norwogonin 8-methyl ether	C16 H12 O5	284.068	5.802	3.71918	1.89499	0.000933007	1	1.59218	up	cpd:C10197	--	--	LMPK12111330	--	--	--	Polyketides [PK]	Flavonoids [PK12]	Flavones and Flavonols [PK1211]	No results	No results	Full match	285.075	2.42224e+06	2.35208e+06	3.07405e+06	1.04138e+07	1.10308e+07	7.74492e+06	positive ion
32	Com_1107_pos	N-Acetylmethionine	N-Acetylmethionine; N-Acetyl-L-methionine	C7 H13 N O3 S	191.061	5.299	3.59838	1.84735	2.15e-05	1	1.49409	up	cpd:C02712	--	HMDB0011745	--	Organic acids and derivatives	Carboxylic acids and derivatives	Amino acids, peptides, and analogues	--	--	--	No results	Full match	Full match	192.069	8.60943e+06	9.32329e+06	8.23312e+06	3.29243e+07	3.10903e+07	3.014e+07	positive ion
33	Com_6443_pos	5-(acetylamino)-2-hydroxybenzoic acid	--	C9 H9 N O4	195.051	4.818	3.52443	1.81739	0.000816768	1	1.40353	up	--	--	--	--	--	--	--	--	--	--	Invalid mass	No results	No results	196.058	3.32095e+06	2.69083e+06	2.85634e+06	1.03519e+07	1.0028e+07	1.08752e+07	positive ion
34	Com_9348_pos	Histamine	Histamine; 1H-Imidazole-4-ethanamine; 2-(4-Imidazolyl)ethylamine	C5 H9 N3	111.08	1.868	3.43977	1.78231	0.00453691	1	1.44275	up	cpd:C00388	map00340 Histidine metabolism;map01100 Metabolic pathways;map01110 Biosynthesis of secondary metabolites	HMDB0000870	--	Organic nitrogen compounds	Organonitrogen compounds	Amines	--	--	--	No results	No results	Full match	112.087	180159	186289	198429	663850	751716	527476	positive ion
35	Com_4148_pos	Polyphyllin VI	--	C39 H62 O13	738.416	7.425	3.36815	1.75196	0.00525478	1	1.56264	up	--	--	--	--	--	--	--	--	--	--	No results	No results	Full match	739.423	5.45405e+06	4.01523e+06	5.68939e+06	1.72612e+07	16069395	1.7726e+07	positive ion
36	Com_2932_pos	trans-Anethole	Anethole; t-Anethole; trans-Anethole	C10 H12 O	148.089	5.786	3.2856	1.71616	0.000178539	1	1.40595	up	cpd:C10428	map00940 Phenylpropanoid biosynthesis	HMDB0248443	--	Benzenoids	Phenol ethers	Anisoles	--	--	--	No results	Full match	No results	149.096	3.76011e+06	3.58325e+06	4.38796e+06	1.1923e+07	1.45339e+07	1.20875e+07	positive ion
37	Com_3465_pos	N7-Methylguanosine	N7-Methylguanosine	C11 H17 N5 O5	299.123	5.351	3.28173	1.71446	2.82e-07	1	1.61743	up	cpd:C20674	--	--	--	--	--	--	--	--	--	No results	No results	Full match	300.13	1.29456e+07	1.32886e+07	1.28243e+07	4.31017e+07	4.16888e+07	4.33888e+07	positive ion
38	Com_13701_pos	Lysopg 18:1	--	C24 H47 O9 P	510.296	6.896	3.23773	1.69498	0.00727278	1	1.39942	up	--	--	--	--	--	--	--	--	--	--	No results	No results	Full match	511.303	133916	134292	141621	538569	374434	413912	positive ion
39	Com_3755_pos	Butanedioicacid	--	C28 H36 O10	532.232	5.908	3.17591	1.66717	0.0171378	1	1.47721	up	--	--	--	--	--	--	--	--	--	--	No results	No results	Full match	533.239	495961	466218	467977	1.08908e+06	1.63869e+06	1.81428e+06	positive ion
40	Com_195_pos	Trifolirhizin	Trifolirhizin; (-)-Maackiain 3-O-glucoside	C22 H22 O10	446.121	5.598	3.08398	1.62479	4.76e-05	1	1.41226	up	cpd:C10538	map00943 Isoflavonoid biosynthesis	HMDB0036630	LMPK12070033	Phenylpropanoids and polyketides	Isoflavonoids	Furanoisoflavonoids	Polyketides [PK]	Flavonoids [PK12]	Pterocarpans [PK1207]	No results	No results	Full match	447.128	2.32416e+08	2.07143e+08	2.14854e+08	6.69341e+08	698264455	6.5059e+08	positive ion
41	Com_1259_pos	N1-[1-(2,4-dichlorobenzoyl)-4-piperidyl]cyclohexane-1-carboxamide	--	C19 H24 Cl2 N2 O2	382.123	5.197	3.07841	1.62218	0.000361111	1	1.54339	up	--	--	--	--	--	--	--	--	--	--	Full match	No results	No results	383.13	7.53788e+06	9.05021e+06	9.09792e+06	2.82708e+07	2.57303e+07	2.50709e+07	positive ion
42	Com_5079_pos	2-(3,4-dihydroxyphenyl)acetamide	--	C8 H9 N O3	189.042	5.385	3.04542	1.60664	5.16e-05	1	1.60679	up	--	--	--	--	--	--	--	--	--	--	Invalid mass	No match	No match	190.05	6.64122e+06	6.69644e+06	7.5297e+06	2.19856e+07	2.1571e+07	1.99933e+07	positive ion
43	Com_16050_pos	Shionone	Shionone; Shionon	C30 H50 O	426.386	11.257	2.99162	1.58093	0.00470929	1	1.1583	up	cpd:C17966	--	--	--	--	--	--	--	--	--	No results	No results	Full match	427.393	330446	372856	396863	1.01231e+06	1.36098e+06	917974	positive ion
44	Com_10289_pos	6,7-Dimethoxy-4-Methylcoumarin	--	C12 H12 O4	220.073	5.904	2.95228	1.56183	0.00693118	1	1.56629	up	--	--	--	--	--	--	--	--	--	--	No results	No results	Full match	441.152	1.60179e+06	1.35139e+06	1.38181e+06	3.62989e+06	5.42353e+06	3.74467e+06	positive ion
45	Com_9994_pos	Indole-3-acetic acid	Indole-3-acetate; Indole-3-acetic acid; (Indol-3-yl)acetate; Indoleacetate; Indoleacetic acid; IAA	C10 H9 N O2	175.063	5.386	2.93875	1.5552	0.000453829	1	1.57403	up	cpd:C00954	map00380 Tryptophan metabolism;map01100 Metabolic pathways;map04075 Plant hormone signal transduction	HMDB0302181	--	Organoheterocyclic compounds	Indoles and derivatives	Indolyl carboxylic acids and derivatives	--	--	--	No results	No results	Full match	176.07	2.78143e+06	2.5116e+06	2.26661e+06	6.46961e+06	7.37503e+06	8.37122e+06	positive ion
46	Com_6114_pos	3-hydroxy-1,5-diphenylpentan-1-one	--	C17 H18 O2	236.119	5.86	2.91105	1.54154	0.00516961	1	1.49502	up	--	--	--	--	--	--	--	--	--	--	Invalid mass	No results	No results	237.126	6.03408e+06	7.78589e+06	5.80258e+06	1.94463e+07	1.82195e+07	1.94563e+07	positive ion
47	Com_700_pos	3-[4-methyl-1-(2-methylpropanoyl)-3-oxocyclohexyl]butanoic acid	--	C15 H24 O4	268.167	6.208	2.87379	1.52296	1.77e-05	1	1.62406	up	--	--	--	--	--	--	--	--	--	--	Full match	No results	No results	269.173	5.40763e+07	5.19218e+07	5.65529e+07	1.60475e+08	154102396	1.52561e+08	positive ion
48	Com_3579_pos	Furanodiene	Furanodiene	C15 H20 O	216.151	6.259	2.8701	1.5211	5.04e-05	1	1.61759	up	cpd:C16959	--	HMDB0036769	--	Lipids and lipid-like molecules	Prenol lipids	Sesquiterpenoids	--	--	--	No results	No results	Full match	217.158	6.7466e+06	5.86904e+06	6.11171e+06	1.69948e+07	1.91287e+07	1.76259e+07	positive ion
49	Com_4566_pos	4',7-Dimethoxyisoflavone	--	C17 H14 O4	282.088	5.093	2.83952	1.50565	0.0100636	1	1.56716	up	--	--	--	--	--	--	--	--	--	--	No results	No results	Full match	283.094	2.09051e+06	2.24575e+06	2.12661e+06	5.85274e+06	7.46039e+06	5.03832e+06	positive ion
50	Com_3377_pos	D-(+)-Camphor	--	C10 H16 O	152.12	6.054	2.8372	1.50447	0.000348104	1	1.56243	up	--	--	HMDB0059838	--	Lipids and lipid-like molecules	Prenol lipids	Monoterpenoids	--	--	--	No results	Full match	Full match	153.128	6.27759e+06	6.11645e+06	6.78583e+06	1.78362e+07	1.81426e+07	1.84383e+07	positive ion
51	Com_14553_pos	pteroside A	--	C21 H30 O8	410.196	9.437	2.80422	1.4876	0.01873	1	1.29718	up	--	--	HMDB0030758	--	Organic oxygen compounds	Organooxygen compounds	Carbohydrates and carbohydrate conjugates	--	--	--	No results	No results	Full match	411.203	77225	66045.4	78696.1	150492	202250	269701	positive ion
52	Com_10493_pos	LPE 18:4	--	C23 H40 N O7 P	473.254	6.777	2.80119	1.48604	0.000145874	1	1.37731	up	--	--	--	LMGP02050044	--	--	--	Glycerophospholipids [GP]	Glycerophosphoethanolamines [GP02]	Monoacylglycerophosphoethanolamines [GP0205]	No results	Full match	No results	474.262	1.75199e+06	1.56004e+06	1.57796e+06	4.30345e+06	5.03762e+06	4.35669e+06	positive ion
53	Com_3148_pos	1,2-dihydroxyheptadec-16-yn-4-yl acetate	--	C19 H34 O4	308.235	7.139	2.75696	1.46308	0.000466964	1	1.49641	up	--	--	--	LMFA05000645	--	--	--	Fatty Acyls [FA]	Fatty alcohols [FA05]	_	Invalid mass	Invalid mass	No results	309.242	2.00675e+06	1.68531e+06	1.59092e+06	5.31888e+06	4.81114e+06	4.43493e+06	positive ion
54	Com_1322_pos	Laricitrin	Laricitrin; 3'-O-Methylmyricetin	C16 H12 O8	332.052	5.596	2.73663	1.4524	0.0122203	1	1.18617	up	cpd:C12633	map00944 Flavone and flavonol biosynthesis	HMDB0126497	LMPK12112482	Phenylpropanoids and polyketides	Flavonoids	Flavones	Polyketides [PK]	Flavonoids [PK12]	Flavones and Flavonols [PK1211]	No results	No results	Full match	333.06	1.51802e+07	1.10059e+07	1.00486e+07	3.44282e+07	3.16314e+07	3.31017e+07	positive ion
55	Com_12801_pos	Astragaloside IV	Astragaloside IV	C41 H68 O14	784.459	9.445	2.71978	1.44349	0.0497637	1	1.30146	up	cpd:C17799	--	--	--	--	--	--	--	--	--	No results	No results	Full match	785.468	120978	78273.4	121519	160207	376040	336179	positive ion
56	Com_2344_pos	L-Homocystine	L-Homocystine; Homocystine	C8 H16 N2 O4 S2	268.055	2.019	2.68451	1.42466	0.000161016	1	1.51319	up	cpd:C01817	map00270 Cysteine and methionine metabolism	HMDB0000676	--	Organic acids and derivatives	Carboxylic acids and derivatives	Amino acids, peptides, and analogues	--	--	--	No results	No results	Full match	269.062	4.40388e+06	4.07886e+06	4.53843e+06	1.19858e+07	1.14351e+07	1.15346e+07	positive ion
57	Com_4835_pos	PC (22:6e/18:5)	--	C48 H76 N O7 P	809.52	10.086	2.63184	1.39607	0.00260358	1	1.1831	up	--	--	--	--	--	--	--	--	--	--	No results	Invalid mass	No results	810.528	1.39124e+06	975066	1.26808e+06	2.74795e+06	3.28449e+06	3.53271e+06	positive ion
58	Com_415_pos	Heroin-d3	--	C21 H20 [2]H3 N O5	372.175	5.381	2.62973	1.39491	3.19e-05	1	1.23139	up	--	--	--	--	--	--	--	--	--	--	Full match	No results	No results	373.183	3.9385e+07	4.06032e+07	4.08854e+07	1.09814e+08	101889906	1.06161e+08	positive ion
59	Com_2842_pos	Wulignan A1	--	C20 H22 O5	342.146	5.691	2.57617	1.36523	0.00252482	1	1.60977	up	--	--	--	--	--	--	--	--	--	--	No results	No results	Full match	343.153	2.72672e+06	3.11868e+06	2.42853e+06	7.43647e+06	6.78602e+06	7.0926e+06	positive ion
60	Com_2652_pos	PC (2:0/16:2)	--	C26 H48 N O8 P	533.312	6.79	2.52728	1.33758	0.000589986	1	1.52519	up	--	--	--	--	--	--	--	--	--	--	No results	Full match	No results	534.319	8.55076e+06	7.66564e+06	7.19971e+06	1.89818e+07	1.95718e+07	2.06254e+07	positive ion
61	Com_588_pos	Pulegone	Pulegone; (+)-Pulegone	C10 H16 O	152.12	5.859	2.50895	1.32708	0.0331314	1	1.51373	up	cpd:C09893	map00902 Monoterpenoid biosynthesis;map01110 Biosynthesis of secondary metabolites	HMDB0035604	--	Lipids and lipid-like molecules	Prenol lipids	Monoterpenoids	--	--	--	No results	Full match	Full match	153.128	4.06461e+07	2.24908e+07	3.56715e+07	8.34429e+07	84230963	8.02314e+07	positive ion
62	Com_2234_pos	5-[4-(phenylsulfonyl)phenyl]-1H-pyrazole	--	C15 H12 N2 O2 S	306.04	3.904	2.50658	1.32572	1.83e-06	1	1.20681	up	--	--	--	--	--	--	--	--	--	--	Invalid mass	No results	No results	307.047	2.92958e+06	2.9232e+06	2.811e+06	7.28718e+06	7.02608e+06	7.40323e+06	positive ion
63	Com_9062_pos	4-(Diethylamino)benzaldehyde	--	C11 H15 N O	177.115	4.994	2.50481	1.3247	0.00477405	1	1.221	up	--	--	HMDB0246302	--	Benzenoids	Benzene and substituted derivatives	Benzoyl derivatives	--	--	--	Full match	Partial match	No results	178.122	512341	532252	549161	1.21477e+06	1.23329e+06	1.54399e+06	positive ion
64	Com_4072_pos	Chikusetsusponin Iva	--	C42 H66 O14	794.442	7.45	2.491	1.31673	0.0386945	1	1.45981	up	--	--	--	--	--	--	--	--	--	--	No results	No results	Full match	795.449	1.8931e+06	3.77796e+06	3.30873e+06	6.7404e+06	8.18008e+06	7.44823e+06	positive ion
65	Com_17151_pos	Raddeanin A	--	C47 H76 O16	896.509	6.505	2.42638	1.27881	0.000977752	1	1.45571	up	--	--	HMDB0257094	--	Lipids and lipid-like molecules	Prenol lipids	Triterpenoids	--	--	--	No results	No results	Full match	897.517	195659	233094	192877	580202	454852	473260	positive ion
66	Com_1784_pos	Raffinose	Raffinose; Melitose; Melitriose; Gossypose; 6G-alpha-D-galactosylsucrose	C18 H32 O16	504.169	1.368	2.41933	1.27461	0.0031277	1	1.16557	up	cpd:C00492	map00052 Galactose metabolism;map02010 ABC transporters	HMDB0003213	--	Organic oxygen compounds	Organooxygen compounds	Carbohydrates and carbohydrate conjugates	--	--	--	No results	No results	Full match	505.176	2.63826e+07	3.66394e+07	3.53766e+07	8.9645e+07	6.77075e+07	8.07063e+07	positive ion
67	Com_1917_pos	6-Pentyl-2H-pyran-2-one	--	C10 H14 O2	166.1	5.868	2.4179	1.27375	0.00182686	1	1.60947	up	--	--	HMDB0031085	--	Organoheterocyclic compounds	Pyrans	Pyranones and derivatives	--	--	--	Full match	No results	Full match	167.107	1.57622e+07	1.44904e+07	1.69617e+07	3.80656e+07	3.74095e+07	3.86842e+07	positive ion
68	Com_224_pos	PharmaGSID_47333	--	C22 H30 N4 O2	382.232	6.623	2.39369	1.25924	9.46e-05	1	1.00217	up	--	--	--	--	--	--	--	--	--	--	Invalid mass	No results	No results	365.229	1.93557e+07	2.10312e+07	2.13263e+07	5.19763e+07	4.55816e+07	5.01645e+07	positive ion
69	Com_5344_pos	(5E)-7-methylidene-10-oxo-4-(propan-2-yl)undec-5-enoic acid	--	C15 H24 O3	274.154	6.996	2.37796	1.24973	0.0301412	1	1.51967	up	--	--	--	--	--	--	--	--	--	--	Invalid mass	Invalid mass	No results	275.161	1.95812e+06	1.3778e+06	1.10648e+06	3.55224e+06	3.34304e+06	3.66861e+06	positive ion
70	Com_85_pos	2,3-Dinor-11β-prostaglandin F2α	--	C18 H30 O5	348.191	6.278	2.35003	1.23268	0.00238013	1	1.1583	up	--	--	--	--	--	--	--	--	--	--	Invalid mass	No results	No results	349.198	1.43002e+08	1.42371e+08	1.47141e+08	3.55919e+08	3.54211e+08	3.0629e+08	positive ion
71	Com_1454_pos	Prohydrojasmon	Prohydrojasmon	C15 H26 O3	254.188	6.236	2.34979	1.23253	0.00535188	1	1.59959	up	cpd:C18538	--	--	--	--	--	--	--	--	--	No results	No results	Full match	255.194	1.87156e+07	1.59461e+07	2.07871e+07	4.49808e+07	4.19578e+07	4.33543e+07	positive ion
72	Com_6745_pos	Steviolbioside	--	C32 H50 O13	642.322	6.276	2.3384	1.22552	0.00267426	1	1.553	up	--	--	HMDB0036707	LMPR01040122	Lipids and lipid-like molecules	Prenol lipids	Terpene glycosides	Prenol Lipids [PR]	Isoprenoids [PR01]	C20 isoprenoids (diterpenes) [PR0104]	No results	No results	Full match	643.328	4.80568e+06	4.95616e+06	3.66606e+06	1.08539e+07	1.15709e+07	8.97502e+06	positive ion
73	Com_2745_pos	N-(4-butyl-2-methylphenyl)-N'-[4-(4-methylpiperazino)phenyl]urea	--	C23 H32 N4 O	380.253	6.775	2.32735	1.21869	0.00753515	1	1.5557	up	--	--	--	--	--	--	--	--	--	--	Invalid mass	No results	No results	381.26	3.87342e+06	3.05103e+06	3.84408e+06	8.40346e+06	8.18513e+06	8.47358e+06	positive ion
74	Com_422_pos	Apo-13-zeaxanthinone	--	C18 H26 O2	274.193	7.469	2.32721	1.2186	0.000493625	1	1.42085	up	--	--	HMDB0302026	--	Lipids and lipid-like molecules	Prenol lipids	Sesquiterpenoids	--	--	--	No results	No results	Full match	275.2	1.36425e+07	1.32706e+07	1.21358e+07	3.01112e+07	2.75216e+07	3.32423e+07	positive ion
75	Com_3532_pos	Liquidambaric acid	--	C30 H46 O3	454.344	8.013	2.3013	1.20245	0.000671068	1	1.05488	up	--	--	--	--	--	--	--	--	--	--	No results	Full match	Full match	455.352	1.40038e+07	1.26571e+07	1.40482e+07	3.08213e+07	3.09384e+07	3.19242e+07	positive ion
76	Com_4135_pos	3-hydroxy-3-methylpentanedioic acid	--	C6 H10 O5	184.035	5.101	2.29774	1.20021	7.95e-05	1	1.52013	up	--	--	HMDB0000355	--	Lipids and lipid-like molecules	Fatty Acyls	Fatty acids and conjugates	--	--	--	Invalid mass	Invalid mass	No results	185.042	1.35024e+07	1.5153e+07	1.38939e+07	3.0374e+07	3.30244e+07	3.43686e+07	positive ion
77	Com_14453_pos	4-[4-(trifluoromethoxy)anilino]-2H-1,3-benzoxazin-2-one	--	C15 H9 F3 N2 O3	360.013	3.029	2.29264	1.19701	0.0342357	1	1.50971	up	--	--	--	--	--	--	--	--	--	--	Invalid mass	No results	No results	361.02	306629	373843	547193	986019	930176	898391	positive ion
78	Com_8396_pos	Isobutyl 4-hydroxybenzoate	--	C11 H14 O3	194.095	5.011	2.29145	1.19626	0.00299386	1	1.58886	up	--	--	HMDB0253608	--	Benzenoids	Benzene and substituted derivatives	Benzoic acids and derivatives	--	--	--	No results	Invalid mass	No results	195.102	1.10906e+06	1.05868e+06	1.09232e+06	2.53673e+06	2.2333e+06	2.70022e+06	positive ion
79	Com_3870_pos	RQH	--	C17 H29 N9 O5	878.462	9.145	2.27855	1.18812	0.00287347	1	1.54053	up	--	--	--	--	--	--	--	--	--	--	Invalid mass	No results	No results	879.469	9.09236e+06	8.63246e+06	8.14108e+06	1.95958e+07	1.71992e+07	2.21417e+07	positive ion
80	Com_144_pos	Phenylglyoxylic acid	alpha-Oxo-benzeneacetic acid; Benzoylformate; Benzoylformic acid; Phenylglyoxylic acid; Phenylglyoxylate; 2-Oxo-2-phenylacetate	C8 H6 O3	150.032	5.6	2.25242	1.17148	0.00166761	1	1.44757	up	cpd:C02137	map00360 Phenylalanine metabolism	HMDB0001587	--	Benzenoids	Benzene and substituted derivatives	Benzoyl derivatives	--	--	--	No results	No results	Full match	151.039	4.23638e+08	4.09653e+08	4.56535e+08	8.4817e+08	1034904489	1022158842	positive ion
81	Com_19970_pos	Levistilide A	--	C24 H28 O4	380.197	6.853	2.24851	1.16897	0.00627956	1	1.25189	up	--	--	HMDB0034225	--	Organoheterocyclic compounds	Dihydrofurans	Furanones	--	--	--	No results	No results	Full match	381.204	559221	533739	386285	1.04342e+06	1.32057e+06	962111	positive ion
82	Com_1777_pos	Ouabain	Ouabain; G-Strophanthin	C29 H44 O12	584.281	6.098	2.24464	1.16649	0.000199299	1	1.51739	up	cpd:C01443	--	HMDB0015224	LMST01120022	Benzenoids	Naphthalenes	-	Sterols [ST]	Sterols [ST01]	Cardanolides and derivatives [ST0112]	Full match	No results	No results	585.288	4.07473e+07	4.09466e+07	3.95377e+07	8.75487e+07	8.92148e+07	9.5358e+07	positive ion
83	Com_2274_pos	Bufalin	Bufalin	C24 H34 O4	386.245	8.528	2.24395	1.16604	0.0139741	1	1.15662	up	cpd:C16922	--	HMDB0249428	LMST01130001	Lipids and lipid-like molecules	Steroids and steroid derivatives	Steroid lactones	Sterols [ST]	Sterols [ST01]	Bufanolides and derivatives [ST0113]	No results	Full match	Full match	387.252	3.54699e+06	2.91181e+06	4.25444e+06	8.10862e+06	8.2918e+06	7.63958e+06	positive ion
84	Com_4119_pos	DNH	--	C14 H20 N6 O7	362.157	5.017	2.23761	1.16196	0.000224281	1	1.55964	up	--	--	--	--	--	--	--	--	--	--	Invalid mass	Invalid mass	No results	363.164	1.34741e+07	1.46773e+07	1.55158e+07	2.96703e+07	3.3446e+07	3.45939e+07	positive ion
85	Com_5934_pos	Eleutheroside B	Syringin; Eleutheroside B	C17 H24 O9	372.141	4.78	2.1927	1.13271	0.0423323	1	1.38491	up	cpd:C01533	map00940 Phenylpropanoid biosynthesis	--	--	--	--	--	--	--	--	No results	No results	Full match	373.148	166213	166282	171864	388589	454390	262930	positive ion
86	Com_4060_pos	(-)-Norepinephrine N-hexoside	--	C14 H21 N O8	331.126	1.437	2.14086	1.09819	0.000449288	1	1.58806	up	--	--	--	--	--	--	--	--	--	--	No results	No results	Full match	332.133	1.0032e+07	8.92587e+06	1.06698e+07	1.96372e+07	2.26143e+07	2.11773e+07	positive ion
87	Com_7110_pos	N-Oleoyl Glycine	--	C20 H37 N O3	339.277	7.558	2.13671	1.09539	9.51e-05	1	1.24384	up	--	--	HMDB0241916	LMFA08020082	Organoheterocyclic compounds	Diazines	Pyrimidines and pyrimidine derivatives	Fatty Acyls [FA]	Fatty amides [FA08]	N-acyl amines [FA0802]	No results	No results	Full match	340.284	453716	477333	423015	964018	910345	1.01888e+06	positive ion
88	Com_7563_pos	gamma-Glutamate-Cysteine	--	C8 H14 N2 O5 S	250.062	5.016	2.13447	1.09388	0.0217271	1	1.52699	up	--	--	--	--	--	--	--	--	--	--	No results	No results	Full match	251.069	1.2166e+06	1.16134e+06	1.19823e+06	2.30945e+06	2.17361e+06	3.15017e+06	positive ion
89	Com_9961_pos	Kynurenic acid	4-Hydroxy-2-quinolinecarboxylic acid; Kynurenic acid; Kynurenate	C10 H7 N O3	189.043	5.718	2.12606	1.08818	0.000382313	1	1.3745	up	cpd:C01717	map00380 Tryptophan metabolism;map01100 Metabolic pathways	HMDB0000715	--	Organoheterocyclic compounds	Quinolines and derivatives	Quinoline carboxylic acids	--	--	--	No results	No results	Full match	190.05	883856	894915	863550	1.95047e+06	1.77525e+06	1.89202e+06	positive ion
90	Com_2976_pos	Vitamin A	Retinol; all-trans-Retinol; Vitamin A; Vitamin A1	C20 H30 O	286.229	6.135	2.10213	1.07185	0.0175796	1	1.51525	up	cpd:C00473	map01100 Metabolic pathways	HMDB0000305	LMPR01090001	Lipids and lipid-like molecules	Prenol lipids	Retinoids	Prenol Lipids [PR]	Isoprenoids [PR01]	Retinoids [PR0109]	No results	No results	Full match	287.236	1.92748e+06	2.98154e+06	2.12918e+06	4.58722e+06	5.47344e+06	4.73457e+06	positive ion
91	Com_6167_pos	QKK	--	C17 H34 N6 O5	402.255	9.307	2.07528	1.05331	0.00966343	1	1.38677	up	--	--	--	--	--	--	--	--	--	--	Invalid mass	No results	No results	403.262	801826	736739	753270	1.84333e+06	1.5488e+06	1.36408e+06	positive ion
92	Com_60_pos	Scopoletin	Scopoletin	C10 H8 O4	192.042	5.53	2.07491	1.05305	0.00360207	1	1.41227	up	cpd:C01752	map00940 Phenylpropanoid biosynthesis;map01110 Biosynthesis of secondary metabolites	HMDB0034344	--	Phenylpropanoids and polyketides	Coumarins and derivatives	Hydroxycoumarins	--	--	--	Full match	Full match	Full match	193.05	9.26039e+07	1.21047e+08	9.54254e+07	2.08146e+08	1.9766e+08	2.35499e+08	positive ion
93	Com_5724_pos	N-Acetylornithine	N-Acetylornithine; N2-Acetyl-L-ornithine	C7 H14 N2 O3	157.074	1.39	2.07149	1.05067	0.00188069	1	1.43845	up	cpd:C00437	map00220 Arginine biosynthesis;map01100 Metabolic pathways;map01110 Biosynthesis of secondary metabolites;map01210 2-Oxocarboxylic acid metabolism;map01230 Biosynthesis of amino acids	HMDB0240589	--	Organic acids and derivatives	Carboxylic acids and derivatives	Amino acids, peptides, and analogues	--	--	--	No results	Invalid mass	No match	158.081	7.32463e+06	6.33348e+06	6.80676e+06	1.5495e+07	1.457e+07	1.23277e+07	positive ion
94	Com_5136_pos	ethyl 4-amino-2-(methylsulfanyl)-1,3-thiazole-5-carboxylate	--	C7 H10 N2 O2 S2	218.021	5.083	2.06949	1.04927	0.00302969	1	1.54863	up	--	--	--	--	--	--	--	--	--	--	Invalid mass	No results	No results	219.029	1.00407e+07	7.95419e+06	9.79489e+06	2.06708e+07	1.82545e+07	1.85852e+07	positive ion
95	Com_2520_pos	iP9G	--	C16 H23 N5 O5	365.169	5.583	2.06661	1.04726	0.00869348	1	1.31656	up	--	--	--	--	--	--	--	--	--	--	No results	No results	Full match	366.176	3.93353e+06	2.825e+06	3.71712e+06	7.76335e+06	7.30348e+06	6.58219e+06	positive ion
96	Com_12274_pos	beta-Caryophyllene	beta-Caryophyllene; Caryophyllene; (-)-beta-Caryophyllene	C15 H24	204.188	9.687	2.05041	1.03591	0.0412025	1	1.05015	up	cpd:C09629	map00909 Sesquiterpenoid and triterpenoid biosynthesis;map01100 Metabolic pathways;map01110 Biosynthesis of secondary metabolites	HMDB0036792	LMPR0103120001	Lipids and lipid-like molecules	Prenol lipids	Sesquiterpenoids	Prenol Lipids [PR]	Isoprenoids [PR01]	C15 isoprenoids (sesquiterpenes) [PR0103]	No results	No results	Full match	205.195	2.43704e+06	2.00546e+06	2.04039e+06	4.89055e+06	5.31429e+06	3.08772e+06	positive ion
97	Com_3659_pos	Esculin	Esculin; Esculoside	C15 H16 O9	340.079	5.148	2.01039	1.00747	0.00160498	1	1.51397	up	cpd:C09264	--	HMDB0030820	--	Phenylpropanoids and polyketides	Coumarins and derivatives	Coumarin glycosides	--	--	--	No results	Full match	Full match	341.086	3.00668e+06	2.68722e+06	2.60243e+06	6.27705e+06	5.04756e+06	5.3542e+06	positive ion
98	Com_12853_pos	Geranylgeraniol	Geranylgeraniol; 2,6,10,14-Hexadecatetraen-1-ol, 3,7,11,15-tetramethyl-	C20 H34 O	290.26	6.847	2.00973	1.007	0.0185322	1	1.33987	up	cpd:C09094	map00904 Diterpenoid biosynthesis;map01110 Biosynthesis of secondary metabolites	--	LMPR0104010009	--	--	--	Prenol Lipids [PR]	Isoprenoids [PR01]	C20 isoprenoids (diterpenes) [PR0104]	No results	No results	Full match	291.268	119275	105217	117994	205740	197623	284942	positive ion
99	Com_9179_pos	N-Acetylphenylalanine	--	C11 H13 N O3	207.089	1.42	1.99903	0.999303	0.0469591	1	1.29774	up	--	--	HMDB0255056	--	Organic acids and derivatives	Carboxylic acids and derivatives	Amino acids, peptides, and analogues	--	--	--	No results	No results	Full match	208.097	723674	961504	807211	2.082e+06	1.1412e+06	1.75918e+06	positive ion
100	Com_263_pos	Integrifoside A	--	C21 H36 O8	416.241	5.966	1.99522	0.996546	0.00413019	1	1.23237	up	--	--	--	--	--	--	--	--	--	--	No results	No results	Full match	417.248	6.50489e+07	6.40156e+07	6.51697e+07	1.19233e+08	1.40168e+08	1.28138e+08	positive ion
101	Com_390_pos	delta8-THC-d9	--	C21 H21 [2]H9 O2	323.282	9.142	1.984	0.988413	0.000286285	1	1.37012	up	--	--	--	--	--	--	--	--	--	--	Full match	No results	No results	324.289	2.52776e+07	2.30539e+07	2.28685e+07	4.59965e+07	4.65732e+07	4.86912e+07	positive ion
102	Com_256_pos	Lawsone	Lawsone	C10 H6 O3	174.032	2.222	1.97599	0.982575	0.000139839	1	1.31837	up	cpd:C10368	--	HMDB0253997	--	Benzenoids	Naphthalenes	Naphthoquinones	--	--	--	No results	Full match	Full match	175.039	1.32333e+08	1.44844e+08	1.34982e+08	2.74058e+08	2.54304e+08	2.8606e+08	positive ion
103	Com_7214_pos	2,2-dimethyl-6,7-di[(4-nitrobenzyl)oxy]chroman-4-one	--	C25 H22 N2 O8	500.114	4.938	1.96596	0.975235	0.0115126	1	1.11729	up	--	--	--	--	--	--	--	--	--	--	Invalid mass	No results	No results	501.121	6.81946e+06	5.92009e+06	5.11478e+06	1.20891e+07	1.16625e+07	1.13494e+07	positive ion
104	Com_3283_pos	Cucurbitacin I	Cucurbitacin I	C30 H42 O7	514.292	7.052	1.96393	0.973741	0.0308736	1	1.14035	up	cpd:C08800	--	HMDB0250582	LMST01010110	Lipids and lipid-like molecules	Steroids and steroid derivatives	Cucurbitacins	Sterols [ST]	Sterols [ST01]	Cholesterol and derivatives [ST0101]	No results	No results	Full match	515.301	330710	410673	473284	977734	832362	575421	positive ion
105	Com_6805_pos	Kaji-ichigoside F1	--	C36 H58 O10	650.402	9.051	1.93751	0.9542	0.0439491	1	1.32296	up	--	--	--	--	--	--	--	--	--	--	No results	No results	Full match	651.411	2.61699e+06	2.30728e+06	1.71497e+06	5.35147e+06	4.52667e+06	2.9854e+06	positive ion
106	Com_809_pos	2-{1-[2-(1-benzothiophen-5-ylamino)-2-oxoethyl]cyclohexyl}acetic acid	--	C18 H21 N O3 S	331.126	2.173	1.9089	0.932741	0.0103839	1	1.01949	up	--	--	--	--	--	--	--	--	--	--	Full match	No results	No match	332.133	1.98138e+07	1.57318e+07	1.86948e+07	3.43707e+07	34130196	3.50388e+07	positive ion
107	Com_863_pos	Eucalyptol	1,8-Cineole; 1,8-Cineol; Eucalyptol	C10 H18 O	136.125	6.851	1.90449	0.929406	0.0109582	1	1.43552	up	cpd:C09844	map00902 Monoterpenoid biosynthesis;map01110 Biosynthesis of secondary metabolites	HMDB0004472	--	Organoheterocyclic compounds	Oxanes	-	--	--	--	No results	Invalid mass	No match	137.133	1.72155e+07	1.60137e+07	1.81262e+07	3.53719e+07	3.54515e+07	2.69826e+07	positive ion
108	Com_1005_pos	Polyphyllin V	--	C39 H62 O12	722.421	9.043	1.89191	0.919841	0.000124244	1	1.51972	up	--	--	--	--	--	--	--	--	--	--	No results	No results	Full match	723.428	5.94987e+07	5.43801e+07	5.52535e+07	103029577	1.07375e+08	1.09578e+08	positive ion
109	Com_3628_pos	Threonyl carbamoyl adenosine	--	C15 H20 N6 O8	412.134	5.194	1.88322	0.913205	0.00275208	1	1.29065	up	--	--	--	--	--	--	--	--	--	--	No results	No results	Full match	413.141	2.30715e+06	2.3828e+06	2.24364e+06	4.0032e+06	4.31433e+06	4.73998e+06	positive ion
110	Com_15538_pos	Lupenone	Lupenone	C30 H48 O	424.37	8.636	1.87928	0.91018	0.00997449	1	1.12869	up	cpd:C16990	--	HMDB0254213	--	Lipids and lipid-like molecules	Prenol lipids	Triterpenoids	--	--	--	No results	Full match	No results	425.377	1.6174e+06	1.29479e+06	1.48747e+06	2.88267e+06	3.14243e+06	2.24308e+06	positive ion
111	Com_1335_pos	2-hydroxy-3,6-diphenylcyclohexyl acetate	--	C20 H22 O3	332.144	5.34	1.87904	0.909999	0.000687905	1	1.39351	up	--	--	--	--	--	--	--	--	--	--	Invalid mass	No results	No results	333.151	2.7359e+07	2.67845e+07	2.68488e+07	5.31698e+07	4.9586e+07	4.94323e+07	positive ion
112	Com_6423_pos	Ganoderic acid C6	--	C30 H42 O8	530.286	6.728	1.87888	0.90987	0.0151249	1	1.47712	up	--	--	--	--	--	--	--	--	--	--	No results	No results	Full match	531.293	5.29079e+06	3.55254e+06	4.54133e+06	8.10439e+06	9.47697e+06	7.56677e+06	positive ion
113	Com_220_pos	4-acetyl-4-(ethoxycarbonyl)heptanedioic acid	--	C12 H18 O7	274.102	4.668	1.85859	0.894205	0.013187	1	1.07368	up	--	--	--	--	--	--	--	--	--	--	Invalid mass	No results	No results	275.11	4.24684e+07	4.33103e+07	5.36638e+07	8.68227e+07	8.49613e+07	8.73817e+07	positive ion
114	Com_8162_pos	Estrone	Estrone; 3-Hydroxy-1,3,5(10)-estratrien-17-one	C18 H22 O2	308.123	5.845	1.85318	0.890001	0.00633557	1	1.438	up	cpd:C00468	map01100 Metabolic pathways	HMDB0000145	LMST02010004	Lipids and lipid-like molecules	Steroids and steroid derivatives	Estrane steroids	Sterols [ST]	Steroids [ST02]	C18 steroids (estrogens) and derivatives [ST0201]	Invalid mass	No results	No results	309.13	4.7122e+06	4.96613e+06	4.68124e+06	9.171e+06	7.82525e+06	9.6146e+06	positive ion
115	Com_209_pos	1-(3-acetyl-2,4,6-trihydroxyphenyl)ethan-1-one	--	C10 H10 O5	210.053	2.591	1.81433	0.859434	0.00690046	1	1.4471	up	--	--	--	--	--	--	--	--	--	--	Full match	No results	No results	211.06	2.46295e+08	2.49105e+08	2.38878e+08	4.19799e+08	4.16574e+08	4.95849e+08	positive ion
116	Com_916_pos	5,6-dimethyl-4-oxo-4H-pyran-2-carboxylic acid	--	C8 H8 O4	168.042	5.292	1.79988	0.847899	0.0168495	1	1.34039	up	--	--	--	--	--	--	--	--	--	--	Full match	Full match	Full match	169.05	1.16744e+08	8.46842e+07	1.12642e+08	1.80123e+08	204287606	180876969	positive ion
117	Com_8885_pos	N-Acetylaspartate	--	C6 H9 N O5	175.048	2.324	1.75867	0.814483	0.000677219	1	1.58017	up	--	--	HMDB0000812	--	Organic acids and derivatives	Carboxylic acids and derivatives	Amino acids, peptides, and analogues	--	--	--	No results	No results	Full match	176.055	6.11364e+06	6.0475e+06	5.67305e+06	1.07448e+07	9.67452e+06	1.09451e+07	positive ion
118	Com_437_pos	SQH	--	C14 H22 N6 O6	370.159	5.667	1.7438	0.802232	0.00030305	1	1.36871	up	--	--	--	--	--	--	--	--	--	--	Full match	No results	No results	371.167	7.83036e+07	8.3491e+07	8.77328e+07	1.52528e+08	1.35846e+08	1.46751e+08	positive ion
119	Com_1206_pos	Ferulic acid O-hexoside	--	C16 H20 O9	356.11	5.311	1.73918	0.798405	0.0421431	1	1.30701	up	--	--	--	--	--	--	--	--	--	--	No results	No results	Full match	357.117	2.19576e+07	3.67656e+07	2.74473e+07	4.0302e+07	5.75442e+07	5.20195e+07	positive ion
120	Com_2301_pos	Methyl syringate	--	C10 H12 O5	212.068	5.078	1.73045	0.791145	0.00396744	1	1.31836	up	--	--	HMDB0254615	--	Benzenoids	Benzene and substituted derivatives	Benzoic acids and derivatives	--	--	--	No results	No results	Full match	213.075	2.29688e+06	2.72027e+06	2.47299e+06	4.00653e+06	4.9263e+06	4.02847e+06	positive ion
121	Com_2594_pos	p-Coumaric Acid	--	C9 H8 O3	164.047	5.556	1.73037	0.791077	0.00498692	1	1.28605	up	--	--	HMDB0030677	--	Phenylpropanoids and polyketides	Cinnamic acids and derivatives	Hydroxycinnamic acids and derivatives	--	--	--	No results	No results	Full match	165.055	4.3091e+06	4.45571e+06	3.56478e+06	6.70005e+06	6.51872e+06	8.11594e+06	positive ion
122	Com_1585_pos	Cnidioside A	--	C17 H20 O9	368.11	5.371	1.72771	0.788863	0.0101293	1	1.36618	up	--	--	--	--	--	--	--	--	--	--	Full match	No results	Full match	369.117	3.14927e+07	3.46897e+07	2.68598e+07	5.58929e+07	54087440	5.07698e+07	positive ion
123	Com_4769_pos	(2-oxo-2,3-dihydro-1H-indol-3-yl)acetic acid	--	C10 H9 N O3	191.058	5.145	1.72216	0.784219	0.00119853	1	1.02302	up	--	--	--	--	--	--	--	--	--	--	No results	Full match	Full match	192.065	2.64336e+06	2.62267e+06	2.4695e+06	4.80527e+06	4.23539e+06	4.28114e+06	positive ion
124	Com_2047_pos	Gracillin	Gracillin	C45 H72 O17	884.473	8.716	1.72071	0.783003	0.0294768	1	1.50368	up	cpd:C08901	--	HMDB0252931	LMST01080057	Lipids and lipid-like molecules	Steroids and steroid derivatives	Steroidal glycosides	Sterols [ST]	Sterols [ST01]	Spirostanols and derivatives [ST0108]	No results	No results	Full match	885.481	2.74374e+07	2.51364e+07	2.62727e+07	4.32528e+07	3.81659e+07	5.42531e+07	positive ion
125	Com_2516_pos	1-(3-ethyl-2,4-dihydroxy-6-methoxyphenyl)butan-1-one	--	C13 H18 O4	198.126	6.127	1.72031	0.782672	0.00987076	1	1.36212	up	--	--	--	--	--	--	--	--	--	--	Invalid mass	No results	No results	199.133	1.23938e+07	1.11516e+07	1.18244e+07	2.11019e+07	1.74449e+07	2.23003e+07	positive ion
126	Com_8027_pos	KKK	--	C18 H38 N6 O4	384.284	6.141	1.71803	0.780754	0.0161006	1	1.37791	up	--	--	--	--	--	--	--	--	--	--	Invalid mass	No results	No results	385.291	2.27055e+06	2.25246e+06	2.19477e+06	4.39657e+06	3.69375e+06	3.45103e+06	positive ion
127	Com_3271_pos	Heptadecanoic Acid	--	C17 H34 O2	292.24	8.555	1.71665	0.779594	0.00347353	1	1.57891	up	--	--	HMDB0002259	LMFA01010017	Lipids and lipid-like molecules	Fatty Acyls	Fatty acids and conjugates	Fatty Acyls [FA]	Fatty Acids and Conjugates [FA01]	Straight chain fatty acids [FA0101]	Invalid mass	No match	No match	293.247	2.40044e+06	2.59501e+06	2.52064e+06	4.29634e+06	4.68671e+06	3.91942e+06	positive ion
128	Com_16_pos	5-OxoETE	5-OxoETE; (6E,8Z,11Z,14Z)-5-Oxoicosa-6,8,11,14-tetraenoic acid; 5-Oxoeicosatetraenoic acid; 5-Oxoicosatetraenoic acid	C20 H30 O3	318.216	7.866	1.71618	0.7792	0.0405987	1	1.16519	up	cpd:C14732	map00590 Arachidonic acid metabolism	HMDB0010217	--	Lipids and lipid-like molecules	Fatty Acyls	Fatty acids and conjugates	--	--	--	Invalid mass	Invalid mass	No results	319.223	7.6508e+08	7.79266e+08	508477341	1297219408	1184004089	1041789800	positive ion
129	Com_16618_pos	1-Naphthyl acetate	--	C12 H10 O2	186.069	5.37	1.70285	0.76795	0.0394658	1	1.25129	up	--	--	HMDB0243958	--	Benzenoids	Naphthalenes	-	--	--	--	No results	No results	Full match	187.076	561397	610728	723894	926070	923498	1.37906e+06	positive ion
130	Com_6608_pos	L-(-)-Carvone	--	C10 H14 O	168.115	5.399	1.69002	0.75704	0.0116331	1	1.3663	up	--	--	--	--	--	--	--	--	--	--	No results	Invalid mass	No results	169.123	7.09506e+06	5.76456e+06	5.33991e+06	8.80953e+06	1.01796e+07	1.17684e+07	positive ion
131	Com_629_pos	Glu-Gln	--	C10 H17 N3 O6	258.085	1.406	1.67866	0.747311	0.00214332	1	1.02264	up	--	--	HMDB0028817	--	Organic acids and derivatives	Carboxylic acids and derivatives	Amino acids, peptides, and analogues	--	--	--	No results	Invalid mass	No match	259.091	1.79769e+08	2.03867e+08	1.91247e+08	3.27047e+08	3.24423e+08	3.13565e+08	positive ion
132	Com_744_pos	Alisol B 23-acetate	--	C32 H50 O5	514.364	9.12	1.67563	0.744707	0.00222186	1	1.1605	up	--	--	HMDB0248142	--	Lipids and lipid-like molecules	Prenol lipids	Triterpenoids	--	--	--	No results	No results	Full match	497.36	1.3557e+07	1.2574e+07	1.15886e+07	2.1068e+07	2.02521e+07	2.18842e+07	positive ion
133	Com_2538_pos	Homovanillic acid	Homovanillate; Homovanillic acid; 3-Methoxy-4-hydroxyphenylacetate	C9 H10 O4	182.058	5.557	1.6655	0.735954	0.00765825	1	1.31468	up	cpd:C05582	map00350 Tyrosine metabolism;map01100 Metabolic pathways	HMDB0000118	--	Benzenoids	Phenols	Methoxyphenols	--	--	--	No results	No results	Full match	183.065	5.79374e+06	5.89646e+06	4.95659e+06	8.6135e+06	8.40694e+06	1.07048e+07	positive ion
134	Com_2149_pos	Argininosuccinic acid	--	C10 H18 N4 O6	290.122	1.411	1.65587	0.727589	0.00347843	1	1.32256	up	--	--	HMDB0000052	--	Organic acids and derivatives	Carboxylic acids and derivatives	Amino acids, peptides, and analogues	--	--	--	No results	Full match	Full match	291.129	1.3602e+07	1.13096e+07	1.18997e+07	1.92141e+07	2.04027e+07	2.13378e+07	positive ion
135	Com_5139_pos	Salvianolic acid A	Salvianolic acid A	C26 H22 O10	494.121	6.666	1.64564	0.718647	0.0211434	1	1.45984	up	cpd:C10492	--	HMDB0257470	--	Phenylpropanoids and polyketides	Stilbenes	-	--	--	--	No results	No results	Full match	495.128	3.34324e+06	2.9972e+06	3.88276e+06	5.62771e+06	5.55727e+06	5.63871e+06	positive ion
136	Com_3358_pos	TBHQ	--	C10 H14 O2	166.1	5.613	1.64284	0.716196	0.00226683	1	1.5122	up	--	--	HMDB0032062	--	Benzenoids	Benzene and substituted derivatives	Phenylpropanes	--	--	--	No results	No results	Full match	167.107	1.66554e+07	1.47789e+07	1.70465e+07	2.64041e+07	24178824	2.90635e+07	positive ion
137	Com_2225_pos	ethyl 1-(2-cyano-3-fluorophenyl)-5-methyl-1H-pyrazole-3-carboxylate	--	C14 H12 F N3 O2	273.095	1.426	1.61979	0.695809	0.00750973	1	1.20984	up	--	--	--	--	--	--	--	--	--	--	Invalid mass	Invalid mass	No results	274.103	1.28464e+07	1.06431e+07	1.30274e+07	1.85442e+07	1.99311e+07	2.06743e+07	positive ion
138	Com_7453_pos	Shikimic Acid	Shikimate; Shikimic acid; 3,4,5-Trihydroxy-1-cyclohexenecarboxylic acid	C7 H10 O5	174.053	4.771	1.60893	0.686103	0.0412082	1	1.09996	up	cpd:C00493	map00400 Phenylalanine, tyrosine and tryptophan biosynthesis;map01100 Metabolic pathways;map01110 Biosynthesis of secondary metabolites;map01230 Biosynthesis of amino acids	HMDB0003070	--	Organic oxygen compounds	Organooxygen compounds	Alcohols and polyols	--	--	--	No results	No results	Full match	175.06	4.06715e+06	4.19526e+06	5.82798e+06	7.1901e+06	9.20131e+06	6.27908e+06	positive ion
139	Com_2501_pos	3-Acetyl-2,5-dimethylfuran	--	C8 H10 O2	138.068	5.037	1.6052	0.68275	0.00661047	1	1.43851	up	--	--	HMDB0029563	--	Organic oxygen compounds	Organooxygen compounds	Carbonyl compounds	--	--	--	No results	Full match	Full match	139.076	7.83072e+06	7.70409e+06	7.10823e+06	1.36026e+07	1.15642e+07	1.11797e+07	positive ion
140	Com_5146_pos	Phytocassane E	--	C20 H28 O3	316.203	6.758	1.59509	0.67364	0.0169257	1	1.42114	up	--	--	HMDB0031773	--	Lipids and lipid-like molecules	Prenol lipids	Diterpenoids	--	--	--	No results	No results	Full match	339.192	5.71417e+06	6.09162e+06	5.78153e+06	1.027e+07	8.11174e+06	9.67164e+06	positive ion
141	Com_4965_pos	Salidroside	Salidroside; p-Hydroxyphenethyl alcohol 1-O-beta-D-glucoside; Tyrosol glucoside	C14 H20 O7	300.12	5.396	1.59415	0.672789	0.00231517	1	1.11939	up	cpd:C06046	map00350 Tyrosine metabolism	HMDB0257463	--	Organic oxygen compounds	Organooxygen compounds	Carbohydrates and carbohydrate conjugates	--	--	--	No results	No results	Full match	623.23	5.30682e+06	5.7314e+06	6.1449e+06	1.00427e+07	8.5051e+06	8.8447e+06	positive ion
142	Com_3033_pos	3-(2-thienylmethylidene)chroman-4-one	--	C14 H10 O2 S	242.04	4.993	1.59286	0.671617	0.0285334	1	1.50982	up	--	--	--	--	--	--	--	--	--	--	Full match	No results	No results	243.047	1.23567e+07	1.56364e+07	1.60429e+07	2.37586e+07	2.32923e+07	2.30922e+07	positive ion
143	Com_1636_pos	(2,6-dimethylmorpholino)(1-methyl-5-nitro-1H-pyrazol-4-yl)methanone	--	C11 H16 N4 O4	290.097	1.92	1.5816	0.661384	0.00726923	1	1.1505	up	--	--	--	--	--	--	--	--	--	--	Invalid mass	No results	No results	291.104	5.05825e+06	4.00258e+06	4.34184e+06	7.80499e+06	6.95065e+06	6.44202e+06	positive ion
144	Com_1220_pos	3,4-Dihydroxybenzaldehyde	3,4-Dihydroxybenzaldehyde; Protocatechualdehyde	C7 H6 O3	138.032	5.146	1.57836	0.658422	4.88e-05	1	1.60859	up	cpd:C16700	map00950 Isoquinoline alkaloid biosynthesis	HMDB0059965	--	Organic oxygen compounds	Organooxygen compounds	Carbonyl compounds	--	--	--	No results	Full match	Full match	139.039	9.24958e+07	9.22626e+07	8.77928e+07	1.41122e+08	1.41993e+08	1.47068e+08	positive ion
145	Com_170_pos	12-oxo Phytodienoic Acid	--	C18 H28 O3	292.204	7.19	1.57766	0.657787	0.00182917	1	1.23406	up	--	--	--	--	--	--	--	--	--	--	Full match	Partial match	No results	293.211	6.66266e+07	6.68124e+07	7.4265e+07	1.12596e+08	1.08699e+08	106391795	positive ion
146	Com_12240_pos	Ala-Leu	--	C9 H18 N2 O3	202.131	3.96	1.57172	0.65234	0.000969296	1	1.41363	up	--	--	HMDB0251509	--	Organic acids and derivatives	Carboxylic acids and derivatives	Amino acids, peptides, and analogues	--	--	--	No results	Full match	Full match	203.139	288442	302780	310612	467837	479022	470566	positive ion
147	Com_3658_pos	Griffonilide	--	C8 H8 O4	168.042	5.644	1.56743	0.648398	0.00414628	1	1.46355	up	--	--	--	--	--	--	--	--	--	--	No results	No results	Full match	151.039	1.36969e+07	1.43654e+07	1.64572e+07	2.25211e+07	2.48996e+07	2.23602e+07	positive ion
148	Com_6482_pos	2,3-dihydroxypropyl 12-methyltridecanoate	--	C17 H34 O4	324.227	6.88	1.5429	0.625649	0.0183088	1	1.12937	up	--	--	--	--	--	--	--	--	--	--	Invalid mass	No results	No results	325.234	8.01469e+06	5.93418e+06	7.02829e+06	1.21528e+07	1.02315e+07	9.98147e+06	positive ion
149	Com_922_pos	Procyanidin A2	--	C30 H24 O12	576.126	5.334	1.53871	0.62172	0.0069576	1	1.49057	up	--	--	HMDB0037655	--	Phenylpropanoids and polyketides	Flavonoids	Biflavonoids and polyflavonoids	--	--	--	No results	Full match	Full match	577.133	4.10578e+07	3.92325e+07	3.7481e+07	6.44077e+07	6.28357e+07	5.39722e+07	positive ion
150	Com_5055_pos	6-(7-methyloctyl)-1H,3H,4H,6H-furo[3,4-c]furan-1-one	--	C15 H24 O3	252.172	6.798	1.53852	0.621545	0.0322422	1	1.18855	up	--	--	--	--	--	--	--	--	--	--	Full match	No results	No results	253.179	1.11936e+07	1.12478e+07	1.50248e+07	1.78125e+07	1.95475e+07	2.02826e+07	positive ion
151	Com_15978_pos	Betulin	Betulin	C30 H50 O2	442.38	7.778	1.53592	0.619107	0.00998364	1	1.39913	up	cpd:C08618	--	HMDB0036838	LMPR0106140005	Lipids and lipid-like molecules	Prenol lipids	Triterpenoids	Prenol Lipids [PR]	Isoprenoids [PR01]	C30 isoprenoids (triterpenes) [PR0106]	No results	Full match	No results	443.388	1.8951e+06	2.26045e+06	1.96047e+06	3.23056e+06	3.11201e+06	3.05118e+06	positive ion
152	Com_1543_pos	Gamma-Glu-Leu	--	C11 H20 N2 O5	260.137	5.114	1.53541	0.618625	0.0396976	1	1.29618	up	--	--	HMDB0011171	--	Organic acids and derivatives	Carboxylic acids and derivatives	Amino acids, peptides, and analogues	--	--	--	No results	No results	Full match	261.144	2.40441e+06	2.2288e+06	3.09922e+06	3.85798e+06	4.1818e+06	3.83267e+06	positive ion
153	Com_6974_pos	2-(2,6-dimethoxyphenyl)-5,6-dimethoxy-4H-chromen-4-one	--	C19 H18 O6	182.042	1.324	1.51395	0.598322	0.0304941	1	1.29286	up	--	--	--	--	--	--	--	--	--	--	Invalid mass	No results	No results	183.05	6.5531e+06	6.30264e+06	4.84134e+06	1.04236e+07	7.9597e+06	8.4093e+06	positive ion
154	Com_12325_pos	LPC 14:0	--	C22 H46 N O7 P	467.301	8.481	1.4798	0.565403	0.0377051	1	1.26248	up	--	--	--	LMGP01050073	--	--	--	Glycerophospholipids [GP]	Glycerophosphocholines [GP01]	Monoacylglycerophosphocholines [GP0105]	No results	Full match	Full match	468.307	2.50462e+06	2.62809e+06	3.2863e+06	4.24797e+06	4.03642e+06	4.17406e+06	positive ion
155	Com_3891_pos	5-O-Methylvisammioside	--	C22 H28 O10	452.168	5.355	1.47669	0.562363	0.00740581	1	1.50937	up	--	--	--	--	--	--	--	--	--	--	No results	No results	Full match	453.174	2.2075e+07	2.53895e+07	2.22277e+07	3.4854e+07	3.48612e+07	3.31983e+07	positive ion
156	Com_3793_pos	6-chloro-5-fluoro-1H-benzo[d]imidazole	--	C7 H4 Cl F N2	187.033	1.124	1.45457	0.54059	0.00865733	1	1.42924	up	--	--	--	--	--	--	--	--	--	--	Invalid mass	No results	No results	188.04	1.40161e+07	1.71297e+07	1.59827e+07	2.06833e+07	2.37867e+07	2.40816e+07	positive ion
157	Com_1745_pos	4-(4-methoxyphenyl)-6-pyridin-4-yl-1,3,5-triazin-2(3H)-one	--	C15 H12 N4 O2	298.102	5.246	1.44294	0.529014	0.0116072	1	1.04612	up	--	--	--	--	--	--	--	--	--	--	Invalid mass	No results	No results	299.11	1.65432e+07	1.43233e+07	1.73329e+07	2.19852e+07	2.34729e+07	24090862	positive ion
158	Com_5410_pos	D-Panthotenate	--	C9 H17 N O5	219.11	1.43	1.4396	0.52567	0.0386271	1	1.23866	up	--	--	--	--	--	--	--	--	--	--	No results	No results	Full match	220.118	7.48333e+06	1.018e+07	9.57764e+06	1.34419e+07	1.177e+07	1.40042e+07	positive ion
159	Com_1834_pos	(-)-Arctigenin	Arctigenin; (-)-Arctigenin	C21 H24 O6	372.156	5.679	1.43473	0.520775	0.00147125	1	1.3115	up	cpd:C10545	--	HMDB0030087	--	Lignans, neolignans and related compounds	Furanoid lignans	Tetrahydrofuran lignans	--	--	--	No results	No results	Full match	373.163	6.53585e+07	5.88145e+07	6.14461e+07	9.0364e+07	9.03144e+07	8.56342e+07	positive ion
160	Com_1112_pos	Sedanolide	--	C12 H18 O2	194.131	6.167	1.43357	0.519608	0.00299869	1	1.28655	up	--	--	HMDB0302242	--	Organoheterocyclic compounds	Isobenzofurans	-	--	--	--	No results	Full match	Full match	195.138	2.1395e+07	2.01549e+07	2.29141e+07	3.08182e+07	2.97226e+07	3.18725e+07	positive ion
161	Com_6062_pos	Pterosin B	--	C14 H18 O2	218.13	5.869	1.42141	0.507326	0.0168247	1	1.02709	up	--	--	HMDB0030759	--	Benzenoids	Indanes	Indanones	--	--	--	No results	No results	Full match	219.138	9.35782e+06	8.76423e+06	8.09374e+06	1.24897e+07	1.09634e+07	1.38104e+07	positive ion
162	Com_2399_pos	10-Gingerol	--	C21 H34 O4	350.245	7.098	1.39853	0.483906	0.0106558	1	1.50359	up	--	--	HMDB0005783	--	Benzenoids	Phenols	Methoxyphenols	--	--	--	No results	No results	Full match	351.252	912197	952460	1.00203e+06	1.25472e+06	1.4781e+06	1.27632e+06	positive ion
163	Com_3256_pos	4-Methylcatechol	4-Methylcatechol; 3,4-Dihydroxytoluene; 1,2-Dihydroxy-4-methylbenzene; 4-Methyl-1,2-benzenediol	C7 H8 O2	124.053	5.237	1.38769	0.47269	0.0161847	1	1.08072	up	cpd:C06730	map01100 Metabolic pathways	HMDB0000873	--	Benzenoids	Phenols	Benzenediols	--	--	--	No results	No results	Full match	107.049	2.72934e+07	2.49983e+07	2.73129e+07	3.85247e+07	3.26735e+07	3.92687e+07	positive ion
164	Com_6064_pos	Spectinomycin	Spectinomycin	C14 H24 N2 O7	364.185	7.082	1.38593	0.470855	0.0298039	1	1.28847	up	cpd:C02078	--	HMDB0015055	--	Organoheterocyclic compounds	Dioxanes	1,4-dioxanes	--	--	--	No results	Invalid mass	No results	365.193	747376	976323	861202	1.31072e+06	1.17342e+06	1.09835e+06	positive ion
165	Com_7833_pos	Hecogenin	Hecogenin	C27 H42 O4	430.307	8.201	1.38581	0.470725	0.00893035	1	1.12175	up	cpd:C08902	--	HMDB0038824	LMST01080014	Phenylpropanoids and polyketides	Flavonoids	Flavonoid glycosides	Sterols [ST]	Sterols [ST01]	Spirostanols and derivatives [ST0108]	No results	Full match	Full match	431.314	344667	357826	408291	544181	484498	510653	positive ion
166	Com_5003_pos	Wikstromol	--	C20 H22 O7	374.136	5.352	1.38226	0.467026	0.0257816	1	1.10338	up	--	--	HMDB0030598	--	Lignans, neolignans and related compounds	Furanoid lignans	Tetrahydrofuran lignans	--	--	--	No results	No results	Full match	375.143	3.3701e+06	3.76994e+06	3.00817e+06	4.89419e+06	4.63239e+06	4.50088e+06	positive ion
167	Com_3178_pos	Toddalolactone	--	C16 H20 O6	308.125	5.614	1.37583	0.460297	0.011726	1	1.49536	up	--	--	--	--	--	--	--	--	--	--	No results	No results	Full match	639.24	1.40636e+07	1.56538e+07	1.4182e+07	2.15097e+07	1.80466e+07	2.08416e+07	positive ion
168	Com_3251_pos	Xanthoxyline	--	C10 H12 O4	196.073	5.555	1.36807	0.452143	0.0386208	1	1.26248	up	--	--	HMDB0029645	--	Organic oxygen compounds	Organooxygen compounds	Carbonyl compounds	--	--	--	No results	Full match	Full match	197.081	8.7378e+06	1.01166e+07	9.39134e+06	1.28315e+07	1.11675e+07	1.46432e+07	positive ion
169	Com_665_pos	12,13-EODE	--	C18 H32 O3	296.234	7.58	1.366	0.449955	0.0165666	1	1.51601	up	--	--	--	--	--	--	--	--	--	--	No results	No results	Full match	297.241	7.89457e+06	6.5944e+06	6.84365e+06	9.65434e+06	9.33215e+06	1.01538e+07	positive ion
170	Com_1548_pos	Thioctic acid	Lipoate; Lipoic acid; Thioctic acid; dl-alpha-Lipoic acid; DL-Thioctic acid	C8 H14 O2 S2	206.043	4.845	1.36301	0.446798	0.00026409	1	1.11397	up	cpd:C00725	--	HMDB0251530	--	Organoheterocyclic compounds	Dithiolanes	Lipoic acids and derivatives	--	--	--	No results	No results	Full match	207.05	6.76266e+07	6.82219e+07	6.56176e+07	9.35404e+07	9.26178e+07	8.84425e+07	positive ion
171	Com_17024_pos	Dihydrotanshinone I	--	C18 H14 O3	278.094	5.473	1.35454	0.437802	0.00197624	1	1.26318	up	--	--	--	--	--	--	--	--	--	--	No results	No results	Full match	279.101	380151	379524	388346	497896	523627	533517	positive ion
172	Com_9391_pos	N~5~-(1,3,5-trimethyl-1H-pyrazol-4-yl)-1H-1,2,4-triazole-3,5-diamine	--	C8 H13 N7	185.141	5.73	1.35355	0.436749	0.00299028	1	1.41263	up	--	--	--	--	--	--	--	--	--	--	Invalid mass	No results	No results	186.149	7.32551e+06	7.12831e+06	6.77393e+06	9.94876e+06	8.93942e+06	9.84467e+06	positive ion
173	Com_10081_pos	Anise oil	--	C14 H18 O3	234.125	5.391	1.35185	0.43493	0.0200055	1	1.3099	up	--	--	--	--	--	--	--	--	--	--	No results	No results	Full match	235.132	1.83423e+06	2.1806e+06	1.88829e+06	2.58739e+06	2.6345e+06	2.75822e+06	positive ion
174	Com_4221_pos	4-Ethylphenol	4-Ethylphenol; p-Ethylphenol	C8 H10 O	122.073	5.461	1.34726	0.43003	0.0347348	1	1.47157	up	cpd:C13637	--	HMDB0029306	--	Benzenoids	Phenols	1-hydroxy-2-unsubstituted benzenoids	--	--	--	No results	No results	Full match	123.08	1.07669e+07	1.01877e+07	1.07649e+07	1.55907e+07	1.25808e+07	1.45631e+07	positive ion
175	Com_19216_pos	Cannabidivarin	Cannabidivarin; CBDV	C19 H26 O2	286.193	8.018	1.3389	0.421051	0.00697476	1	1.06797	up	cpd:C20217	--	HMDB0249588	--	Lipids and lipid-like molecules	Prenol lipids	Monoterpenoids	--	--	--	No results	Full match	No results	287.2	662728	751583	662372	986453	863887	930137	positive ion
176	Com_1675_pos	Methyl vanillate	--	C9 H10 O4	182.058	5.274	1.31978	0.400298	0.0110237	1	1.4377	up	--	--	HMDB0240266	--	Benzenoids	Benzene and substituted derivatives	Benzoic acids and derivatives	--	--	--	No results	Full match	Full match	183.065	7.49565e+07	6.93972e+07	6.73438e+07	9.84091e+07	9.62529e+07	8.47324e+07	positive ion
177	Com_110_pos	1-Palmitoylglycerol	--	C19 H38 O4	330.276	9.783	1.31614	0.396316	0.0303541	1	1.44207	up	--	--	HMDB0245964	--	Lipids and lipid-like molecules	Glycerolipids	Monoradylglycerols	--	--	--	No results	Full match	Full match	331.283	238437679	2.3674e+08	2.3358e+08	3.16392e+08	3.34224e+08	282210411	positive ion
178	Com_4017_pos	Valylproline	--	C10 H18 N2 O3	214.132	4.826	1.31009	0.389664	0.00719689	1	1.36054	up	--	--	HMDB0029135	--	Organic acids and derivatives	Carboxylic acids and derivatives	Amino acids, peptides, and analogues	--	--	--	No results	Full match	Full match	215.139	1.19732e+06	1.13527e+06	1.21262e+06	1.46882e+06	1.66179e+06	1.51394e+06	positive ion
179	Com_18821_pos	Kavain	Kawain; Kavain	C14 H14 O3	230.094	5.414	1.30183	0.380538	0.0202289	1	1.33377	up	cpd:C09947	--	HMDB0034212	--	Phenylpropanoids and polyketides	Kavalactones	-	--	--	--	No results	No results	Full match	231.102	884201	887543	881683	1.15617e+06	1.22458e+06	1.07355e+06	positive ion
180	Com_1400_pos	Leucylproline	--	C11 H20 N2 O3	228.147	5.115	1.29241	0.370067	0.0334897	1	1.25842	up	--	--	HMDB0011175	--	Organic acids and derivatives	Carboxylic acids and derivatives	Amino acids, peptides, and analogues	--	--	--	No results	Full match	Full match	229.154	6.30512e+06	6.53227e+06	5.3898e+06	7.53578e+06	7.81541e+06	8.20587e+06	positive ion
181	Com_3985_pos	Methyl Eugenol	--	C11 H14 O2	178.1	5.714	1.28843	0.365612	0.024106	1	1.24142	up	--	--	HMDB0031864	--	Benzenoids	Benzene and substituted derivatives	Methoxybenzenes	--	--	--	No results	No results	Full match	161.096	15408968	1.28328e+07	1.46857e+07	2.00916e+07	1.75897e+07	1.76277e+07	positive ion
182	Com_7189_pos	Artemisic acid	--	C15 H22 O2	234.162	8.178	1.28436	0.361047	0.0083452	1	1.11131	up	--	--	--	--	--	--	--	--	--	--	No results	No results	Full match	235.169	4.54681e+06	4.3472e+06	4.75269e+06	5.90262e+06	5.81585e+06	5.80878e+06	positive ion
183	Com_18458_pos	Glycyrrhizin	Glycyrrhizinate; Glycyrrhizin; Glycyrrhizic acid; (3beta,20beta)-20-Carboxy-11-oxo-30-norolean-12-en-3-yl 2-O-beta-D-glucuronosyl-beta-D-glucosiduronic acid	C42 H62 O16	822.405	8.153	1.26702	0.34144	0.00211642	1	1.38652	up	cpd:C02284	--	HMDB0029843	LMPR0106150013	Lipids and lipid-like molecules	Prenol lipids	Terpene glycosides	Prenol Lipids [PR]	Isoprenoids [PR01]	C30 isoprenoids (triterpenes) [PR0106]	No results	No results	Full match	823.412	207100	199085	206101	253293	252378	270108	positive ion
184	Com_7670_pos	Flavokawain A	--	C18 H18 O5	314.115	5.374	1.25906	0.332343	0.0190478	1	1.10533	up	--	--	HMDB0033586	--	Phenylpropanoids and polyketides	Linear 1,3-diarylpropanoids	Chalcones and dihydrochalcones	--	--	--	No results	No results	Full match	315.122	2.38997e+06	2.26821e+06	2.37391e+06	2.86565e+06	3.19316e+06	2.79499e+06	positive ion
185	Com_4061_pos	2-deoxyglucose-6-phosphate	--	C6 H13 O8 P	244.034	5.53	1.25346	0.325916	0.00424009	1	1.56049	up	--	--	--	--	--	--	--	--	--	--	No results	No results	Full match	245.041	1.45538e+06	1.52502e+06	1.38647e+06	1.77706e+06	1.81411e+06	1.88251e+06	positive ion
186	Com_15524_pos	TriacetonaMine	--	C9 H17 N O	155.131	8.163	1.24999	0.321918	0.0292403	1	1.07573	up	--	--	HMDB0031179	--	Organoheterocyclic compounds	Piperidines	Piperidinones	--	--	--	No results	No results	Full match	156.139	602858	685765	576039	795554	809136	726121	positive ion
187	Com_2103_pos	N-(9-oxodecyl)acetamide	--	C12 H23 N O2	213.173	6.105	1.24618	0.317518	0.016455	1	1.44698	up	--	--	--	--	--	--	--	--	--	--	Full match	No results	No results	214.18	5.77839e+07	5.88494e+07	5.95527e+07	7.77174e+07	6.9459e+07	7.23839e+07	positive ion
188	Com_1586_pos	Quillaic acid	Quillaic acid	C30 H46 O5	486.334	5.826	1.24564	0.316884	0.0112165	1	1.07789	up	cpd:C08972	--	--	LMPR0106150037	--	--	--	Prenol Lipids [PR]	Isoprenoids [PR01]	C30 isoprenoids (triterpenes) [PR0106]	No results	Full match	No results	487.342	8.793e+06	8.8414e+06	8.04838e+06	1.04568e+07	1.08585e+07	1.06761e+07	positive ion
189	Com_1413_pos	Isofraxidin	Isofraxidin; 7-Hydroxy-6,8-dimethoxy-2H-1-benzopyran-2-one	C11 H10 O5	222.052	5.532	1.24502	0.316163	0.00525543	1	1.4175	up	cpd:C17480	--	HMDB0253642	--	Phenylpropanoids and polyketides	Coumarins and derivatives	Hydroxycoumarins	--	--	--	No results	Full match	Full match	223.06	2.33497e+06	2.46326e+06	2.2916e+06	2.77326e+06	2.99842e+06	3.05526e+06	positive ion
190	Com_1196_pos	1-adamantyl(1,4-thiazinan-4-yl)methanone	--	C15 H23 N O S	265.152	1.266	1.23682	0.306637	0.00811916	1	1.26914	up	--	--	--	--	--	--	--	--	--	--	Invalid mass	No results	No results	266.159	3.20769e+07	2.96786e+07	3.08633e+07	3.58326e+07	3.87441e+07	3.99762e+07	positive ion
191	Com_475_pos	2-Methoxybenzaldehyde	--	C8 H8 O2	136.053	5.297	1.2343	0.303691	0.00945512	1	1.46982	up	--	--	HMDB0033766	--	Benzenoids	Benzene and substituted derivatives	Benzoyl derivatives	--	--	--	Full match	Partial match	Full match	137.06	2.10207e+08	2.03966e+08	2.14644e+08	2.7414e+08	2.54512e+08	2.47496e+08	positive ion
192	Com_6138_pos	N-[(4-hydroxy-3-methoxyphenyl)methyl]-8-methylnonanamide	--	C18 H29 N O3	307.212	6.627	1.23082	0.299624	0.000123193	1	1.4586	up	--	--	--	--	--	--	--	--	--	--	Invalid mass	No results	No results	308.219	1.59305e+07	1.6011e+07	1.55612e+07	1.96285e+07	1.90956e+07	1.97433e+07	positive ion
193	Com_21585_pos	6-Paradol	6-Paradol; 3-Decanone, 1-(4-hydroxy-3-methoxyphenyl)-	C17 H26 O3	278.188	6.874	1.2212	0.288302	0.00317118	1	1.26847	up	cpd:C10482	--	HMDB0030801	--	Benzenoids	Phenols	Methoxyphenols	--	--	--	No results	No results	Full match	279.196	79042.8	74516.6	80111.6	97330.7	95213	92815.7	positive ion
1	Com_332_pos	Hypoxanthine	Hypoxanthine; Purine-6-ol	C5 H4 N4 O	136.039	1.971	0.0152241	-6.0375	5.05e-05	1	1.62394	down	cpd:C00262	map00230 Purine metabolism;map01100 Metabolic pathways	HMDB0000157	--	Organoheterocyclic compounds	Imidazopyrimidines	Purines and purine derivatives	--	--	--	No results	Full match	Full match	137.046	4.98558e+08	578706401	6.61271e+08	8.33212e+06	9.39355e+06	8.74191e+06	positive ion
2	Com_6389_pos	Leukotriene B4 Ethanolamide	--	C22 H37 N O4	401.254	8.612	0.0191001	-5.71027	0.00227622	1	1.44735	down	--	--	HMDB0002304	--	Organic nitrogen compounds	Organonitrogen compounds	Amines	--	--	--	Invalid mass	Invalid mass	No results	402.261	1.56095e+07	1.56011e+07	1.67069e+07	199251	324185	391798	positive ion
3	Com_2066_pos	LysoPC 16:1	--	C24 H48 N O7 P	493.317	8.492	0.0221483	-5.49666	0.000146387	1	1.61482	down	--	--	--	--	--	--	--	--	--	--	No results	No results	Full match	494.325	6.65271e+07	6.58132e+07	7.1264e+07	1.46785e+06	1.31246e+06	1.72917e+06	positive ion
4	Com_10827_pos	ACar 18:3	--	C25 H44 N O4	421.319	6.862	0.0344598	-4.85894	0.00957196	1	1.32749	down	--	--	--	--	--	--	--	--	--	--	No results	Invalid mass	No results	422.326	7.02671e+06	6.97867e+06	5.52022e+06	413885	131132	127830	positive ion
5	Com_9354_pos	Adenylosuccinic acid	N6-(1,2-Dicarboxyethyl)-AMP; N6-(1,2-Dicarboxyethyl)AMP; Adenylosuccinate; Adenylosuccinic acid	C14 H18 N5 O11 P	463.073	4.773	0.0467585	-4.41863	0.000338145	1	1.61291	down	cpd:C03794	map00230 Purine metabolism;map00250 Alanine, aspartate and glutamate metabolism;map01100 Metabolic pathways	HMDB0248010	--	Nucleosides, nucleotides, and analogues	Purine nucleotides	Purine ribonucleotides	--	--	--	No results	Full match	Full match	464.08	7.14725e+06	8.95039e+06	9.0232e+06	285798	443020	445795	positive ion
6	Com_7524_pos	2-(tert-butyl)-6,7-dimethoxy-4H-3,1-benzoxazin-4-one	--	C14 H17 N O4	263.113	5.576	0.0765853	-3.70679	8.56e-07	1	1.42009	down	--	--	--	--	--	--	--	--	--	--	Invalid mass	No results	No results	264.12	1.16428e+07	1.28457e+07	1.30116e+07	901912	989113	980932	positive ion
7	Com_5856_pos	D-Carnitine	(S)-Carnitine; D-Carnitine	C7 H15 N O3	161.105	1.318	0.0886184	-3.49625	4.36e-05	1	1.62281	down	cpd:C15025	--	HMDB0000062	--	Organic nitrogen compounds	Organonitrogen compounds	Quaternary ammonium salts	--	--	--	No results	Full match	No results	162.112	1.74798e+07	1.92709e+07	1.57078e+07	1.49444e+06	1.8002e+06	1.35415e+06	positive ion
8	Com_297_pos	3-methyl-5-oxo-5-(4-toluidino)pentanoic acid	--	C13 H17 N O3	257.102	1.318	0.0941076	-3.40954	1.4e-07	1	1.61392	down	--	--	--	--	--	--	--	--	--	--	Invalid mass	No match	No match	258.11	7.35818e+08	7.37832e+08	7.41084e+08	7.01333e+07	6.93274e+07	6.89626e+07	positive ion
9	Com_2962_pos	gamma-Glutamyltyrosine	--	C14 H18 N2 O6	310.116	4.972	0.0949203	-3.39714	1.61e-06	1	1.57289	down	--	--	HMDB0011741	--	Organic acids and derivatives	Carboxylic acids and derivatives	Amino acids, peptides, and analogues	--	--	--	No results	Full match	No results	311.123	4.45592e+07	4.78612e+07	4.44271e+07	4.30322e+06	4.44914e+06	4.23725e+06	positive ion
10	Com_6286_pos	Salvianolic acid D	--	C20 H18 O10	418.091	5.176	0.102834	-3.28161	0.00211944	1	1.39844	down	--	--	HMDB0041773	--	Organoheterocyclic compounds	Benzoxepines	Dibenzoxepines	--	--	--	No results	No results	Full match	441.081	1.73052e+07	8.10511e+06	1.50614e+07	1.78004e+06	863953	1.51787e+06	positive ion
11	Com_4791_pos	(3S,9aS)-3-benzyl-octahydro-1H-pyrido[1,2-a]pyrazin-1-one	--	C15 H20 N2 O	266.137	5.469	0.10773	-3.21451	0.000629107	1	1.60708	down	--	--	--	--	--	--	--	--	--	--	Invalid mass	No results	No results	267.144	2.54101e+07	2.06697e+07	1.93417e+07	2.45567e+06	2.26388e+06	2.3283e+06	positive ion
12	Com_7204_pos	Methyl gallate	--	C8 H8 O5	184.037	3.883	0.118149	-3.08132	3.32e-07	1	1.55779	down	--	--	HMDB0254590	--	Benzenoids	Benzene and substituted derivatives	Benzoic acids and derivatives	--	--	--	No results	No results	Full match	185.045	1.31723e+07	1.28342e+07	1.38695e+07	1.49778e+06	1.60502e+06	1.60852e+06	positive ion
13	Com_8985_pos	methyl 2-(6-hydroxy-3-oxo-3H-xanthen-9-yl)benzoate	--	C21 H14 O5	346.089	3.881	0.15261	-2.71208	0.00194873	1	1.55701	down	--	--	--	--	--	--	--	--	--	--	Invalid mass	No results	No results	347.096	9.71318e+06	9.6656e+06	9.64828e+06	1.72901e+06	1.38289e+06	1.31794e+06	positive ion
14	Com_11276_pos	LPE 16:1	--	C21 H42 N O7 P	451.27	8.433	0.154027	-2.69874	0.000554066	1	1.47981	down	--	--	--	LMGP02050037	--	--	--	Glycerophospholipids [GP]	Glycerophosphoethanolamines [GP02]	Monoacylglycerophosphoethanolamines [GP0205]	No results	Full match	No results	452.277	5.70254e+06	5.7105e+06	5.76965e+06	885694	810997	949907	positive ion
15	Com_19_pos	Kuromanin	--	C21 H20 O11	448.1	5.122	0.161987	-2.62605	2.09e-05	1	1.5884	down	--	--	HMDB0030684	--	Phenylpropanoids and polyketides	Flavonoids	Flavonoid glycosides	--	--	--	Full match	Full match	Full match	449.107	9958991720	10823151661	10476170192	1821576738	1657936089	1583937127	positive ion
16	Com_16818_pos	Jervine	Jervine	C27 H39 N O3	425.293	9.396	0.173748	-2.52493	0.000170389	1	1.44468	down	cpd:C10811	--	HMDB0253731	--	Lipids and lipid-like molecules	Steroids and steroid derivatives	Steroidal alkaloids	--	--	--	No results	No results	Full match	426.3	2.4987e+06	2.15294e+06	2.35806e+06	468562	378868	370489	positive ion
17	Com_1232_pos	N6-Succinyl Adenosine	--	C14 H17 N5 O8	383.107	5.045	0.178631	-2.48495	8.26e-05	1	1.3945	down	--	--	HMDB0255303	--	Organic acids and derivatives	Carboxylic acids and derivatives	Dicarboxylic acids and derivatives	--	--	--	No results	No results	Full match	384.114	127949824	1.27793e+08	1.30851e+08	2.29465e+07	2.19956e+07	2.41153e+07	positive ion
18	Com_67_pos	Cyanidin	Cyanidin; 3,3',4',5,7-Pentahydroxyflavylium chloride; Chlorure de 3,3',4',5,7-pentahydroxyflavylium; 3,3',4',5,7-Pentahydroxyflavyliumchlorid; 2-(3,4-Dihydroxyphenyl)-3,5,7-trihydroxy-1-benzopyrylium chloride; 3,3',4',5,7-Pentahydroxy-2-phenylbenzopyrylium chloride; Cyanidin chloride; Cyanidine; Cyanidol; Cyanidol chloride; IdB 1027	C15 H10 O6	286.047	5.174	0.187518	-2.4149	0.000234459	1	1.56939	down	cpd:C05905	map00941 Flavonoid biosynthesis;map00942 Anthocyanin biosynthesis;map01110 Biosynthesis of secondary metabolites	HMDB0002708	LMPK12010002	Phenylpropanoids and polyketides	Flavonoids	Hydroxyflavonoids	Polyketides [PK]	Flavonoids [PK12]	Anthocyanidins [PK1201]	Full match	Full match	Full match	287.055	3576136748	3764742211	3740588682	7.49304e+08	6.91605e+08	6.37069e+08	positive ion
19	Com_11502_pos	L-Kynurenine	L-Kynurenine; 3-Anthraniloyl-L-alanine	C10 H12 N2 O3	208.084	4.784	0.196775	-2.34538	9.96e-06	1	1.43439	down	cpd:C00328	map00380 Tryptophan metabolism;map01100 Metabolic pathways	HMDB0000684	--	Organic oxygen compounds	Organooxygen compounds	Carbonyl compounds	--	--	--	No results	Full match	Full match	209.092	6.23499e+06	5.59607e+06	5.42571e+06	1.12986e+06	1.06178e+06	1.20406e+06	positive ion
20	Com_10781_pos	2-(Dimethylamino)Guanosine	--	C12 H17 N5 O5	311.123	4.98	0.197287	-2.34163	0.00032578	1	1.46307	down	--	--	--	--	--	--	--	--	--	--	No results	No results	Full match	312.129	7.0756e+06	7.09782e+06	6.87006e+06	1.27209e+06	1.44223e+06	1.43729e+06	positive ion
21	Com_1860_pos	Isovitexin	Isovitexin; Saponaretin; Apigenin-6-C-glucoside; 6-C-Glucosylapigenin; Apigenin 6-C-glucoside	C21 H20 O10	432.105	5.403	0.216771	-2.20576	0.00390699	1	1.46843	down	cpd:C01714	map00944 Flavone and flavonol biosynthesis	HMDB0253708	LMPK12110338	Lipids and lipid-like molecules	Fatty Acyls	Fatty amides	Polyketides [PK]	Flavonoids [PK12]	Flavones and Flavonols [PK1211]	No results	No results	Full match	433.113	8.21397e+07	7.87645e+07	6.90093e+07	1.76244e+07	1.23904e+07	1.98237e+07	positive ion
22	Com_707_pos	ERH	--	C17 H28 N8 O6	440.217	7.492	0.217348	-2.20192	6.7e-06	1	1.33063	down	--	--	--	--	--	--	--	--	--	--	Invalid mass	No results	No results	441.224	1.384e+08	1.42036e+08	143094949	3.18062e+07	3.05071e+07	2.97403e+07	positive ion
23	Com_6837_pos	Isovanillin	--	C8 H8 O3	152.047	5.538	0.220078	-2.18391	0.000358231	1	1.57413	down	--	--	--	--	--	--	--	--	--	--	No results	No results	Full match	153.054	1.35826e+07	1.50802e+07	1.5066e+07	2.81352e+06	3.22143e+06	3.5888e+06	positive ion
24	Com_7401_pos	LPE 18:1	--	C23 H46 N O7 P	479.301	9.502	0.235873	-2.08392	0.00012484	1	1.08477	down	--	--	--	LMGP02050064	--	--	--	Glycerophospholipids [GP]	Glycerophosphoethanolamines [GP02]	Monoacylglycerophosphoethanolamines [GP0205]	No results	Full match	Full match	480.308	7.59917e+06	6.39145e+06	6.63588e+06	1.56271e+06	1.58725e+06	1.71528e+06	positive ion
25	Com_7211_pos	H-Trp-NH2.HCl	--	C11 H14 Cl N3 O	239.084	5.258	0.249268	-2.00423	0.0256637	1	1.28481	down	--	--	--	--	--	--	--	--	--	--	No results	No results	Full match	517.13	5.71285e+06	6.60948e+06	1.38578e+07	1.70677e+06	2.58957e+06	2.22951e+06	positive ion
26	Com_7014_pos	3-(3-pyridinyl)propanoic acid	--	C8 H9 N O2	151.063	1.514	0.250894	-1.99485	0.00130711	1	1.32325	down	--	--	--	--	--	--	--	--	--	--	Full match	Partial match	Full match	152.071	9.78961e+06	1.33844e+07	1.44273e+07	2.91473e+06	3.64276e+06	2.87643e+06	positive ion
27	Com_1163_pos	Phosphocholine	Choline phosphate; Phosphorylcholine; Phosphocholine; O-Phosphocholine	C5 H14 N O4 P	183.066	1.323	0.253881	-1.97778	0.011793	1	1.54716	down	cpd:C00588	map00564 Glycerophospholipid metabolism;map01100 Metabolic pathways	HMDB0001565	--	Organic nitrogen compounds	Organonitrogen compounds	Quaternary ammonium salts	--	--	--	No results	Full match	No results	184.073	1.25123e+07	1.09683e+07	1.12223e+07	2.02794e+06	3.19301e+06	3.58946e+06	positive ion
28	Com_9341_pos	1-Methylguanine	--	C6 H7 N5 O	165.065	4.824	0.259637	-1.94543	0.00130091	1	1.26647	down	--	--	HMDB0003282	--	Organoheterocyclic compounds	Imidazopyrimidines	Purines and purine derivatives	--	--	--	No results	No results	Full match	166.072	6.00606e+06	6.6642e+06	4.93586e+06	1.42407e+06	1.52323e+06	1.6239e+06	positive ion
29	Com_1173_pos	DL-Lysine	--	C6 H14 N2 O2	146.106	1.17	0.261037	-1.93768	0.00205241	1	1.30213	down	--	--	--	--	--	--	--	--	--	--	No results	Full match	Full match	147.113	5.49136e+07	7.30525e+07	6.88695e+07	1.80566e+07	1.64177e+07	1.6907e+07	positive ion
30	Com_17523_pos	LPE 16:0	--	C21 H44 N O7 P	453.286	9.074	0.26153	-1.93495	0.0241671	1	1.54272	down	--	--	--	LMGP02050036	--	--	--	Glycerophospholipids [GP]	Glycerophosphoethanolamines [GP02]	Monoacylglycerophosphoethanolamines [GP0205]	No results	Full match	Full match	454.292	2.07357e+06	2.05109e+06	2.15528e+06	541033	751933	349428	positive ion
31	Com_16801_pos	Furanyl fentanyl 3-furancarboxamide isomer-d5	--	C24 H21 [2]H5 N2 O2	357.25	8.29	0.267461	-1.9026	0.000661881	1	1.47365	down	--	--	--	--	--	--	--	--	--	--	Invalid mass	No results	No results	358.258	2.50474e+06	2.21974e+06	2.20262e+06	627595	615028	610106	positive ion
32	Com_9856_pos	N2-Methylguanosine	--	C11 H15 N5 O5	297.106	4.843	0.290832	-1.78174	0.00346152	1	1.285	down	--	--	--	--	--	--	--	--	--	--	No results	Full match	Full match	298.114	6.99019e+06	7.09534e+06	6.60807e+06	2.31547e+06	2.00347e+06	1.69941e+06	positive ion
33	Com_2173_pos	PC (14:1e/4:0)	--	C26 H52 N O7 P	521.348	9.387	0.296816	-1.75236	0.000119857	1	1.23726	down	--	--	--	--	--	--	--	--	--	--	No results	Full match	Full match	522.355	5.23759e+07	4.33501e+07	4.68471e+07	1.30458e+07	1.46299e+07	1.46422e+07	positive ion
34	Com_5446_pos	L-Cysteine-glutathione gisulfide	--	C13 H22 N4 O8 S2	426.087	1.395	0.321719	-1.63613	0.000565111	1	1.55057	down	--	--	--	--	--	--	--	--	--	--	No results	No results	Full match	427.094	1.75535e+07	2.13243e+07	1.61102e+07	6.16503e+06	5.15559e+06	6.37004e+06	positive ion
35	Com_8244_pos	(2R)-2-[(2R,5S)-5-[(2S)-2-hydroxybutyl]oxolan-2-yl]propanoic acid	--	C11 H20 O4	216.136	8.365	0.322073	-1.63454	0.00742269	1	1.32268	down	--	--	--	--	--	--	--	--	--	--	Full match	No results	No results	217.143	8.28112e+06	7.82066e+06	8.77021e+06	2.99842e+06	2.06857e+06	2.94362e+06	positive ion
36	Com_930_pos	gamma-Glutamylleucine	--	C11 H20 N2 O5	243.11	5.328	0.332085	-1.59038	0.00880945	1	1.48958	down	--	--	HMDB0011171	--	Organic acids and derivatives	Carboxylic acids and derivatives	Amino acids, peptides, and analogues	--	--	--	No results	Invalid mass	No results	244.117	5.69161e+07	5.85617e+07	6.14664e+07	2.28027e+07	1.54362e+07	2.05216e+07	positive ion
37	Com_230_pos	(3beta,9xi)-3-(beta-D-Glucopyranosyloxy)-14-hydroxycard-20(22)-enolide	--	C29 H44 O9	514.314	8.336	0.334311	-1.58074	0.00924472	1	1.40917	down	--	--	--	--	--	--	--	--	--	--	Invalid mass	No results	No results	515.322	4.94915e+08	2.89789e+08	4.62269e+08	1.198e+08	1.67841e+08	1.29236e+08	positive ion
38	Com_7594_pos	Polypodine B	Polypodine B	C27 H44 O8	496.302	8.335	0.371667	-1.42792	0.00351421	1	1.46387	down	cpd:C08834	--	HMDB0302993	LMST01010198	Lipids and lipid-like molecules	Steroids and steroid derivatives	Bile acids, alcohols and derivatives	Sterols [ST]	Sterols [ST01]	Cholesterol and derivatives [ST0101]	No results	No results	Full match	497.31	3.768e+06	3.06687e+06	3.32677e+06	1.34227e+06	1.4299e+06	1.00458e+06	positive ion
39	Com_5473_pos	PC (14:0e/2:0)	--	C24 H50 N O7 P	495.333	9.169	0.377321	-1.40614	5.28e-05	1	1.31191	down	--	--	--	--	--	--	--	--	--	--	No results	Full match	Full match	496.34	2.10791e+07	1.85617e+07	1.94519e+07	7.31563e+06	7.9767e+06	7.00459e+06	positive ion
40	Com_21455_pos	Lysopc 14:0	--	C22 H46 N O7 P	467.302	8.248	0.402612	-1.31254	0.0365955	1	1.09475	down	--	--	--	--	--	--	--	--	--	--	No results	No results	Full match	468.309	507628	478759	446648	155039	273574	148344	positive ion
41	Com_4984_pos	Schisantherin E	--	C30 H34 O9	538.221	5.569	0.434965	-1.20103	0.00276438	1	1.5675	down	--	--	--	--	--	--	--	--	--	--	No results	No results	Full match	539.227	1.60137e+07	1.59298e+07	1.64377e+07	7.48523e+06	7.22071e+06	6.33819e+06	positive ion
42	Com_608_pos	2-Phenylacetamide	2-Phenylacetamide; alpha-Phenylacetamide	C8 H9 N O	135.068	2.409	0.437106	-1.19394	0.0101511	1	1.05139	down	cpd:C02505	map00360 Phenylalanine metabolism	HMDB0010715	--	Benzenoids	Benzene and substituted derivatives	Phenylacetamides	--	--	--	No results	Full match	No results	136.076	178778288	2.52436e+08	2.08009e+08	9.78939e+07	9.26326e+07	8.88819e+07	positive ion
43	Com_19320_pos	Antiarol	Antiarol; 3,4,5-Trimethoxyphenol	C9 H12 O4	184.073	5.098	0.445208	-1.16745	0.00021679	1	1.61142	down	cpd:C10765	--	--	--	--	--	--	--	--	--	No results	No results	Full match	386.18	645439	716644	678626	315251	316081	277207	positive ion
44	Com_12821_pos	Desthiobiotin	Dethiobiotin; Desthiobiotin	C10 H18 N2 O3	214.131	5.106	0.446899	-1.16198	2.78e-05	1	1.62623	down	cpd:C01909	map00780 Biotin metabolism;map01100 Metabolic pathways	HMDB0003581	--	Lipids and lipid-like molecules	Fatty Acyls	Fatty acids and conjugates	--	--	--	No results	No results	Full match	215.139	1.60499e+06	1.69857e+06	1.64061e+06	747790	759429	702328	positive ion
45	Com_14446_pos	Bisulfurous Acid	--	C11 H8 O2	172.053	5.101	0.448045	-1.15828	0.000169974	1	1.59588	down	--	--	--	--	--	--	--	--	--	--	No results	No results	Full match	173.06	3.72845e+06	3.8507e+06	3.46635e+06	1.75319e+06	1.52175e+06	1.67395e+06	positive ion
46	Com_15488_pos	3-Indolepropionic acid	--	C11 H11 N O2	189.079	5.149	0.45132	-1.14778	4.36e-05	1	1.6096	down	--	--	HMDB0002302	--	Organoheterocyclic compounds	Indoles and derivatives	Indolyl carboxylic acids and derivatives	--	--	--	No results	No results	Full match	190.086	3.19937e+06	3.00243e+06	3.01994e+06	1.43889e+06	1.31247e+06	1.41058e+06	positive ion
47	Com_7580_pos	L-Alanyl-L-Lysine	--	C9 H19 N3 O3	217.142	1.169	0.454523	-1.13758	0.0223924	1	1.33043	down	--	--	HMDB0028692	--	Organic acids and derivatives	Carboxylic acids and derivatives	Amino acids, peptides, and analogues	--	--	--	No results	No results	Full match	218.149	785948	1.07751e+06	1.24363e+06	434564	487004	490674	positive ion
48	Com_8993_pos	Ligustilide	Ligustilide	C12 H14 O2	190.099	6.134	0.461219	-1.11648	0.00320244	1	1.24436	down	cpd:C16987	--	HMDB0034277	--	Organoheterocyclic compounds	Isobenzofurans	-	--	--	--	No results	Full match	Full match	191.107	9.70596e+06	8.11363e+06	7.38658e+06	3.78567e+06	3.63811e+06	4.20179e+06	positive ion
49	Com_19358_pos	Bisdemethoxycurcumin	Bisdemethoxycurcumin	C19 H16 O4	308.103	5.108	0.479623	-1.06003	0.00011192	1	1.62145	down	cpd:C17743	map00945 Stilbenoid, diarylheptanoid and gingerol biosynthesis;map01110 Biosynthesis of secondary metabolites	HMDB0002114	--	Phenylpropanoids and polyketides	Diarylheptanoids	Linear diarylheptanoids	--	--	--	No results	No results	Full match	309.111	1.29463e+06	1.27053e+06	1.24599e+06	616967	628182	582764	positive ion
50	Com_8911_pos	LPC(1-acyl 18:3)	--	C26 H48 N O7 P	517.317	9.172	0.479883	-1.05924	0.00203292	1	1.18371	down	--	--	--	--	--	--	--	--	--	--	No results	No results	Full match	518.324	9.88692e+06	7.79697e+06	8.8852e+06	3.94698e+06	4.91267e+06	3.89042e+06	positive ion
51	Com_6381_pos	Vitexin	Vitexin; Apigenin 8-C-glucoside	C21 H20 O10	454.089	5.278	0.483603	-1.0481	0.00062805	1	1.35156	down	cpd:C01460	map00941 Flavonoid biosynthesis;map00944 Flavone and flavonol biosynthesis	HMDB0259858	LMPK12110194	Phenylpropanoids and polyketides	Flavonoids	Flavonoid glycosides	Polyketides [PK]	Flavonoids [PK12]	Flavones and Flavonols [PK1211]	No results	Invalid mass	No results	455.097	7.81863e+06	8.45492e+06	9.19808e+06	3.9334e+06	4.31903e+06	4.06574e+06	positive ion
52	Com_9526_pos	Daphnoretin	Daphnoretin	C19 H12 O7	352.058	5.214	0.496719	-1.0095	2.27e-05	1	1.61753	down	cpd:C09216	--	HMDB0250858	--	Phenylpropanoids and polyketides	Coumarins and derivatives	Hydroxycoumarins	--	--	--	No results	No results	Full match	353.065	2.22298e+06	2.29587e+06	2.16179e+06	1.12993e+06	1.09165e+06	1.09683e+06	positive ion
53	Com_9016_pos	5-Hydroxyindole-3-acetic acid	--	C10 H9 N O3	191.058	4.779	0.513579	-0.961343	0.0011951	1	1.15966	down	--	--	HMDB0000763	--	Organoheterocyclic compounds	Indoles and derivatives	Indolyl carboxylic acids and derivatives	--	--	--	No results	No results	Full match	192.065	8.76646e+06	8.20176e+06	7.78497e+06	4.18154e+06	4.33072e+06	4.20046e+06	positive ion
54	Com_10026_pos	Delphinidin 3-sophoroside-5-rhamnoside	--	C33 H41 Cl O21	808.182	5.734	0.51908	-0.94597	0.000113173	1	1.52297	down	--	--	--	--	--	--	--	--	--	--	No results	No results	Full match	809.19	6.4893e+06	6.00461e+06	6.67901e+06	3.461e+06	3.34159e+06	3.1497e+06	positive ion
55	Com_4859_pos	Ganoderic acid A	--	C30 H44 O7	516.308	5.699	0.522055	-0.937726	0.0151432	1	1.32662	down	--	--	HMDB0034931	LMST01010391	Lipids and lipid-like molecules	Prenol lipids	Triterpenoids	Sterols [ST]	Sterols [ST01]	Cholesterol and derivatives [ST0101]	No results	No results	Full match	517.315	4.11027e+06	3.67443e+06	3.835e+06	1.89408e+06	1.74087e+06	2.43117e+06	positive ion
56	Com_5330_pos	2-(3,4-dihydroxyphenyl)-7-hydroxy-3,4-dihydro-2H-1-benzopyran-4-one	--	C15 H12 O5	272.068	5.422	0.523185	-0.934606	0.00244686	1	1.48894	down	--	--	--	--	--	--	--	--	--	--	Full match	Full match	Full match	273.075	9.90645e+06	1.23618e+07	1.07467e+07	6.58122e+06	5.2981e+06	5.39362e+06	positive ion
57	Com_17732_pos	Psoralen	Psoralen; Ficusin	C11 H6 O3	186.032	5.128	0.564335	-0.825375	0.0213609	1	1.50508	down	cpd:C09305	map01110 Biosynthesis of secondary metabolites	HMDB0034272	--	Phenylpropanoids and polyketides	Coumarins and derivatives	Furanocoumarins	--	--	--	No results	No results	Full match	204.066	2.08156e+06	1.88392e+06	1.82411e+06	1.0275e+06	920179	1.31959e+06	positive ion
58	Com_14258_pos	Astragalus polyphenols	--	C20 H22 O9	406.127	5.166	0.58173	-0.781578	0.0117466	1	1.56819	down	--	--	--	--	--	--	--	--	--	--	No results	No results	Full match	407.133	2.51479e+06	2.59725e+06	2.44556e+06	1.27826e+06	1.50369e+06	1.61454e+06	positive ion
59	Com_3416_pos	Saxitoxin	Saxitoxin	C10 H17 N7 O4	321.12	5.145	0.582614	-0.779389	0.0208211	1	1.54658	down	cpd:C13757	--	HMDB0029368	--	Phenylpropanoids and polyketides	Saxitoxins, gonyautoxins, and derivatives	-	--	--	--	No results	Invalid mass	No results	322.128	2.96686e+06	3.00154e+06	2.90054e+06	1.69346e+06	1.49018e+06	1.98353e+06	positive ion
60	Com_11820_pos	Sodium Houttuyfonate	--	C14 H27 Na O5 S	330.147	9.451	0.602104	-0.731917	0.0196876	1	1.20741	down	--	--	--	--	--	--	--	--	--	--	No results	No results	Full match	331.154	1.42884e+06	1.3301e+06	1.22693e+06	907818	834570	657522	positive ion
61	Com_2340_pos	Securinine	Securinine	C13 H15 N O2	217.106	1.38	0.608954	-0.715595	0.00299328	1	1.55274	down	cpd:C10614	--	--	--	--	--	--	--	--	--	No results	Invalid mass	No match	218.113	4.35947e+06	4.13142e+06	4.16278e+06	2.37726e+06	2.75265e+06	2.57559e+06	positive ion
62	Com_794_pos	Nicotinic acid	Nicotinate; Nicotinic acid; Niacin; 3-Pyridinecarboxylic acid	C6 H5 N O2	123.032	1.402	0.618832	-0.69238	0.0111831	1	1.46171	down	cpd:C00253	map00760 Nicotinate and nicotinamide metabolism;map00960 Tropane, piperidine and pyridine alkaloid biosynthesis;map01100 Metabolic pathways;map01110 Biosynthesis of secondary metabolites	HMDB0001488	--	Organoheterocyclic compounds	Pyridines and derivatives	Pyridinecarboxylic acids and derivatives	--	--	--	No results	Full match	Full match	124.039	195174028	1.55427e+08	1.54607e+08	9.56415e+07	1.09351e+08	1.07647e+08	positive ion
63	Com_22_pos	Kaempferol	Kaempferol; 3,4',5,7-Tetrahydroxyflavone; 3,5,7-Trihydroxy-2-(4-hydroxyphenyl)-4H-1-benzopyran-4-one; 5,7,4'-Trihydroxyflavonol; C.I. 75640; Indigo yellow; Kaempherol; Kempferol; Nimbecetin; Pelargidenolon; Populnetin; Rhamnolutein; Rhamnolutin; Robigenin; Swartziol; Trifolitin	C15 H10 O6	286.047	5.733	0.623753	-0.680953	0.0101288	1	1.30075	down	cpd:C05903	map00941 Flavonoid biosynthesis;map00944 Flavone and flavonol biosynthesis;map01100 Metabolic pathways;map01110 Biosynthesis of secondary metabolites	HMDB0005801	LMPK12110003	Phenylpropanoids and polyketides	Flavonoids	Flavones	Polyketides [PK]	Flavonoids [PK12]	Flavones and Flavonols [PK1211]	Full match	Full match	Full match	287.054	2165469684	1884480990	1773889087	1220697968	1243284209	1168655182	positive ion
64	Com_8_pos	Quercetin	Quercetin; 3,3',4,5,7-Pentahydroxyflavone; 3,5,7,3',4'-Pentahydroxyflavone	C15 H10 O7	302.042	5.597	0.626178	-0.675356	0.0476757	1	1.15235	down	cpd:C00389	map00941 Flavonoid biosynthesis;map00944 Flavone and flavonol biosynthesis;map01100 Metabolic pathways;map01110 Biosynthesis of secondary metabolites	HMDB0005794	LMPK12110004	Phenylpropanoids and polyketides	Flavonoids	Flavones	Polyketides [PK]	Flavonoids [PK12]	Flavones and Flavonols [PK1211]	Full match	Full match	Full match	303.049	18663033207	18423801681	17475039960	12517739398	8967405568	12680273738	positive ion
65	Com_4378_pos	Guanosine-3',5'-cyclic monophosphate	--	C10 H12 N5 O7 P	345.046	2.61	0.627064	-0.673315	0.00949915	1	1.4952	down	--	--	--	--	--	--	--	--	--	--	No results	Full match	Full match	346.054	2.81517e+06	3.12761e+06	2.66398e+06	1.80954e+06	1.78125e+06	1.80619e+06	positive ion
66	Com_5843_pos	7-Methoxy-4-methylcoumarin	--	C11 H10 O3	190.063	5.152	0.634953	-0.655278	0.0459318	1	1.45831	down	--	--	--	--	--	--	--	--	--	--	No results	No results	Full match	191.07	7.0561e+06	7.28747e+06	6.86186e+06	3.59614e+06	5.10217e+06	4.76613e+06	positive ion
67	Com_1056_pos	p-Hydroxybenzaldehyde	4-Hydroxybenzaldehyde; p-Hydroxybenzaldehyde	C7 H6 O2	122.037	2.41	0.639855	-0.644183	0.000881947	1	1.16758	down	cpd:C00633	map01100 Metabolic pathways	HMDB0011718	--	Organic oxygen compounds	Organooxygen compounds	Carbonyl compounds	--	--	--	No results	Full match	Full match	123.044	6.36593e+07	6.41695e+07	6.89789e+07	4.25057e+07	4.23708e+07	4.10519e+07	positive ion
68	Com_796_pos	Epigallocatechin	--	C15 H14 O7	306.075	1.451	0.643762	-0.635401	0.00482885	1	1.55493	down	--	--	HMDB0038365	LMPK12020004	Phenylpropanoids and polyketides	Flavonoids	Flavans	Polyketides [PK]	Flavonoids [PK12]	Flavans, Flavanols and Leucoanthocyanidins [PK1202]	No results	Full match	Full match	307.082	1.05393e+08	1.10156e+08	1.05474e+08	6.34143e+07	7.3179e+07	7.00689e+07	positive ion
69	Com_3206_pos	Riboflavin	Riboflavin; Lactoflavin; 7,8-Dimethyl-10-ribitylisoalloxazine; Vitamin B2	C17 H20 N4 O6	177.078	5.35	0.650963	-0.619352	0.000202186	1	1.05677	down	cpd:C00255	map00740 Riboflavin metabolism;map01100 Metabolic pathways;map01110 Biosynthesis of secondary metabolites	HMDB0000244	--	Organoheterocyclic compounds	Pteridines and derivatives	Alloxazines and isoalloxazines	--	--	--	No results	Invalid mass	No results	377.145	4.3196e+07	4.03439e+07	4.25225e+07	2.67571e+07	2.86906e+07	2.66143e+07	positive ion
70	Com_14397_pos	Acetylharpagide	--	C17 H26 O11	406.146	5.152	0.663408	-0.592031	0.0305025	1	1.46823	down	--	--	--	--	--	--	--	--	--	--	No results	No results	Full match	429.136	1.50405e+06	1.47361e+06	1.4822e+06	1.13267e+06	947206	878839	positive ion
71	Com_1481_pos	Glucose-6-phosphate	--	C6 H13 O9 P	260.029	1.497	0.669277	-0.579324	0.0125646	1	1.17841	down	--	--	HMDB0001401	--	Organic oxygen compounds	Organooxygen compounds	Carbohydrates and carbohydrate conjugates	--	--	--	No results	Full match	Full match	261.036	5.16184e+07	5.09347e+07	4.63643e+07	3.51881e+07	3.55104e+07	2.89684e+07	positive ion
72	Com_13156_pos	Maltitol	--	C12 H24 O11	344.132	1.435	0.690831	-0.533596	0.0186683	1	1.21719	down	--	--	HMDB0002928	--	Lipids and lipid-like molecules	Fatty Acyls	Fatty acyl glycosides	--	--	--	No results	No results	Full match	345.139	876134	979788	768436	601071	644797	567117	positive ion
73	Com_11676_pos	N'-Formylkynurenine	--	C11 H12 N2 O4	236.079	4.913	0.690988	-0.533267	0.00800017	1	1.07864	down	--	--	HMDB0001200	--	Organic oxygen compounds	Organooxygen compounds	Carbonyl compounds	--	--	--	No results	No results	Full match	237.086	5.14515e+06	6.1187e+06	5.59677e+06	4.3064e+06	3.56928e+06	3.77481e+06	positive ion
74	Com_4930_pos	UDP	UDP; Uridine 5'-diphosphate	C9 H14 N2 O12 P2	404.001	1.443	0.702711	-0.508996	0.0416513	1	1.0872	down	cpd:C00015	map00240 Pyrimidine metabolism;map00908 Zeatin biosynthesis;map01100 Metabolic pathways	HMDB0000295	--	Nucleosides, nucleotides, and analogues	Pyrimidine nucleotides	Pyrimidine ribonucleotides	--	--	--	No results	No results	Full match	405.009	1.95597e+07	2.16546e+07	2.39936e+07	1.75148e+07	1.26845e+07	1.56231e+07	positive ion
75	Com_14986_pos	8-Aminooctanoic acid	--	C8 H17 N O2	159.126	1.426	0.703382	-0.507619	0.0113777	1	1.05041	down	--	--	HMDB0247418	--	Lipids and lipid-like molecules	Fatty Acyls	Fatty acids and conjugates	--	--	--	No results	No results	Full match	160.133	1.78081e+06	1.9708e+06	2.18816e+06	1.4777e+06	1.25963e+06	1.44059e+06	positive ion
76	Com_6687_pos	2'-O-Methyladenosine	--	C11 H15 N5 O4	281.112	4.809	0.710149	-0.493806	0.00264088	1	1.53381	down	--	--	HMDB0004326	--	Nucleosides, nucleotides, and analogues	Purine nucleosides	-	--	--	--	No results	Full match	Full match	282.119	3.26113e+06	3.59662e+06	3.44679e+06	2.52162e+06	2.2571e+06	2.53905e+06	positive ion
77	Com_2406_pos	Stachydrine	Stachydrine; Proline betaine; L-Proline betaine	C7 H13 N O2	143.095	1.441	0.71489	-0.484207	0.015615	1	1.36912	down	cpd:C10172	--	HMDB0004827	--	Organic acids and derivatives	Carboxylic acids and derivatives	Amino acids, peptides, and analogues	--	--	--	No results	No results	Full match	144.102	2.2711e+07	2.12002e+07	2.58239e+07	1.60357e+07	1.75232e+07	1.6294e+07	positive ion
78	Com_12188_pos	beta-Alanine methyl ester hydrochloride	--	C4 H10 Cl N O2	139.039	5.258	0.717161	-0.479632	0.00551702	1	1.56258	down	--	--	--	--	--	--	--	--	--	--	No results	No results	Full match	140.047	1.22545e+06	1.11283e+06	1.10384e+06	841918	812231	814405	positive ion
79	Com_1833_pos	(2E)-3-(3,4-dimethoxyphenyl)prop-2-enoic acid	--	C11 H12 O4	208.073	5.559	0.730821	-0.45241	0.00319726	1	1.29936	down	--	--	HMDB0034315	--	Phenylpropanoids and polyketides	Cinnamic acids and derivatives	Hydroxycinnamic acids and derivatives	--	--	--	Full match	Full match	Full match	209.081	2.25311e+07	2.31757e+07	2.53895e+07	1.7029e+07	1.64746e+07	1.84552e+07	positive ion
80	Com_4146_pos	Phe-Pro	--	C14 H18 N2 O3	262.13	5.221	0.731655	-0.450764	0.0420551	1	1.409	down	--	--	HMDB0011177	--	Organic acids and derivatives	Carboxylic acids and derivatives	Amino acids, peptides, and analogues	--	--	--	No results	No results	Full match	263.138	1.98865e+06	2.13144e+06	1.96405e+06	1.3012e+06	1.45632e+06	1.69397e+06	positive ion
81	Com_6495_pos	Nicotinamide adenine dinucleotide (NAD+)	--	C21 H27 N7 O14 P2	663.107	1.929	0.733679	-0.446779	0.00522412	1	1.43451	down	--	--	--	--	--	--	--	--	--	--	No results	Full match	Full match	664.116	1.43529e+07	1.61907e+07	1.63162e+07	1.0793e+07	1.13581e+07	1.22289e+07	positive ion
82	Com_3065_pos	2-Anisic acid	--	C8 H8 O3	134.037	5.075	0.742159	-0.4302	0.00681707	1	1.27348	down	--	--	HMDB0032604	--	Benzenoids	Benzene and substituted derivatives	Benzoic acids and derivatives	--	--	--	No results	Invalid mass	No results	135.044	1.88702e+07	1.78943e+07	1.81853e+07	1.43064e+07	1.26537e+07	1.38213e+07	positive ion
83	Com_5502_pos	octadec-9-ynoic acid	--	C18 H32 O2	297.266	6.66	0.742214	-0.430092	0.00448401	1	1.33713	down	--	--	--	--	--	--	--	--	--	--	Invalid mass	No match	No results	298.273	2.09285e+07	1.97298e+07	2.00317e+07	1.46187e+07	1.43766e+07	1.60497e+07	positive ion
84	Com_6651_pos	Muramic acid	Muramic acid; 3-O-alpha-Carboxyethyl-D-glucosamine; 2-Amino-3-O-[(R)-1-carboxyethyl]-2-deoxy-D-glucopyranose	C9 H17 N O7	269.11	1.337	0.753918	-0.40752	0.00777756	1	1.38892	down	cpd:C06470	--	HMDB0003254	--	Organic oxygen compounds	Organooxygen compounds	Carbohydrates and carbohydrate conjugates	--	--	--	No results	Invalid mass	No results	270.117	1.20034e+07	1.34463e+07	1.17686e+07	9.27235e+06	8.98496e+06	9.80222e+06	positive ion
85	Com_11239_pos	Clareolide	--	C16 H26 O2	250.193	10.764	0.764723	-0.386991	0.0404991	1	1.26444	down	--	--	--	--	--	--	--	--	--	--	No results	Full match	Full match	251.2	696086	656601	659715	456780	568044	514107	positive ion
86	Com_3106_pos	Arteannuin	--	C15 H20 O3	248.136	1.421	0.785413	-0.348477	0.00218753	1	1.39382	down	--	--	HMDB0242246	--	Lipids and lipid-like molecules	Prenol lipids	Terpene lactones	--	--	--	No results	Invalid mass	No results	249.144	1.96551e+07	2.12365e+07	2.08196e+07	1.5364e+07	1.66785e+07	1.64262e+07	positive ion
87	Com_3575_pos	3-(4-hydroxy-3-methoxyphenyl)propanoic acid	--	C10 H12 O4	178.063	5.428	0.786602	-0.346295	0.0298714	1	1.10323	down	--	--	HMDB0062121	--	Phenylpropanoids and polyketides	Phenylpropanoic acids	-	--	--	--	Invalid mass	No match	No match	179.07	3.18583e+07	3.4339e+07	2.85166e+07	2.42011e+07	2.31452e+07	2.71559e+07	positive ion
88	Com_698_pos	DL-Norvaline	--	C5 H11 N O2	117.079	1.492	0.806325	-0.310567	0.0401532	1	1.14863	down	--	--	HMDB0251527	--	Organic acids and derivatives	Carboxylic acids and derivatives	Amino acids, peptides, and analogues	--	--	--	No results	No results	Full match	118.086	1.63559e+08	1.73298e+08	1.63199e+08	1.32266e+08	1.233e+08	1.47641e+08	positive ion
89	Com_1965_pos	TQH	--	C15 H24 N6 O6	402.185	5.871	0.809119	-0.305576	0.00424815	1	1.13746	down	--	--	--	--	--	--	--	--	--	--	Invalid mass	No results	No results	403.194	3.592e+07	3.46196e+07	3.28714e+07	2.86007e+07	2.64905e+07	2.85806e+07	positive ion
90	Com_1726_pos	Benzoic acid	Benzoate; Benzoic acid; Benzenecarboxylic acid; Phenylformic acid; Dracylic acid	C7 H6 O2	122.037	5.269	0.813185	-0.298345	0.0010518	1	1.30626	down	cpd:C00180	map00360 Phenylalanine metabolism;map01100 Metabolic pathways;map01110 Biosynthesis of secondary metabolites	HMDB0001870	--	Benzenoids	Benzene and substituted derivatives	Benzoic acids and derivatives	--	--	--	No results	Full match	Full match	123.044	8.43417e+07	8.85797e+07	8.85006e+07	7.00434e+07	7.22628e+07	7.02783e+07	positive ion
91	Com_463_pos	4-Hydroxybenzoic acid	4-Hydroxybenzoate; Hydroxybenzoic acid; 4-Hydroxybenzoic acid; Hydroxybenzenecarboxylic acid	C7 H6 O3	116.05	5.18	0.830082	-0.268675	0.00260768	1	1.37461	down	cpd:C00156	map00130 Ubiquinone and other terpenoid-quinone biosynthesis;map00360 Phenylalanine metabolism;map00790 Folate biosynthesis;map01100 Metabolic pathways;map01110 Biosynthesis of secondary metabolites	HMDB0000500	--	Benzenoids	Benzene and substituted derivatives	Benzoic acids and derivatives	--	--	--	No results	Invalid mass	No results	117.057	4.28834e+08	4.18791e+08	4.21748e+08	3.54103e+08	3.59157e+08	3.40423e+08	positive ion
1	Com_932_neg	Sucralose	Sucralose	C12 H19 Cl3 O8	396.015	6.187	35.8721	5.16479	8.83e-05	1	1.50179	up	cpd:C12285	--	HMDB0031554	--	Organic oxygen compounds	Organooxygen compounds	Carbohydrates and carbohydrate conjugates	--	--	--	No results	No results	Full match	395.008	3.24768e+06	3.81859e+06	2.70846e+06	1.0647e+08	1.24975e+08	1.19195e+08	negative ion
2	Com_961_neg	Methyl jasmonate	Methyl jasmonate; (-)-Methyl jasmonate	C13 H20 O3	224.141	6.439	12.9781	3.69801	0.0033781	1	1.6634	up	cpd:C11512	map00592 alpha-Linolenic acid metabolism;map01110 Biosynthesis of secondary metabolites	HMDB0036583	LMFA02020010	Lipids and lipid-like molecules	Fatty Acyls	Lineolic acids and derivatives	Fatty Acyls [FA]	Octadecanoids [FA02]	Jasmonic acids [FA0202]	No results	No results	Full match	223.134	2.91882e+06	1.71501e+06	2.68419e+06	3.29653e+07	3.01641e+07	3.18444e+07	negative ion
3	Com_668_neg	Tenuifoliside B	--	C30 H36 O17	668.195	5.153	11.9214	3.57548	0.00176153	1	1.19573	up	--	--	--	--	--	--	--	--	--	--	No results	No results	Full match	667.188	2.05046e+07	1.84564e+07	3.01166e+07	2.50913e+08	2.93169e+08	2.7942e+08	negative ion
4	Com_2434_neg	14-Methylhexadecanoic Acid	--	C17 H34 O2	270.256	9.353	9.24746	3.20906	0.000140831	1	1.65998	up	--	--	HMDB0031067	--	Lipids and lipid-like molecules	Fatty Acyls	Fatty acids and conjugates	--	--	--	No results	No results	Full match	269.248	369589	430817	321907	3.91032e+06	2.74652e+06	3.7217e+06	negative ion
5	Com_891_neg	Maltopentaose	--	C30 H52 O26	828.277	1.399	8.91031	3.15548	7.78e-06	1	1.51683	up	--	--	HMDB0012254	--	Organic oxygen compounds	Organooxygen compounds	Carbohydrates and carbohydrate conjugates	--	--	--	No results	No results	Full match	827.268	4.95006e+06	4.43212e+06	5.00104e+06	4.45649e+07	4.10697e+07	4.25245e+07	negative ion
6	Com_10790_neg	OxPC (16:0-20:5+1O(1Cyc))	--	C44 H76 N O9 P	839.535	10.798	8.6966	3.12045	4.09e-05	1	1.13379	up	--	--	--	--	--	--	--	--	--	--	No results	Invalid mass	No results	838.528	340092	273776	262924	2.35058e+06	2.33017e+06	2.94437e+06	negative ion
7	Com_14187_neg	Ziyuglycoside I	--	C41 H66 O13	766.453	9.803	7.83551	2.97003	0.000642268	1	1.6362	up	--	--	--	--	--	--	--	--	--	--	No results	No results	Full match	765.445	143677	155424	147005	1.0169e+06	1.14665e+06	1.33192e+06	negative ion
8	Com_1165_neg	7-O-Ethylmorroniside	--	C19 H30 O11	434.179	5.606	5.87519	2.55464	0.00893085	1	1.58651	up	--	--	--	--	--	--	--	--	--	--	No results	No results	Full match	433.171	4.16669e+06	7.86011e+06	4.24109e+06	3.08768e+07	35504392	2.91958e+07	negative ion
9	Com_12796_neg	OxPC (16:0-18:3+1O)	--	C42 H78 N O9 P	817.549	11.57	5.72903	2.51829	0.0023157	1	1.05364	up	--	--	--	--	--	--	--	--	--	--	No results	Invalid mass	No results	816.543	184635	203999	322431	1.12923e+06	1.35524e+06	1.58924e+06	negative ion
10	Com_1454_neg	Methyl linolenate	--	C19 H32 O2	292.24	8.52	5.54187	2.47037	4.82e-05	1	1.62829	up	--	--	HMDB0254600	--	Lipids and lipid-like molecules	Fatty Acyls	Lineolic acids and derivatives	--	--	--	No results	No results	Full match	291.233	1.80278e+06	2.10624e+06	1.88963e+06	1.01791e+07	1.09296e+07	1.10266e+07	negative ion
11	Com_2366_neg	20-Hydroxy-(5Z,8Z,11Z,14Z)-eicosatetraenoic acid	--	C20 H32 O3	320.235	8.512	5.30943	2.40856	1.82e-05	1	1.62916	up	--	--	HMDB0005998	--	Lipids and lipid-like molecules	Fatty Acyls	Fatty acids and conjugates	--	--	--	Full match	No results	Full match	319.228	1.75237e+06	1.47676e+06	1.56607e+06	7.68893e+06	8.83104e+06	8.93981e+06	negative ion
12	Com_6218_neg	PA (16:0/13:1)	--	C32 H61 O8 P	604.419	9.86	5.21577	2.38288	0.00439383	1	1.44587	up	--	--	--	--	--	--	--	--	--	--	No results	Invalid mass	No results	603.411	363550	380817	529084	2.28533e+06	2.17826e+06	2.17843e+06	negative ion
13	Com_13874_neg	Prostaglandin J2	Prostaglandin J2; PGJ2	C20 H30 O4	316.201	7.624	5.06188	2.33967	0.00187969	1	1.57785	up	cpd:C05957	map00590 Arachidonic acid metabolism;map01100 Metabolic pathways	HMDB0002710	LMFA03010019	Lipids and lipid-like molecules	Fatty Acyls	Eicosanoids	Fatty Acyls [FA]	Eicosanoids [FA03]	Prostaglandins [FA0301]	Invalid mass	Invalid mass	No results	315.194	260681	154948	241707	1.17606e+06	1.27369e+06	877614	negative ion
14	Com_734_neg	Gamma-Linolenic Acid	--	C18 H30 O2	278.224	8.522	4.89281	2.29066	0.000305082	1	1.66164	up	--	--	HMDB0003073	LMFA01030141	Lipids and lipid-like molecules	Fatty Acyls	Lineolic acids and derivatives	Fatty Acyls [FA]	Fatty Acids and Conjugates [FA01]	Unsaturated fatty acids [FA0103]	No results	No results	Full match	277.217	7.33333e+06	6.85518e+06	5.92329e+06	3.71855e+07	2.72608e+07	3.39568e+07	negative ion
15	Com_6413_neg	OxPG (18:0-18:2+2O)	--	C42 H79 O12 P	806.521	9.113	4.82552	2.27068	0.00103094	1	1.60667	up	--	--	--	--	--	--	--	--	--	--	No results	Invalid mass	No results	805.514	502411	348707	459904	2.25983e+06	1.87834e+06	2.18818e+06	negative ion
16	Com_1493_neg	Stachyose	Stachyose	C24 H42 O21	666.222	1.391	4.51526	2.17481	0.00171448	1	1.46453	up	cpd:C01613	map00052 Galactose metabolism	HMDB0003553	--	Organic oxygen compounds	Organooxygen compounds	Carbohydrates and carbohydrate conjugates	--	--	--	No results	Full match	Full match	665.215	7.63093e+06	1.13712e+07	9.93216e+06	4.83106e+07	4.20929e+07	4.02426e+07	negative ion
17	Com_11736_neg	Gypenoside A	--	C46 H74 O17	944.501	8.921	4.25822	2.09025	0.000151476	1	1.59828	up	--	--	--	--	--	--	--	--	--	--	No results	Invalid mass	No results	943.493	197325	237014	199999	897124	954679	849349	negative ion
18	Com_2406_neg	Methyl linoleate	--	C19 H34 O2	294.256	9.021	4.18835	2.06638	0.00108342	1	1.58035	up	--	--	HMDB0034381	--	Lipids and lipid-like molecules	Fatty Acyls	Lineolic acids and derivatives	--	--	--	No results	No results	Full match	293.248	679136	974549	831600	3.74157e+06	3.56529e+06	3.10238e+06	negative ion
19	Com_3833_neg	Bornyl acetate	Bornyl acetate; (1R,2S,4R)-(+)-Bornyl acetate	C12 H20 O2	196.146	7.521	4.09117	2.03251	0.00152327	1	1.6124	up	cpd:C11338	--	HMDB0303194	--	Lipids and lipid-like molecules	Prenol lipids	Monoterpenoids	--	--	--	No results	No results	Full match	195.139	267242	237628	214648	960711	998363	984595	negative ion
20	Com_147_neg	(+/-)9-HpODE	--	C18 H32 O4	312.23	7.144	4.05359	2.0192	4.6e-06	1	1.6411	up	--	--	--	--	--	--	--	--	--	--	Full match	Partial match	Full match	311.223	5.56043e+07	6.01041e+07	5.59053e+07	2.23903e+08	236067889	2.3568e+08	negative ion
21	Com_2861_neg	Perillyl alcohol	Perillyl alcohol; (-)-Perillyl alcohol; p-Mentha-1,8-dien-7-ol; (-)-Perillylalcohol	C10 H16 O	152.12	6.903	3.82585	1.93578	4.88e-05	1	1.60999	up	cpd:C02452	map00902 Monoterpenoid biosynthesis;map01110 Biosynthesis of secondary metabolites	HMDB0003634	--	Lipids and lipid-like molecules	Prenol lipids	Monoterpenoids	--	--	--	No results	No results	Full match	151.113	1.06508e+06	1.1598e+06	1.12444e+06	4.62669e+06	4.11835e+06	4.06894e+06	negative ion
22	Com_2931_neg	MGDG (2:0/18:2)	--	C29 H50 O10	604.347	8.646	3.7977	1.92513	2.92e-05	1	1.50963	up	--	--	--	--	--	--	--	--	--	--	No results	Invalid mass	No results	603.339	649100	575653	561405	2.27824e+06	2.08174e+06	2.42331e+06	negative ion
23	Com_661_neg	(2E)-4-Hydroxy-3,7-dimethyl-2,6-octadien-1-yl beta-D-glucopyranoside	--	C16 H28 O7	378.189	5.635	3.69176	1.88431	3.86e-06	1	1.22732	up	--	--	--	--	--	--	--	--	--	--	Invalid mass	No results	No results	377.181	3.71649e+07	3.44274e+07	3.63567e+07	1.28679e+08	1.34309e+08	1.35534e+08	negative ion
24	Com_4378_neg	Ursolic acid	Ursolic acid	C30 H48 O3	456.36	8.789	3.6309	1.86033	0.000142363	1	1.09168	up	cpd:C08988	--	HMDB0002395	LMPR0106180007	Lipids and lipid-like molecules	Prenol lipids	Triterpenoids	Prenol Lipids [PR]	Isoprenoids [PR01]	C30 isoprenoids (triterpenes) [PR0106]	Full match	No results	Full match	455.353	468229	421337	450452	1.59278e+06	1.61771e+06	1.65499e+06	negative ion
25	Com_2729_neg	MGDG (2:0/16:0)	--	C27 H50 O10	580.347	9.096	3.49664	1.80597	0.00142838	1	1.55308	up	--	--	--	--	--	--	--	--	--	--	No results	Invalid mass	No results	579.339	523411	600178	493907	1.90759e+06	1.83889e+06	1.90933e+06	negative ion
26	Com_325_neg	L-Asparagine	L-Asparagine; 2-Aminosuccinamic acid	C4 H8 N2 O3	132.054	1.285	3.24734	1.69926	7.06e-05	1	1.09412	up	cpd:C00152	map00250 Alanine, aspartate and glutamate metabolism;map00460 Cyanoamino acid metabolism;map00970 Aminoacyl-tRNA biosynthesis;map01100 Metabolic pathways;map01110 Biosynthesis of secondary metabolites;map01230 Biosynthesis of amino acids	HMDB0000168	--	Organic acids and derivatives	Carboxylic acids and derivatives	Amino acids, peptides, and analogues	--	--	--	No results	No results	Full match	131.046	1.34267e+08	1.19524e+08	1.28347e+08	4.00202e+08	4.52606e+08	3.88122e+08	negative ion
27	Com_9727_neg	alpha-Zearalanol	alpha-Zearalanol; Zeranol	C18 H26 O5	322.178	6.322	3.07847	1.62222	0.000382752	1	1.50469	up	cpd:C14752	--	HMDB0032702	--	Phenylpropanoids and polyketides	Macrolides and analogues	-	--	--	--	No results	No results	Full match	321.17	452867	484936	574961	1.58108e+06	1.72861e+06	1.34732e+06	negative ion
28	Com_3744_neg	4,7-dimethylpyrazolo[5,1-c][1,2,4]triazine-3-carbonitrile	--	C8 H7 N5	173.069	4.803	3.07177	1.61907	7.35e-05	1	1.61973	up	--	--	--	--	--	--	--	--	--	--	Invalid mass	No results	No results	172.062	3.49399e+06	3.98183e+06	3.52802e+06	1.12532e+07	1.22217e+07	1.03264e+07	negative ion
29	Com_3784_neg	Typhaneoside	--	C34 H42 O20	770.23	5.297	3.06493	1.61585	0.0017643	1	1.44952	up	--	--	HMDB0039541	LMPK12112350	Phenylpropanoids and polyketides	Flavonoids	Flavonoid glycosides	Polyketides [PK]	Flavonoids [PK12]	Flavones and Flavonols [PK1211]	No results	No results	Full match	769.222	1.03067e+07	1.08538e+07	7.67152e+06	2.94715e+07	3.47572e+07	2.41394e+07	negative ion
30	Com_812_neg	N-{6-[(7-chloro-4-quinazolinyl)oxy]-3-pyridinyl}-4-methoxybenzamide	--	C21 H15 Cl N4 O3	406.09	5.158	2.8819	1.52702	0.00119704	1	1.20689	up	--	--	--	--	--	--	--	--	--	--	Invalid mass	No results	No match	405.082	8.25204e+07	7.91586e+07	6.93976e+07	2.22385e+08	2.27678e+08	2.15877e+08	negative ion
31	Com_5584_neg	2'-Deoxyinosine 5'-monophosphate	--	C10 H13 N4 O7 P	332.053	5.796	2.83538	1.50354	0.0388496	1	1.36804	up	--	--	HMDB0006555	--	Nucleosides, nucleotides, and analogues	Purine nucleotides	Purine deoxyribonucleotides	--	--	--	Full match	No results	No match	331.046	4.6973e+06	5.04165e+06	4.71511e+06	1.08339e+07	1.97284e+07	1.04206e+07	negative ion
32	Com_18_neg	Citric acid	Citrate; Citric acid; 2-Hydroxy-1,2,3-propanetricarboxylic acid; 2-Hydroxytricarballylic acid	C6 H8 O7	192.027	2.122	2.75641	1.46279	0.000115492	1	1.5515	up	cpd:C00158	map00020 Citrate cycle (TCA cycle);map00250 Alanine, aspartate and glutamate metabolism;map00630 Glyoxylate and dicarboxylate metabolism;map01100 Metabolic pathways;map01110 Biosynthesis of secondary metabolites;map01200 Carbon metabolism;map01210 2-Oxocarboxylic acid metabolism;map01230 Biosynthesis of amino acids	HMDB0000094	--	Organic acids and derivatives	Carboxylic acids and derivatives	Tricarboxylic acids and derivatives	--	--	--	Full match	Full match	Full match	191.02	1030669966	9.85669e+08	1071435708	3066015683	2746339128	2698819177	negative ion
33	Com_217_neg	2-Furoic acid	2-Furoate; 2-Furoic acid; 2-Furancarboxylic acid; Pyromucic acid	C5 H4 O3	112.016	2.135	2.73824	1.45325	4.42e-06	1	1.53988	up	cpd:C01546	--	HMDB0000617	--	Organoheterocyclic compounds	Furans	Furoic acid and derivatives	--	--	--	Full match	Full match	Full match	111.009	7.29556e+07	6.88411e+07	7.17542e+07	1.96215e+08	198014233	190523360	negative ion
34	Com_5131_neg	Δ17-6-keto prostaglandin F1α	--	C20 H32 O6	368.219	5.872	2.73572	1.45192	0.00195823	1	1.24678	up	--	--	--	--	--	--	--	--	--	--	Full match	No results	No results	367.212	2.45519e+06	2.2257e+06	3.03107e+06	7.7391e+06	6.54858e+06	6.8101e+06	negative ion
35	Com_2490_neg	Thromoboxane B1	--	C20 H36 O6	408.229	7.521	2.65506	1.40875	0.00323091	1	1.38236	up	--	--	--	--	--	--	--	--	--	--	Invalid mass	No results	No results	407.222	1.12863e+06	1.27385e+06	1.35146e+06	4.01769e+06	3.00439e+06	2.94486e+06	negative ion
36	Com_6162_neg	Arachidonic acid	Arachidonate; Arachidonic acid; (5Z,8Z,11Z,14Z)-Icosatetraenoic acid; cis-5,8,11,14-Eicosatetraenoic acid	C20 H32 O2	304.24	8.507	2.64552	1.40355	0.00181573	1	1.65632	up	cpd:C00219	map00590 Arachidonic acid metabolism;map00591 Linoleic acid metabolism;map01040 Biosynthesis of unsaturated fatty acids;map01100 Metabolic pathways	HMDB0001043	LMFA01030001	Lipids and lipid-like molecules	Fatty Acyls	Fatty acids and conjugates	Fatty Acyls [FA]	Fatty Acids and Conjugates [FA01]	Unsaturated fatty acids [FA0103]	No results	No results	Full match	303.233	948151	795112	855221	2.28524e+06	2.24898e+06	2.34013e+06	negative ion
37	Com_1569_neg	Echinacoside	Echinacoside	C35 H46 O20	786.26	5.461	2.59851	1.37768	0.00155254	1	1.62181	up	cpd:C10450	--	HMDB0251686	--	Organic oxygen compounds	Organooxygen compounds	Carbohydrates and carbohydrate conjugates	--	--	--	No results	No results	Full match	785.252	1.09124e+07	1.15596e+07	1.20201e+07	3.30977e+07	3.01662e+07	2.63642e+07	negative ion
38	Com_1226_neg	Caffeic acid O-glucoside	--	C15 H18 O9	342.095	5.121	2.58546	1.37042	6.27e-05	1	1.5959	up	--	--	--	--	--	--	--	--	--	--	No results	No results	Full match	341.088	2.25225e+07	2.40627e+07	2.11939e+07	5.53988e+07	6.02759e+07	5.95652e+07	negative ion
39	Com_193_neg	3-Coumaric acid	--	C9 H8 O3	118.042	5.553	2.4948	1.31892	0.000693312	1	1.5996	up	--	--	--	--	--	--	--	--	--	--	Invalid mass	Invalid mass	No results	117.035	9.79356e+07	9.20494e+07	1.0618e+08	2.40433e+08	2.45274e+08	2.53165e+08	negative ion
40	Com_187_neg	2,3-dinor Prostaglandin E1	--	C18 H30 O5	326.209	6.278	2.4553	1.2959	3.23e-05	1	1.29316	up	--	--	--	--	--	--	--	--	--	--	Full match	No results	No results	325.202	4.39464e+07	4.53432e+07	4.41233e+07	1.10913e+08	1.11601e+08	1.05054e+08	negative ion
41	Com_4053_neg	Salvianolic acid B	--	C36 H30 O16	718.155	5.207	2.44652	1.29073	0.017591	1	1.51737	up	--	--	HMDB0242648	--	Phenylpropanoids and polyketides	2-arylbenzofuran flavonoids	-	--	--	--	No results	No results	Full match	717.148	1.30815e+07	7.94663e+06	1.25873e+07	24471044	3.08401e+07	2.69295e+07	negative ion
42	Com_2501_neg	Oleoyl-L-α-lysophosphatidic acid	--	C21 H41 O7 P	436.26	7.52	2.33846	1.22556	0.00985774	1	1.38111	up	--	--	--	--	--	--	--	--	--	--	Full match	No results	No results	435.253	2.27907e+06	2.03744e+06	2.02988e+06	4.6856e+06	6.00585e+06	4.14934e+06	negative ion
43	Com_150_neg	Coumarin	Coumarin; Coumarine; Cumarin; 2H-1-Benzopyran-2-one; 1,2-Benzopyrone; 2-Propenoic acid, 3-(2-hydroxyphenyl)-, delta-lactone; 5,6-Benzo-2-pyrone; Benzo-alpha-pyrone; cis-o-Coumarinic acid lactone; Coumarinic anhydride; o-Hydroxycinnamic acid lactone; Rattex; Tonka bean camphor	C9 H6 O2	146.037	5.315	2.33647	1.22433	0.000350365	1	1.66212	up	cpd:C05851	map00940 Phenylpropanoid biosynthesis;map01110 Biosynthesis of secondary metabolites	HMDB0001218	--	Phenylpropanoids and polyketides	Coumarins and derivatives	-	--	--	--	No results	No results	Full match	191.035	1.04657e+08	1.11412e+08	104638830	2.51924e+08	2.47935e+08	2.49462e+08	negative ion
44	Com_9702_neg	Pinocembrin	Pinocembrin; 5,7-Dihydroxyflavanone	C15 H12 O4	256.073	6.437	2.31846	1.21317	0.0181174	1	1.38203	up	cpd:C09827	map00941 Flavonoid biosynthesis	HMDB0030808	LMPK12140214	Phenylpropanoids and polyketides	Flavonoids	Flavans	Polyketides [PK]	Flavonoids [PK12]	Flavanones [PK1214]	No results	Full match	Full match	255.066	1.79204e+06	2.89443e+06	2.72572e+06	5.05114e+06	6.00299e+06	6.13073e+06	negative ion
45	Com_6179_neg	Guan-fu base A	--	C24 H31 N O6	429.215	7.525	2.30529	1.20495	0.0274533	1	1.33534	up	--	--	HMDB0252967	--	Lipids and lipid-like molecules	Prenol lipids	Diterpenoids	--	--	--	No results	No results	Full match	428.208	907679	492112	520551	1.15852e+06	1.8113e+06	1.45712e+06	negative ion
46	Com_45_neg	9-HpOTrE	--	C18 H30 O4	310.214	7.487	2.28016	1.18913	0.000161207	1	1.43401	up	--	--	--	LMFA02000108	--	--	--	Fatty Acyls [FA]	Octadecanoids [FA02]	Other Octadecanoids [FA0200]	No results	No results	Full match	309.207	3.55216e+07	3.50607e+07	3.80095e+07	8.29616e+07	8.08292e+07	8.3816e+07	negative ion
47	Com_5423_neg	2'-O-acetylpoliumoside	--	C37 H48 O20	812.275	5.614	2.26803	1.18144	0.00748328	1	1.29946	up	--	--	--	--	--	--	--	--	--	--	No results	No results	Full match	811.266	7.87876e+06	8.11407e+06	8.06499e+06	1.59368e+07	2.05918e+07	1.80352e+07	negative ion
48	Com_2869_neg	Forsythoside B	--	C34 H44 O19	756.25	5.467	2.25746	1.1747	0.00992152	1	1.61083	up	--	--	HMDB0252461	--	Organic oxygen compounds	Organooxygen compounds	Carbohydrates and carbohydrate conjugates	--	--	--	No results	No results	Full match	755.242	4.96416e+06	6.4198e+06	4.73609e+06	1.23442e+07	1.16062e+07	1.24401e+07	negative ion
49	Com_8477_neg	PA (13:1/18:2)	--	C34 H61 O8 P	628.42	9.51	2.17403	1.12037	0.0110141	1	1.12235	up	--	--	--	--	--	--	--	--	--	--	No results	Invalid mass	No results	627.412	625635	713319	843018	1.77476e+06	1.76695e+06	1.20196e+06	negative ion
50	Com_7_neg	13(S)-HOTrE	13(S)-HOT; (9Z,11E,15Z)-(13S)-Hydroxyoctadeca-9,11,15-trienoate; (9Z,11E,15Z)-(13S)-13-Hydroxyoctadeca-9,11,15-trienoic acid; (9Z,11E,13S,15Z)-13-Hydroxyoctadeca-9,11,15-trienoic acid; 13(S)-HOTrE	C18 H30 O3	294.219	7.521	2.16108	1.11175	2.07e-05	1	1.40248	up	cpd:C16316	map00592 alpha-Linolenic acid metabolism	--	--	--	--	--	--	--	--	Full match	No results	Full match	293.211	4.23742e+08	4.0984e+08	4.08892e+08	8.6314e+08	9.03408e+08	9.18537e+08	negative ion
51	Com_12309_neg	Neohesperidin dihydrochalcone	--	C28 H36 O15	612.205	5.479	2.1072	1.07533	0.0490969	1	1.49	up	--	--	HMDB0030542	--	Phenylpropanoids and polyketides	Flavonoids	Flavones	--	--	--	No results	No results	Full match	611.197	1.55334e+06	1.504e+06	2.68677e+06	4.20784e+06	3.75624e+06	4.13994e+06	negative ion
52	Com_6585_neg	trans-Petroselinic acid	--	C18 H34 O2	328.261	9.338	2.10549	1.07415	0.00048271	1	1.62138	up	--	--	--	--	--	--	--	--	--	--	Invalid mass	No match	No results	327.254	617020	514630	556056	1.27816e+06	1.17119e+06	1.1041e+06	negative ion
53	Com_1805_neg	3,8,9-trihydroxy-10-propyl-3,4,5,8,9,10-hexahydro-2H-oxecin-2-one	--	C12 H20 O5	244.131	5.778	2.10422	1.07328	1.89e-05	1	1.65595	up	--	--	--	--	--	--	--	--	--	--	Full match	No results	No results	243.123	2.80374e+07	2.59768e+07	2.73879e+07	5.92985e+07	5.6997e+07	5.49922e+07	negative ion
54	Com_8077_neg	Protobioside	--	C45 H74 O18	902.49	7.054	2.08874	1.06263	0.0147295	1	1.60317	up	--	--	--	--	--	--	--	--	--	--	No results	No results	Full match	901.48	464659	433925	429225	1.09685e+06	772368	904225	negative ion
55	Com_4469_neg	15-OxoEDE	--	C20 H34 O3	322.251	8.121	2.08626	1.06092	0.0005667	1	1.65429	up	--	--	--	--	--	--	--	--	--	--	Full match	Partial match	No results	321.244	568981	559246	561190	1.22809e+06	1.13939e+06	1.15708e+06	negative ion
56	Com_2769_neg	Scutellarin	--	C21 H18 O12	462.081	5.624	2.06724	1.04771	0.0116473	1	1.44571	up	--	--	--	--	--	--	--	--	--	--	No results	No results	Full match	461.074	2.99691e+06	3.52993e+06	4.44565e+06	7.19999e+06	7.08946e+06	8.39331e+06	negative ion
57	Com_118_neg	14,15-Dehydrocrepenynic acid	--	C18 H28 O2	276.209	7.49	2.00116	1.00083	0.00088365	1	1.24126	up	--	--	--	LMFA01031062	--	--	--	Fatty Acyls [FA]	Fatty Acids and Conjugates [FA01]	Unsaturated fatty acids [FA0103]	No results	No results	Full match	275.202	5.07718e+07	4.41409e+07	4.40581e+07	8.82934e+07	9.37223e+07	9.60863e+07	negative ion
58	Com_17896_neg	(5-L-Glutamyl)-L-amino acid	(5-L-Glutamyl)-L-amino acid; L-gamma-Glutamyl-L-amino acid; alpha-(gamma-L-Glutamyl)-L-amino acid	C8 H14 N2 O5	218.09	3.896	1.99771	0.998344	0.00703445	1	1.26129	up	cpd:C03740	map00480 Glutathione metabolism	--	--	--	--	--	--	--	--	No results	No results	Full match	217.083	50989.5	46735.9	38312.3	94789.1	103309	73665.5	negative ion
59	Com_8362_neg	Miyabenol C	--	C42 H32 O9	680.203	1.325	1.98744	0.990913	0.00795957	1	1.36541	up	--	--	--	--	--	--	--	--	--	--	No results	No results	Full match	679.196	3.13505e+06	3.23442e+06	4.31979e+06	5.83408e+06	8.01654e+06	7.39365e+06	negative ion
60	Com_4618_neg	4-Hydroxybenzylalcohol	p-Hydroxybenzyl alcohol; 4-Hydroxybenzyl alcohol; p-Methylolphenol	C7 H8 O2	124.053	5.139	1.98437	0.988677	0.00297078	1	1.59273	up	cpd:C17467	--	--	--	--	--	--	--	--	--	Full match	Not the top hit	Full match	123.045	4.39645e+06	4.21903e+06	4.49582e+06	9.42727e+06	7.83515e+06	8.75518e+06	negative ion
61	Com_4283_neg	Quercetin 3-O-sophoroside	Quercetin 3-O-beta-D-glucosyl-(1->2)-beta-D-glucoside; Baimaside; Quercetin 3-beta-D-sophoroside; Quercetin 3-O-sophoroside; QUOSP	C27 H30 O17	626.149	5.082	1.92292	0.943297	0.0468252	1	1.37192	up	cpd:C12667	map00944 Flavone and flavonol biosynthesis	HMDB0304729	--	Organic acids and derivatives	Carboxylic acids and derivatives	Amino acids, peptides, and analogues	--	--	--	No results	No results	Full match	625.142	9.23457e+06	1.30773e+07	6.95237e+06	2.40435e+07	1.5588e+07	1.66412e+07	negative ion
62	Com_3395_neg	Tyrosol	4-Hydroxyphenylethanol; Tyrosol	C8 H10 O2	138.068	4.803	1.9065	0.930923	0.000414127	1	1.52502	up	cpd:C06044	map00350 Tyrosine metabolism	HMDB0004284	--	Benzenoids	Phenols	Tyrosols and derivatives	--	--	--	Full match	No results	Full match	137.061	4.40346e+06	4.68105e+06	4.78596e+06	8.66291e+06	9.47956e+06	8.30152e+06	negative ion
63	Com_2980_neg	Triethyl citrate	--	C12 H20 O7	276.121	5.413	1.89809	0.924548	0.0111045	1	1.05279	up	--	--	HMDB0034263	--	Organic acids and derivatives	Carboxylic acids and derivatives	Tricarboxylic acids and derivatives	--	--	--	No results	No results	Full match	275.113	7.90589e+06	1.08842e+07	9.98025e+06	1.9701e+07	1.72425e+07	1.76654e+07	negative ion
64	Com_6818_neg	O-p-Coumaroyl quinacyl quinic acid O-hexoside	--	C29 H38 O18	674.206	4.836	1.89513	0.922298	0.0492	1	1.4873	up	--	--	--	--	--	--	--	--	--	--	No results	No results	Full match	673.198	566166	531641	526022	876054	1.34516e+06	856153	negative ion
65	Com_708_neg	Quercetin-3-O-beta-glucopyranosyl-6'-acetate	--	C23 H22 O13	506.106	5.55	1.89245	0.920253	0.000952139	1	1.16673	up	--	--	--	--	--	--	--	--	--	--	No results	Full match	No results	505.098	1.2959e+08	1.19774e+08	1.12193e+08	2.47476e+08	2.30856e+08	2.05895e+08	negative ion
66	Com_3152_neg	(±)9(10)-DiHOME	--	C18 H34 O4	314.245	6.891	1.87013	0.90314	0.00511569	1	1.59549	up	--	--	--	--	--	--	--	--	--	--	Full match	No results	No results	313.238	1.31384e+07	1.48846e+07	1.46066e+07	2.27615e+07	2.8671e+07	2.82906e+07	negative ion
67	Com_651_neg	Caffeic acid	Caffeate; Caffeic acid; 3,4-Dihydroxycinnamic acid	C9 H8 O4	180.042	5.168	1.85546	0.891778	0.024388	1	1.08033	up	cpd:C01481	--	HMDB0001964	--	Phenylpropanoids and polyketides	Cinnamic acids and derivatives	Hydroxycinnamic acids and derivatives	--	--	--	Full match	Full match	Full match	179.035	1.59801e+08	1.66483e+08	1.11272e+08	2.65899e+08	2.46352e+08	2.99618e+08	negative ion
68	Com_10667_neg	Methyl oleate	Oleic acid methyl ester; Methyl oleate	C19 H36 O2	296.272	9.618	1.78749	0.837934	0.0103237	1	1.29518	up	cpd:C03425	--	--	LMFA07010965	--	--	--	Fatty Acyls [FA]	Fatty esters [FA07]	Wax monoesters [FA0701]	No results	No results	Full match	295.264	2.17611e+06	2.2009e+06	2.32538e+06	3.58402e+06	4.55626e+06	3.84017e+06	negative ion
69	Com_75_neg	Gluconic acid	--	C6 H12 O7	150.053	1.327	1.74532	0.803492	0.00150513	1	1.45531	up	--	--	HMDB0000625	--	Organic oxygen compounds	Organooxygen compounds	Carbohydrates and carbohydrate conjugates	--	--	--	Invalid mass	Invalid mass	No match	195.051	1742000244	1846962793	1759095707	3079739042	3341767777	2912573046	negative ion
70	Com_5930_neg	Praeruptorin A	--	C21 H22 O7	386.136	5.897	1.73402	0.794119	0.0131239	1	1.43133	up	--	--	HMDB0242259	--	Phenylpropanoids and polyketides	Coumarins and derivatives	Pyranocoumarins	--	--	--	No results	No results	Full match	385.129	4.99279e+06	4.39201e+06	3.73912e+06	8.05083e+06	7.23448e+06	7.4718e+06	negative ion
71	Com_2073_neg	Myricetin 3-O-galactoside	--	C21 H20 O13	480.09	5.294	1.71758	0.780377	0.02679	1	1.47533	up	--	--	HMDB0034358	--	Phenylpropanoids and polyketides	Flavonoids	Flavonoid glycosides	--	--	--	No results	No results	Full match	479.083	4.24129e+07	5.09936e+07	3.57523e+07	7.57267e+07	7.01013e+07	7.60125e+07	negative ion
72	Com_1631_neg	D-Raffinose	--	C18 H32 O16	522.179	1.394	1.67032	0.740121	0.0112958	1	1.32587	up	--	--	HMDB0003213	--	Organic oxygen compounds	Organooxygen compounds	Carbohydrates and carbohydrate conjugates	--	--	--	Invalid mass	Invalid mass	No results	503.161	3.01286e+07	2.94391e+07	3.7891e+07	5.84363e+07	5.12294e+07	5.3121e+07	negative ion
73	Com_10046_neg	Praeruptorin E	--	C24 H28 O7	428.185	5.376	1.66997	0.73982	0.0261276	1	1.43931	up	--	--	--	--	--	--	--	--	--	--	No results	No results	Full match	427.177	3.37565e+06	3.53686e+06	3.60178e+06	5.32563e+06	5.282e+06	6.95089e+06	negative ion
74	Com_12264_neg	4-morpholino-3-nitrobenzene-1-sulfonamide	--	C10 H13 N3 O5 S	574.112	3.878	1.65664	0.728263	0.00173779	1	1.09098	up	--	--	--	--	--	--	--	--	--	--	Invalid mass	No results	No results	573.104	417955	418776	368006	666182	691024	638614	negative ion
75	Com_8458_neg	Bicyclo Prostaglandin E2	--	C20 H30 O4	316.202	7.465	1.64149	0.715002	0.017922	1	1.17889	up	--	--	HMDB0249187	--	Lipids and lipid-like molecules	Fatty Acyls	Eicosanoids	--	--	--	Invalid mass	Invalid mass	No results	315.194	474314	437597	446763	784966	813368	631910	negative ion
76	Com_16867_neg	LPE 14:0	--	C19 H40 N O7 P	425.256	8.381	1.6397	0.713428	0.0342809	1	1.18221	up	--	--	--	LMGP02050033	--	--	--	Glycerophospholipids [GP]	Glycerophosphoethanolamines [GP02]	Monoacylglycerophosphoethanolamines [GP0205]	No results	Full match	Full match	424.249	588927	399247	533778	912736	810680	772122	negative ion
77	Com_5387_neg	13,14-dihydro Prostaglandin F1α	--	C20 H38 O5	358.272	6.744	1.59461	0.6732	0.00553819	1	1.06001	up	--	--	--	--	--	--	--	--	--	--	Full match	No results	No results	357.264	1.22344e+06	1.51584e+06	1.28731e+06	1.95999e+06	2.11896e+06	2.34187e+06	negative ion
78	Com_12654_neg	Methylenesuccinic acid	Itaconate; Itaconic acid; Methylenesuccinic acid	C5 H6 O4	130.027	5.793	1.58902	0.66814	0.026144	1	1.19406	up	cpd:C00490	map00660 C5-Branched dibasic acid metabolism	HMDB0002092	LMFA01170063	Lipids and lipid-like molecules	Fatty Acyls	Fatty acids and conjugates	Fatty Acyls [FA]	Fatty Acids and Conjugates [FA01]	Dicarboxylic acids [FA0117]	No results	No results	Full match	129.019	1.79979e+06	2.39134e+06	2.1501e+06	2.85553e+06	3.19486e+06	4.02597e+06	negative ion
79	Com_7824_neg	N3-(2-morpholinophenyl)-2-oxo-2H-chromene-3-carboxamide	--	C20 H18 N2 O4	350.121	4.798	1.55529	0.637187	0.0095863	1	1.09011	up	--	--	--	--	--	--	--	--	--	--	Invalid mass	No results	No results	349.114	1.61956e+06	1.3903e+06	1.26614e+06	2.17621e+06	2.01434e+06	2.45988e+06	negative ion
80	Com_4202_neg	methyl oxo pentanoate	--	C6 H10 O3	130.063	5.796	1.53035	0.613861	0.000863788	1	1.48457	up	--	--	--	--	--	--	--	--	--	--	No results	No results	Full match	129.056	1.28605e+07	1.3007e+07	1.2095e+07	1.89887e+07	2.06348e+07	1.84724e+07	negative ion
81	Com_210_neg	Wogonoside	--	C22 H20 O11	460.1	5.717	1.52603	0.609784	0.0342928	1	1.31648	up	--	--	HMDB0259901	--	Phenylpropanoids and polyketides	Flavonoids	Flavonoid glycosides	--	--	--	No results	No results	Full match	459.093	4.98035e+08	5.59829e+08	7.1108e+08	9.74774e+08	9.58065e+08	7.66625e+08	negative ion
82	Com_4176_neg	3-Methyladipic acid	--	C7 H12 O4	160.074	5.438	1.47789	0.563537	0.00107202	1	1.23701	up	--	--	HMDB0000555	--	Lipids and lipid-like molecules	Fatty Acyls	Fatty acids and conjugates	--	--	--	No results	No results	Full match	159.066	1.99964e+07	1.79131e+07	1.9589e+07	2.73461e+07	2.75272e+07	3.01031e+07	negative ion
83	Com_3507_neg	L-(+)-Tartaric acid	--	C4 H6 O6	150.017	1.376	1.45212	0.538159	0.0465084	1	1.14748	up	--	--	HMDB0000956	--	Organic oxygen compounds	Organooxygen compounds	Carbohydrates and carbohydrate conjugates	--	--	--	Full match	Full match	Full match	149.009	2.35866e+07	2.32234e+07	2.55797e+07	2.89238e+07	3.79368e+07	3.82578e+07	negative ion
84	Com_21_neg	Tectoridin	Tectoridin; Shekanin	C22 H22 O11	462.116	5.479	1.42822	0.514213	0.00427616	1	1.01478	up	cpd:C10533	--	--	LMPK12050372	--	--	--	Polyketides [PK]	Flavonoids [PK12]	Isoflavonoids [PK1205]	No results	No results	Full match	461.108	4128554065	4057719265	3999399376	5615299035	5628070794	6160392114	negative ion
85	Com_7696_neg	Ketoisophorone	--	C9 H12 O2	152.084	5.878	1.42607	0.512046	0.00331219	1	1.20456	up	--	--	HMDB0040216	--	Organic oxygen compounds	Organooxygen compounds	Carbonyl compounds	--	--	--	No results	No results	Full match	151.077	7.51455e+06	7.09183e+06	7.20527e+06	1.03952e+07	1.09879e+07	9.72186e+06	negative ion
86	Com_9098_neg	Sinapyl Alcohol	Sinapyl alcohol; Sinapoyl alcohol	C11 H14 O4	210.089	5.778	1.42132	0.507227	0.0294105	1	1.05138	up	cpd:C02325	map00940 Phenylpropanoid biosynthesis;map01100 Metabolic pathways;map01110 Biosynthesis of secondary metabolites	HMDB0013070	--	Benzenoids	Phenols	Methoxyphenols	--	--	--	No results	No results	Full match	209.082	579524	644853	690838	905122	782160	1.03484e+06	negative ion
87	Com_3201_neg	Arabidopyl ketoadipic acid	--	C15 H14 O9	338.064	5.275	1.41316	0.498925	0.0369698	1	1.07232	up	--	--	--	--	--	--	--	--	--	--	No results	No results	Full match	337.057	8.07793e+06	6.95383e+06	8.71828e+06	1.01209e+07	1.02692e+07	1.31725e+07	negative ion
88	Com_1747_neg	D-Ribose	D-Ribose	C5 H10 O5	150.053	1.631	1.36836	0.452451	0.0241823	1	1.15884	up	cpd:C00121	map00030 Pentose phosphate pathway;map02010 ABC transporters	HMDB0000283	--	Organic oxygen compounds	Organooxygen compounds	Carbohydrates and carbohydrate conjugates	--	--	--	No results	No results	Full match	195.051	2.454e+07	2.36143e+07	2.87617e+07	3.58923e+07	3.57511e+07	3.36056e+07	negative ion
89	Com_12620_neg	Bruceine D	Bruceine D	C20 H26 O9	410.156	5.013	1.3603	0.443929	0.0120869	1	1.45295	up	cpd:C08752	--	HMDB0249404	--	Lipids and lipid-like molecules	Prenol lipids	Terpene lactones	--	--	--	No results	No results	Full match	409.15	2.69483e+06	2.27728e+06	2.36791e+06	3.27484e+06	3.5061e+06	3.20372e+06	negative ion
90	Com_5872_neg	Phloretin	Phloretin	C15 H14 O5	274.084	5.604	1.31897	0.399416	0.0234195	1	1.31818	up	cpd:C00774	--	HMDB0003306	LMPK12120525	Phenylpropanoids and polyketides	Linear 1,3-diarylpropanoids	Chalcones and dihydrochalcones	Polyketides [PK]	Flavonoids [PK12]	Chalcones and dihydrochalcones [PK1212]	No results	No results	Full match	273.077	5.43482e+06	4.53638e+06	4.88778e+06	6.33868e+06	6.75503e+06	6.50489e+06	negative ion
91	Com_3244_neg	(±)12(13)-DiHOME	--	C18 H34 O4	314.246	7.938	1.29713	0.375328	0.00818828	1	1.55277	up	--	--	--	--	--	--	--	--	--	--	Full match	Full match	No results	313.238	1.65592e+07	1.74672e+07	1.64959e+07	2.0319e+07	2.22989e+07	2.29164e+07	negative ion
92	Com_14435_neg	Geraniol	Geraniol	C10 H18 O	154.136	6.9	1.29513	0.373101	0.0189087	1	1.02157	up	cpd:C01500	map00902 Monoterpenoid biosynthesis;map01100 Metabolic pathways;map01110 Biosynthesis of secondary metabolites	HMDB0005812	--	Lipids and lipid-like molecules	Prenol lipids	Monoterpenoids	--	--	--	No results	No results	Full match	153.129	309778	327688	328172	453799	408876	387955	negative ion
93	Com_3326_neg	N-Sinapoylagmatine	--	C16 H24 N4 O4	336.178	6.176	1.28259	0.359061	0.00532343	1	1.09902	up	--	--	--	--	--	--	--	--	--	--	No results	No results	Full match	335.171	5.9909e+06	6.19677e+06	6.70756e+06	7.63114e+06	8.44374e+06	8.15996e+06	negative ion
94	Com_1540_neg	(+)-Dihydrojasmonic acid	--	C12 H20 O3	212.141	6.182	1.26524	0.339412	0.000858225	1	1.53252	up	--	--	--	--	--	--	--	--	--	--	No results	No results	Full match	211.134	2.791e+07	2.64661e+07	2.81244e+07	3.39202e+07	35645553	3.48173e+07	negative ion
95	Com_1500_neg	Dodecanedioic acid	Dodecanedioic acid	C12 H22 O4	230.152	6.21	1.26237	0.336137	0.000427612	1	1.47353	up	cpd:C02678	--	HMDB0000623	LMFA01170009	Lipids and lipid-like molecules	Fatty Acyls	Fatty acids and conjugates	Fatty Acyls [FA]	Fatty Acids and Conjugates [FA01]	Dicarboxylic acids [FA0117]	Full match	Full match	Full match	229.144	2.9669e+07	2.85854e+07	3.0157e+07	3.63396e+07	3.79278e+07	3.73406e+07	negative ion
96	Com_6376_neg	Uridine monophosphate (UMP)	--	C9 H13 N2 O9 P	324.036	2.086	1.252	0.324239	0.0204708	1	1.45529	up	--	--	--	--	--	--	--	--	--	--	Full match	Full match	Full match	323.029	622673	594584	672669	763252	861404	741538	negative ion
97	Com_157_neg	Phenylacetaldehyde	Phenylacetaldehyde; alpha-Tolualdehyde	C8 H8 O	120.058	5.295	1.24905	0.320827	0.00645865	1	1.27762	up	cpd:C00601	map00360 Phenylalanine metabolism;map01100 Metabolic pathways	HMDB0006236	--	Benzenoids	Benzene and substituted derivatives	Phenylacetaldehydes	--	--	--	Full match	Full match	No results	119.05	9.671e+08	9.59731e+08	9.38435e+08	1135051854	1217766884	1226032813	negative ion
98	Com_2399_neg	LPS 18:3	--	C24 H42 N O9 P	519.259	9.827	1.23355	0.302812	0.00804695	1	1.27978	up	--	--	--	LMGP03050029	--	--	--	Glycerophospholipids [GP]	Glycerophosphoserines [GP03]	Monoacylglycerophosphoserines [GP0305]	No results	Full match	No results	518.252	2.4092e+07	2.45945e+07	2.47382e+07	2.92907e+07	3.1668e+07	2.9614e+07	negative ion
99	Com_512_neg	Glutaconic acid	(E)-Glutaconate; trans-Glutaconate; trans-Glutaconic acid; Glutaconic acid	C5 H6 O4	130.027	2.26	1.22617	0.29416	0.00544571	1	1.43351	up	cpd:C02214	--	HMDB0000620	LMFA01170109	Organic acids and derivatives	Carboxylic acids and derivatives	Dicarboxylic acids and derivatives	Fatty Acyls [FA]	Fatty Acids and Conjugates [FA01]	Dicarboxylic acids [FA0117]	Full match	Full match	Full match	129.019	8.72189e+07	9.32007e+07	9.53604e+07	1.07284e+08	1.1365e+08	1.17219e+08	negative ion
100	Com_356_neg	Spinosin	Spinosin	C28 H32 O15	608.174	5.298	1.21391	0.279659	0.00487918	1	1.11896	up	cpd:C17834	--	HMDB0258422	LMPK12110988	Phenylpropanoids and polyketides	Flavonoids	Flavonoid glycosides	Polyketides [PK]	Flavonoids [PK12]	Flavones and Flavonols [PK1211]	No results	No results	Full match	607.167	4.7664e+08	4.45203e+08	444946137	5.62701e+08	5.55654e+08	5.40803e+08	negative ion
1	Com_5972_neg	8-iso Prostaglandin F2α Ethanolamide	--	C22 H39 N O5	379.272	8.597	0.0208544	-5.5835	0.00106038	1	1.46724	down	--	--	--	--	--	--	--	--	--	--	Invalid mass	No results	No results	378.264	1.62326e+07	1.57233e+07	1.5274e+07	258263	414257	312431	negative ion
2	Com_1389_neg	Xanthine	Xanthine	C5 H4 N4 O2	152.034	2.268	0.0233003	-5.42351	0.000104084	1	1.62644	down	cpd:C00385	map00230 Purine metabolism;map00232 Caffeine metabolism;map01100 Metabolic pathways;map01110 Biosynthesis of secondary metabolites	HMDB0000292	--	Organoheterocyclic compounds	Imidazopyrimidines	Purines and purine derivatives	--	--	--	Full match	Full match	Full match	151.026	1.00944e+08	1.20202e+08	1.14507e+08	2.13205e+06	2.57417e+06	3.1146e+06	negative ion
3	Com_1115_neg	Uric acid	Urate; Uric acid	C5 H4 N4 O3	168.028	1.439	0.053825	-4.21558	1.62e-05	1	1.67328	down	cpd:C00366	map00230 Purine metabolism;map01100 Metabolic pathways	HMDB0000289	--	Organoheterocyclic compounds	Imidazopyrimidines	Purines and purine derivatives	--	--	--	Full match	Full match	No results	167.021	152772194	1.42406e+08	1.47307e+08	8.0016e+06	7.95613e+06	7.85905e+06	negative ion
4	Com_11044_neg	LPC 16:1	--	C24 H48 N O7 P	539.322	8.701	0.116232	-3.10492	0.00216985	1	1.51402	down	--	--	--	LMGP01050022	--	--	--	Glycerophospholipids [GP]	Glycerophosphocholines [GP01]	Monoacylglycerophosphocholines [GP0105]	No results	Invalid mass	No results	538.314	5.24932e+06	4.96129e+06	4.96629e+06	726777	510559	526705	negative ion
5	Com_1769_neg	5-Sulfosalicylic acid	--	C7 H6 O6 S	217.988	5.014	0.125545	-2.99372	5.58e-06	1	1.61315	down	--	--	HMDB0011725	--	Benzenoids	Benzene and substituted derivatives	Benzenesulfonic acids and derivatives	--	--	--	Full match	No results	Full match	216.981	8.77862e+07	9.17186e+07	8.9278e+07	1.18051e+07	1.10486e+07	1.08907e+07	negative ion
6	Com_6865_neg	Pomolic acid beta-D-glucopyranosyl ester	--	C36 H58 O9	634.409	6.247	0.127001	-2.97709	3.29e-05	1	1.57152	down	--	--	--	--	--	--	--	--	--	--	No results	No results	Full match	633.402	1.29934e+07	1.28167e+07	1.18874e+07	1.61558e+06	1.72099e+06	1.45104e+06	negative ion
7	Com_273_neg	Morin Hydrate	--	C15 H12 O8	320.053	5.269	0.148772	-2.74882	0.00056117	1	1.64519	down	--	--	HMDB0030796	--	Phenylpropanoids and polyketides	Flavonoids	Flavones	--	--	--	No results	No results	Full match	319.046	6.96686e+08	6.9726e+08	7.24554e+08	9.36749e+07	1.13967e+08	1.07532e+08	negative ion
8	Com_95_neg	Plantagoside	Plantagoside	C21 H22 O12	466.111	5.126	0.168355	-2.57042	0.000257219	1	1.6403	down	cpd:C17531	--	--	LMPK12140454	--	--	--	Polyketides [PK]	Flavonoids [PK12]	Flavanones [PK1214]	No results	No results	Full match	465.104	2413796428	2500286916	2446943584	3.82216e+08	4.17588e+08	4.39459e+08	negative ion
9	Com_134_neg	C-hexosyl-luteolin O-feruloylhexoside	--	C37 H38 O19	786.203	5.207	0.177247	-2.49617	0.00243959	1	1.6137	down	--	--	--	--	--	--	--	--	--	--	No results	No results	Full match	785.195	1535674208	1022637777	1386295368	2.15277e+08	2.46976e+08	236916835	negative ion
10	Com_2744_neg	2-Ethyl-3-hydroxy-4H-pyran-4-one	--	C7 H8 O3	140.048	5.365	0.178207	-2.48838	0.00426301	1	1.57825	down	--	--	--	--	--	--	--	--	--	--	No results	No results	Full match	139.04	5.03582e+07	4.91128e+07	4.82943e+07	7.48368e+06	7.91165e+06	1.09375e+07	negative ion
11	Com_12963_neg	Palmitoleic Acid	(9Z)-Hexadecenoic acid; Palmitoleic acid; cis-9-Hexadecenoic acid; (9Z)-Hexadec-9-enoate	C16 H30 O2	254.224	9.657	0.181101	-2.46514	0.000638941	1	1.44438	down	cpd:C08362	map00061 Fatty acid biosynthesis	HMDB0003229	LMFA01030056	Lipids and lipid-like molecules	Fatty Acyls	Fatty acids and conjugates	Fatty Acyls [FA]	Fatty Acids and Conjugates [FA01]	Unsaturated fatty acids [FA0103]	Full match	Partial match	Full match	253.217	2.32507e+06	1.88402e+06	1.77354e+06	435202	363009	285248	negative ion
12	Com_1943_neg	Scutellarein	Scutellarein; Isocarthamidin; 6-Hydroxyapigenin	C15 H10 O6	286.048	5.175	0.186815	-2.42032	6.12e-05	1	1.65551	down	cpd:C10184	--	--	LMPK12111160	--	--	--	Polyketides [PK]	Flavonoids [PK12]	Flavones and Flavonols [PK1211]	No results	No results	Full match	285.041	7.27156e+07	7.74585e+07	8.20003e+07	1.50403e+07	1.28974e+07	1.5436e+07	negative ion
13	Com_4416_neg	Polygalaxanthone III	--	C25 H28 O15	568.143	5.281	0.201261	-2.31286	0.00371064	1	1.12181	down	--	--	--	--	--	--	--	--	--	--	No results	No results	Full match	567.135	1.42855e+07	1.54371e+07	1.46949e+07	3.60427e+06	2.43589e+06	2.89935e+06	negative ion
14	Com_994_neg	Carminic acid	Carmine; Carminic acid	C22 H20 O13	510.1	5.411	0.206092	-2.27864	0.000150313	1	1.28793	down	cpd:C11254	--	HMDB0030658	--	Benzenoids	Anthracenes	Anthracenecarboxylic acids and derivatives	--	--	--	Invalid mass	No results	No results	491.083	1.72236e+08	157076814	1.5367e+08	3.04581e+07	3.17125e+07	3.73683e+07	negative ion
15	Com_3728_neg	Columbianadin	--	C19 H20 O5	328.131	5.398	0.214246	-2.22266	9.44e-05	1	1.57833	down	--	--	HMDB0250407	--	Phenylpropanoids and polyketides	Coumarins and derivatives	Furanocoumarins	--	--	--	No results	No results	Full match	327.124	4.12345e+06	3.31633e+06	3.54578e+06	898423	741745	713448	negative ion
16	Com_3730_neg	(+/-)11(12)-EET	--	C20 H32 O3	320.235	8.184	0.214816	-2.21883	0.0163028	1	1.38931	down	--	--	--	--	--	--	--	--	--	--	Full match	No results	Full match	319.228	2.55665e+06	1.9668e+06	1.2534e+06	387206	441192	412561	negative ion
17	Com_5886_neg	LPC 18:1	--	C26 H52 N O7 P	567.354	9.376	0.246972	-2.01758	5.58e-05	1	1.29957	down	--	--	HMDB0002815	LMGP01050138	Lipids and lipid-like molecules	Glycerophospholipids	Glycerophosphocholines	Glycerophospholipids [GP]	Glycerophosphocholines [GP01]	Monoacylglycerophosphocholines [GP0105]	No results	Invalid mass	No results	566.347	1.17437e+07	1.0358e+07	1.09367e+07	2.65147e+06	2.515e+06	2.99306e+06	negative ion
18	Com_2709_neg	L-Histidine	L-Histidine; (S)-alpha-Amino-1H-imidazole-4-propionic acid	C6 H9 N3 O2	155.07	1.274	0.253513	-1.97987	6.31e-06	1	1.20017	down	cpd:C00135	map00340 Histidine metabolism;map00410 beta-Alanine metabolism;map00970 Aminoacyl-tRNA biosynthesis;map01100 Metabolic pathways;map01110 Biosynthesis of secondary metabolites;map01230 Biosynthesis of amino acids;map02010 ABC transporters	HMDB0000177	--	Organic acids and derivatives	Carboxylic acids and derivatives	Amino acids, peptides, and analogues	--	--	--	Full match	Full match	Full match	154.062	5.10459e+07	4.63958e+07	4.64625e+07	1.28227e+07	1.18927e+07	1.17661e+07	negative ion
19	Com_11220_neg	Casticin	--	C19 H18 O8	374.1	5	0.256764	-1.96148	0.0240971	1	1.43481	down	--	--	HMDB0030660	LMPK12113010	Phenylpropanoids and polyketides	Flavonoids	O-methylated flavonoids	Polyketides [PK]	Flavonoids [PK12]	Flavones and Flavonols [PK1211]	No results	No results	Full match	373.092	2.96152e+06	3.44577e+06	3.04155e+06	482288	1.07155e+06	872290	negative ion
20	Com_11034_neg	Xanthosine	Xanthosine	C10 H12 N4 O6	284.075	4.764	0.264498	-1.91867	0.00188013	1	1.54879	down	cpd:C01762	map00230 Purine metabolism;map00232 Caffeine metabolism;map01100 Metabolic pathways;map01110 Biosynthesis of secondary metabolites	HMDB0000299	--	Nucleosides, nucleotides, and analogues	Purine nucleosides	-	--	--	--	No results	Full match	Full match	283.068	4.57706e+06	5.30513e+06	5.06042e+06	1.12384e+06	1.24801e+06	1.58043e+06	negative ion
21	Com_2775_neg	Aloesin	Aloesin	C19 H22 O9	394.126	5.508	0.27343	-1.87076	0.00116589	1	1.36211	down	cpd:C08994	--	--	--	--	--	--	--	--	--	No results	No results	Full match	393.119	1.26033e+07	1.5782e+07	1.62836e+07	4.59505e+06	4.40966e+06	3.20914e+06	negative ion
22	Com_1789_neg	16-(Hexopyranosyloxy)-7-hydroxy-8,9-epoxypimaran-18-oic acid	--	C26 H42 O10	514.278	6.963	0.290397	-1.7839	0.002801	1	1.42695	down	--	--	--	--	--	--	--	--	--	--	Full match	Full match	No results	513.269	8.7942e+06	7.83067e+06	9.11116e+06	2.23154e+06	2.18905e+06	3.05306e+06	negative ion
23	Com_12396_neg	LPC 16:0	--	C24 H50 N O7 P	541.337	9.154	0.291027	-1.78077	0.000104805	1	1.47782	down	--	--	--	LMGP01050113	--	--	--	Glycerophospholipids [GP]	Glycerophosphocholines [GP01]	Monoacylglycerophosphocholines [GP0105]	No results	Invalid mass	No results	540.33	3.6455e+06	4.00743e+06	3.62434e+06	1.07203e+06	1.01014e+06	1.19983e+06	negative ion
24	Com_14051_neg	LPE 20:5	--	C25 H42 N O7 P	499.269	8.215	0.33379	-1.58299	0.0118232	1	1.47132	down	--	--	--	LMGP02050053	--	--	--	Glycerophospholipids [GP]	Glycerophosphoethanolamines [GP02]	Monoacylglycerophosphoethanolamines [GP0205]	No results	Full match	No results	498.262	619350	527463	407205	177279	170891	170546	negative ion
25	Com_12599_neg	Neomangiferin	--	C25 H28 O16	584.138	5.175	0.344065	-1.53925	0.000442962	1	1.56896	down	--	--	HMDB0255526	--	Organoheterocyclic compounds	Benzopyrans	1-benzopyrans	--	--	--	No results	No results	Full match	583.13	3.08752e+06	3.76658e+06	3.88222e+06	1.21004e+06	1.35585e+06	1.12811e+06	negative ion
26	Com_907_neg	Astringin	Astringin	C20 H22 O9	406.126	6.086	0.345645	-1.53264	9.28e-05	1	1.58341	down	cpd:C10245	--	HMDB0303169	LMPK13090007	Phenylpropanoids and polyketides	Stilbenes	Stilbene glycosides	Polyketides [PK]	Aromatic polyketides [PK13]	Diphenyl ethers, biphenyls, dibenzyls and stilbenes [PK1309]	No results	Full match	Full match	405.119	188151991	1.83046e+08	1.87223e+08	6.2677e+07	6.3089e+07	6.72496e+07	negative ion
27	Com_11815_neg	Hypaconitine	Hypaconitine	C33 H45 N O10	615.306	6.102	0.373922	-1.41919	0.000883379	1	1.559	down	cpd:C08688	--	HMDB0253306	--	Lipids and lipid-like molecules	Prenol lipids	Diterpenoids	--	--	--	No results	No results	Full match	614.299	3.95635e+06	3.43542e+06	4.48789e+06	1.62103e+06	1.56303e+06	1.25801e+06	negative ion
28	Com_8418_neg	Ethyl Coumarin-3-carboxylate	--	C12 H10 O4	218.058	5.179	0.380885	-1.39257	0.00635989	1	1.36057	down	--	--	--	--	--	--	--	--	--	--	No results	No results	Full match	217.051	7.31457e+06	7.76596e+06	9.34627e+06	3.87633e+06	2.46882e+06	2.95865e+06	negative ion
29	Com_895_neg	UDP-N-acetylglucosamine	UDP-N-acetyl-alpha-D-glucosamine; UDP-N-acetyl-D-glucosamine; UDP-N-acetylglucosamine	C17 H27 N3 O17 P2	607.081	1.455	0.38571	-1.37441	0.00423346	1	1.57892	down	cpd:C00043	map00520 Amino sugar and nucleotide sugar metabolism;map01100 Metabolic pathways;map01502 Vancomycin resistance	HMDB0000290	--	Nucleosides, nucleotides, and analogues	Pyrimidine nucleotides	Pyrimidine nucleotide sugars	--	--	--	Full match	Full match	Full match	606.074	1.10473e+08	9.46896e+07	9.83396e+07	4.29667e+07	3.15555e+07	4.25414e+07	negative ion
30	Com_5923_neg	Ribulose-5-phosphate	--	C5 H11 O8 P	230.019	1.333	0.399547	-1.32356	0.0037887	1	1.45046	down	--	--	--	--	--	--	--	--	--	--	No results	No results	Full match	229.012	1.56303e+07	1.66169e+07	1.18965e+07	5.86912e+06	6.47064e+06	5.29771e+06	negative ion
31	Com_2829_neg	Aflatoxin G1	Aflatoxin G1	C17 H12 O7	328.059	5.035	0.402964	-1.31128	0.0120885	1	1.26089	down	cpd:C16755	--	HMDB0030479	--	Phenylpropanoids and polyketides	Coumarins and derivatives	Furanocoumarins	--	--	--	Full match	No results	No results	327.052	4.16865e+07	4.86447e+07	4.41731e+07	1.61909e+07	2.29543e+07	1.50552e+07	negative ion
32	Com_3478_neg	beta-Acetoxyisovalerylalkannin	--	C23 H26 O8	430.164	5.907	0.422423	-1.24324	0.000175524	1	1.37314	down	--	--	--	--	--	--	--	--	--	--	No results	No results	Full match	429.157	6.82034e+06	7.76244e+06	7.3791e+06	2.97244e+06	2.92045e+06	3.38432e+06	negative ion
33	Com_1915_neg	Syringetin	Syringetin; 3',5'-O-Dimethylmyricetin; 3,5,7,4'-Tetrahydroxy-3',5'-dimethoxyflavone	C17 H14 O8	346.07	5.028	0.426112	-1.2307	0.000482133	1	1.13771	down	cpd:C11620	map00944 Flavone and flavonol biosynthesis	HMDB0304565	LMPK12112498	Phenylpropanoids and polyketides	Flavonoids	Flavonoid glycosides	Polyketides [PK]	Flavonoids [PK12]	Flavones and Flavonols [PK1211]	No results	No results	Full match	345.063	5.98638e+07	6.88077e+07	6.32697e+07	2.52873e+07	3.04475e+07	2.60536e+07	negative ion
34	Com_9234_neg	N-Lauroylsarcosine	--	C15 H29 N O3	271.215	7.771	0.442741	-1.17547	0.00707763	1	1.53289	down	--	--	HMDB0255165	--	Organic acids and derivatives	Carboxylic acids and derivatives	Amino acids, peptides, and analogues	--	--	--	No results	Full match	No results	270.207	7.46627e+06	7.63263e+06	7.80435e+06	2.95651e+06	3.84031e+06	3.34339e+06	negative ion
35	Com_18201_neg	Peimisine	--	C27 H41 N O3	427.309	9.875	0.460254	-1.1195	0.00652454	1	1.49564	down	--	--	HMDB0256207	--	Lipids and lipid-like molecules	Steroids and steroid derivatives	Steroidal alkaloids	--	--	--	No results	No results	Full match	426.301	259364	362137	279727	135968	152071	126755	negative ion
36	Com_1142_neg	GDP-alpha-D-glucose	GDP-glucose; GDP-D-glucose; GDP-alpha-D-glucose	C16 H25 N5 O16 P2	605.077	1.463	0.463037	-1.1108	0.0110177	1	1.59661	down	cpd:C00394	map00500 Starch and sucrose metabolism;map00520 Amino sugar and nucleotide sugar metabolism;map01100 Metabolic pathways	HMDB0304367	--	Nucleosides, nucleotides, and analogues	Purine nucleotides	Purine nucleotide sugars	--	--	--	No results	No results	Full match	604.069	7.38289e+07	7.52408e+07	7.34484e+07	2.88658e+07	3.65191e+07	3.76492e+07	negative ion
37	Com_1153_neg	Salicylic acid	Salicylate; o-Hydroxybenzoic acid; Salicylic acid	C7 H6 O3	138.032	4.783	0.463701	-1.10873	0.00276906	1	1.27737	down	cpd:C00805	map00360 Phenylalanine metabolism;map01100 Metabolic pathways;map01110 Biosynthesis of secondary metabolites;map04075 Plant hormone signal transduction	HMDB0001895	--	Benzenoids	Benzene and substituted derivatives	Benzoic acids and derivatives	--	--	--	Full match	Full match	Full match	137.024	6.5332e+07	6.63371e+07	5.97738e+07	2.58921e+07	3.29677e+07	2.99125e+07	negative ion
38	Com_1345_neg	2,5-Dihydroxybenzaldehyde	Gentisate aldehyde; 2,5-Dihydroxybenzaldehyde	C7 H6 O3	138.032	5.276	0.467965	-1.09553	0.000508984	1	1.31206	down	cpd:C05585	map00350 Tyrosine metabolism;map01100 Metabolic pathways	HMDB0004062	--	Organic oxygen compounds	Organooxygen compounds	Carbonyl compounds	--	--	--	Full match	Full match	Full match	137.025	1.05036e+08	1.24636e+08	1.0709e+08	4.75412e+07	5.44325e+07	5.5619e+07	negative ion
39	Com_14558_neg	(-)-secoisolariciresinol	--	C20 H26 O6	362.172	5.387	0.4706	-1.08743	0.0496884	1	1.25957	down	--	--	HMDB0013692	--	Lignans, neolignans and related compounds	Dibenzylbutane lignans	Dibenzylbutanediol lignans	--	--	--	No results	No results	Full match	361.164	1.63049e+06	2.43109e+06	2.38977e+06	787470	751685	1.49685e+06	negative ion
40	Com_5170_neg	Epimedin A	--	C39 H50 O20	838.292	5.326	0.481842	-1.05337	0.00696829	1	1.45288	down	--	--	--	LMPK12112013	--	--	--	Polyketides [PK]	Flavonoids [PK12]	Flavones and Flavonols [PK1211]	No results	No results	Full match	837.286	2.04285e+07	1.79607e+07	1.69782e+07	1.00041e+07	7.21983e+06	9.45443e+06	negative ion
41	Com_1011_neg	s7p	--	C7 H15 O10 P	290.04	1.396	0.503306	-0.990492	0.0454299	1	1.26833	down	--	--	--	--	--	--	--	--	--	--	No results	No results	Full match	289.033	4.42513e+07	7.32632e+07	4.98933e+07	2.74633e+07	2.72837e+07	2.95103e+07	negative ion
42	Com_3625_neg	Gibberellic acid	Gibberellin A3; Gibberellic acid; Gibberellin	C19 H22 O6	346.142	5.405	0.505176	-0.985143	0.0114985	1	1.5191	down	cpd:C01699	map00904 Diterpenoid biosynthesis;map01110 Biosynthesis of secondary metabolites	HMDB0003559	--	Lipids and lipid-like molecules	Prenol lipids	Diterpenoids	--	--	--	No results	No results	Full match	345.134	3.39989e+06	3.28802e+06	2.75219e+06	1.25206e+06	1.71194e+06	1.80492e+06	negative ion
43	Com_8018_neg	Cyclic ADP-ribose	Cyclic ADP-ribose; cADPR	C15 H21 N5 O13 P2	541.06	1.963	0.512479	-0.964436	0.000773255	1	1.54399	down	cpd:C13050	--	HMDB0249529	--	Organic oxygen compounds	Organooxygen compounds	Carbohydrates and carbohydrate conjugates	--	--	--	No results	Full match	No results	540.053	1.00308e+07	8.77868e+06	8.70298e+06	4.74265e+06	4.46579e+06	4.89111e+06	negative ion
44	Com_5553_neg	Galloylpaeoniflorin	--	C30 H32 O15	632.175	5.685	0.519655	-0.944373	0.0336698	1	1.10096	down	--	--	--	--	--	--	--	--	--	--	No results	No results	Full match	631.167	7.3404e+06	8.18175e+06	1.1768e+07	3.52425e+06	5.88323e+06	4.77399e+06	negative ion
45	Com_5501_neg	Pseudouridine	Pseudouridine	C9 H12 N2 O6	262.08	1.421	0.526448	-0.925638	0.000242057	1	1.60899	down	cpd:C02067	map00240 Pyrimidine metabolism	HMDB0000767	--	Nucleosides, nucleotides, and analogues	Nucleoside and nucleotide analogues	-	--	--	--	No results	Invalid mass	No match	261.072	1.71603e+07	1.88031e+07	1.76477e+07	8.87737e+06	1.00595e+07	9.28651e+06	negative ion
46	Com_8958_neg	Columbin	Columbin	C20 H22 O6	358.141	5.389	0.536854	-0.897397	0.0401248	1	1.24392	down	cpd:C09077	--	HMDB0036837	--	Organoheterocyclic compounds	Naphthopyrans	-	--	--	--	No results	No results	Full match	357.134	2.59752e+06	1.72153e+06	2369678	908197	1.09828e+06	1.58439e+06	negative ion
47	Com_3137_neg	Corticosterone	Corticosterone; 11beta,21-Dihydroxy-4-pregnene-3,20-dione; Kendall's compound B; Reichstein's substance H	C21 H30 O4	346.212	9.434	0.550081	-0.862284	0.00184036	1	1.59263	down	cpd:C02140	map01100 Metabolic pathways	HMDB0001547	LMST02030186	Lipids and lipid-like molecules	Steroids and steroid derivatives	Hydroxysteroids	Sterols [ST]	Steroids [ST02]	C21 steroids (gluco/mineralocorticoids, progestogins) and derivatives [ST0203]	Invalid mass	No results	No results	345.204	7.4778e+06	7.13292e+06	6.33293e+06	4.15393e+06	3.96785e+06	3.39894e+06	negative ion
48	Com_8487_neg	Tenuifoliside A	--	C31 H38 O17	682.211	4.983	0.557511	-0.842927	0.0171141	1	1.30376	down	--	--	--	--	--	--	--	--	--	--	No results	No results	Full match	681.202	9.01499e+06	7.4047e+06	7.76368e+06	3.56991e+06	5.09692e+06	4.81568e+06	negative ion
49	Com_16983_neg	Curculigoside	--	C22 H26 O11	466.15	4.918	0.567468	-0.817389	0.0284749	1	1.16786	down	--	--	HMDB0250592	--	Organic oxygen compounds	Organooxygen compounds	Carbohydrates and carbohydrate conjugates	--	--	--	No results	No results	Full match	465.142	906555	584099	759120	434940	493041	348694	negative ion
50	Com_32_neg	Miquelianin	--	C21 H18 O13	478.074	5.511	0.580136	-0.785537	0.000384156	1	1.59216	down	--	--	HMDB0029212	LMPK12112173	Phenylpropanoids and polyketides	Flavonoids	Flavonoid glycosides	Polyketides [PK]	Flavonoids [PK12]	Flavones and Flavonols [PK1211]	Full match	Full match	No results	477.067	287136324	2.53698e+08	2.67226e+08	1.66834e+08	1.51311e+08	150639632	negative ion
51	Com_8548_neg	Hordatine B	Hordatine B	C29 H40 N8 O5	580.31	6.306	0.582117	-0.780618	0.0397762	1	1.3881	down	cpd:C08308	--	HMDB0030459	--	Phenylpropanoids and polyketides	2-arylbenzofuran flavonoids	-	--	--	--	No results	No results	Full match	579.303	813590	948497	644277	465981	453931	480874	negative ion
52	Com_1122_neg	Isopimpinellin	Isopimpinellin; 5,8-Dimethoxypsoralen	C13 H10 O5	246.053	5.658	0.588204	-0.765612	0.000150493	1	1.45242	down	cpd:C02162	map01110 Biosynthesis of secondary metabolites	HMDB0034312	--	Phenylpropanoids and polyketides	Coumarins and derivatives	Furanocoumarins	--	--	--	No results	No results	Full match	245.045	7.08848e+07	7.36954e+07	7.03213e+07	4.07006e+07	4.40326e+07	4.16727e+07	negative ion
53	Com_1013_neg	Glucose 1-phosphate	--	C6 H13 O9 P	222.073	1.334	0.588518	-0.764842	6.07e-05	1	1.64446	down	--	--	HMDB0001586	--	Organic oxygen compounds	Organooxygen compounds	Carbohydrates and carbohydrate conjugates	--	--	--	Invalid mass	Invalid mass	No results	259.022	1.58152e+08	1.497e+08	1.47807e+08	9.15402e+07	8.68168e+07	8.98064e+07	negative ion
54	Com_360_neg	Salicylic acid O-glucoside	--	C13 H16 O8	300.084	4.781	0.598283	-0.741101	0.000774813	1	1.29845	down	--	--	--	--	--	--	--	--	--	--	No results	No results	Full match	299.077	3.09034e+08	305004685	2.99935e+08	1.77327e+08	1.91125e+08	1.78362e+08	negative ion
55	Com_313_neg	Uridine 5'-diphosphogalactose	--	C15 H24 N2 O17 P2	520.05	1.491	0.602362	-0.731297	0.031444	1	1.55564	down	--	--	HMDB0012305	--	Nucleosides, nucleotides, and analogues	Pyrimidine nucleotides	Pyrimidine nucleotide sugars	--	--	--	Invalid mass	Invalid mass	No results	519.044	5.01929e+08	6.32161e+08	4.5484e+08	3.11873e+08	3.12439e+08	3.328e+08	negative ion
56	Com_9008_neg	DL-m-Tyrosine	--	C9 H11 N O3	181.074	2.41	0.608771	-0.716027	0.0216418	1	1.30475	down	--	--	--	--	--	--	--	--	--	--	No results	No results	Full match	180.067	4.56879e+06	5.55558e+06	5.98384e+06	3.30082e+06	3.34933e+06	3.15606e+06	negative ion
57	Com_1705_neg	L-Glutathione oxidized	--	C20 H32 N6 O12 S2	612.153	1.418	0.629592	-0.66751	0.00495626	1	1.45614	down	--	--	--	--	--	--	--	--	--	--	Full match	Full match	Full match	611.145	3.2297e+07	3.51969e+07	3.42118e+07	2.0714e+07	2.35779e+07	1.97413e+07	negative ion
58	Com_1464_neg	C-hexosyl-luteolin O-p-coumaroylhexoside	--	C36 H36 O18	756.191	5.211	0.630595	-0.665215	0.0119653	1	1.2629	down	--	--	--	--	--	--	--	--	--	--	No results	No results	Full match	755.186	8.65973e+07	1.13906e+08	9.82521e+07	6.42984e+07	6.88343e+07	5.52612e+07	negative ion
59	Com_2947_neg	Myricetin	Myricetin; 3,5,7,3',4',5'-Hexahydroxyflavone	C15 H10 O8	318.037	5.702	0.632239	-0.661457	0.0162563	1	1.16338	down	cpd:C10107	map00941 Flavonoid biosynthesis;map00944 Flavone and flavonol biosynthesis	HMDB0002755	LMPK12110001	Phenylpropanoids and polyketides	Flavonoids	Flavones	Polyketides [PK]	Flavonoids [PK12]	Flavones and Flavonols [PK1211]	No results	No results	Full match	317.03	2.33441e+07	3.1141e+07	2.5696e+07	1.69472e+07	1.90716e+07	1.46747e+07	negative ion
60	Com_586_neg	Eriodictyol O-malonylhexoside	--	C24 H24 O14	536.115	5.62	0.637501	-0.649501	0.0266357	1	1.34965	down	--	--	--	--	--	--	--	--	--	--	No results	No results	Full match	535.106	2.32209e+08	3.17505e+08	2.50953e+08	1.55946e+08	1.74647e+08	1.79833e+08	negative ion
61	Com_8957_neg	Uridine 5'-monophosphate	UMP; Uridylic acid; Uridine monophosphate; Uridine 5'-monophosphate; 5'Uridylic acid	C9 H13 N2 O9 P	324.036	1.435	0.644458	-0.633842	0.0120283	1	1.37473	down	cpd:C00105	map00240 Pyrimidine metabolism;map01100 Metabolic pathways	HMDB0000288	--	Nucleosides, nucleotides, and analogues	Pyrimidine nucleotides	Pyrimidine ribonucleotides	--	--	--	No results	No results	Full match	323.028	3.97443e+06	3.54603e+06	3.37449e+06	2.34042e+06	2.34539e+06	2.33553e+06	negative ion
62	Com_872_neg	Astilbin	Astilbin	C21 H22 O11	450.116	5.542	0.6571	-0.605814	0.00121769	1	1.04851	down	cpd:C17449	--	HMDB0033850	--	Phenylpropanoids and polyketides	Flavonoids	Flavonoid glycosides	--	--	--	Full match	Partial match	Full match	449.109	1.71122e+08	1.78475e+08	1.94164e+08	1.13249e+08	1.24168e+08	1.19888e+08	negative ion
63	Com_4354_neg	Rhapontin	Rhaponticin; Rhapontin	C21 H24 O9	420.143	5.424	0.660093	-0.599259	0.0087509	1	1.26112	down	cpd:C10288	--	HMDB0304731	LMPK13090002	Phenylpropanoids and polyketides	Stilbenes	Stilbene glycosides	Polyketides [PK]	Aromatic polyketides [PK13]	Diphenyl ethers, biphenyls, dibenzyls and stilbenes [PK1309]	No results	No results	Full match	419.135	2.52743e+07	2.65593e+07	2.53598e+07	1.63031e+07	1.59463e+07	1.87054e+07	negative ion
64	Com_858_neg	2-Hydroxy-2-methyl-3-buten-1-yl beta-D-glucopyranoside	--	C11 H20 O7	310.126	4.928	0.663316	-0.592233	5.4e-05	1	1.65205	down	--	--	--	--	--	--	--	--	--	--	Invalid mass	No results	No results	309.119	1.4145e+08	1.48228e+08	1.47944e+08	9.96909e+07	9.42298e+07	9.63605e+07	negative ion
65	Com_12296_neg	Urolithin A	--	C13 H8 O4	228.042	5.138	0.672574	-0.572236	0.0214181	1	1.23028	down	--	--	HMDB0013695	--	Phenylpropanoids and polyketides	Coumarins and derivatives	-	--	--	--	No results	No results	Full match	227.035	4.06525e+06	3.18989e+06	3.46972e+06	2.11803e+06	2.78493e+06	2.31029e+06	negative ion
66	Com_5152_neg	Gibberellin A4	Gibberellin A4	C19 H24 O5	332.162	5.936	0.672667	-0.572035	0.000171128	1	1.15334	down	cpd:C11864	map00904 Diterpenoid biosynthesis;map01110 Biosynthesis of secondary metabolites;map04075 Plant hormone signal transduction	HMDB0303447	LMPR0104170021	Lipids and lipid-like molecules	Prenol lipids	Diterpenoids	Prenol Lipids [PR]	Isoprenoids [PR01]	C20 isoprenoids (diterpenes) [PR0104]	Full match	No results	No results	331.155	5.38555e+06	5.73329e+06	5.38184e+06	3.5528e+06	3.79313e+06	3.75353e+06	negative ion
67	Com_8805_neg	Ginkgolide B	Ginkgolide B	C20 H24 O10	424.137	4.937	0.679568	-0.55731	0.0472445	1	1.1047	down	cpd:C07602	--	HMDB0036861	LMPR0104540002	Lipids and lipid-like molecules	Prenol lipids	Terpene lactones	Prenol Lipids [PR]	Isoprenoids [PR01]	C20 isoprenoids (diterpenes) [PR0104]	No results	No results	Full match	423.13	2.2859e+06	2.60943e+06	3.04231e+06	1.59466e+06	2.1986e+06	1.6009e+06	negative ion
68	Com_4316_neg	Agnuside	Agnuside	C22 H26 O11	466.147	5.359	0.68169	-0.552812	0.00381134	1	1.29541	down	cpd:C09765	--	HMDB0036561	--	Lipids and lipid-like molecules	Prenol lipids	Terpene glycosides	--	--	--	No results	Full match	Full match	465.14	2.57533e+07	2.69597e+07	2.5558e+07	1.68738e+07	1.73522e+07	1.91306e+07	negative ion
69	Com_4673_neg	FAHFA (11:0/9:0)	--	C20 H38 O4	342.277	7.038	0.690081	-0.535161	0.0325088	1	1.53936	down	--	--	--	--	--	--	--	--	--	--	No results	Full match	No results	341.27	2.23442e+06	2.23652e+06	2.14264e+06	1.63817e+06	1.30592e+06	1.61982e+06	negative ion
70	Com_7159_neg	Pyrogallol	1,2,3-Trihydroxybenzene; Pyrogallol; Pyrogallic acid; 1,2,3-Benzenetriol	C6 H6 O3	126.032	5.356	0.693456	-0.528123	0.00254082	1	1.54726	down	cpd:C01108	--	HMDB0013674	--	Benzenoids	Phenols	Benzenetriols and derivatives	--	--	--	No results	No results	Full match	125.024	8.31681e+06	7.71995e+06	8.12938e+06	5.67316e+06	5.19449e+06	5.8905e+06	negative ion
71	Com_1821_neg	(+/-)9,10-dihydroxy-12Z-octadecenoic acid	--	C18 H34 O4	314.245	7.277	0.693919	-0.527161	0.000389266	1	1.46861	down	--	--	--	--	--	--	--	--	--	--	Full match	No results	No results	313.238	2.6027e+07	2.71178e+07	2.77699e+07	1.88633e+07	1.83395e+07	1.89456e+07	negative ion
72	Com_1219_neg	β-Estradiol 3,17-disulfate	--	C18 H24 O8 S2	432.086	5.266	0.694359	-0.526246	0.00345783	1	1.01893	down	--	--	--	--	--	--	--	--	--	--	Invalid mass	No results	No results	431.079	2.14669e+07	2.11854e+07	2.28867e+07	1.48214e+07	1.63875e+07	1.42988e+07	negative ion
73	Com_65_neg	D-Saccharic acid	D-Glucarate; D-Glucaric acid; L-Gularic acid; D-Saccharic acid; D-Glucosaccharic acid; Glucaric acid; Glucarate	C6 H10 O8	210.038	1.331	0.721529	-0.470871	0.0160295	1	1.23512	down	cpd:C00818	map00053 Ascorbate and aldarate metabolism;map01100 Metabolic pathways	HMDB0000663	--	Organic oxygen compounds	Organooxygen compounds	Carbohydrates and carbohydrate conjugates	--	--	--	Full match	Full match	Full match	209.03	1203565426	1126810365	1229253163	8.04769e+08	9.56608e+08	8.06999e+08	negative ion
74	Com_1170_neg	Tricin O-sinapoylpentoside	--	C33 H32 O15	668.177	5.736	0.722274	-0.469382	0.0027827	1	1.02728	down	--	--	--	--	--	--	--	--	--	--	No results	No results	Full match	667.172	4.53481e+07	4.05592e+07	4.32467e+07	3.00776e+07	3.19153e+07	3.12916e+07	negative ion
75	Com_3764_neg	Nodakenetin	Nodakenetin; (-)-Marmesin	C14 H14 O4	246.089	5.262	0.72274	-0.468452	0.00606636	1	1.08029	down	cpd:C09278	--	HMDB0302268	--	Phenylpropanoids and polyketides	Coumarins and derivatives	Furanocoumarins	--	--	--	No results	No results	Full match	245.081	3.22711e+07	2.90138e+07	2.78384e+07	2.21652e+07	2.19074e+07	2.03403e+07	negative ion
76	Com_326_neg	10-Nitrolinoleate	--	C18 H31 N O4	325.225	6.373	0.743122	-0.428329	0.000472407	1	1.50794	down	--	--	HMDB0005049	--	Lipids and lipid-like molecules	Fatty Acyls	Lineolic acids and derivatives	--	--	--	Full match	No results	No results	324.218	1.98474e+08	2.08143e+08	1.94573e+08	1.43125e+08	1.50645e+08	1.52989e+08	negative ion
77	Com_610_neg	Denin	--	C33 H56 O14	676.369	8.021	0.758717	-0.398367	0.000837829	1	1.61325	down	--	--	--	--	--	--	--	--	--	--	No results	No results	Full match	675.362	5.53965e+07	5.38657e+07	5.66854e+07	4.18236e+07	4.16199e+07	4.24637e+07	negative ion
78	Com_2393_neg	Vitamin C	Ascorbate; Ascorbic acid; L-Ascorbate; L-Ascorbic acid; Vitamin C	C6 H8 O6	176.032	1.368	0.793895	-0.33298	0.0201245	1	1.04076	down	cpd:C00072	map00053 Ascorbate and aldarate metabolism;map00480 Glutathione metabolism;map01100 Metabolic pathways;map01110 Biosynthesis of secondary metabolites	HMDB0000044	--	Organoheterocyclic compounds	Dihydrofurans	Furanones	--	--	--	No results	No results	Full match	175.025	5.6779e+07	5.77728e+07	5.14118e+07	3.9895e+07	4.54368e+07	4.64258e+07	negative ion
