# Supplementary material for: Integrated Analyses of Metabolome and RNA-seq Data Revealing Flower Color Variation in Ornamental Rhododendron simsii Planchon
Source: Genes (Basel). 2024 Aug 7;15(8):1041. doi: 10.3390/genes15081041 (PMC11353987; doi:10.3390/genes15081041)
Supplement: Supplementary file 1 [file genes-15-01041-s001.zip › Table S8 Different metalites between Pink variety and Violet variety.xlsx]

## Sheet: sheet 1
Table S8 Different metabolites identified between "Violet variety" and "Pink variety".
No.	Compound_ID	Name	Other_name(Kegg_name)	Formula	Molecular Weight	RT [min]	FC	log2FC	Pvalue	ROC	VIP	Up.Down	Kegg_ID	KEGG_pathway	HMDB_ID	Lipidmaps_ID	SuperClass(HMDB)	Class(HMDB)	SubClass(HMDB)	CATEGORY(Lipidmaps)	MAIN_CLASS(Lipidmaps)	SUB_CLASS(Lipidmaps)	mzCloud_Results	mzVault_Results	MassList_Results	m/z	Violet variety 1	Violet variety 2	Violet variety 3	Pink variety 1	Pink variety 2	Pink variety 3	Detection mode
1	Com_538_pos	Betulonic acid	--	C30 H46 O3	454.344	7.557	16.5211	4.04624	6.65e-09	1	1.20699	up	--	--	HMDB0249168	--	Lipids and lipid-like molecules	Prenol lipids	Triterpenoids	--	--	--	No results	No results	Full match	455.351	4.29962e+08	4.2003e+08	4.20386e+08	2.53652e+07	2.53883e+07	2.61408e+07	positive ion
2	Com_18672_pos	4-Hydroxyalprazolam	--	C17 H13 Cl N4 O	324.077	6.81	14.0001	3.80737	2.65e-05	1	1.43865	up	--	--	HMDB0060554	--	Organoheterocyclic compounds	Benzodiazepines	1,4-benzodiazepines	--	--	--	No results	Full match	No results	325.084	1.6873e+06	2.09457e+06	1.7518e+06	142437	127980	124841	positive ion
3	Com_6286_pos	Salvianolic acid D	--	C20 H18 O10	418.091	5.176	8.36615	3.06456	0.0023211	1	1.39388	up	--	--	HMDB0041773	--	Organoheterocyclic compounds	Benzoxepines	Dibenzoxepines	--	--	--	No results	No results	Full match	441.081	1.01486e+07	15004729	9.6654e+06	1.78004e+06	863953	1.51787e+06	positive ion
4	Com_7401_pos	LPE 18:1	--	C23 H46 N O7 P	479.301	9.502	8.32619	3.05766	0.000622515	1	1.67238	up	--	--	--	LMGP02050064	--	--	--	Glycerophospholipids [GP]	Glycerophosphoethanolamines [GP02]	Monoacylglycerophosphoethanolamines [GP0205]	No results	Full match	Full match	480.308	1.58732e+07	12004014	1.26317e+07	1.56271e+06	1.58725e+06	1.71528e+06	positive ion
5	Com_2044_pos	O1-(2,6-dichlorobenzyl)-4-methoxybenzene-1-carbohydroximamide	--	C15 H14 Cl2 N2 O2	324.045	5.032	7.55123	2.91671	0.00167742	1	1.70835	up	--	--	--	--	--	--	--	--	--	--	Invalid mass	No results	No results	325.052	8.55184e+07	8.93051e+07	8.60864e+07	1.16126e+07	9.67415e+06	1.32652e+07	positive ion
6	Com_2155_pos	carbamazepine-d10	--	C15 H2 [2]H10 N2 O	246.161	7.468	6.02526	2.59102	0.000161608	1	1.31184	up	--	--	--	--	--	--	--	--	--	--	Invalid mass	No results	No results	493.329	8.12946e+07	7.61294e+07	5.98223e+07	1.36457e+07	1.17717e+07	1.06384e+07	positive ion
7	Com_2305_pos	N-{6-[4-(tert-butyl)phenoxy]-3-pyridinyl}-N'-(2-thienyl)urea	--	C20 H21 N3 O2 S	389.108	5.452	5.36596	2.42384	0.000342418	1	1.67897	up	--	--	--	--	--	--	--	--	--	--	Invalid mass	No results	No results	390.115	1.31895e+07	1.68009e+07	1.77773e+07	3.16079e+06	3.37351e+06	2.3677e+06	positive ion
8	Com_7204_pos	Methyl gallate	--	C8 H8 O5	184.037	3.883	5.15119	2.36491	1.04e-06	1	1.25863	up	--	--	HMDB0254590	--	Benzenoids	Benzene and substituted derivatives	Benzoic acids and derivatives	--	--	--	No results	No results	Full match	185.045	7.80533e+06	8.11703e+06	8.34654e+06	1.49778e+06	1.60502e+06	1.60852e+06	positive ion
9	Com_11502_pos	L-Kynurenine	L-Kynurenine; 3-Anthraniloyl-L-alanine	C10 H12 N2 O3	208.084	4.784	4.79162	2.26051	6.74e-06	1	1.45604	up	cpd:C00328	map00380 Tryptophan metabolism;map01100 Metabolic pathways	HMDB0000684	--	Organic oxygen compounds	Organooxygen compounds	Carbonyl compounds	--	--	--	No results	Full match	Full match	209.092	5.15008e+06	5.71615e+06	5.40466e+06	1.12986e+06	1.06178e+06	1.20406e+06	positive ion
10	Com_6007_pos	LysoPC 20:4	--	C28 H50 N O7 P	543.33	9.622	4.54631	2.1847	0.00135224	1	1.69196	up	--	--	--	--	--	--	--	--	--	--	No results	No results	Full match	544.337	2.18894e+07	1.85969e+07	1.84464e+07	4.37453e+06	3.47327e+06	5.11495e+06	positive ion
11	Com_10781_pos	2-(Dimethylamino)Guanosine	--	C12 H17 N5 O5	311.123	4.98	4.46756	2.15949	6.54e-05	1	1.41726	up	--	--	--	--	--	--	--	--	--	--	No results	No results	Full match	312.129	5.72866e+06	6.90855e+06	5.91037e+06	1.27209e+06	1.44223e+06	1.43729e+06	positive ion
12	Com_2173_pos	PC (14:1e/4:0)	--	C26 H52 N O7 P	521.348	9.387	4.46201	2.15769	0.000835658	1	1.5992	up	--	--	--	--	--	--	--	--	--	--	No results	Full match	Full match	522.355	7.40639e+07	5.82687e+07	5.64904e+07	1.30458e+07	1.46299e+07	1.46422e+07	positive ion
13	Com_18650_pos	Lappaconitine	Lappaconitine	C32 H44 N2 O8	584.311	5.798	4.44861	2.15336	0.0104957	1	1.6681	up	cpd:C08694	--	--	--	--	--	--	--	--	--	No results	No results	Full match	585.318	2.04416e+06	1.86745e+06	1.22912e+06	382923	375157	397499	positive ion
14	Com_17839_pos	5,6,7-Trimethoxyflavone	--	C18 H16 O5	312.101	5.818	4.29911	2.10404	0.000191512	1	1.35835	up	--	--	--	--	--	--	--	--	--	--	No results	No results	Full match	313.108	1.99033e+06	2.07974e+06	2.55423e+06	474234	598045	468573	positive ion
15	Com_273_pos	(2E)-6-hydroxy-2-methyl-6-(4-methylphenyl)hept-2-enoic acid	--	C15 H20 O3	230.128	6.006	4.16519	2.05838	0.000186456	1	1.58946	up	--	--	--	--	--	--	--	--	--	--	Invalid mass	Invalid mass	No results	231.135	9.8175e+08	9.55793e+08	1050740879	2.36077e+08	2.4189e+08	2.39476e+08	positive ion
16	Com_8985_pos	methyl 2-(6-hydroxy-3-oxo-3H-xanthen-9-yl)benzoate	--	C21 H14 O5	346.089	3.881	4.03381	2.01214	0.00111908	1	1.20582	up	--	--	--	--	--	--	--	--	--	--	Invalid mass	No results	No results	347.096	4.63462e+06	6.71015e+06	6.52433e+06	1.72901e+06	1.38289e+06	1.31794e+06	positive ion
17	Com_8710_pos	Glutathione (oxidized)	--	C20 H32 N6 O12 S2	612.152	1.35	3.98839	1.99581	0.0406367	1	1.25967	up	--	--	--	--	--	--	--	--	--	--	No results	Full match	Full match	613.159	7.51785e+06	1.25321e+07	4.82939e+06	900554	3.14829e+06	2.18909e+06	positive ion
18	Com_271_pos	5-(6-hydroxy-6-methyloctyl)-2,5-dihydrofuran-2-one	--	C13 H22 O3	248.138	5.984	3.95811	1.98481	0.000399169	1	1.58261	up	--	--	--	--	--	--	--	--	--	--	Invalid mass	Invalid mass	No results	231.135	9.91682e+08	9.64886e+08	1062598455	2.53011e+08	2.5489e+08	2.54879e+08	positive ion
19	Com_4791_pos	(3S,9aS)-3-benzyl-octahydro-1H-pyrido[1,2-a]pyrazin-1-one	--	C15 H20 N2 O	266.137	5.469	3.90625	1.96579	0.00422146	1	1.02955	up	--	--	--	--	--	--	--	--	--	--	Invalid mass	No results	No results	267.144	7.62269e+06	8.96949e+06	1.09385e+07	2.45567e+06	2.26388e+06	2.3283e+06	positive ion
20	Com_19_pos	Kuromanin	--	C21 H20 O11	448.1	5.122	3.54604	1.82621	2.82e-05	1	1.16268	up	--	--	HMDB0030684	--	Phenylpropanoids and polyketides	Flavonoids	Flavonoid glycosides	--	--	--	Full match	Full match	Full match	449.107	5617275498	6106242423	6231690823	1821576738	1657936089	1583937127	positive ion
21	Com_637_pos	2-Adamantanone	--	C10 H14 O	150.105	6.013	3.48638	1.80173	1.88e-05	1	1.46642	up	--	--	--	--	--	--	--	--	--	--	No results	Full match	Full match	151.112	3.4179e+08	3.42302e+08	3.65617e+08	9.40653e+07	1.02221e+08	104801831	positive ion
22	Com_67_pos	Cyanidin	Cyanidin; 3,3',4',5,7-Pentahydroxyflavylium chloride; Chlorure de 3,3',4',5,7-pentahydroxyflavylium; 3,3',4',5,7-Pentahydroxyflavyliumchlorid; 2-(3,4-Dihydroxyphenyl)-3,5,7-trihydroxy-1-benzopyrylium chloride; 3,3',4',5,7-Pentahydroxy-2-phenylbenzopyrylium chloride; Cyanidin chloride; Cyanidine; Cyanidol; Cyanidol chloride; IdB 1027	C15 H10 O6	286.047	5.174	3.43899	1.78198	5.21e-05	1	1.21855	up	cpd:C05905	map00941 Flavonoid biosynthesis;map00942 Anthocyanin biosynthesis;map01110 Biosynthesis of secondary metabolites	HMDB0002708	LMPK12010002	Phenylpropanoids and polyketides	Flavonoids	Hydroxyflavonoids	Polyketides [PK]	Flavonoids [PK12]	Anthocyanidins [PK1201]	Full match	Full match	Full match	287.055	2218742724	2436668530	2490726155	7.49304e+08	6.91605e+08	6.37069e+08	positive ion
23	Com_1226_pos	7-(3,4-dihydroxyphenyl)-5-hydroxy-1-(4-hydroxyphenyl)heptan-3-one	--	C19 H22 O5	330.146	5.382	3.39975	1.76543	3.3e-05	1	1.62027	up	--	--	--	--	--	--	--	--	--	--	Full match	No results	No results	331.153	3.47233e+07	3.90061e+07	3.66913e+07	1.06456e+07	1.16999e+07	1.01336e+07	positive ion
24	Com_15414_pos	LPE 20:1	--	C25 H50 N O7 P	507.333	10.301	3.3993	1.76524	0.0014344	1	1.05142	up	--	--	--	LMGP02050046	--	--	--	Glycerophospholipids [GP]	Glycerophosphoethanolamines [GP02]	Monoacylglycerophosphoethanolamines [GP0205]	No results	Full match	No results	508.34	3.836e+06	3.12644e+06	2.77645e+06	911929	1.05018e+06	902860	positive ion
25	Com_1866_pos	N'-{6-[(5-chloro-3-pyridyl)oxy]-3-pyridyl}-N,N-dimethyliminoformamide	--	C13 H13 Cl N4 O	276.081	1.458	3.32591	1.73375	0.00208269	1	1.70964	up	--	--	--	--	--	--	--	--	--	--	Invalid mass	No results	No results	277.088	8.25625e+07	9.97894e+07	9.18163e+07	2.74639e+07	2.75196e+07	2.74507e+07	positive ion
26	Com_12384_pos	Oxyresveratrol	Oxyresveratrol	C14 H12 O4	244.073	5.756	3.29569	1.72058	0.0387159	1	1.26115	up	cpd:C10273	--	--	LMPK13090011	--	--	--	Polyketides [PK]	Aromatic polyketides [PK13]	Diphenyl ethers, biphenyls, dibenzyls and stilbenes [PK1309]	No results	No results	Full match	245.08	5.59629e+06	2.41041e+06	4.14161e+06	1.14097e+06	1.18639e+06	1.35876e+06	positive ion
27	Com_12202_pos	all-cis-4,7,10,13,16-Docosapentaenoic acid	--	C22 H34 O2	312.245	8.647	3.24285	1.69726	0.00152224	1	1.16908	up	--	--	--	--	--	--	--	--	--	--	No results	Invalid mass	No results	313.252	5.13319e+06	6.80236e+06	5.6913e+06	1.73641e+06	1.75543e+06	1.94375e+06	positive ion
28	Com_4867_pos	L-Glutathione (reduced)	--	C10 H17 N3 O6 S	307.083	1.509	3.23849	1.69532	0.00512313	1	1.6855	up	--	--	--	--	--	--	--	--	--	--	No results	Full match	Full match	308.09	2.13724e+07	2.67867e+07	3.08627e+07	7.65708e+06	8.5218e+06	8.22193e+06	positive ion
29	Com_14887_pos	Neocryptotanshinone	--	C19 H22 O4	314.151	6.338	3.2055	1.68055	0.000639094	1	1.2986	up	--	--	--	--	--	--	--	--	--	--	No results	No results	Full match	315.159	3.38304e+06	3.96737e+06	4.43058e+06	1.21163e+06	1.04414e+06	1.41948e+06	positive ion
30	Com_18087_pos	Palmitic acid	Hexadecanoic acid; Hexadecanoate; Hexadecylic acid; Palmitic acid; Palmitate; Cetylic acid	C16 H32 O2	256.24	7.272	3.18237	1.6701	0.00361503	1	1.5961	up	cpd:C00249	map00061 Fatty acid biosynthesis;map00062 Fatty acid elongation;map00071 Fatty acid degradation;map00073 Cutin, suberine and wax biosynthesis;map01040 Biosynthesis of unsaturated fatty acids;map01100 Metabolic pathways;map01212 Fatty acid metabolism	HMDB0000220	LMFA01010001	Lipids and lipid-like molecules	Fatty Acyls	Fatty acids and conjugates	Fatty Acyls [FA]	Fatty Acids and Conjugates [FA01]	Straight chain fatty acids [FA0101]	No results	No results	Full match	257.247	2.30742e+06	2.1074e+06	2.15286e+06	710524	571878	781368	positive ion
31	Com_10602_pos	Ethyl caffeate	--	C11 H12 O4	208.073	6.252	3.1048	1.6345	0.0347498	1	1.11039	up	--	--	HMDB0301712	--	Phenylpropanoids and polyketides	Cinnamic acids and derivatives	Hydroxycinnamic acids and derivatives	--	--	--	No results	No results	Full match	209.08	1.98147e+06	1.64671e+06	1.96994e+06	385542	901425	516091	positive ion
32	Com_16328_pos	PC (16:0/17:1)	--	C41 H80 N O8 P	745.561	8.514	3.05206	1.60978	0.00706308	1	1.21969	up	--	--	--	LMGP01010571	--	--	--	Glycerophospholipids [GP]	Glycerophosphocholines [GP01]	Diacylglycerophosphocholines [GP0101]	No results	Full match	No results	746.568	3.1672e+06	3.06058e+06	3.42919e+06	1.30235e+06	987994	873744	positive ion
33	Com_49_pos	Maslinic acid	--	C30 H48 O4	472.355	8.651	3.04217	1.6051	0.000132853	1	1.04918	up	--	--	HMDB0002392	LMPR0106180014	Lipids and lipid-like molecules	Prenol lipids	Triterpenoids	Prenol Lipids [PR]	Isoprenoids [PR01]	C30 isoprenoids (triterpenes) [PR0106]	No results	Full match	Full match	473.362	5433499555	5087635991	5301370052	1605339421	1787991345	1807724585	positive ion
34	Com_445_pos	N1-(1-benzyl-4-piperidyl)-4-chlorobenzene-1-sulfonamide	--	C18 H21 Cl N2 O2 S	364.097	1.45	3.03829	1.60326	0.0213651	1	1.36937	up	--	--	--	--	--	--	--	--	--	--	Invalid mass	Invalid mass	No results	365.104	2.81517e+08	5.45723e+08	5.4759e+08	1.78184e+08	1.57558e+08	1.16759e+08	positive ion
35	Com_5077_pos	2-{[(4,5-dimethoxy-2-nitrophenethyl)imino]methyl}phenol	--	C17 H18 N2 O5	330.128	5.361	3.03813	1.60318	0.00746929	1	1.31705	up	--	--	--	--	--	--	--	--	--	--	Invalid mass	No results	No results	331.135	2.675e+07	2.6119e+07	2.90923e+07	9.03934e+06	7.15255e+06	1.07857e+07	positive ion
36	Com_587_pos	Ganoderic acid C2	--	C30 H46 O7	518.325	6.201	3.00426	1.58701	0.00312507	1	1.10298	up	--	--	HMDB0035304	--	Lipids and lipid-like molecules	Prenol lipids	Tetraterpenoids	--	--	--	No results	No results	Full match	519.332	1.58706e+07	1.61204e+07	1.58461e+07	5.86315e+06	4.70739e+06	5.35253e+06	positive ion
37	Com_5633_pos	Heteroclitin D	--	C27 H30 O8	482.192	6.049	2.90742	1.53974	0.017635	1	1.62917	up	--	--	--	--	--	--	--	--	--	--	No results	No results	Full match	483.2	2.14592e+06	2.14627e+06	1.91659e+06	899440	723450	512606	positive ion
38	Com_6837_pos	Isovanillin	--	C8 H8 O3	152.047	5.538	2.89798	1.53505	0.000493232	1	1.16127	up	--	--	--	--	--	--	--	--	--	--	No results	No results	Full match	153.054	9.70823e+06	1.01917e+07	7.98948e+06	2.81352e+06	3.22143e+06	3.5888e+06	positive ion
39	Com_11511_pos	Corylifol A	--	C25 H26 O4	390.182	5.891	2.79282	1.48172	0.000332203	1	1.30173	up	--	--	HMDB0250475	--	Phenylpropanoids and polyketides	Isoflavonoids	Isoflav-2-enes	--	--	--	No results	No results	Full match	391.189	6.35957e+06	6.62992e+06	7.79158e+06	2.46457e+06	2.21087e+06	2.76546e+06	positive ion
40	Com_1640_pos	N1,N10-Dicoumaroyl spermidine	N1,N8-Bis(4-coumaroyl)spermidine; N1,N10-Dicoumaroyl spermidine	C25 H31 N3 O4	437.231	5.283	2.77365	1.47179	0.000151001	1	1.19228	up	cpd:C21169	--	--	--	--	--	--	--	--	--	No results	No results	Full match	438.238	109139470	1.16073e+08	1.12502e+08	3.99681e+07	4.33676e+07	3.84224e+07	positive ion
41	Com_5082_pos	4-Ethylbenzaldehyde	--	C9 H10 O	134.073	6.004	2.76915	1.46944	0.000772448	1	1.44912	up	--	--	HMDB0032024	--	Benzenoids	Benzene and substituted derivatives	Benzoyl derivatives	--	--	--	No results	Full match	No results	135.081	2.67174e+07	2.66556e+07	2.90601e+07	1.07575e+07	8.80687e+06	1.0204e+07	positive ion
42	Com_16164_pos	N', N''-p-Coumaroyl, Feruloylspermidine	--	C26 H33 N3 O5	467.242	5.284	2.72796	1.44782	0.00876649	1	1.13594	up	--	--	--	--	--	--	--	--	--	--	No results	No results	Full match	468.25	3.34824e+06	2.78152e+06	3.42146e+06	1.26284e+06	1.37206e+06	866339	positive ion
43	Com_10065_pos	N-(1-methyl-3-phenyl-1H-pyrazol-5-yl)-N'-(2-thienyl)urea	--	C15 H14 N4 O S	336.045	4.8	2.56923	1.36133	0.00181359	1	1.59475	up	--	--	--	--	--	--	--	--	--	--	Invalid mass	No results	No results	337.052	8.0772e+06	9.819e+06	7.40552e+06	3.06422e+06	3.19626e+06	3.58752e+06	positive ion
44	Com_2117_pos	1-Deoxynojirimycin	--	C6 H13 N O4	163.085	1.354	2.54686	1.34872	0.0166005	1	1.19621	up	--	--	HMDB0035359	--	Organoheterocyclic compounds	Piperidines	-	--	--	--	No results	No results	Full match	164.092	8.0035e+07	5.8636e+07	8.61683e+07	2.32092e+07	2.41317e+07	4.09402e+07	positive ion
45	Com_252_pos	DMK	--	C15 H28 N4 O6 S	392.181	5.738	2.54166	1.34577	4.61e-06	1	1.16619	up	--	--	--	--	--	--	--	--	--	--	Invalid mass	No results	No results	393.188	1085665573	1016227601	1068950351	4.26527e+08	4.00775e+08	4.20247e+08	positive ion
46	Com_1163_pos	Phosphocholine	Choline phosphate; Phosphorylcholine; Phosphocholine; O-Phosphocholine	C5 H14 N O4 P	183.066	1.323	2.48294	1.31205	0.0220882	1	1.08792	up	cpd:C00588	map00564 Glycerophospholipid metabolism;map01100 Metabolic pathways	HMDB0001565	--	Organic nitrogen compounds	Organonitrogen compounds	Quaternary ammonium salts	--	--	--	No results	Full match	No results	184.073	6.46124e+06	8.1111e+06	7.30337e+06	2.02794e+06	3.19301e+06	3.58946e+06	positive ion
47	Com_106_pos	Hederagenin	--	C30 H48 O4	472.355	8.524	2.47431	1.30702	4.98e-05	1	1.25922	up	--	--	HMDB0253065	--	Lipids and lipid-like molecules	Prenol lipids	Triterpenoids	--	--	--	No results	No results	Full match	473.362	2963013172	2731281158	2625891391	1061824426	1118016153	1182792816	positive ion
48	Com_9016_pos	5-Hydroxyindole-3-acetic acid	--	C10 H9 N O3	191.058	4.779	2.40868	1.26824	0.0141836	1	1.59261	up	--	--	HMDB0000763	--	Organoheterocyclic compounds	Indoles and derivatives	Indolyl carboxylic acids and derivatives	--	--	--	No results	No results	Full match	192.065	8.22198e+06	1.18091e+07	1.05898e+07	4.18154e+06	4.33072e+06	4.20046e+06	positive ion
49	Com_8172_pos	2-({[2,6-bis(phenylthio)pyridin-3-yl]imino}methyl)phenol	--	C24 H18 N2 O S2	414.092	5.401	2.37793	1.24971	0.000883889	1	1.08699	up	--	--	--	--	--	--	--	--	--	--	Invalid mass	No results	No results	415.099	1.15264e+07	1.23281e+07	1.4306e+07	5.38541e+06	4.97668e+06	5.68573e+06	positive ion
50	Com_8234_pos	N4-(4-chloro-2,5-dimethoxyphenyl)morpholine-4-carbothioamide	--	C13 H17 Cl N2 O3 S	354.024	1.291	2.34624	1.23035	0.00100462	1	1.59604	up	--	--	--	--	--	--	--	--	--	--	Invalid mass	No results	No results	355.031	1.33769e+07	1.04618e+07	1.22048e+07	5.48957e+06	5.26335e+06	4.6093e+06	positive ion
51	Com_1370_pos	Apigenin C-pentoside	--	C20 H18 O9	402.094	5.259	2.31096	1.20849	0.0413404	1	1.41839	up	--	--	--	--	--	--	--	--	--	--	No results	No results	Full match	403.102	3.5395e+07	2.8427e+07	2.99435e+07	1.4383e+07	1.74715e+07	8.71982e+06	positive ion
52	Com_7230_pos	C-pentosyl-apeignin O-feruloylhexoside	--	C36 H36 O17	740.192	4.912	2.27404	1.18526	0.00366377	1	1.66514	up	--	--	--	--	--	--	--	--	--	--	No results	No results	Full match	741.2	1.64876e+07	1.56708e+07	1.55763e+07	7.32348e+06	7.53335e+06	6.13434e+06	positive ion
53	Com_2278_pos	6-Deoxy-D-glucose	6-Deoxy-D-glucose; D-Quinovose; D-Chinovose; D-Glucomethylose; Isorhamnose; D-Epifucose; Isorhodeose	C6 H12 O5	164.069	1.424	2.25624	1.17392	0.0103302	1	1.20433	up	cpd:C02522	--	--	--	--	--	--	--	--	--	No results	No results	Full match	165.076	2.41784e+07	2.45821e+07	2.73713e+07	1.1986e+07	1.27979e+07	8.95885e+06	positive ion
54	Com_21_pos	Procyanidin B2	Procyanidin B2; Procyanidol B2	C30 H26 O12	578.144	5.022	2.16399	1.11369	0.00254386	1	1.63086	up	cpd:C17639	--	HMDB0033973	LMPK12030002	Phenylpropanoids and polyketides	Flavonoids	Biflavonoids and polyflavonoids	Polyketides [PK]	Flavonoids [PK12]	Proanthocyanidins [PK1203]	No results	No results	Full match	579.151	9991971783	12568982216	12286279258	5428287614	4989692238	5685284345	positive ion
55	Com_441_pos	Gingerglycolipid B	--	C33 H58 O14	678.381	8.515	2.12827	1.08968	0.000279541	1	1.51938	up	--	--	HMDB0041094	--	Lipids and lipid-like molecules	Glycerolipids	Glycosylglycerols	--	--	--	No results	No results	Full match	679.386	2.39542e+08	2.29713e+08	2.38706e+08	1.11134e+08	1.10624e+08	1.10888e+08	positive ion
56	Com_5484_pos	Mycophenolic acid	--	C17 H20 O6	342.11	5.416	2.12266	1.08588	0.00843252	1	1.57679	up	--	--	HMDB0015159	--	Organoheterocyclic compounds	Isocoumarans	Isobenzofuranones	--	--	--	No results	Invalid mass	No match	343.117	7.91698e+06	8.59163e+06	1.00696e+07	4.12371e+06	4.20143e+06	4.19602e+06	positive ion
57	Com_3520_pos	2,5-bis(4-hydroxy-3-methoxyphenyl)-3,4-dimethyloxolan-3-ol	--	C20 H24 O6	342.146	5.367	2.11292	1.07924	0.000751794	1	1.68331	up	--	--	--	--	--	--	--	--	--	--	Invalid mass	No results	No match	343.153	6.47024e+06	6.8825e+06	7.06495e+06	3.34526e+06	2.91879e+06	3.39921e+06	positive ion
58	Com_139_pos	Stearoyl Ethanolamide	--	C20 H41 N O2	309.302	10.612	2.07848	1.05553	0.00472345	1	1.09461	up	--	--	HMDB0013078	--	Organic nitrogen compounds	Organonitrogen compounds	Amines	--	--	--	Invalid mass	No results	No results	310.31	1900502782	1936069799	2397672283	1028292025	9.40799e+08	1030328787	positive ion
59	Com_5094_pos	Ne-(1-Carboxymethyl)-L-lysine	--	C8 H16 N2 O4	204.111	1.424	2.07717	1.05462	0.00183368	1	1.63923	up	--	--	--	--	--	--	--	--	--	--	No results	No results	Full match	205.118	2.74673e+07	2.66379e+07	2.58179e+07	1.18154e+07	1.39884e+07	1.26732e+07	positive ion
60	Com_323_pos	Taxifolin	Taxifolin; Dihydroquercetin; (+)-Dihydroquercetin; (+)-Taxifolin; trans-Dihydroquercetin	C15 H12 O7	304.058	5.014	1.99875	0.999101	0.000861421	1	1.58309	up	cpd:C01617	map00941 Flavonoid biosynthesis;map01100 Metabolic pathways;map01110 Biosynthesis of secondary metabolites	HMDB0303943	LMPK12140721	Phenylpropanoids and polyketides	Flavonoids	Flavans	Polyketides [PK]	Flavonoids [PK12]	Flavanones [PK1214]	No results	Full match	Full match	305.065	7.7682e+08	8.46103e+08	7.44883e+08	4.2598e+08	3.54516e+08	404145822	positive ion
61	Com_16113_pos	Picropodophyllin	Picropodophyllin	C22 H22 O8	414.13	5.411	1.99292	0.994881	0.0177924	1	1.4311	up	cpd:C10871	--	--	--	--	--	--	--	--	--	No results	No results	Full match	415.137	1.30727e+06	1.82374e+06	1.58717e+06	803534	767077	796863	positive ion
62	Com_20205_pos	18-Nor-4,15-dihydroxyabieta-8,11,13-trien-7-one	--	C19 H26 O3	302.187	6.221	1.96446	0.974131	0.00369987	1	1.15445	up	--	--	--	--	--	--	--	--	--	--	No results	No results	Full match	303.195	874200	923502	921473	423949	448010	512228	positive ion
63	Com_4859_pos	Ganoderic acid A	--	C30 H44 O7	516.308	5.699	1.96109	0.971658	0.0079828	1	1.44113	up	--	--	HMDB0034931	LMST01010391	Lipids and lipid-like molecules	Prenol lipids	Triterpenoids	Sterols [ST]	Sterols [ST01]	Cholesterol and derivatives [ST0101]	No results	No results	Full match	517.315	4.34698e+06	4.00668e+06	3.54257e+06	1.89408e+06	1.74087e+06	2.43117e+06	positive ion
64	Com_212_pos	3-Hydroxy-3-Methylpentane-1,5-Dioic Acid	--	C6 H10 O5	162.053	1.356	1.9428	0.958138	0.0181928	1	1.21862	up	--	--	--	--	--	--	--	--	--	--	No results	No results	Full match	163.06	1112423004	1467414628	9.39273e+08	6.70915e+08	4.9975e+08	6.40695e+08	positive ion
65	Com_17969_pos	Homoharringtonine	--	C29 H39 N O9	545.261	8.595	1.94223	0.957714	0.00193635	1	1.09733	up	--	--	HMDB0253207	--	Alkaloids and derivatives	Cephalotaxus alkaloids	-	--	--	--	No results	No results	Full match	546.268	431829	449146	361360	188429	231522	219693	positive ion
66	Com_150_pos	Lactose	Lactose; 1-beta-D-Galactopyranosyl-4-D-glucopyranose; beta-D-Gal-(1->4)-D-Glc; Milk sugar	C12 H22 O11	342.115	1.344	1.93076	0.94917	0.00287021	1	1.15647	up	cpd:C00243	map00052 Galactose metabolism;map01100 Metabolic pathways;map02010 ABC transporters	HMDB0041627	--	Organic oxygen compounds	Organooxygen compounds	Carbohydrates and carbohydrate conjugates	--	--	--	No results	No results	Full match	381.078	1771099128	2139198724	2184838031	1111626552	9.80536e+08	1064694371	positive ion
67	Com_4040_pos	Cinnamaldehyde	Cinnamaldehyde	C9 H8 O	132.058	5.297	1.91639	0.938393	0.00580876	1	1.60239	up	cpd:C00903	map00940 Phenylpropanoid biosynthesis;map01100 Metabolic pathways;map01110 Biosynthesis of secondary metabolites	HMDB0003441	--	Phenylpropanoids and polyketides	Cinnamaldehydes	-	--	--	--	No results	Full match	Full match	133.065	1.5042e+07	1.80083e+07	1.37585e+07	7.72853e+06	7.92056e+06	8.77642e+06	positive ion
68	Com_1500_pos	Combretastatin A4	Combretastatin A-4; Combretastatin A4	C18 H20 O5	316.13	5.32	1.90939	0.933112	0.0470923	1	1.38571	up	cpd:C20268	--	HMDB0250413	--	Phenylpropanoids and polyketides	Stilbenes	-	--	--	--	No results	No results	Full match	317.138	5.71563e+06	6.57046e+06	5.98329e+06	3.7584e+06	3.56096e+06	2.24881e+06	positive ion
69	Com_321_pos	Inositol	myo-Inositol; D-myo-Inositol; 1D-myo-Inositol; L-myo-Inositol; 1L-myo-Inositol; meso-Inositol; Inositol; Dambose; Cyclohexitol; Meat sugar; Bios I	C6 H12 O6	180.063	1.338	1.89245	0.920253	0.00510508	1	1.10465	up	cpd:C00137	map00052 Galactose metabolism;map00053 Ascorbate and aldarate metabolism;map00562 Inositol phosphate metabolism;map01100 Metabolic pathways;map02010 ABC transporters;map04070 Phosphatidylinositol signaling system	HMDB0000211	--	Organic oxygen compounds	Organooxygen compounds	Alcohols and polyols	--	--	--	No results	No results	Full match	181.07	5.52939e+08	5.71909e+08	4.90326e+08	2.86611e+08	2.84023e+08	2.82851e+08	positive ion
70	Com_4177_pos	Nicotinamide adenine dinucleotide	NAD+; NAD; Nicotinamide adenine dinucleotide; DPN; Diphosphopyridine nucleotide; Nadide; beta-NAD+	C21 H27 N7 O14 P2	663.108	1.42	1.86174	0.896654	0.00280446	1	1.63594	up	cpd:C00003	map00190 Oxidative phosphorylation;map00730 Thiamine metabolism;map00760 Nicotinate and nicotinamide metabolism;map01100 Metabolic pathways	HMDB0001487	--	Nucleosides, nucleotides, and analogues	(5'->5')-dinucleotides	-	--	--	--	No results	Full match	Full match	664.115	3.19711e+07	3.75496e+07	3.09957e+07	1.98991e+07	1.5655e+07	1.84363e+07	positive ion
71	Com_6386_pos	Emodin	Emodin	C15 H10 O5	562.084	2.265	1.84367	0.882579	0.00212621	1	1.55755	up	cpd:C10343	--	HMDB0035214	LMPK13040008	Benzenoids	Anthracenes	Anthraquinones	Polyketides [PK]	Aromatic polyketides [PK13]	Anthracenes and phenanthrenes [PK1304]	No results	Invalid mass	No results	563.09	1.4893e+07	1.8044e+07	1.64917e+07	9.04062e+06	9.33341e+06	8.43594e+06	positive ion
72	Com_12528_pos	Indigo	--	C16 H10 N2 O2	262.073	6.571	1.84106	0.88054	0.00948471	1	1.32331	up	--	--	HMDB0240742	--	Organoheterocyclic compounds	Indoles and derivatives	Indolines	--	--	--	No results	No results	Full match	263.081	589107	608476	693289	300403	407410	319241	positive ion
73	Com_7550_pos	Coptisine	Coptisine	C19 H14 N O4	320.091	5.601	1.8048	0.85184	0.0228936	1	1.45169	up	cpd:C16938	--	--	--	--	--	--	--	--	--	No results	No results	Full match	343.08	1.54472e+07	1.30551e+07	1.48267e+07	7.81859e+06	6.46396e+06	9.72505e+06	positive ion
74	Com_12338_pos	5-Methyl-7-methoxyisoflavone	--	C17 H14 O3	266.093	1.408	1.77484	0.827689	0.00731219	1	1.41136	up	--	--	--	--	--	--	--	--	--	--	No results	No results	Full match	267.1	1.94845e+06	1.87296e+06	2.41524e+06	1.2735e+06	987911	1.25251e+06	positive ion
75	Com_555_pos	N-(4-piperidinophenyl)-2-thiophenecarboxamide	--	C16 H18 N2 O S	143.058	1.429	1.75794	0.813888	0.000501033	1	1.33942	up	--	--	--	--	--	--	--	--	--	--	Invalid mass	No results	No results	144.066	4.01295e+08	3.58026e+08	3.59271e+08	2.27275e+08	2.10887e+08	1.98145e+08	positive ion
76	Com_6896_pos	Pyridoxine	Pyridoxine; Pyridoxol	C8 H11 N O3	169.074	1.433	1.73603	0.795788	0.00819883	1	1.53861	up	cpd:C00314	map00750 Vitamin B6 metabolism;map01100 Metabolic pathways	HMDB0000239	--	Organoheterocyclic compounds	Pyridines and derivatives	Pyridoxines	--	--	--	No results	No results	Full match	170.081	1.40492e+07	1.59311e+07	1.86977e+07	7.98669e+06	1.01311e+07	9.92213e+06	positive ion
77	Com_1050_pos	Deoxyarbutin	--	C11 H14 O3	194.094	5.319	1.67807	0.746803	0.0183277	1	1.52064	up	--	--	--	--	--	--	--	--	--	--	No results	No results	Full match	195.101	1.19134e+07	1.00936e+07	1.42387e+07	7.65758e+06	6.39929e+06	7.54274e+06	positive ion
78	Com_1854_pos	(2R,3S,4S,5R,6R)-2-(hydroxymethyl)-6-(2-phenylethoxy)oxane-3,4,5-triol	--	C14 H20 O6	324.118	5.607	1.67798	0.746727	0.00161611	1	1.45028	up	--	--	--	--	--	--	--	--	--	--	Invalid mass	Invalid mass	No results	325.126	7.76115e+07	8.02498e+07	9.08445e+07	4.73389e+07	5.24896e+07	4.83888e+07	positive ion
79	Com_14446_pos	Bisulfurous Acid	--	C11 H8 O2	172.053	5.101	1.66671	0.737003	0.00149771	1	1.07038	up	--	--	--	--	--	--	--	--	--	--	No results	No results	Full match	173.06	2.65845e+06	2.86958e+06	2.72032e+06	1.75319e+06	1.52175e+06	1.67395e+06	positive ion
80	Com_5330_pos	2-(3,4-dihydroxyphenyl)-7-hydroxy-3,4-dihydro-2H-1-benzopyran-4-one	--	C15 H12 O5	272.068	5.422	1.65773	0.729207	0.0109557	1	1.23194	up	--	--	--	--	--	--	--	--	--	--	Full match	Full match	Full match	273.075	9.99074e+06	9.45867e+06	9.18442e+06	6.58122e+06	5.2981e+06	5.39362e+06	positive ion
81	Com_14986_pos	8-Aminooctanoic acid	--	C8 H17 N O2	159.126	1.426	1.65447	0.726368	0.00172598	1	1.5907	up	--	--	HMDB0247418	--	Lipids and lipid-like molecules	Fatty Acyls	Fatty acids and conjugates	--	--	--	No results	No results	Full match	160.133	2.16678e+06	2.28985e+06	2.45562e+06	1.4777e+06	1.25963e+06	1.44059e+06	positive ion
82	Com_17926_pos	Isohomovanillic acid	--	C9 H10 O4	182.058	4.851	1.62739	0.702559	0.0119348	1	1.63762	up	--	--	HMDB0000333	--	Benzenoids	Phenols	Methoxyphenols	--	--	--	No results	Full match	Full match	183.065	1.79712e+06	1.76703e+06	1.92479e+06	1.26633e+06	1.11455e+06	991965	positive ion
83	Com_15488_pos	3-Indolepropionic acid	--	C11 H11 N O2	189.079	5.149	1.61698	0.693301	0.000291953	1	1.02279	up	--	--	HMDB0002302	--	Organoheterocyclic compounds	Indoles and derivatives	Indolyl carboxylic acids and derivatives	--	--	--	No results	No results	Full match	190.086	2.1235e+06	2.34832e+06	2.25798e+06	1.43889e+06	1.31247e+06	1.41058e+06	positive ion
84	Com_3736_pos	Ethyl paraben	--	C9 H10 O3	166.063	5.693	1.60922	0.686366	0.00561239	1	1.04243	up	--	--	HMDB0032573	--	Benzenoids	Benzene and substituted derivatives	Benzoic acids and derivatives	--	--	--	No results	Full match	Full match	167.07	3.15164e+07	3.26967e+07	3.80827e+07	2.22722e+07	2.11639e+07	2.01323e+07	positive ion
85	Com_17486_pos	Homocysteine	Homocysteine; 2-Amino-4-mercaptobutyric acid	C4 H9 N O2 S	135.036	5.052	1.56734	0.648319	0.000181592	1	1.60379	up	cpd:C05330	--	HMDB0000742	--	Organic acids and derivatives	Carboxylic acids and derivatives	Amino acids, peptides, and analogues	--	--	--	No results	No results	Full match	136.043	898979	919631	969580	609723	578742	590465	positive ion
86	Com_13341_pos	DLK	--	C16 H30 N4 O6	374.215	4.847	1.56195	0.643344	0.0331111	1	1.40471	up	--	--	--	--	--	--	--	--	--	--	Full match	No results	No results	375.222	175724	251098	215303	113384	151434	146286	positive ion
87	Com_4930_pos	UDP	UDP; Uridine 5'-diphosphate	C9 H14 N2 O12 P2	404.001	1.443	1.55154	0.633698	0.022505	1	1.41793	up	cpd:C00015	map00240 Pyrimidine metabolism;map00908 Zeatin biosynthesis;map01100 Metabolic pathways	HMDB0000295	--	Nucleosides, nucleotides, and analogues	Pyrimidine nucleotides	Pyrimidine ribonucleotides	--	--	--	No results	No results	Full match	405.009	2.42406e+07	2.60466e+07	2.08079e+07	1.75148e+07	1.26845e+07	1.56231e+07	positive ion
88	Com_966_pos	3-[3-(beta-D-Glucopyranosyloxy)-2-methoxyphenyl]propanoic acid	--	C16 H22 O9	380.107	5.258	1.52567	0.609448	0.00103039	1	1.60849	up	--	--	--	--	--	--	--	--	--	--	Invalid mass	No results	No results	381.115	1.44531e+07	1.50794e+07	1.5853e+07	9.21551e+06	1.02361e+07	1.02962e+07	positive ion
89	Com_3329_pos	Trachelogenin	Trachelogenin; (-)-Trachelogenin	C21 H24 O7	388.152	5.764	1.5196	0.603693	0.0104375	1	1.5862	up	cpd:C10891	--	HMDB0303743	--	Lignans, neolignans and related compounds	Furanoid lignans	Tetrahydrofuran lignans	--	--	--	No results	No results	Full match	389.159	4.78637e+07	4.44388e+07	5.17166e+07	3.16387e+07	3.177e+07	3.13655e+07	positive ion
90	Com_7999_pos	(-)-3-(3,4-Dihydroxyphenyl)-2-methylalanine	--	C10 H13 N O4	211.084	5.035	1.48701	0.572414	0.0407615	1	1.43846	up	--	--	--	--	--	--	--	--	--	--	No results	No results	Full match	212.091	3.33143e+06	3.42571e+06	3.47876e+06	2.1695e+06	2.69563e+06	2.01841e+06	positive ion
91	Com_14297_pos	Zolpidem-d6	--	C19 H15 [2]H6 N3 O	313.201	8.364	1.47333	0.559083	0.00699718	1	1.26651	up	--	--	--	--	--	--	--	--	--	--	Invalid mass	No results	No results	314.208	2.98349e+06	2.48466e+06	2.73391e+06	1.68014e+06	2.03001e+06	1.85686e+06	positive ion
92	Com_818_pos	Glabrolide	--	C30 H44 O4	468.324	6.352	1.43974	0.525813	0.000849677	1	1.67985	up	--	--	HMDB0034515	--	Lipids and lipid-like molecules	Prenol lipids	Triterpenoids	--	--	--	No results	Full match	No results	469.331	1.37136e+08	1.36876e+08	1.26444e+08	9.57711e+07	9.11087e+07	9.12637e+07	positive ion
93	Com_7075_pos	INH	--	C16 H26 N6 O5	382.196	7.507	1.43482	0.520873	0.0065392	1	1.20679	up	--	--	HMDB0015086	--	Organoheterocyclic compounds	Pyridines and derivatives	Pyridinecarboxylic acids and derivatives	--	--	--	Full match	No results	No results	400.23	3.94992e+06	3.71855e+06	4.44135e+06	3.02144e+06	2.64306e+06	2.77544e+06	positive ion
94	Com_5237_pos	7,8-Dihydroxycoumarin	7,8-Dihydroxycoumarin; Daphnetin	C9 H6 O4	178.027	5.353	1.42493	0.510888	5.66e-05	1	1.08025	up	cpd:C03093	--	--	--	--	--	--	--	--	--	No results	Full match	Full match	179.034	2.64527e+07	2.63654e+07	2.55002e+07	1.83947e+07	1.87297e+07	1.78387e+07	positive ion
95	Com_524_pos	LPE 18:2	--	C23 H44 N O7 P	477.286	8.749	1.39612	0.48142	0.00164841	1	1.16637	up	--	--	--	LMGP02050041	--	--	--	Glycerophospholipids [GP]	Glycerophosphoethanolamines [GP02]	Monoacylglycerophosphoethanolamines [GP0205]	No results	Full match	Full match	478.293	4.41598e+08	4.13909e+08	4.20189e+08	2.99403e+08	2.91401e+08	3.22941e+08	positive ion
96	Com_283_pos	PC (16:2e/2:0)	--	C26 H50 N O7 P	519.333	8.813	1.37026	0.454452	0.00250863	1	1.6134	up	--	--	--	--	--	--	--	--	--	--	No results	Full match	Full match	520.34	9.26505e+08	848263621	856532342	5.96364e+08	6.60439e+08	6.63486e+08	positive ion
97	Com_7475_pos	5-methoxyflavone	--	C16 H12 O3	252.078	5.303	1.35356	0.436754	0.00533321	1	1.19032	up	--	--	--	--	--	--	--	--	--	--	No results	No results	Full match	253.086	1.56795e+07	1.52529e+07	1.64563e+07	1.08806e+07	1.24404e+07	1.16895e+07	positive ion
98	Com_796_pos	Epigallocatechin	--	C15 H14 O7	306.075	1.451	1.34959	0.432518	0.00631673	1	1.11384	up	--	--	HMDB0038365	LMPK12020004	Phenylpropanoids and polyketides	Flavonoids	Flavans	Polyketides [PK]	Flavonoids [PK12]	Flavans, Flavanols and Leucoanthocyanidins [PK1202]	No results	Full match	Full match	307.082	8.9335e+07	9.81026e+07	9.1471e+07	6.34143e+07	7.3179e+07	7.00689e+07	positive ion
99	Com_3575_pos	3-(4-hydroxy-3-methoxyphenyl)propanoic acid	--	C10 H12 O4	178.063	5.428	1.34883	0.431704	0.00938216	1	1.45801	up	--	--	HMDB0062121	--	Phenylpropanoids and polyketides	Phenylpropanoic acids	-	--	--	--	Invalid mass	No match	No match	179.07	3.17145e+07	3.35492e+07	3.52267e+07	2.42011e+07	2.31452e+07	2.71559e+07	positive ion
100	Com_9393_pos	Senkyunolide A	--	C12 H16 O2	192.115	6.436	1.32683	0.407987	0.0207011	1	1.14521	up	--	--	HMDB0258235	--	Organoheterocyclic compounds	Isobenzofurans	-	--	--	--	No results	Full match	Full match	193.122	6.83057e+06	7.80332e+06	7.82268e+06	5.5528e+06	5.73805e+06	5.63409e+06	positive ion
101	Com_5022_pos	Geranylacetone	--	C13 H22 O	194.167	7.654	1.30811	0.387488	0.0123082	1	1.18056	up	--	--	HMDB0031846	--	Lipids and lipid-like molecules	Prenol lipids	Monoterpenoids	--	--	--	No results	No results	Full match	195.174	2.60626e+07	2.36589e+07	2.23687e+07	1.90028e+07	1.75038e+07	1.86033e+07	positive ion
102	Com_16022_pos	1-(piperidinomethyl)-2-naphthol	--	C16 H19 N O	219.162	6.868	1.30784	0.38719	0.014023	1	1.43995	up	--	--	--	--	--	--	--	--	--	--	Invalid mass	No results	No results	220.169	3.3137e+06	3.06955e+06	3.56239e+06	2.53721e+06	2.45314e+06	2.61426e+06	positive ion
103	Com_8766_pos	Dextromethorphan hydrobromide	--	C18 H25 N O	249.209	8.041	1.2872	0.364232	0.00621281	1	1.29025	up	--	--	HMDB0242610	--	Alkaloids and derivatives	Morphinans	-	--	--	--	Invalid mass	No results	No results	250.215	9.7871e+06	8.95168e+06	9.69314e+06	7.87243e+06	7.2542e+06	6.96164e+06	positive ion
104	Com_16804_pos	lupinine	Lupinine	C10 H19 N O	169.147	6.574	1.28552	0.362349	0.0250703	1	1.17339	up	cpd:C10773	map00960 Tropane, piperidine and pyridine alkaloid biosynthesis;map01110 Biosynthesis of secondary metabolites	HMDB0304704	--	Alkaloids and derivatives	Lupin alkaloids	Sparteine, lupanine, and related alkaloids	--	--	--	No results	No results	Full match	170.154	2.24081e+06	2.32702e+06	2.18031e+06	1.90416e+06	1.74312e+06	1.60207e+06	positive ion
105	Com_5163_pos	1-(4-butylphenyl)-3-(dimethylamino)propan-1-one hydrochloride	--	C15 H23 N O	233.175	7.654	1.24907	0.32085	0.00275123	1	1.1984	up	--	--	--	--	--	--	--	--	--	--	Invalid mass	No results	No results	234.183	2.20921e+07	2.05735e+07	2.19818e+07	1.74426e+07	1.67964e+07	1.75176e+07	positive ion
106	Com_12188_pos	beta-Alanine methyl ester hydrochloride	--	C4 H10 Cl N O2	139.039	5.258	1.24335	0.314228	0.00107332	1	1.07992	up	--	--	--	--	--	--	--	--	--	--	No results	No results	Full match	140.047	1.05246e+06	989990	1.02681e+06	841918	812231	814405	positive ion
107	Com_3260_pos	1-adamantyl(piperidino)methanone	--	C16 H25 N O	247.191	8.091	1.2377	0.307666	0.00294929	1	1.20266	up	--	--	--	--	--	--	--	--	--	--	Invalid mass	No results	No results	248.198	4.12258e+07	3.95573e+07	4.30752e+07	3.45453e+07	3.22576e+07	3.32681e+07	positive ion
108	Com_968_pos	YPH	--	C20 H25 N5 O5	397.178	5.882	1.23181	0.300782	0.0118332	1	1.34094	up	--	--	--	--	--	--	--	--	--	--	Invalid mass	No results	No results	398.185	1.17331e+08	1.13744e+08	1.26723e+08	9.85115e+07	9.40108e+07	9.79429e+07	positive ion
1	Com_1954_pos	汐-Cyclodextrin	--	C36 H60 O30	990.326	1.427	0.0412023	-4.60113	0.000150065	1	1.4059	down	--	--	--	--	--	--	--	--	--	--	No results	Invalid mass	No results	991.335	2.59561e+06	3.91279e+06	2.93271e+06	8.5923e+07	7.46013e+07	6.8616e+07	positive ion
2	Com_3160_pos	Obacunone	Obacunone	C26 H30 O7	454.199	6.183	0.0713088	-3.80978	0.00174856	1	1.60174	down	cpd:C08775	--	HMDB0035858	--	Lipids and lipid-like molecules	Prenol lipids	Triterpenoids	--	--	--	No results	No results	Full match	455.207	1.22784e+06	790893	1.01979e+06	1.42643e+07	1.36136e+07	1.47328e+07	positive ion
3	Com_50_pos	Hydroxysafflor yellow A	--	C27 H32 O16	612.168	5.149	0.0727044	-3.78181	0.000151904	1	1.56707	down	--	--	HMDB0040677	--	Phenylpropanoids and polyketides	Cinnamic acids and derivatives	Hydroxycinnamic acids and derivatives	--	--	--	No results	No results	Full match	613.175	3.86098e+08	3.5371e+08	3.21148e+08	4715478627	4959572563	4917684146	positive ion
4	Com_4657_pos	2,6-Di-tert-butyl-1,4-benzoquinone	--	C14 H20 O2	220.146	6.772	0.0864599	-3.53182	1.3e-05	1	1.49652	down	--	--	HMDB0013817	--	Lipids and lipid-like molecules	Prenol lipids	Monoterpenoids	--	--	--	No results	Full match	No results	221.153	316559	253014	298257	3.72105e+06	3.19349e+06	3.12282e+06	positive ion
5	Com_4272_pos	[5-(tert-butyl)-2-thienyl](2-thienyl)methanone	--	C13 H14 O S2	228.063	5.156	0.0921209	-3.44033	0.000276369	1	1.54046	down	--	--	--	--	--	--	--	--	--	--	Invalid mass	No results	No results	229.07	3.3395e+06	2.60114e+06	2.52674e+06	3.2843e+07	2.88105e+07	3.02625e+07	positive ion
6	Com_6867_pos	Salvianolic acid F	--	C17 H14 O6	314.079	5.879	0.094503	-3.4035	0.00450799	1	1.6399	down	--	--	--	--	--	--	--	--	--	--	No results	No results	Full match	315.086	863104	1.60986e+06	1.05092e+06	1.33619e+07	1.1926e+07	1.20007e+07	positive ion
7	Com_10133_pos	Pectolinarin	--	C29 H34 O15	622.188	5.282	0.0962521	-3.37704	0.00161759	1	1.60375	down	--	--	HMDB0256193	--	Phenylpropanoids and polyketides	Tannins	Hydrolyzable tannins	--	--	--	No results	No results	Full match	623.196	673386	747135	982625	8.37404e+06	8.62197e+06	7.97119e+06	positive ion
8	Com_2490_pos	Neoprzewaquinone A	--	C36 H28 O6	556.191	5.675	0.107382	-3.21917	9.62e-06	1	1.49793	down	--	--	--	--	--	--	--	--	--	--	No results	No results	Full match	557.197	587975	513736	592797	4.74587e+06	5.76985e+06	5.2644e+06	positive ion
9	Com_1572_pos	17-AAG	--	C31 H43 N3 O8	626.327	8.661	0.115776	-3.1106	1.74e-05	1	1.53835	down	--	--	HMDB0244762	--	Phenylpropanoids and polyketides	Macrolactams	-	--	--	--	Invalid mass	No results	No results	627.335	638098	622308	715117	5.69986e+06	5.91646e+06	5.44705e+06	positive ion
10	Com_15098_pos	3-Hydroxynaphthalene-2,7-Disulphonic acid	--	C10 H8 O7 S2	303.97	1.275	0.142325	-2.81274	0.00320578	1	1.50421	down	--	--	--	--	--	--	--	--	--	--	No results	No results	Full match	304.977	121840	234785	239053	1.29587e+06	1.78034e+06	1.10912e+06	positive ion
11	Com_1931_pos	Bakuchiol	--	C18 H24 O	256.182	6.774	0.14711	-2.76503	0.000241835	1	1.54056	down	--	--	HMDB0248849	--	Lipids and lipid-like molecules	Prenol lipids	Monoterpenoids	--	--	--	No results	No results	Full match	257.189	932196	805138	903295	5.86042e+06	5.98136e+06	6.10827e+06	positive ion
12	Com_2423_pos	Arctiin	Arctiin	C27 H34 O11	534.209	5.675	0.150936	-2.72799	0.00895218	1	1.53598	down	cpd:C16915	--	HMDB0248568	--	Lignans, neolignans and related compounds	Lignan glycosides	-	--	--	--	No results	No results	Full match	535.217	1.02554e+06	980206	1.14566e+06	5.05114e+06	5.94535e+06	9.88253e+06	positive ion
13	Com_9121_pos	Lithocholic Acid	Lithocholic acid; Lithocholate; 3alpha-Hydroxy-5beta-cholanate; 3alpha-Hydroxy-5beta-cholanic acid	C24 H40 O3	414.249	8.268	0.151457	-2.72302	0.00630957	1	1.22213	down	cpd:C03990	--	HMDB0000761	LMST04010003	Lipids and lipid-like molecules	Steroids and steroid derivatives	Bile acids, alcohols and derivatives	Sterols [ST]	Bile acids and derivatives [ST04]	C24 bile acids, alcohols, and derivatives [ST0401]	Invalid mass	No results	No results	415.256	177801	145092	258435	1.25829e+06	1.22366e+06	1.35629e+06	positive ion
14	Com_1098_pos	Isomucronulatol-7-O-glucoside	--	C23 H28 O10	464.17	5.794	0.163211	-2.61519	0.000225115	1	1.34681	down	--	--	--	--	--	--	--	--	--	--	No results	No results	Full match	503.134	1.63842e+07	1.78509e+07	1.80286e+07	1.07351e+08	105922021	106949771	positive ion
15	Com_104_pos	2-oxopiperidine-3-carbohydrazide	--	C6 H11 N3 O2	157.085	1.277	0.169832	-2.55782	0.000102705	1	1.66563	down	--	--	--	--	--	--	--	--	--	--	Full match	No results	No results	158.092	6.89613e+07	6.67501e+07	6.98512e+07	4.28866e+08	376951433	4.04568e+08	positive ion
16	Com_35_pos	(11E,15Z)-9,10,13-trihydroxyoctadeca-11,15-dienoic acid	--	C18 H32 O5	350.206	6.205	0.18087	-2.46697	0.0422667	1	1.44858	down	--	--	--	--	--	--	--	--	--	--	Invalid mass	No results	No results	351.214	301359399	9.48523e+07	8.6979e+07	8.80093e+08	8.77345e+08	9.14041e+08	positive ion
17	Com_2880_pos	Targinine	--	C7 H16 N4 O2	188.127	1.294	0.190522	-2.39197	0.00317243	1	1.53279	down	--	--	HMDB0029416	--	Organic acids and derivatives	Carboxylic acids and derivatives	Amino acids, peptides, and analogues	--	--	--	No results	Full match	Full match	189.134	2.77454e+06	3.05615e+06	3.0228e+06	1.32305e+07	1.3985e+07	1.92541e+07	positive ion
18	Com_19885_pos	Cepharanthine	Cepharanthine	C37 H38 N2 O6	606.276	4.894	0.210356	-2.2491	0.0231756	1	1.43032	down	cpd:C09391	--	HMDB0249813	--	Lignans, neolignans and related compounds	-	-	--	--	--	No results	No results	Full match	607.283	194375	343782	117698	909054	1.28633e+06	922454	positive ion
19	Com_633_pos	N-[4-(benzyloxy)phenyl]-N'-[2-chloro-6-(4-methoxyphenoxy)benzyl]urea	--	C28 H25 Cl N2 O4	526.109	5.802	0.219946	-2.18478	0.00187145	1	1.51583	down	--	--	--	--	--	--	--	--	--	--	Invalid mass	No results	No results	527.116	2.83247e+07	2.03079e+07	2.69474e+07	1.15683e+08	1.21463e+08	1.06484e+08	positive ion
20	Com_550_pos	ethyl 1-(3-nitro-2-thienyl)piperidine-4-carboxylate	--	C12 H16 N2 O4 S	244.095	5.93	0.220612	-2.18042	0.000920605	1	1.41434	down	--	--	--	--	--	--	--	--	--	--	Invalid mass	No results	No results	245.101	5.85774e+07	5.78887e+07	6.8634e+07	2.7388e+08	283508859	2.81641e+08	positive ion
21	Com_13896_pos	Polygalic acid	--	C29 H44 O6	488.315	7.076	0.241948	-2.04723	4.8e-06	1	1.64846	down	--	--	--	--	--	--	--	--	--	--	No results	Full match	Full match	511.305	276603	284906	305891	1.25984e+06	1.13479e+06	1.19045e+06	positive ion
22	Com_960_pos	1-O-(3,4,5-Trimethoxybenzoyl)-beta-L-galactopyranose	--	C16 H22 O10	374.118	5.421	0.251149	-1.99338	3.13e-05	1	1.48995	down	--	--	--	--	--	--	--	--	--	--	Invalid mass	No results	No results	375.125	1.27339e+06	1.43502e+06	1.45891e+06	5.04799e+06	5.95625e+06	5.58874e+06	positive ion
23	Com_2619_pos	1-Acetylimidazole	--	C5 H6 N2 O	128.059	1.373	0.252972	-1.98295	0.00730997	1	1.44787	down	--	--	HMDB0243814	--	Organoheterocyclic compounds	Azoles	Imidazoles	--	--	--	No results	Invalid mass	No match	129.066	1.21892e+07	1.39484e+07	1.2606e+07	3.76267e+07	5.9168e+07	5.63592e+07	positive ion
24	Com_1755_pos	Lancerin	Lancerin; 4-C-Glucosyl-1,3,7-trihydroxyxanthone	C19 H18 O10	406.09	5.15	0.255847	-1.96665	0.0194869	1	1.19365	down	cpd:C10075	--	--	--	--	--	--	--	--	--	No results	No results	Full match	407.097	1.84919e+07	1.77028e+07	1.52842e+07	4.71121e+07	5.75373e+07	9.65597e+07	positive ion
25	Com_224_pos	PharmaGSID_47333	--	C22 H30 N4 O2	382.232	6.623	0.263146	-1.92607	0.0111069	1	1.64389	down	--	--	--	--	--	--	--	--	--	--	Invalid mass	No results	No results	365.229	9.07401e+06	1.48837e+07	14914837	5.19763e+07	4.55816e+07	5.01645e+07	positive ion
26	Com_4895_pos	1-(4-hydroxyphenyl)propane-1,2-diol	--	C9 H12 O3	190.06	5.124	0.271899	-1.87886	0.0350604	1	1.38555	down	--	--	--	--	--	--	--	--	--	--	Invalid mass	Invalid mass	No results	191.067	1.51703e+06	2.31999e+06	1.35054e+06	3.19561e+06	7.5641e+06	8.31931e+06	positive ion
27	Com_3532_pos	Liquidambaric acid	--	C30 H46 O3	454.344	8.013	0.282335	-1.82452	0.000208055	1	1.68404	down	--	--	--	--	--	--	--	--	--	--	No results	Full match	Full match	455.352	9.32619e+06	8.8058e+06	8.31823e+06	3.08213e+07	3.09384e+07	3.19242e+07	positive ion
28	Com_9884_pos	1-(4-hydroxyphenyl)-2-phenylethan-1-one	--	C14 H12 O2	212.083	4.974	0.283249	-1.81986	0.00280734	1	1.67056	down	--	--	--	--	--	--	--	--	--	--	Full match	Full match	No results	213.091	2.29325e+06	2.21468e+06	2.28648e+06	7.75515e+06	7.1104e+06	9.12181e+06	positive ion
29	Com_39_pos	Prostaglandin K2	--	C20 H30 O5	332.196	6.771	0.286865	-1.80156	0.00010315	1	1.69942	down	--	--	--	LMFA03010023	--	--	--	Fatty Acyls [FA]	Eicosanoids [FA03]	Prostaglandins [FA0301]	Invalid mass	Invalid mass	No results	333.203	1.13682e+08	1.28393e+08	1.35762e+08	4.8446e+08	3.94781e+08	4.37882e+08	positive ion
30	Com_18328_pos	Guanosine 5'-diphosphate	GDP; Guanosine 5'-diphosphate; Guanosine diphosphate	C10 H15 N5 O11 P2	443.026	1.285	0.291717	-1.77736	0.00122519	1	1.21527	down	cpd:C00035	map00230 Purine metabolism;map01100 Metabolic pathways;map03013 RNA transport;map04144 Endocytosis	HMDB0001201	--	Nucleosides, nucleotides, and analogues	Purine nucleotides	Purine ribonucleotides	--	--	--	No results	No results	Full match	444.033	302322	358562	279511	864982	1.23858e+06	1.1201e+06	positive ion
31	Com_2932_pos	trans-Anethole	Anethole; t-Anethole; trans-Anethole	C10 H12 O	148.089	5.786	0.305886	-1.70894	0.00198013	1	1.46923	down	cpd:C10428	map00940 Phenylpropanoid biosynthesis	HMDB0248443	--	Benzenoids	Phenol ethers	Anisoles	--	--	--	No results	Full match	No results	149.096	4.04134e+06	3.88407e+06	3.86478e+06	1.1923e+07	1.45339e+07	1.20875e+07	positive ion
32	Com_2234_pos	5-[4-(phenylsulfonyl)phenyl]-1H-pyrazole	--	C15 H12 N2 O2 S	306.04	3.904	0.307965	-1.69916	0.000279541	1	1.63013	down	--	--	--	--	--	--	--	--	--	--	Invalid mass	No results	No results	307.047	2.16524e+06	2.11584e+06	2.40683e+06	7.28718e+06	7.02608e+06	7.40323e+06	positive ion
33	Com_13701_pos	Lysopg 18:1	--	C24 H47 O9 P	510.296	6.896	0.31347	-1.6736	0.00403274	1	1.45611	down	--	--	--	--	--	--	--	--	--	--	No results	No results	Full match	511.303	131445	134173	150329	538569	374434	413912	positive ion
34	Com_1322_pos	Laricitrin	Laricitrin; 3'-O-Methylmyricetin	C16 H12 O8	332.052	5.596	0.314261	-1.66996	0.0345947	1	1.47458	down	cpd:C12633	map00944 Flavone and flavonol biosynthesis	HMDB0126497	LMPK12112482	Phenylpropanoids and polyketides	Flavonoids	Flavones	Polyketides [PK]	Flavonoids [PK12]	Flavones and Flavonols [PK1211]	No results	No results	Full match	333.06	6.18255e+06	1.21428e+07	1.28372e+07	3.44282e+07	3.16314e+07	3.31017e+07	positive ion
35	Com_85_pos	2,3-Dinor-11汕-prostaglandin F2汐	--	C18 H30 O5	348.191	6.278	0.315216	-1.66559	0.000819063	1	1.64876	down	--	--	--	--	--	--	--	--	--	--	Invalid mass	No results	No results	349.198	1.04653e+08	1.0577e+08	1.09968e+08	3.55919e+08	3.54211e+08	3.0629e+08	positive ion
36	Com_1129_pos	Hesperetin 5-O-glucoside	--	C22 H24 O11	464.131	5.377	0.322965	-1.63055	5.56e-05	1	1.02231	down	--	--	HMDB0037535	LMPK12140377	Phenylpropanoids and polyketides	Flavonoids	Flavonoid glycosides	Polyketides [PK]	Flavonoids [PK12]	Flavanones [PK1214]	No results	No results	Full match	465.137	2.18143e+07	2.021e+07	2.18305e+07	6.73376e+07	6.57459e+07	6.46308e+07	positive ion
37	Com_9551_pos	Tangeretin	Tangeretin; 5,6,7,8,4'-Pentamethoxyflavone	C20 H20 O7	372.121	5.186	0.324297	-1.62461	0.00260647	1	1.33073	down	cpd:C10190	--	--	LMPK12111443	--	--	--	Polyketides [PK]	Flavonoids [PK12]	Flavones and Flavonols [PK1211]	No results	No results	Full match	373.128	378395	485810	563741	1.17058e+06	1.45106e+06	1.78157e+06	positive ion
38	Com_9348_pos	Histamine	Histamine; 1H-Imidazole-4-ethanamine; 2-(4-Imidazolyl)ethylamine	C5 H9 N3	111.08	1.868	0.324669	-1.62296	0.00132614	1	1.38949	down	cpd:C00388	map00340 Histidine metabolism;map01100 Metabolic pathways;map01110 Biosynthesis of secondary metabolites	HMDB0000870	--	Organic nitrogen compounds	Organonitrogen compounds	Amines	--	--	--	No results	No results	Full match	112.087	186519	245353	198973	663850	751716	527476	positive ion
39	Com_10655_pos	Embelin	Embelin	C17 H26 O4	294.182	7.317	0.325005	-1.62147	0.000104723	1	1.57889	down	cpd:C10342	--	HMDB0251767	LMPK15050006	Organic oxygen compounds	Organooxygen compounds	Carbonyl compounds	Polyketides [PK]	_	_	No results	No results	Full match	611.354	141731	132058	157703	398311	470655	458680	positive ion
40	Com_373_pos	L-(-)-Methionine	--	C5 H11 N O2 S	149.051	1.907	0.326805	-1.6135	0.00270355	1	1.0954	down	--	--	HMDB0000696	--	Organic acids and derivatives	Carboxylic acids and derivatives	Amino acids, peptides, and analogues	--	--	--	No results	Full match	Full match	150.059	4.61986e+06	5.81828e+06	4.96584e+06	1.54769e+07	1.61454e+07	1.55128e+07	positive ion
41	Com_1659_pos	9-Hydroxy-(10E,12Z,15Z)-Octadecatrienoic Acid	--	C18 H30 O3	294.22	7.911	0.331588	-1.59254	0.0010998	1	1.54434	down	--	--	--	--	--	--	--	--	--	--	No results	No results	Full match	333.183	2.14418e+06	2.54988e+06	1.83883e+06	7.45108e+06	6.24222e+06	6.00855e+06	positive ion
42	Com_235_pos	Salvianolic acid C	--	C26 H20 O10	492.108	5.813	0.33164	-1.59231	2.08e-06	1	1.67055	down	--	--	HMDB0303929	--	Phenylpropanoids and polyketides	2-arylbenzofuran flavonoids	-	--	--	--	No results	No results	Full match	493.115	1.52763e+07	1.60542e+07	1.56454e+07	4.89448e+07	4.62367e+07	4.64654e+07	positive ion
43	Com_2139_pos	4-(2,3-dihydro-1,4-benzodioxin-6-yl)-1,2-diphenylbut-2-ene-1,4-dione	--	C24 H18 O4	352.113	5.827	0.333937	-1.58235	1.39e-05	1	1.28999	down	--	--	--	--	--	--	--	--	--	--	Invalid mass	No results	No results	353.12	1.661e+07	1.60168e+07	1.77035e+07	5.21082e+07	5.14051e+07	4.72049e+07	positive ion
44	Com_6443_pos	5-(acetylamino)-2-hydroxybenzoic acid	--	C9 H9 N O4	195.051	4.818	0.34863	-1.52023	0.044445	1	1.29551	down	--	--	--	--	--	--	--	--	--	--	Invalid mass	No results	No results	196.058	4.39526e+06	2.1074e+06	4.39381e+06	1.03519e+07	1.0028e+07	1.08752e+07	positive ion
45	Com_1086_pos	(㊣)13-HpODE	--	C18 H32 O4	294.219	7.146	0.350005	-1.51455	0.0232563	1	1.18735	down	--	--	--	--	--	--	--	--	--	--	Invalid mass	No match	No match	295.226	6.72627e+06	1.23933e+07	8.10409e+06	2.61028e+07	2.42447e+07	2.74331e+07	positive ion
46	Com_706_pos	Zeatin-7-N-glucoside	--	C16 H23 N5 O6	381.162	5.05	0.356608	-1.48759	0.00311592	1	1.56831	down	--	--	--	--	--	--	--	--	--	--	No results	Invalid mass	No results	382.17	1.68782e+07	2.02231e+07	1.99296e+07	5.3179e+07	5.3403e+07	5.3344e+07	positive ion
47	Com_1600_pos	EPH	--	C16 H23 N5 O6	386.116	5.023	0.35705	-1.4858	0.0036585	1	1.55758	down	--	--	--	--	--	--	--	--	--	--	Invalid mass	No results	No results	404.15	1.41481e+07	1.7411e+07	1.68825e+07	4.48737e+07	4.50568e+07	4.57413e+07	positive ion
48	Com_809_pos	2-{1-[2-(1-benzothiophen-5-ylamino)-2-oxoethyl]cyclohexyl}acetic acid	--	C18 H21 N O3 S	331.126	2.173	0.361117	-1.46946	5.42e-05	1	1.67909	down	--	--	--	--	--	--	--	--	--	--	Full match	No results	No match	332.133	1.28782e+07	1.24641e+07	1.20476e+07	3.43707e+07	34130196	3.50388e+07	positive ion
49	Com_1843_pos	Stiripentol	--	C14 H18 O3	216.113	6.116	0.362377	-1.46444	0.00379524	1	1.50639	down	--	--	--	--	--	--	--	--	--	--	Invalid mass	No results	No results	217.12	5.02967e+06	4.66298e+06	3.93892e+06	1.28441e+07	1.25529e+07	1.22202e+07	positive ion
50	Com_2274_pos	Bufalin	Bufalin	C24 H34 O4	386.245	8.528	0.367632	-1.44367	0.0228003	1	1.52375	down	cpd:C16922	--	HMDB0249428	LMST01130001	Lipids and lipid-like molecules	Steroids and steroid derivatives	Steroid lactones	Sterols [ST]	Sterols [ST01]	Bufanolides and derivatives [ST0113]	No results	Full match	Full match	387.252	3.21319e+06	2.07622e+06	3.54847e+06	8.10862e+06	8.2918e+06	7.63958e+06	positive ion
51	Com_6_pos	9-Oxo-ODE	--	C18 H30 O3	294.219	7.909	0.37836	-1.40217	1.28e-05	1	1.51146	down	--	--	HMDB0004669	--	Lipids and lipid-like molecules	Fatty Acyls	Lineolic acids and derivatives	--	--	--	Full match	Partial match	Full match	295.226	6.50832e+08	6.9692e+08	7.02265e+08	1883388366	1716750208	1818029018	positive ion
52	Com_1867_pos	HPK	--	C17 H28 N6 O4	380.217	6.09	0.378719	-1.4008	2.94e-05	1	1.62104	down	--	--	--	--	--	--	--	--	--	--	Full match	No results	No results	381.224	3.57902e+06	4.00956e+06	3.72057e+06	9.52015e+06	9.8061e+06	1.05353e+07	positive ion
53	Com_615_pos	5,6-dimethyl-3-[5-(trifluoromethyl)pyridin-2-yl]-1,2,4-triazine	--	C11 H9 F3 N4	254.076	5.975	0.383084	-1.38427	0.00105135	1	1.36906	down	--	--	--	--	--	--	--	--	--	--	Invalid mass	No results	No results	255.084	5.92185e+07	5.98116e+07	6.8096e+07	1.58718e+08	1.66112e+08	1.63643e+08	positive ion
54	Com_4207_pos	Ruscogenin	Ruscogenin	C27 H42 O4	430.308	7.884	0.384546	-1.37877	0.000756757	1	1.3247	down	cpd:C08909	--	HMDB0257364	LMST01080038	Lipids and lipid-like molecules	Prenol lipids	Triterpenoids	Sterols [ST]	Sterols [ST01]	Spirostanols and derivatives [ST0108]	No results	No results	Full match	431.315	882692	1.10946e+06	975803	2.94208e+06	2.26623e+06	2.50976e+06	positive ion
55	Com_4636_pos	Diosgenin	Diosgenin; (3beta,25R)-Spirost-5-en-3-ol	C27 H42 O3	396.302	8.215	0.393706	-1.34481	0.00275088	1	1.66764	down	cpd:C08898	--	HMDB0242671	LMST01080037	Lipids and lipid-like molecules	Prenol lipids	Triterpenoids	Sterols [ST]	Sterols [ST01]	Spirostanols and derivatives [ST0108]	No results	Invalid mass	No results	397.31	2.03795e+06	2.3933e+06	1.75868e+06	4.90286e+06	5.69418e+06	5.12517e+06	positive ion
56	Com_1783_pos	Methionine sulfoxide	--	C5 H11 N O3 S	148.019	1.342	0.400966	-1.31845	0.00279849	1	1.68081	down	--	--	HMDB0002005	--	Organic acids and derivatives	Carboxylic acids and derivatives	Amino acids, peptides, and analogues	--	--	--	No results	Invalid mass	No match	149.027	3.38115e+07	3.31221e+07	4.11902e+07	8.6734e+07	9.39064e+07	8.9018e+07	positive ion
57	Com_220_pos	4-acetyl-4-(ethoxycarbonyl)heptanedioic acid	--	C12 H18 O7	274.102	4.668	0.40607	-1.3002	0.00548014	1	1.63706	down	--	--	--	--	--	--	--	--	--	--	Invalid mass	No results	No results	275.11	3.76341e+07	3.72937e+07	3.03117e+07	8.68227e+07	8.49613e+07	8.73817e+07	positive ion
58	Com_7472_pos	4-(anilinomethylidene)-3-methyl-4,5-dihydroisoxazol-5-one	--	C11 H10 N2 O2	220.085	3.812	0.412711	-1.2768	0.00231446	1	1.34873	down	--	--	--	--	--	--	--	--	--	--	Invalid mass	Invalid mass	No match	221.092	4.51485e+06	4.44455e+06	4.60992e+06	1.17851e+07	1.11599e+07	9.93358e+06	positive ion
59	Com_1723_pos	L-Methionine Methyl Ester	--	C6 H13 N O2 S	163.067	1.211	0.419562	-1.25304	6.42e-06	1	1.24061	down	--	--	--	--	--	--	--	--	--	--	No results	No results	Full match	164.074	7.4149e+06	7.14065e+06	6.99024e+06	1.73843e+07	1.67153e+07	1.72535e+07	positive ion
60	Com_3148_pos	1,2-dihydroxyheptadec-16-yn-4-yl acetate	--	C19 H34 O4	308.235	7.139	0.423594	-1.23925	0.000998908	1	1.32785	down	--	--	--	LMFA05000645	--	--	--	Fatty Acyls [FA]	Fatty alcohols [FA05]	_	Invalid mass	Invalid mass	No results	309.242	2.09839e+06	2.11021e+06	1.96102e+06	5.31888e+06	4.81114e+06	4.43493e+06	positive ion
61	Com_16281_pos	Thromboxane B2	Thromboxane B2; TXB2	C20 H34 O6	196.11	5.933	0.427249	-1.22685	0.000337853	1	1.57303	down	cpd:C05963	map00590 Arachidonic acid metabolism;map01100 Metabolic pathways	HMDB0003252	LMFA03030002	Lipids and lipid-like molecules	Fatty Acyls	Eicosanoids	Fatty Acyls [FA]	Eicosanoids [FA03]	Thromboxanes [FA0303]	No results	Invalid mass	No results	197.117	958631	973262	888390	2.31491e+06	2.2854e+06	2.00072e+06	positive ion
62	Com_4769_pos	(2-oxo-2,3-dihydro-1H-indol-3-yl)acetic acid	--	C10 H9 N O3	191.058	5.145	0.4279	-1.22465	0.000224977	1	1.68317	down	--	--	--	--	--	--	--	--	--	--	No results	Full match	Full match	192.065	1.81064e+06	1.95444e+06	1.93533e+06	4.80527e+06	4.23539e+06	4.28114e+06	positive ion
63	Com_21050_pos	D-glutamine	--	C5 H10 N2 O3	146.069	4.849	0.430552	-1.21574	0.0176412	1	1.61137	down	--	--	HMDB0003423	--	Organic acids and derivatives	Carboxylic acids and derivatives	Amino acids, peptides, and analogues	--	--	--	No results	No results	Full match	147.077	284705	347378	446985	883564	790295	832386	positive ion
64	Com_6048_pos	Eicosapentaenoic acid	(5Z,8Z,11Z,14Z,17Z)-Icosapentaenoic acid; (5Z,8Z,11Z,14Z,17Z)-Eicosapentaenoic acid; Eicosapentaenoic acid; 5,8,11,14,17-Icosapentaenoic acid; (5Z,8Z,11Z,14Z,17Z)-Eicosapentaenoate	C20 H30 O2	308.234	6.339	0.4318	-1.21156	0.00252206	1	1.46547	down	cpd:C06428	map01040 Biosynthesis of unsaturated fatty acids	HMDB0001999	--	Lipids and lipid-like molecules	Fatty Acyls	Fatty acids and conjugates	--	--	--	No results	Invalid mass	No results	309.242	1.1129e+06	1.02851e+06	1.03066e+06	2.43103e+06	2.17705e+06	2.73805e+06	positive ion
65	Com_422_pos	Apo-13-zeaxanthinone	--	C18 H26 O2	274.193	7.469	0.444211	-1.17068	0.000408749	1	1.43791	down	--	--	HMDB0302026	--	Lipids and lipid-like molecules	Prenol lipids	Sesquiterpenoids	--	--	--	No results	No results	Full match	275.2	1.28426e+07	1.46524e+07	1.28727e+07	3.01112e+07	2.75216e+07	3.32423e+07	positive ion
66	Com_629_pos	Glu-Gln	--	C10 H17 N3 O6	258.085	1.406	0.446712	-1.16258	0.00210407	1	1.67548	down	--	--	HMDB0028817	--	Organic acids and derivatives	Carboxylic acids and derivatives	Amino acids, peptides, and analogues	--	--	--	No results	Invalid mass	No match	259.091	1.57901e+08	1.36766e+08	1.36425e+08	3.27047e+08	3.24423e+08	3.13565e+08	positive ion
67	Com_7110_pos	N-Oleoyl Glycine	--	C20 H37 N O3	339.277	7.558	0.454349	-1.13813	0.0447249	1	1.42255	down	--	--	HMDB0241916	LMFA08020082	Organoheterocyclic compounds	Diazines	Pyrimidines and pyrimidine derivatives	Fatty Acyls [FA]	Fatty amides [FA08]	N-acyl amines [FA0802]	No results	No results	Full match	340.284	348050	351391	615098	964018	910345	1.01888e+06	positive ion
68	Com_9961_pos	Kynurenic acid	4-Hydroxy-2-quinolinecarboxylic acid; Kynurenic acid; Kynurenate	C10 H7 N O3	189.043	5.718	0.455027	-1.13598	4.61e-05	1	1.51199	down	cpd:C01717	map00380 Tryptophan metabolism;map01100 Metabolic pathways	HMDB0000715	--	Organoheterocyclic compounds	Quinolines and derivatives	Quinoline carboxylic acids	--	--	--	No results	No results	Full match	190.05	825951	825841	904431	1.95047e+06	1.77525e+06	1.89202e+06	positive ion
69	Com_74_pos	MAG (18:3)	--	C21 H36 O4	352.261	8.789	0.456013	-1.13285	0.0276983	1	1.46501	down	--	--	--	--	--	--	--	--	--	--	No results	No results	Full match	353.268	4.15517e+06	3.26814e+06	2.31294e+06	7.49991e+06	6.15223e+06	7.6987e+06	positive ion
70	Com_2520_pos	iP9G	--	C16 H23 N5 O5	365.169	5.583	0.46091	-1.11744	0.000667491	1	1.46526	down	--	--	--	--	--	--	--	--	--	--	No results	No results	Full match	366.176	3.39541e+06	3.62336e+06	2.95947e+06	7.76335e+06	7.30348e+06	6.58219e+06	positive ion
71	Com_3284_pos	L-5-Hydroxytryptophan	--	C11 H12 N2 O3	220.084	4.995	0.468603	-1.09356	2.29e-05	1	1.29462	down	--	--	HMDB0000472	--	Organoheterocyclic compounds	Indoles and derivatives	Tryptamines and derivatives	--	--	--	No results	Full match	Full match	221.092	1.52652e+07	1.56107e+07	1.5457e+07	3.3581e+07	3.31796e+07	3.21139e+07	positive ion
72	Com_2588_pos	Tianshic acid	--	C18 H37 N O5	347.267	6.338	0.471797	-1.08376	0.0196016	1	1.39579	down	--	--	--	--	--	--	--	--	--	--	No results	No results	Full match	348.274	3.02188e+06	4.81363e+06	3.01984e+06	9.16592e+06	7.40343e+06	6.43919e+06	positive ion
73	Com_18543_pos	Methylophiopogonanone A	--	C19 H18 O6	342.109	6.499	0.481375	-1.05477	0.0117938	1	1.53099	down	--	--	--	--	--	--	--	--	--	--	No results	No results	Full match	343.116	935694	689238	669792	1.93777e+06	1.56693e+06	1.26233e+06	positive ion
74	Com_9994_pos	Indole-3-acetic acid	Indole-3-acetate; Indole-3-acetic acid; (Indol-3-yl)acetate; Indoleacetate; Indoleacetic acid; IAA	C10 H9 N O2	175.063	5.386	0.483507	-1.04839	0.00404813	1	1.11229	down	cpd:C00954	map00380 Tryptophan metabolism;map01100 Metabolic pathways;map04075 Plant hormone signal transduction	HMDB0302181	--	Organoheterocyclic compounds	Indoles and derivatives	Indolyl carboxylic acids and derivatives	--	--	--	No results	No results	Full match	176.07	3.68763e+06	3.70974e+06	3.34416e+06	6.46961e+06	7.37503e+06	8.37122e+06	positive ion
75	Com_3144_pos	Imidazolelactic acid	--	C6 H8 N2 O3	156.053	1.382	0.484601	-1.04513	0.00215936	1	1.61255	down	--	--	HMDB0002320	--	Organoheterocyclic compounds	Azoles	Imidazoles	--	--	--	No results	Full match	No results	157.061	5.15814e+06	6.07616e+06	6.68307e+06	1.36609e+07	1.18591e+07	1.14534e+07	positive ion
76	Com_16859_pos	L-Hisidine	--	C6 H9 N3 O2	155.069	5.005	0.485468	-1.04255	0.0193177	1	1.14153	down	--	--	--	--	--	--	--	--	--	--	No results	No results	Full match	156.077	752496	1.07924e+06	752615	1.74095e+06	1.68974e+06	1.89272e+06	positive ion
77	Com_390_pos	delta8-THC-d9	--	C21 H21 [2]H9 O2	323.282	9.142	0.486061	-1.04079	2.98e-05	1	1.51658	down	--	--	--	--	--	--	--	--	--	--	Full match	No results	No results	324.289	2.32022e+07	2.24563e+07	2.30029e+07	4.59965e+07	4.65732e+07	4.86912e+07	positive ion
78	Com_3465_pos	N7-Methylguanosine	N7-Methylguanosine	C11 H17 N5 O5	299.123	5.351	0.490853	-1.02664	0.000826137	1	1.02102	down	cpd:C20674	--	--	--	--	--	--	--	--	--	No results	No results	Full match	300.13	2.24196e+07	2.04186e+07	2.0079e+07	4.31017e+07	4.16888e+07	4.33888e+07	positive ion
79	Com_8019_pos	Indole-3-acetamide	(Indol-3-yl)acetamide; Indole-3-acetamide	C10 H10 N2 O	174.079	4.997	0.492464	-1.02191	0.0138674	1	1.19548	down	cpd:C02693	map00380 Tryptophan metabolism	HMDB0029739	--	Organoheterocyclic compounds	Indoles and derivatives	Indoles	--	--	--	No results	No results	Full match	175.086	5.07962e+06	3.70269e+06	3.85392e+06	8.95675e+06	8.1715e+06	8.53092e+06	positive ion
80	Com_14187_pos	Gambogenic acid	--	C38 H46 O8	630.322	6.549	0.500011	-0.999968	0.000346814	1	1.53238	down	--	--	HMDB0252605	--	Organoheterocyclic compounds	Benzopyrans	1-benzopyrans	--	--	--	No results	No results	Full match	631.329	973384	984001	883204	1.91324e+06	2.02669e+06	1.74112e+06	positive ion
81	Com_744_pos	Alisol B 23-acetate	--	C32 H50 O5	514.364	9.12	0.501265	-0.996356	4.25e-05	1	1.6299	down	--	--	HMDB0248142	--	Lipids and lipid-like molecules	Prenol lipids	Triterpenoids	--	--	--	No results	No results	Full match	497.36	1.11158e+07	1.03131e+07	1.02532e+07	2.1068e+07	2.02521e+07	2.18842e+07	positive ion
82	Com_2344_pos	L-Homocystine	L-Homocystine; Homocystine	C8 H16 N2 O4 S2	268.055	2.019	0.501405	-0.995951	0.0408485	1	1.14685	down	cpd:C01817	map00270 Cysteine and methionine metabolism	HMDB0000676	--	Organic acids and derivatives	Carboxylic acids and derivatives	Amino acids, peptides, and analogues	--	--	--	No results	No results	Full match	269.062	6.49855e+06	6.79203e+06	4.23629e+06	1.19858e+07	1.14351e+07	1.15346e+07	positive ion
83	Com_5079_pos	2-(3,4-dihydroxyphenyl)acetamide	--	C8 H9 N O3	189.042	5.385	0.503002	-0.991364	0.000196056	1	1.04377	down	--	--	--	--	--	--	--	--	--	--	Invalid mass	No match	No match	190.05	1.02765e+07	1.02187e+07	1.14704e+07	2.19856e+07	2.1571e+07	1.99933e+07	positive ion
84	Com_56_pos	Cinnamic acid	Cinnamic acid; Benzeneacrylic acid	C9 H8 O2	148.052	4.928	0.504557	-0.986911	0.000168133	1	1.04676	down	cpd:C10438	--	HMDB0000567	--	Phenylpropanoids and polyketides	Cinnamic acids and derivatives	Cinnamic acids	--	--	--	No results	Full match	Full match	149.06	5.00192e+08	518581239	5.12742e+08	1046309698	1020918241	9.6814e+08	positive ion
85	Com_58_pos	L-Phenylalanine	L-Phenylalanine; (S)-alpha-Amino-beta-phenylpropionic acid	C9 H11 N O2	165.079	4.925	0.504567	-0.986882	0.000248901	1	1.04814	down	cpd:C00079	map00360 Phenylalanine metabolism;map00400 Phenylalanine, tyrosine and tryptophan biosynthesis;map00460 Cyanoamino acid metabolism;map00940 Phenylpropanoid biosynthesis;map00960 Tropane, piperidine and pyridine alkaloid biosynthesis;map00966 Glucosinolate biosynthesis;map00970 Aminoacyl-tRNA biosynthesis;map01100 Metabolic pathways;map01110 Biosynthesis of secondary metabolites;map01210 2-Oxocarb…	HMDB0000159	--	Organic acids and derivatives	Carboxylic acids and derivatives	Amino acids, peptides, and analogues	--	--	--	Full match	Full match	Full match	166.086	4.97701e+08	5.15443e+08	5.10077e+08	1042055564	1016546613	9.60266e+08	positive ion
86	Com_16_pos	5-OxoETE	5-OxoETE; (6E,8Z,11Z,14Z)-5-Oxoicosa-6,8,11,14-tetraenoic acid; 5-Oxoeicosatetraenoic acid; 5-Oxoicosatetraenoic acid	C20 H30 O3	318.216	7.866	0.512167	-0.965313	0.00667631	1	1.47132	down	cpd:C14732	map00590 Arachidonic acid metabolism	HMDB0010217	--	Lipids and lipid-like molecules	Fatty Acyls	Fatty acids and conjugates	--	--	--	Invalid mass	Invalid mass	No results	319.223	5.98007e+08	5.88115e+08	6.1825e+08	1297219408	1184004089	1041789800	positive ion
87	Com_8075_pos	8-(2,3-dihydroxy-3-methylbutyl)-7-methoxy-2H-chromen-2-one	--	C15 H18 O5	300.098	4.717	0.517315	-0.950884	0.00521127	1	1.39423	down	--	--	--	--	--	--	--	--	--	--	Invalid mass	No results	No results	301.106	956510	907894	856276	1.9423e+06	1.51761e+06	1.79933e+06	positive ion
88	Com_60_pos	Scopoletin	Scopoletin	C10 H8 O4	192.042	5.53	0.518075	-0.948767	0.00390765	1	1.33857	down	cpd:C01752	map00940 Phenylpropanoid biosynthesis;map01110 Biosynthesis of secondary metabolites	HMDB0034344	--	Phenylpropanoids and polyketides	Coumarins and derivatives	Hydroxycoumarins	--	--	--	Full match	Full match	Full match	193.05	9.83882e+07	1.28457e+08	1.05399e+08	2.08146e+08	1.9766e+08	2.35499e+08	positive ion
89	Com_4566_pos	4',7-Dimethoxyisoflavone	--	C17 H14 O4	282.088	5.093	0.527062	-0.923954	0.0151944	1	1.0105	down	--	--	--	--	--	--	--	--	--	--	No results	No results	Full match	283.094	3.65227e+06	3.0396e+06	2.9805e+06	5.85274e+06	7.46039e+06	5.03832e+06	positive ion
90	Com_13062_pos	Mosloflavone	--	C17 H14 O5	298.083	6.047	0.529263	-0.917943	0.0189775	1	1.58164	down	--	--	--	LMPK12111099	--	--	--	Polyketides [PK]	Flavonoids [PK12]	Flavones and Flavonols [PK1211]	No results	No results	Full match	299.091	557341	783418	775653	1.23035e+06	1.3589e+06	1.40954e+06	positive ion
91	Com_871_pos	WLH	--	C23 H30 N6 O4	454.233	7.075	0.533294	-0.906997	0.00302894	1	1.68748	down	--	--	--	--	--	--	--	--	--	--	Full match	No results	No results	455.241	2.5132e+07	2.60928e+07	2.59292e+07	4.96987e+07	4.41342e+07	5.08415e+07	positive ion
92	Com_5934_pos	Eleutheroside B	Syringin; Eleutheroside B	C17 H24 O9	372.141	4.78	0.536091	-0.89945	0.0428167	1	1.17069	down	cpd:C01533	map00940 Phenylpropanoid biosynthesis	--	--	--	--	--	--	--	--	No results	No results	Full match	373.148	174959	175493	242415	388589	454390	262930	positive ion
93	Com_6390_pos	Folinic acid	Folinic acid; Leucovorin; 5-Formyltetrahydrofolate; L(-)-5-Formyl-5,6,7,8-tetrahydrofolic acid	C20 H23 N7 O7	473.165	5.009	0.541105	-0.886019	0.00170385	1	1.53649	down	cpd:C03479	map00670 One carbon pool by folate;map01100 Metabolic pathways	HMDB0001562	--	Organoheterocyclic compounds	Pteridines and derivatives	Pterins and derivatives	--	--	--	No results	Full match	Full match	474.173	8.23363e+06	1.00937e+07	9.52543e+06	1.71476e+07	1.58111e+07	1.85151e+07	positive ion
94	Com_3111_pos	Tuberostemonine	--	C22 H33 N O4	375.242	7.864	0.5419	-0.8839	0.00407981	1	1.43624	down	--	--	--	--	--	--	--	--	--	--	No results	No results	Full match	376.25	917291	905343	948119	1.57203e+06	1.86371e+06	1.67728e+06	positive ion
95	Com_14134_pos	Taurochenodeoxycholic Acid (sodium salt)	--	C26 H45 N O6 S	516.32	8.208	0.54261	-0.882013	0.0160415	1	1.60732	down	--	--	--	--	--	--	--	--	--	--	Invalid mass	No results	No results	517.328	1.45433e+06	1.06801e+06	1.3883e+06	2.27211e+06	2.52726e+06	2.40772e+06	positive ion
96	Com_1636_pos	(2,6-dimethylmorpholino)(1-methyl-5-nitro-1H-pyrazol-4-yl)methanone	--	C11 H16 N4 O4	290.097	1.92	0.550475	-0.861251	0.00176077	1	1.56638	down	--	--	--	--	--	--	--	--	--	--	Invalid mass	No results	No results	291.104	3.6191e+06	4.023e+06	4.02668e+06	7.80499e+06	6.95065e+06	6.44202e+06	positive ion
97	Com_2225_pos	ethyl 1-(2-cyano-3-fluorophenyl)-5-methyl-1H-pyrazole-3-carboxylate	--	C14 H12 F N3 O2	273.095	1.426	0.552465	-0.856046	0.000522076	1	1.55865	down	--	--	--	--	--	--	--	--	--	--	Invalid mass	Invalid mass	No results	274.103	1.01954e+07	1.07114e+07	1.17713e+07	1.85442e+07	1.99311e+07	2.06743e+07	positive ion
98	Com_2745_pos	N-(4-butyl-2-methylphenyl)-N'-[4-(4-methylpiperazino)phenyl]urea	--	C23 H32 N4 O	380.253	6.775	0.554254	-0.851381	0.00530159	1	1.14064	down	--	--	--	--	--	--	--	--	--	--	Invalid mass	No results	No results	381.26	4.20949e+06	4.69185e+06	4.98947e+06	8.40346e+06	8.18513e+06	8.47358e+06	positive ion
99	Com_6427_pos	Gly-Tyr	--	C11 H14 N2 O4	238.095	3.924	0.554843	-0.849848	0.0313716	1	1.09676	down	--	--	HMDB0304778	--	Organic acids and derivatives	Carboxylic acids and derivatives	Amino acids, peptides, and analogues	--	--	--	No results	Full match	Full match	239.102	190534	174459	278184	357245	337450	464510	positive ion
100	Com_4119_pos	DNH	--	C14 H20 N6 O7	362.157	5.017	0.555111	-0.849151	0.00454935	1	1.19628	down	--	--	--	--	--	--	--	--	--	--	Invalid mass	Invalid mass	No results	363.164	1.78285e+07	1.845e+07	1.79615e+07	2.96703e+07	3.3446e+07	3.45939e+07	positive ion
101	Com_1447_pos	1,4-dihydroxyheptadec-16-en-2-yl acetate	--	C19 H36 O4	310.25	8.304	0.556233	-0.846238	0.00154369	1	1.30009	down	--	--	--	LMFA05000641	--	--	--	Fatty Acyls [FA]	Fatty alcohols [FA05]	_	Invalid mass	No results	No results	311.258	4.15117e+06	4.29156e+06	3.65582e+06	7.14576e+06	7.63183e+06	6.97327e+06	positive ion
102	Com_1607_pos	Nicotinamide	Nicotinamide; Nicotinic acid amide; Niacinamide; Vitamin PP	C6 H6 N2 O	122.048	1.422	0.557407	-0.843196	0.0053264	1	1.58147	down	cpd:C00153	map00760 Nicotinate and nicotinamide metabolism;map01100 Metabolic pathways	HMDB0001406	--	Organoheterocyclic compounds	Pyridines and derivatives	Pyridinecarboxylic acids and derivatives	--	--	--	No results	Full match	Full match	123.055	5.10522e+07	5.77465e+07	4.47468e+07	8.98742e+07	1.04929e+08	8.06601e+07	positive ion
103	Com_16398_pos	Biotin	Biotin; D-Biotin; Vitamin H; Coenzyme R	C10 H16 N2 O3 S	244.088	5.383	0.566892	-0.818854	0.00779149	1	1.66372	down	cpd:C00120	map00780 Biotin metabolism;map01100 Metabolic pathways;map02010 ABC transporters	HMDB0000030	--	Organoheterocyclic compounds	Biotin and derivatives	-	--	--	--	No results	No results	Full match	245.095	382140	465051	453997	749320	754489	791492	positive ion
104	Com_12853_pos	Geranylgeraniol	Geranylgeraniol; 2,6,10,14-Hexadecatetraen-1-ol, 3,7,11,15-tetramethyl-	C20 H34 O	290.26	6.847	0.570159	-0.810563	0.0457156	1	1.17888	down	cpd:C09094	map00904 Diterpenoid biosynthesis;map01110 Biosynthesis of secondary metabolites	--	LMPR0104010009	--	--	--	Prenol Lipids [PR]	Isoprenoids [PR01]	C20 isoprenoids (diterpenes) [PR0104]	No results	No results	Full match	291.268	173938	108874	109632	205740	197623	284942	positive ion
105	Com_2149_pos	Argininosuccinic acid	--	C10 H18 N4 O6	290.122	1.411	0.578513	-0.789579	0.000190865	1	1.5038	down	--	--	HMDB0000052	--	Organic acids and derivatives	Carboxylic acids and derivatives	Amino acids, peptides, and analogues	--	--	--	No results	Full match	Full match	291.129	1.11857e+07	1.18147e+07	1.22627e+07	1.92141e+07	2.04027e+07	2.13378e+07	positive ion
106	Com_1585_pos	Cnidioside A	--	C17 H20 O9	368.11	5.371	0.581107	-0.783125	0.0012053	1	1.41872	down	--	--	--	--	--	--	--	--	--	--	Full match	No results	Full match	369.117	2.98079e+07	3.40036e+07	2.96015e+07	5.58929e+07	54087440	5.07698e+07	positive ion
107	Com_24_pos	DL-Glutamine	--	C5 H10 N2 O3	146.069	1.308	0.582638	-0.779328	0.00169294	1	1.61772	down	--	--	--	--	--	--	--	--	--	--	Full match	Full match	Full match	147.076	6137234035	6032732769	6504827050	10705595906	10696935008	10649611920	positive ion
108	Com_25_pos	L-Pyroglutamic acid	5-Oxoproline; Pidolic acid; Pyroglutamic acid; 5-Pyrrolidone-2-carboxylic acid; Pyroglutamate; 5-Oxo-L-proline; L-Pyroglutamic acid; L-5-Pyrrolidone-2-carboxylic acid	C5 H7 N O3	129.043	1.309	0.582685	-0.779212	0.00169185	1	1.61812	down	cpd:C01879	map00480 Glutathione metabolism	HMDB0000267	--	Organic acids and derivatives	Carboxylic acids and derivatives	Amino acids, peptides, and analogues	--	--	--	Full match	Full match	Full match	130.05	6135851414	6031556067	6503537215	10702703101	10694115266	10646122970	positive ion
109	Com_1917_pos	6-Pentyl-2H-pyran-2-one	--	C10 H14 O2	166.1	5.868	0.584995	-0.773505	5.3e-05	1	1.02685	down	--	--	HMDB0031085	--	Organoheterocyclic compounds	Pyrans	Pyranones and derivatives	--	--	--	Full match	No results	Full match	167.107	2.24014e+07	2.28048e+07	2.15764e+07	3.80656e+07	3.74095e+07	3.86842e+07	positive ion
110	Com_6745_pos	Steviolbioside	--	C32 H50 O13	642.322	6.276	0.58786	-0.766455	0.0144603	1	1.00861	down	--	--	HMDB0036707	LMPR01040122	Lipids and lipid-like molecules	Prenol lipids	Terpene glycosides	Prenol Lipids [PR]	Isoprenoids [PR01]	C20 isoprenoids (diterpenes) [PR0104]	No results	No results	Full match	643.328	5.87869e+06	6.2764e+06	6.30363e+06	1.08539e+07	1.15709e+07	8.97502e+06	positive ion
111	Com_612_pos	Indole-3-Carboxaldehyde	Indole-3-carboxaldehyde; Indole-3-carbaldehyde	C9 H7 N O	145.053	5.194	0.599014	-0.739337	0.00137852	1	1.63041	down	cpd:C08493	--	HMDB0029737	--	Organoheterocyclic compounds	Indoles and derivatives	Indoles	--	--	--	No results	No results	Full match	146.06	9.5498e+07	107110923	100885623	1.73268e+08	1.6549e+08	1.67899e+08	positive ion
112	Com_5297_pos	trans-3-Indoleacrylic acid	--	C11 H9 N O2	187.063	5.686	0.599658	-0.737788	0.0245272	1	1.06625	down	--	--	HMDB0000734	--	Organoheterocyclic compounds	Indoles and derivatives	Indoles	--	--	--	No results	No results	Full match	188.071	1.67939e+06	1.67876e+06	1.77212e+06	3.36431e+06	2.5585e+06	2.63252e+06	positive ion
113	Com_6062_pos	Pterosin B	--	C14 H18 O2	218.13	5.869	0.600491	-0.735785	0.00467426	1	1.57555	down	--	--	HMDB0030759	--	Benzenoids	Indanes	Indanones	--	--	--	No results	No results	Full match	219.138	7.0419e+06	7.04659e+06	8.2879e+06	1.24897e+07	1.09634e+07	1.38104e+07	positive ion
114	Com_3752_pos	Gly-Tyr-Ala	--	C14 H19 N3 O5	309.132	4.877	0.600852	-0.734918	0.0037615	1	1.50901	down	--	--	--	--	--	--	--	--	--	--	No results	Full match	Full match	310.139	2.59559e+06	2.54229e+06	2.53339e+06	4.40241e+06	4.41207e+06	3.95285e+06	positive ion
115	Com_6891_pos	Isosilybin	Isosilybin	C25 H22 O10	482.119	5.861	0.60342	-0.728765	0.000443539	1	1.26611	down	cpd:C16808	--	HMDB0033322	--	Lignans, neolignans and related compounds	Flavonolignans	-	--	--	--	No results	No results	Full match	483.126	599546	664238	613535	1.00323e+06	1.03468e+06	1.07322e+06	positive ion
116	Com_20302_pos	IAA-Asp	--	C14 H14 N2 O5	290.09	5.41	0.604052	-0.727254	1.73e-05	1	1.6842	down	--	--	--	--	--	--	--	--	--	--	No results	No results	Full match	603.169	356000	356243	340437	591480	564644	586570	positive ion
117	Com_4544_pos	(2R,3S,4S,5R,6R)-2-(hydroxymethyl)-6-(propan-2-yloxy)oxane-3,4,5-triol	--	C9 H18 O6	244.092	4.833	0.610749	-0.711349	0.000795007	1	1.50227	down	--	--	--	--	--	--	--	--	--	--	Invalid mass	No results	No results	245.099	5.77934e+06	6.35225e+06	5.73987e+06	1.00834e+07	9.48894e+06	9.68919e+06	positive ion
118	Com_2516_pos	1-(3-ethyl-2,4-dihydroxy-6-methoxyphenyl)butan-1-one	--	C13 H18 O4	198.126	6.127	0.617918	-0.694513	0.018567	1	1.29389	down	--	--	--	--	--	--	--	--	--	--	Invalid mass	No results	No results	199.133	1.18085e+07	1.49632e+07	1.08268e+07	2.11019e+07	1.74449e+07	2.23003e+07	positive ion
119	Com_4060_pos	(-)-Norepinephrine N-hexoside	--	C14 H21 N O8	331.126	1.437	0.620048	-0.689549	0.00147643	1	1.04578	down	--	--	--	--	--	--	--	--	--	--	No results	No results	Full match	332.133	1.30978e+07	1.25676e+07	1.36634e+07	1.96372e+07	2.26143e+07	2.11773e+07	positive ion
120	Com_137_pos	13-HPODE	--	C18 H32 O4	312.229	6.985	0.63049	-0.665454	0.0166437	1	1.20997	down	--	--	HMDB0003871	LMFA02000034	Lipids and lipid-like molecules	Fatty Acyls	Lineolic acids and derivatives	Fatty Acyls [FA]	Octadecanoids [FA02]	Other Octadecanoids [FA0200]	No results	No results	Full match	313.237	1.64549e+08	1.68107e+08	138335650	251192318	2.46816e+08	2.49016e+08	positive ion
121	Com_1108_pos	2-hydroxy-6-[(8Z,11Z)-pentadeca-8,11,14-trien-1-yl]benzoic acid	--	C22 H30 O3	342.216	8.159	0.630504	-0.665423	0.0358088	1	1.19313	down	--	--	--	--	--	--	--	--	--	--	Invalid mass	No results	No results	343.224	2.03155e+06	2.11285e+06	1.81411e+06	3.80294e+06	2.64415e+06	3.00329e+06	positive ion
122	Com_140_pos	13,14-dihydro-15-keto Prostaglandin A2	--	C20 H30 O4	334.211	6.997	0.631206	-0.663818	0.0171502	1	1.20382	down	--	--	--	--	--	--	--	--	--	--	Invalid mass	Invalid mass	No results	335.219	1.615e+08	1.64281e+08	1.35048e+08	2.45567e+08	2.40934e+08	2.43576e+08	positive ion
123	Com_136_pos	Pyroglutamic acid	5-Oxoproline; Pidolic acid; Pyroglutamic acid; 5-Pyrrolidone-2-carboxylic acid; Pyroglutamate; 5-Oxo-L-proline; L-Pyroglutamic acid; L-5-Pyrrolidone-2-carboxylic acid	C5 H7 N O3	129.043	1.488	0.631258	-0.663699	6.33e-05	1	1.55653	down	cpd:C01879	map00480 Glutathione metabolism	HMDB0000267	--	Organic acids and derivatives	Carboxylic acids and derivatives	Amino acids, peptides, and analogues	--	--	--	No results	Full match	Full match	130.05	1215668284	1241164294	1272140630	1983636764	1902164592	2021408910	positive ion
124	Com_6608_pos	L-(-)-Carvone	--	C10 H14 O	168.115	5.399	0.632247	-0.66144	0.0147751	1	1.24463	down	--	--	--	--	--	--	--	--	--	--	No results	Invalid mass	No results	169.123	6.34649e+06	5.95149e+06	7.14839e+06	8.80953e+06	1.01796e+07	1.17684e+07	positive ion
125	Com_2952_pos	Olivetol	--	C11 H16 O2	180.115	6.125	0.632559	-0.660728	6.35e-05	1	1.65857	down	--	--	--	--	--	--	--	--	--	--	No results	No results	Full match	181.122	1.99246e+07	1.95476e+07	1.87701e+07	3.13203e+07	3.07588e+07	2.9995e+07	positive ion
126	Com_9103_pos	N,N,N-Trimethyllysine	--	C9 H20 N2 O2	188.152	1.225	0.632614	-0.660602	0.00760547	1	1.55597	down	--	--	--	--	--	--	--	--	--	--	No results	No results	Full match	189.159	3.26479e+06	3.62978e+06	3.00406e+06	4.87231e+06	5.95821e+06	4.81668e+06	positive ion
127	Com_585_pos	Pheophorbide A	Pheophorbide a	C35 H36 N4 O5	592.269	10.455	0.635155	-0.65482	0.0163217	1	1.55166	down	cpd:C18021	map00860 Porphyrin and chlorophyll metabolism;map01110 Biosynthesis of secondary metabolites	HMDB0256449	--	-	-	-	--	--	--	No results	No results	Full match	593.276	3.94867e+07	3.30221e+07	2.97435e+07	4.93792e+07	5.67118e+07	5.48969e+07	positive ion
128	Com_1005_pos	Polyphyllin V	--	C39 H62 O12	722.421	9.043	0.636826	-0.651028	0.0311393	1	1.15082	down	--	--	--	--	--	--	--	--	--	--	No results	No results	Full match	723.428	8.01656e+07	6.37521e+07	5.98558e+07	103029577	1.07375e+08	1.09578e+08	positive ion
129	Com_5284_pos	Cyclic AMP	3',5'-Cyclic AMP; Cyclic adenylic acid; Cyclic AMP; Adenosine 3',5'-phosphate; Adenosine 3',5'-cyclic phosphate; cAMP	C10 H12 N5 O6 P	329.051	2.141	0.639202	-0.645656	0.00542438	1	1.21294	down	cpd:C00575	map00230 Purine metabolism	HMDB0000058	--	Nucleosides, nucleotides, and analogues	Purine nucleotides	Cyclic purine nucleotides	--	--	--	No results	No results	Full match	330.059	1.0561e+06	1.20276e+06	978249	1.77072e+06	1.55856e+06	1.73502e+06	positive ion
130	Com_11779_pos	2-(3,4-dihydroxyphenyl)-3,5,7-trihydroxy-6-methyl-4H-chromen-4-one	--	C16 H12 O7	316.057	0.536	0.642384	-0.638493	0.0288513	1	1.41433	down	--	--	--	--	--	--	--	--	--	--	Full match	Partial match	Full match	317.065	2.47356e+06	2.21827e+06	1.8122e+06	3.56081e+06	2.77199e+06	3.79203e+06	positive ion
131	Com_2724_pos	8-Chlro-1-tetrahydronorharmanone	--	C11 H9 Cl N2 O	220.04	1.308	0.642468	-0.638302	0.0239384	1	1.01751	down	--	--	--	--	--	--	--	--	--	--	No results	No results	Full match	463.069	1.06692e+07	9.02893e+06	8.37291e+06	16388909	1.19862e+07	1.53174e+07	positive ion
132	Com_63_pos	Adenosine	Adenosine	C10 H13 N5 O4	267.096	3.002	0.642997	-0.637116	0.0178094	1	1.45669	down	cpd:C00212	map00230 Purine metabolism;map01100 Metabolic pathways	HMDB0000050	--	Nucleosides, nucleotides, and analogues	Purine nucleosides	-	--	--	--	Full match	Full match	Full match	268.103	9.59352e+08	1283077327	1187024306	1858445554	1882474812	1592624390	positive ion
133	Com_5961_pos	Tanshinone IIA sulfonate	--	C19 H17 Na O6 S	396.066	1.304	0.643047	-0.637005	0.00236431	1	1.33348	down	--	--	--	--	--	--	--	--	--	--	No results	No results	Full match	397.073	3.82975e+06	3988862	4.46673e+06	6.39005e+06	6.02659e+06	6.68827e+06	positive ion
134	Com_523_pos	6-Methylquinoline	--	C10 H9 N	143.074	5.194	0.643624	-0.635709	0.0147599	1	1.57043	down	--	--	HMDB0033115	--	Organoheterocyclic compounds	Quinolines and derivatives	-	--	--	--	No results	Full match	No results	144.081	1.13036e+08	1.35852e+08	1.37082e+08	202766395	2.03463e+08	1.93453e+08	positive ion
135	Com_1630_pos	alpha-Asarone	--	C12 H16 O3	208.11	5.498	0.644197	-0.634427	0.0107792	1	1.5298	down	--	--	HMDB0246912	--	Benzenoids	Phenol ethers	Anisoles	--	--	--	No results	No results	Full match	209.117	2.78034e+07	3.10238e+07	3.18038e+07	4.89664e+07	4.05949e+07	5.11271e+07	positive ion
136	Com_1548_pos	Thioctic acid	Lipoate; Lipoic acid; Thioctic acid; dl-alpha-Lipoic acid; DL-Thioctic acid	C8 H14 O2 S2	206.043	4.845	0.645632	-0.631216	6.37e-05	1	1.65753	down	cpd:C00725	--	HMDB0251530	--	Organoheterocyclic compounds	Dithiolanes	Lipoic acids and derivatives	--	--	--	No results	No results	Full match	207.05	6.0704e+07	5.95013e+07	5.70856e+07	9.35404e+07	9.26178e+07	8.84425e+07	positive ion
137	Com_7833_pos	Hecogenin	Hecogenin	C27 H42 O4	430.307	8.201	0.647473	-0.627109	0.00137834	1	1.56749	down	cpd:C08902	--	HMDB0038824	LMST01080014	Phenylpropanoids and polyketides	Flavonoids	Flavonoid glycosides	Sterols [ST]	Sterols [ST01]	Spirostanols and derivatives [ST0108]	No results	Full match	Full match	431.314	349716	306135	340824	544181	484498	510653	positive ion
138	Com_3314_pos	Phellodensin F	--	C26 H30 O10	502.184	5.813	0.648322	-0.625217	0.00159675	1	1.51337	down	--	--	--	LMPK12140229	--	--	--	Polyketides [PK]	Flavonoids [PK12]	Flavanones [PK1214]	No results	No results	Full match	503.191	641537	569214	570397	918044	954285	874992	positive ion
139	Com_4622_pos	Lapachol	Lapachol	C15 H14 O3	242.095	5.063	0.652063	-0.616916	0.00228285	1	1.58292	down	cpd:C10366	--	HMDB0253978	--	Benzenoids	Naphthalenes	Naphthoquinones	--	--	--	No results	No results	Full match	243.103	8.06014e+06	9.00328e+06	9.08869e+06	1.34834e+07	1.37515e+07	1.28718e+07	positive ion
140	Com_5139_pos	Salvianolic acid A	Salvianolic acid A	C26 H22 O10	494.121	6.666	0.655037	-0.610352	0.00108866	1	1.29144	down	cpd:C10492	--	HMDB0257470	--	Phenylpropanoids and polyketides	Stilbenes	-	--	--	--	No results	No results	Full match	495.128	3.61379e+06	3.59759e+06	3.80876e+06	5.62771e+06	5.55727e+06	5.63871e+06	positive ion
141	Com_1554_pos	8-Hydroxyquinoline	8-Hydroxyquinoline; Oxyquinoline	C9 H7 N O	145.053	4.897	0.656077	-0.608063	0.00593931	1	1.64129	down	cpd:C19434	--	--	--	--	--	--	--	--	--	No results	Full match	Full match	146.06	1.6522e+07	1.62906e+07	1.40077e+07	2.4981e+07	2.35663e+07	2.28167e+07	positive ion
142	Com_15978_pos	Betulin	Betulin	C30 H50 O2	442.38	7.778	0.662876	-0.593188	0.000708064	1	1.40406	down	cpd:C08618	--	HMDB0036838	LMPR0106140005	Lipids and lipid-like molecules	Prenol lipids	Triterpenoids	Prenol Lipids [PR]	Isoprenoids [PR01]	C30 isoprenoids (triterpenes) [PR0106]	No results	Full match	No results	443.388	2.14997e+06	2.11463e+06	1.96229e+06	3.23056e+06	3.11201e+06	3.05118e+06	positive ion
143	Com_3971_pos	Epinephrine	--	C9 H13 N O3	183.089	5.059	0.667833	-0.58244	0.0405746	1	1.43931	down	--	--	HMDB0000068	--	Benzenoids	Phenols	Benzenediols	--	--	--	No results	Full match	No results	184.097	3.97205e+06	3.77374e+06	3.49216e+06	4.62064e+06	5.80991e+06	6.39694e+06	positive ion
144	Com_1112_pos	Sedanolide	--	C12 H18 O2	194.131	6.167	0.668678	-0.580617	0.0025398	1	1.51313	down	--	--	HMDB0302242	--	Organoheterocyclic compounds	Isobenzofurans	-	--	--	--	No results	Full match	Full match	195.138	1.90571e+07	2.15265e+07	2.12111e+07	3.08182e+07	2.97226e+07	3.18725e+07	positive ion
145	Com_78_pos	Indole-3-acrylic acid	--	C11 H9 N O2	187.063	5.192	0.672858	-0.571625	5.59e-05	1	1.61947	down	--	--	HMDB0000734	--	Organoheterocyclic compounds	Indoles and derivatives	Indoles	--	--	--	Full match	Full match	Full match	188.071	1218209934	1252500987	1286987092	1913694807	1816626709	1854356993	positive ion
146	Com_82_pos	DL-Tryptophan	--	C11 H12 N2 O2	204.09	5.191	0.673173	-0.57095	5.51e-05	1	1.61971	down	--	--	HMDB0030396	--	Organoheterocyclic compounds	Indoles and derivatives	Indolyl carboxylic acids and derivatives	--	--	--	Full match	Full match	Full match	205.097	1180269025	1211583397	1245508954	1851971312	1755966318	1795367746	positive ion
147	Com_19216_pos	Cannabidivarin	Cannabidivarin; CBDV	C19 H26 O2	286.193	8.018	0.68326	-0.549494	0.0228004	1	1.48327	down	cpd:C20217	--	HMDB0249588	--	Lipids and lipid-like molecules	Prenol lipids	Monoterpenoids	--	--	--	No results	Full match	No results	287.2	720325	549433	630030	986453	863887	930137	positive ion
148	Com_9945_pos	Sebacic acid	Sebacic acid; Decanedioic acid	C10 H18 O4	202.12	5.142	0.684465	-0.546952	0.00063388	1	1.64575	down	cpd:C08277	--	HMDB0000792	LMFA01170006	Lipids and lipid-like molecules	Fatty Acyls	Fatty acids and conjugates	Fatty Acyls [FA]	Fatty Acids and Conjugates [FA01]	Dicarboxylic acids [FA0117]	No results	No results	Full match	203.128	2.78057e+06	2.96423e+06	2.70469e+06	4.00104e+06	4.25904e+06	4.08458e+06	positive ion
149	Com_3658_pos	Griffonilide	--	C8 H8 O4	168.042	5.644	0.689088	-0.53724	0.00140263	1	1.27034	down	--	--	--	--	--	--	--	--	--	--	No results	No results	Full match	151.039	1.60365e+07	1.51625e+07	1.68862e+07	2.25211e+07	2.48996e+07	2.23602e+07	positive ion
150	Com_2501_pos	3-Acetyl-2,5-dimethylfuran	--	C8 H10 O2	138.068	5.037	0.689726	-0.535904	0.0167746	1	1.1995	down	--	--	HMDB0029563	--	Organic oxygen compounds	Organooxygen compounds	Carbonyl compounds	--	--	--	No results	Full match	Full match	139.076	8.5275e+06	7.28064e+06	9.26101e+06	1.36026e+07	1.15642e+07	1.11797e+07	positive ion
151	Com_8885_pos	N-Acetylaspartate	--	C6 H9 N O5	175.048	2.324	0.694163	-0.526654	0.00212899	1	1.07572	down	--	--	HMDB0000812	--	Organic acids and derivatives	Carboxylic acids and derivatives	Amino acids, peptides, and analogues	--	--	--	No results	No results	Full match	176.055	6.87371e+06	7.6403e+06	7.258e+06	1.07448e+07	9.67452e+06	1.09451e+07	positive ion
152	Com_3591_pos	2-[5-(2-hydroxypropyl)oxolan-2-yl]propanoic acid	--	C10 H18 O4	224.102	5.63	0.695623	-0.523622	0.0269457	1	1.46068	down	--	--	--	--	--	--	--	--	--	--	Invalid mass	Invalid mass	No results	225.109	8.96153e+06	8.88249e+06	1.03344e+07	1.1622e+07	1.53605e+07	1.35257e+07	positive ion
153	Com_13675_pos	Thymidine 5'-diphosphate	--	C10 H16 N2 O11 P2	402.024	3.892	0.706956	-0.500307	0.00216322	1	1.59635	down	--	--	HMDB0001274	--	Nucleosides, nucleotides, and analogues	Pyrimidine nucleotides	Pyrimidine deoxyribonucleotides	--	--	--	No results	No results	Full match	403.031	1.0993e+06	1.13166e+06	1.23695e+06	1.53206e+06	1.72249e+06	1.65085e+06	positive ion
154	Com_3774_pos	Isoquinoline	Isoquinoline; 2-Benzazine; Benzo[c]pyridine	C9 H7 N	129.058	5.193	0.707865	-0.498454	0.00836258	1	1.30505	down	cpd:C06323	--	HMDB0034244	--	Organoheterocyclic compounds	Isoquinolines and derivatives	-	--	--	--	Full match	Full match	No results	130.065	1.22603e+07	1.07715e+07	1.23675e+07	1.66316e+07	1.82252e+07	1.51517e+07	positive ion
155	Com_3271_pos	Heptadecanoic Acid	--	C17 H34 O2	292.24	8.555	0.716235	-0.481495	0.0138033	1	1.02367	down	--	--	HMDB0002259	LMFA01010017	Lipids and lipid-like molecules	Fatty Acyls	Fatty acids and conjugates	Fatty Acyls [FA]	Fatty Acids and Conjugates [FA01]	Straight chain fatty acids [FA0101]	Invalid mass	No match	No match	293.247	3.05446e+06	2.98642e+06	3.20033e+06	4.29634e+06	4.68671e+06	3.91942e+06	positive ion
156	Com_6703_pos	Heptamethoxyflavone	--	C22 H24 O9	432.141	5.329	0.721183	-0.471564	0.0486918	1	1.40409	down	--	--	--	--	--	--	--	--	--	--	No results	No results	Full match	433.148	6.28689e+06	4.84934e+06	5.26012e+06	7.6447e+06	7.57062e+06	7.52005e+06	positive ion
157	Com_10081_pos	Anise oil	--	C14 H18 O3	234.125	5.391	0.72543	-0.463091	0.00187727	1	1.45433	down	--	--	--	--	--	--	--	--	--	--	No results	No results	Full match	235.132	1.90943e+06	1.93375e+06	1.94583e+06	2.58739e+06	2.6345e+06	2.75822e+06	positive ion
158	Com_4396_pos	Cytidine	Cytidine	C9 H13 N3 O5	243.085	1.702	0.733559	-0.447014	0.0053356	1	1.48352	down	cpd:C00475	map00240 Pyrimidine metabolism;map01100 Metabolic pathways	HMDB0000089	--	Nucleosides, nucleotides, and analogues	Pyrimidine nucleosides	-	--	--	--	No results	Full match	Full match	244.092	6.38418e+06	6.86072e+06	7.37962e+06	9.25158e+06	9.88608e+06	8.97801e+06	positive ion
159	Com_315_pos	LPC 18:3	--	C26 H48 N O7 P	517.317	8.306	0.736392	-0.441454	0.00286398	1	1.51828	down	--	--	--	LMGP01050128	--	--	--	Glycerophospholipids [GP]	Glycerophosphocholines [GP01]	Monoacylglycerophosphocholines [GP0105]	No results	Full match	Full match	518.325	5.64001e+08	4.99848e+08	5.25042e+08	7.56648e+08	6.89748e+08	7.11274e+08	positive ion
160	Com_688_pos	LPE 18:3	--	C23 H42 N O7 P	475.27	8.253	0.741231	-0.432004	0.00391236	1	1.61525	down	--	--	--	LMGP02050043	--	--	--	Glycerophospholipids [GP]	Glycerophosphoethanolamines [GP02]	Monoacylglycerophosphoethanolamines [GP0205]	No results	Full match	No results	476.277	2.20654e+08	2.06903e+08	2.08742e+08	2.86074e+08	2.84808e+08	2.87553e+08	positive ion
161	Com_1220_pos	3,4-Dihydroxybenzaldehyde	3,4-Dihydroxybenzaldehyde; Protocatechualdehyde	C7 H6 O3	138.032	5.146	0.756128	-0.403298	9.97e-05	1	1.03684	down	cpd:C16700	map00950 Isoquinoline alkaloid biosynthesis	HMDB0059965	--	Organic oxygen compounds	Organooxygen compounds	Carbonyl compounds	--	--	--	No results	Full match	Full match	139.039	108497462	1.10737e+08	1.06038e+08	1.41122e+08	1.41993e+08	1.47068e+08	positive ion
162	Com_13993_pos	Sattabacin	--	C13 H18 O2	206.13	6.263	0.762009	-0.392119	0.00104042	1	1.48616	down	--	--	--	--	--	--	--	--	--	--	No results	No results	Full match	207.137	1.25631e+06	1.28972e+06	1.21117e+06	1.58925e+06	1.71879e+06	1.62261e+06	positive ion
163	Com_3793_pos	6-chloro-5-fluoro-1H-benzo[d]imidazole	--	C7 H4 Cl F N2	187.033	1.124	0.767172	-0.382378	0.0216713	1	1.06313	down	--	--	--	--	--	--	--	--	--	--	Invalid mass	No results	No results	188.04	1.73197e+07	1.92563e+07	1.60148e+07	2.06833e+07	2.37867e+07	2.40816e+07	positive ion
164	Com_18821_pos	Kavain	Kawain; Kavain	C14 H14 O3	230.094	5.414	0.77931	-0.35973	0.0171565	1	1.33936	down	cpd:C09947	--	HMDB0034212	--	Phenylpropanoids and polyketides	Kavalactones	-	--	--	--	No results	No results	Full match	231.102	820975	900071	970929	1.15617e+06	1.22458e+06	1.07355e+06	positive ion
165	Com_10103_pos	Raceanisodamine	--	C17 H23 N O4	305.162	5.647	0.791876	-0.336654	0.00824298	1	1.0038	down	--	--	--	--	--	--	--	--	--	--	No results	No results	Full match	306.169	597893	608631	661897	843095	754311	762083	positive ion
166	Com_21585_pos	6-Paradol	6-Paradol; 3-Decanone, 1-(4-hydroxy-3-methoxyphenyl)-	C17 H26 O3	278.188	6.874	0.792931	-0.334733	0.000393653	1	1.54712	down	cpd:C10482	--	HMDB0030801	--	Benzenoids	Phenols	Methoxyphenols	--	--	--	No results	No results	Full match	279.196	76346.2	75749.6	74174.4	97330.7	95213	92815.7	positive ion
167	Com_4021_pos	Dihydrojasmone	--	C11 H18 O	166.136	6.336	0.798988	-0.323754	0.0366793	1	1.1069	down	--	--	HMDB0031565	--	Organic oxygen compounds	Organooxygen compounds	Carbonyl compounds	--	--	--	No results	No results	Full match	167.143	5.10939e+06	4.54757e+06	5.52892e+06	6.21637e+06	6.83686e+06	5.95316e+06	positive ion
168	Com_18458_pos	Glycyrrhizin	Glycyrrhizinate; Glycyrrhizin; Glycyrrhizic acid; (3beta,20beta)-20-Carboxy-11-oxo-30-norolean-12-en-3-yl 2-O-beta-D-glucuronosyl-beta-D-glucosiduronic acid	C42 H62 O16	822.405	8.153	0.800019	-0.321894	0.00639243	1	1.38124	down	cpd:C02284	--	HMDB0029843	LMPR0106150013	Lipids and lipid-like molecules	Prenol lipids	Terpene glycosides	Prenol Lipids [PR]	Isoprenoids [PR01]	C30 isoprenoids (triterpenes) [PR0106]	No results	No results	Full match	823.412	219680	197262	203696	253293	252378	270108	positive ion
169	Com_1052_pos	Methyl Dihydrojasmonate	--	C13 H22 O3	226.157	5.711	0.827476	-0.273211	0.0306011	1	1.25422	down	--	--	HMDB0031740	--	Lipids and lipid-like molecules	Fatty Acyls	Lineolic acids and derivatives	--	--	--	No results	No results	Full match	227.164	5.05145e+07	4.65576e+07	5.36059e+07	6.08885e+07	5.89971e+07	6.22078e+07	positive ion
1	Com_6703_neg	18-β-Glycyrrhetinic acid	--	C30 H46 O4	470.34	7.366	13.5921	3.7647	0.000155963	1	1.42508	up	--	--	--	--	--	--	--	--	--	--	Full match	Full match	Full match	469.332	4.39193e+06	4.91039e+06	4.77715e+06	304636	333725	397492	negative ion
2	Com_10099_neg	6-Shogaol	--	C17 H24 O3	276.172	6.495	12.9518	3.69508	4.21e-05	1	1.25374	up	--	--	--	--	--	--	--	--	--	--	No results	No results	Full match	275.165	6.82193e+06	8.21642e+06	6.72118e+06	663659	503874	512511	negative ion
3	Com_9110_neg	4-(benzyloxy)benzoic acid	--	C14 H12 O3	228.079	6.939	12.1665	3.60484	2.65e-05	1	1.45533	up	--	--	--	--	--	--	--	--	--	--	Full match	No results	Full match	227.071	7.37263e+06	8.08889e+06	9.76734e+06	638207	631150	804278	negative ion
4	Com_4416_neg	Polygalaxanthone III	--	C25 H28 O15	568.143	5.281	10.3884	3.3769	0.000660424	1	1.63469	up	--	--	--	--	--	--	--	--	--	--	No results	No results	Full match	567.135	2.83664e+07	3.31674e+07	3.13331e+07	3.60427e+06	2.43589e+06	2.89935e+06	negative ion
5	Com_3458_neg	Tulipanin	Tulipanin; Delphinidin 3-O-rutinoside	C27 H31 O16	611.161	4.989	8.19513	3.03477	0.00341896	1	1.62211	up	cpd:C16315	map00942 Anthocyanin biosynthesis	--	LMPK12010282	--	--	--	Polyketides [PK]	Flavonoids [PK12]	Anthocyanidins [PK1201]	No results	No results	Full match	610.152	4.48372e+07	4.50555e+07	2.88955e+07	5.65354e+06	2.82891e+06	6.01252e+06	negative ion
6	Com_7302_neg	11-keto Testosterone (CRM)	--	C19 H26 O3	348.194	6.417	6.44233	2.68758	5.83e-06	1	1.36403	up	--	--	--	--	--	--	--	--	--	--	Invalid mass	No results	No match	347.186	1.32165e+07	1.44946e+07	1.46468e+07	2.16304e+06	2.28282e+06	2.12908e+06	negative ion
7	Com_9686_neg	8-iso Prostaglandin A2	--	C20 H30 O4	316.204	7.028	6.13986	2.61821	0.00410455	1	1.01865	up	--	--	--	--	--	--	--	--	--	--	Invalid mass	No results	No match	315.197	7.78752e+06	8.50336e+06	8.62468e+06	1.00862e+06	1.45765e+06	1.59173e+06	negative ion
8	Com_3408_neg	4-Toluenesulfonic acid	--	C7 H8 O3 S	172.02	5.364	5.61476	2.48923	0.00119232	1	1.55092	up	--	--	HMDB0059933	--	Benzenoids	Benzene and substituted derivatives	Benzenesulfonic acids and derivatives	--	--	--	No results	Full match	No results	171.012	4.35196e+07	4.49117e+07	4.6485e+07	7.13891e+06	9.24863e+06	7.64131e+06	negative ion
9	Com_6865_neg	Pomolic acid beta-D-glucopyranosyl ester	--	C36 H58 O9	634.409	6.247	5.43337	2.44185	3.38e-05	1	1.28849	up	--	--	--	--	--	--	--	--	--	--	No results	No results	Full match	633.402	7.93711e+06	9.6937e+06	8.382e+06	1.61558e+06	1.72099e+06	1.45104e+06	negative ion
10	Com_5886_neg	LPC 18:1	--	C26 H52 N O7 P	567.354	9.376	5.37981	2.42755	2.22e-05	1	1.56488	up	--	--	HMDB0002815	LMGP01050138	Lipids and lipid-like molecules	Glycerophospholipids	Glycerophosphocholines	Glycerophospholipids [GP]	Glycerophosphocholines [GP01]	Monoacylglycerophosphocholines [GP0105]	No results	Invalid mass	No results	566.347	1.55407e+07	1.35562e+07	1.47998e+07	2.65147e+06	2.515e+06	2.99306e+06	negative ion
11	Com_4707_neg	Trilobatin	--	C21 H24 O10	436.137	5.514	5.01209	2.32541	1.4e-05	1	1.2397	up	--	--	HMDB0037505	LMPK12120518	Phenylpropanoids and polyketides	Flavonoids	Flavonoid glycosides	Polyketides [PK]	Flavonoids [PK12]	Chalcones and dihydrochalcones [PK1212]	No results	Full match	Full match	435.13	2.67905e+07	2.97378e+07	2.95332e+07	5.58642e+06	5.62497e+06	5.95939e+06	negative ion
12	Com_17714_neg	Valepotriate	--	C22 H30 O8	422.193	6.015	4.76789	2.25335	0.0140763	1	1.53005	up	--	--	HMDB0034493	--	Lipids and lipid-like molecules	Prenol lipids	Monoterpenoids	--	--	--	No results	No results	Full match	421.186	1.10114e+06	557429	815282	161341	176308	181207	negative ion
13	Com_1769_neg	5-Sulfosalicylic acid	--	C7 H6 O6 S	217.988	5.014	4.73312	2.24279	1.61e-06	1	1.20973	up	--	--	HMDB0011725	--	Benzenoids	Benzene and substituted derivatives	Benzenesulfonic acids and derivatives	--	--	--	Full match	No results	Full match	216.981	5.53123e+07	5.15625e+07	5.28414e+07	1.18051e+07	1.10486e+07	1.08907e+07	negative ion
14	Com_3730_neg	(+/-)11(12)-EET	--	C20 H32 O3	320.235	8.184	4.69065	2.22979	9.87e-05	1	1.43307	up	--	--	--	--	--	--	--	--	--	--	Full match	No results	Full match	319.228	2.15318e+06	1.91899e+06	1.74874e+06	387206	441192	412561	negative ion
15	Com_4161_neg	Epigallocatechin gallate	--	C22 H18 O11	458.082	5.987	4.35692	2.12331	0.0012896	1	1.53929	up	--	--	HMDB0003153	--	Phenylpropanoids and polyketides	Flavonoids	Flavans	--	--	--	Invalid mass	No results	No results	457.075	3.27751e+07	3.61128e+07	3.2779e+07	6.92435e+06	7.24521e+06	9.165e+06	negative ion
16	Com_9029_neg	Sugiol	--	C20 H28 O2	300.209	8.97	4.17517	2.06184	0.000286289	1	1.20148	up	--	--	HMDB0036564	--	Lipids and lipid-like molecules	Prenol lipids	Diterpenoids	--	--	--	No results	No results	Full match	299.202	9.83021e+06	1.00637e+07	8.89318e+06	2.24935e+06	2.31071e+06	2.33477e+06	negative ion
17	Com_12723_neg	LPE 18:0	--	C23 H48 N O7 P	481.317	10.102	3.49275	1.80436	0.000117822	1	1.50267	up	--	--	--	LMGP02050038	--	--	--	Glycerophospholipids [GP]	Glycerophosphoethanolamines [GP02]	Monoacylglycerophosphoethanolamines [GP0205]	No results	Full match	Full match	480.31	4.5293e+06	4.22608e+06	3.79647e+06	1.22612e+06	1.30567e+06	1.0619e+06	negative ion
18	Com_95_neg	Plantagoside	Plantagoside	C21 H22 O12	466.111	5.126	3.39134	1.76185	0.00104177	1	1.12609	up	cpd:C17531	--	--	LMPK12140454	--	--	--	Polyketides [PK]	Flavonoids [PK12]	Flavanones [PK1214]	No results	No results	Full match	465.104	1407291315	1392140658	1403326305	3.82216e+08	4.17588e+08	4.39459e+08	negative ion
19	Com_1915_neg	Syringetin	Syringetin; 3',5'-O-Dimethylmyricetin; 3,5,7,4'-Tetrahydroxy-3',5'-dimethoxyflavone	C17 H14 O8	346.07	5.028	3.35566	1.7466	0.000921211	1	1.60662	up	cpd:C11620	map00944 Flavone and flavonol biosynthesis	HMDB0304565	LMPK12112498	Phenylpropanoids and polyketides	Flavonoids	Flavonoid glycosides	Polyketides [PK]	Flavonoids [PK12]	Flavones and Flavonols [PK1211]	No results	No results	Full match	345.063	1.00141e+08	9.88239e+07	75489329	2.52873e+07	3.04475e+07	2.60536e+07	negative ion
20	Com_134_neg	C-hexosyl-luteolin O-feruloylhexoside	--	C37 H38 O19	786.203	5.207	3.27781	1.71273	0.00325862	1	1.10846	up	--	--	--	--	--	--	--	--	--	--	No results	No results	Full match	785.195	8.78164e+08	620019064	7.93563e+08	2.15277e+08	2.46976e+08	236916835	negative ion
21	Com_2547_neg	Timosaponin A1	--	C33 H54 O8	578.38	8.637	3.14658	1.65379	2.46e-06	1	1.01708	up	--	--	--	--	--	--	--	--	--	--	No results	No results	Full match	577.373	6.80475e+07	6.89265e+07	6.72416e+07	2.16106e+07	2.15339e+07	2.17563e+07	negative ion
22	Com_1010_neg	Epimedin C	--	C39 H50 O19	822.296	5.318	3.02931	1.59899	0.0124716	1	1.46455	up	--	--	--	LMPK12112015	--	--	--	Polyketides [PK]	Flavonoids [PK12]	Flavones and Flavonols [PK1211]	No results	No results	Full match	803.276	6.3678e+07	7.18914e+07	4.58781e+07	1.29724e+07	2.37569e+07	2.31679e+07	negative ion
23	Com_2829_neg	Aflatoxin G1	Aflatoxin G1	C17 H12 O7	328.059	5.035	3.00394	1.58685	0.00388516	1	1.51724	up	cpd:C16755	--	HMDB0030479	--	Phenylpropanoids and polyketides	Coumarins and derivatives	Furanocoumarins	--	--	--	Full match	No results	No results	327.052	5.63551e+07	4.63509e+07	6.01084e+07	1.61909e+07	2.29543e+07	1.50552e+07	negative ion
24	Com_3180_neg	12-epi Leukotriene B4	--	C20 H32 O4	336.23	7.425	2.99873	1.58435	0.000540999	1	1.18706	up	--	--	--	--	--	--	--	--	--	--	Full match	No results	No results	335.223	9.21056e+06	8.94763e+06	9.11086e+06	2.85725e+06	3.21943e+06	3.01686e+06	negative ion
25	Com_1106_neg	3-Hydroxybenzoic acid	3-Hydroxybenzoate; 3-Hydroxybenzoic acid; m-Hydroxybenzoic acid	C7 H6 O3	138.032	5.978	2.91497	1.54348	0.000351484	1	1.40871	up	cpd:C00587	map00400 Phenylalanine, tyrosine and tryptophan biosynthesis	HMDB0002466	--	Benzenoids	Benzene and substituted derivatives	Benzoic acids and derivatives	--	--	--	Full match	Full match	Full match	137.025	1.1348e+08	1.25603e+08	111430811	4.26867e+07	3.53989e+07	4.21609e+07	negative ion
26	Com_1943_neg	Scutellarein	Scutellarein; Isocarthamidin; 6-Hydroxyapigenin	C15 H10 O6	286.048	5.175	2.87681	1.52447	0.00262498	1	1.04575	up	cpd:C10184	--	--	LMPK12111160	--	--	--	Polyketides [PK]	Flavonoids [PK12]	Flavones and Flavonols [PK1211]	No results	No results	Full match	285.041	4.13337e+07	4.19878e+07	41456269	1.50403e+07	1.28974e+07	1.5436e+07	negative ion
27	Com_15537_neg	Anthraquinone-2-carboxylic Acid	--	C15 H8 O4	252.042	5.981	2.74305	1.45578	0.0128085	1	1.16904	up	--	--	--	--	--	--	--	--	--	--	No results	No results	Full match	251.034	1.64174e+06	1.6766e+06	1.58702e+06	673836	460637	653815	negative ion
28	Com_1968_neg	Robinin	Robinin	C33 H40 O19	740.218	5.269	2.72261	1.44499	0.0469349	1	1.1971	up	cpd:C10178	--	--	LMPK12111685	--	--	--	Polyketides [PK]	Flavonoids [PK12]	Flavones and Flavonols [PK1211]	No results	No results	Full match	739.209	2.4286e+07	1.41615e+07	1.43042e+07	3.6627e+06	9.98881e+06	5.7239e+06	negative ion
29	Com_12221_neg	20-Hydroxyecdysone	20-Hydroxyecdysone; Crustecdysone; Ecdysterone	C27 H44 O7	480.309	7.112	2.64663	1.40416	3.81e-05	1	1.25408	up	cpd:C02633	--	HMDB0242587	LMST01010209	Lipids and lipid-like molecules	Steroids and steroid derivatives	Bile acids, alcohols and derivatives	Sterols [ST]	Sterols [ST01]	Cholesterol and derivatives [ST0101]	No results	No results	Full match	479.301	5.07027e+06	4.85147e+06	4.7798e+06	1.77377e+06	1.82808e+06	1.95296e+06	negative ion
30	Com_4531_neg	Tricin 5-O-hexoside	--	C23 H24 O12	492.126	5.452	2.62328	1.39137	0.014543	1	1.51702	up	--	--	--	--	--	--	--	--	--	--	No results	No results	Full match	491.118	8.24698e+06	7.34474e+06	1.29836e+07	2.84763e+06	4.07612e+06	3.96918e+06	negative ion
31	Com_2211_neg	Toosendanin	--	C30 H38 O11	574.242	5.437	2.60618	1.38194	0.00102229	1	1.53977	up	--	--	HMDB0259107	--	Lipids and lipid-like molecules	Prenol lipids	Triterpenoids	--	--	--	No results	No results	Full match	573.235	1.9027e+07	1.57198e+07	1.98628e+07	7.26545e+06	7.77989e+06	5.90856e+06	negative ion
32	Com_1153_neg	Salicylic acid	Salicylate; o-Hydroxybenzoic acid; Salicylic acid	C7 H6 O3	138.032	4.783	2.54654	1.34854	0.00185337	1	1.5542	up	cpd:C00805	map00360 Phenylalanine metabolism;map01100 Metabolic pathways;map01110 Biosynthesis of secondary metabolites;map04075 Plant hormone signal transduction	HMDB0001895	--	Benzenoids	Benzene and substituted derivatives	Benzoic acids and derivatives	--	--	--	Full match	Full match	Full match	137.024	7.22315e+07	7.98423e+07	7.39883e+07	2.58921e+07	3.29677e+07	2.99125e+07	negative ion
33	Com_1085_neg	LPC 18:2	--	C26 H50 N O7 P	565.338	9.022	2.50734	1.32616	0.000394071	1	1.43469	up	--	--	--	LMGP01050137	--	--	--	Glycerophospholipids [GP]	Glycerophosphocholines [GP01]	Monoacylglycerophosphocholines [GP0105]	No results	Invalid mass	No results	564.331	1.92932e+08	1.72111e+08	1.6875e+08	7.28753e+07	6.83037e+07	7.17136e+07	negative ion
34	Com_1176_neg	7-O-Methylmangiferin	--	C20 H20 O11	436.1	6.096	2.48217	1.3116	0.0025142	1	1.58776	up	--	--	--	--	--	--	--	--	--	--	No results	No results	Full match	435.093	1.33401e+08	139378686	1.79269e+08	7.31129e+07	5.4508e+07	5.44977e+07	negative ion
35	Com_907_neg	Astringin	Astringin	C20 H22 O9	406.126	6.086	2.34013	1.22659	4.1e-05	1	1.26754	up	cpd:C10245	--	HMDB0303169	LMPK13090007	Phenylpropanoids and polyketides	Stilbenes	Stilbene glycosides	Polyketides [PK]	Aromatic polyketides [PK13]	Diphenyl ethers, biphenyls, dibenzyls and stilbenes [PK1309]	No results	Full match	Full match	405.119	1.41781e+08	156242341	1.53659e+08	6.2677e+07	6.3089e+07	6.72496e+07	negative ion
36	Com_3357_neg	Kirenol	--	C20 H34 O4	338.246	8.191	2.33177	1.22143	0.0261952	1	1.23464	up	--	--	HMDB0253803	--	Lipids and lipid-like molecules	Prenol lipids	Diterpenoids	--	--	--	No results	No results	Full match	337.238	3.29017e+06	2.9763e+06	2.0917e+06	1.19295e+06	1.20857e+06	1.18294e+06	negative ion
37	Com_12599_neg	Neomangiferin	--	C25 H28 O16	584.138	5.175	2.23003	1.15706	0.00623095	1	1.1714	up	--	--	HMDB0255526	--	Organoheterocyclic compounds	Benzopyrans	1-benzopyrans	--	--	--	No results	No results	Full match	583.13	3.29691e+06	2.61579e+06	2.32501e+06	1.21004e+06	1.35585e+06	1.12811e+06	negative ion
38	Com_349_neg	Catechin	Catechin; (+/-)-Catechin	C15 H14 O6	290.079	5.14	2.15427	1.1072	0.00505887	1	1.42502	up	cpd:C17590	--	HMDB0002780	--	Phenylpropanoids and polyketides	Flavonoids	Flavans	--	--	--	Full match	Full match	Full match	289.072	6.55114e+08	6.93201e+08	6.9315e+08	2.74082e+08	3.36338e+08	3.37216e+08	negative ion
39	Com_9190_neg	Epsilon-Viniferin	--	C28 H22 O6	454.14	4.949	2.08585	1.06063	0.00382736	1	1.16728	up	--	--	HMDB0030604	--	Phenylpropanoids and polyketides	2-arylbenzofuran flavonoids	-	--	--	--	No results	No results	Full match	907.273	5.47656e+06	6.21008e+06	6.77097e+06	2.94343e+06	3.40963e+06	2.49592e+06	negative ion
40	Com_561_neg	5-O-Caffeoylshikimic acid	5-O-Caffeoylshikimic acid	C16 H16 O8	336.084	5.357	2.04863	1.03466	0.000667773	1	1.40072	up	cpd:C10434	map00940 Phenylpropanoid biosynthesis;map00941 Flavonoid biosynthesis;map00945 Stilbenoid, diarylheptanoid and gingerol biosynthesis;map01100 Metabolic pathways;map01110 Biosynthesis of secondary metabolites	HMDB0033999	--	Phenylpropanoids and polyketides	Cinnamic acids and derivatives	Hydroxycinnamic acids and derivatives	--	--	--	No results	No results	Full match	335.077	3.79595e+08	4.26569e+08	3.69186e+08	1.70748e+08	2.01804e+08	2.01173e+08	negative ion
41	Com_14201_neg	LPC 18:0	--	C26 H54 N O7 P	569.37	10.27	2.03515	1.02513	0.000243527	1	1.0457	up	--	--	--	LMGP01050076	--	--	--	Glycerophospholipids [GP]	Glycerophosphocholines [GP01]	Monoacylglycerophosphocholines [GP0105]	No results	Invalid mass	No results	568.362	3.24475e+06	3.36707e+06	3.08355e+06	1.57633e+06	1.62301e+06	1.56463e+06	negative ion
42	Com_13879_neg	Thymidine	Thymidine; Deoxythymidine	C10 H14 N2 O5	242.09	4.883	1.9649	0.974456	0.014193	1	1.57777	up	cpd:C00214	map00240 Pyrimidine metabolism;map01100 Metabolic pathways	HMDB0000273	--	Nucleosides, nucleotides, and analogues	Pyrimidine nucleosides	Pyrimidine 2'-deoxyribonucleosides	--	--	--	No results	No results	Full match	241.083	1.38054e+06	1.49661e+06	1.53074e+06	624639	735407	883273	negative ion
43	Com_5170_neg	Epimedin A	--	C39 H50 O20	838.292	5.326	1.94113	0.956897	0.0109848	1	1.32397	up	--	--	--	LMPK12112013	--	--	--	Polyketides [PK]	Flavonoids [PK12]	Flavones and Flavonols [PK1211]	No results	No results	Full match	837.286	1.64311e+07	1.88774e+07	1.64776e+07	1.00041e+07	7.21983e+06	9.45443e+06	negative ion
44	Com_11815_neg	Hypaconitine	Hypaconitine	C33 H45 N O10	615.306	6.102	1.92851	0.947488	0.024416	1	1.0208	up	cpd:C08688	--	HMDB0253306	--	Lipids and lipid-like molecules	Prenol lipids	Diterpenoids	--	--	--	No results	No results	Full match	614.299	2.31465e+06	3.66348e+06	2.58845e+06	1.62103e+06	1.56303e+06	1.25801e+06	negative ion
45	Com_872_neg	Astilbin	Astilbin	C21 H22 O11	450.116	5.542	1.92362	0.943827	9.16e-05	1	1.63717	up	cpd:C17449	--	HMDB0033850	--	Phenylpropanoids and polyketides	Flavonoids	Flavonoid glycosides	--	--	--	Full match	Partial match	Full match	449.109	2.41611e+08	2.27912e+08	2.17798e+08	1.13249e+08	1.24168e+08	1.19888e+08	negative ion
46	Com_328_neg	Procyanidin B1	--	C30 H26 O12	578.142	5.01	1.91793	0.939547	1.86e-05	1	1.61651	up	--	--	HMDB0029754	LMPK12030001	Phenylpropanoids and polyketides	Flavonoids	Biflavonoids and polyflavonoids	Polyketides [PK]	Flavonoids [PK12]	Proanthocyanidins [PK1203]	No results	Full match	Full match	577.135	7.44508e+08	7.24562e+08	7.09969e+08	3.71026e+08	3.72301e+08	3.92817e+08	negative ion
47	Com_8487_neg	Tenuifoliside A	--	C31 H38 O17	682.211	4.983	1.88675	0.915906	0.0186075	1	1.42098	up	--	--	--	--	--	--	--	--	--	--	No results	No results	Full match	681.202	7.90442e+06	9.07456e+06	8.45919e+06	3.56991e+06	5.09692e+06	4.81568e+06	negative ion
48	Com_2210_neg	Lysope 16:0	--	C21 H44 N O7 P	453.286	9.271	1.87441	0.90644	0.000456963	1	1.21555	up	--	--	--	--	--	--	--	--	--	--	No results	No results	Full match	452.278	8.24479e+07	7.31996e+07	7.35991e+07	4.0516e+07	3.91847e+07	4.26024e+07	negative ion
49	Com_12820_neg	LPS 20:5	--	C26 H42 N O9 P	543.257	10.856	1.85896	0.894498	0.000592482	1	1.56032	up	--	--	--	LMGP03050027	--	--	--	Glycerophospholipids [GP]	Glycerophosphoserines [GP03]	Monoacylglycerophosphoserines [GP0305]	No results	Invalid mass	No results	542.25	4.29103e+06	4.64728e+06	4.08383e+06	2.55134e+06	2.19199e+06	2.26173e+06	negative ion
50	Com_360_neg	Salicylic acid O-glucoside	--	C13 H16 O8	300.084	4.781	1.85433	0.890901	4.95e-05	1	1.56125	up	--	--	--	--	--	--	--	--	--	--	No results	No results	Full match	299.077	3.35306e+08	3.52442e+08	3.26229e+08	1.77327e+08	1.91125e+08	1.78362e+08	negative ion
51	Com_1446_neg	δ-Ribono-1,4-lactone	--	C5 H8 O5	148.037	1.498	1.83018	0.871986	0.00394284	1	1.56416	up	--	--	--	--	--	--	--	--	--	--	Full match	Full match	Full match	147.03	1.37623e+08	1.45775e+08	1.42989e+08	6.98064e+07	8.11884e+07	8.19808e+07	negative ion
52	Com_1219_neg	β-Estradiol 3,17-disulfate	--	C18 H24 O8 S2	432.086	5.266	1.79665	0.845309	0.000482054	1	1.63495	up	--	--	--	--	--	--	--	--	--	--	Invalid mass	No results	No results	431.079	2.56388e+07	2.84462e+07	2.76763e+07	1.48214e+07	1.63875e+07	1.42988e+07	negative ion
53	Com_16906_neg	LPE 15:0	--	C20 H42 N O7 P	439.27	8.835	1.78297	0.834284	0.0174758	1	1.34775	up	--	--	--	LMGP02050035	--	--	--	Glycerophospholipids [GP]	Glycerophosphoethanolamines [GP02]	Monoacylglycerophosphoethanolamines [GP0205]	No results	Full match	No results	438.262	1.46442e+06	1.60686e+06	1.55007e+06	765609	797907	1.02842e+06	negative ion
54	Com_8796_neg	4-Nitrophenol	4-Nitrophenol; p-Nitrophenol; PNP; Niphen; 4-Hydroxynitrobenzene	C6 H5 N O3	139.027	5.805	1.69038	0.757344	0.00241743	1	1.28358	up	cpd:C00870	--	HMDB0001232	--	Benzenoids	Phenols	Nitrophenols	--	--	--	No results	Full match	Full match	138.02	9.93692e+06	1.08247e+07	1.01599e+07	5.93228e+06	5.67303e+06	6.68738e+06	negative ion
55	Com_74_neg	D-(-)-Fructose	--	C6 H12 O6	180.063	1.332	1.67705	0.745927	0.00164068	1	1.27486	up	--	--	HMDB0000660	--	Organic oxygen compounds	Organooxygen compounds	Carbohydrates and carbohydrate conjugates	--	--	--	Full match	Full match	Full match	179.056	3555433946	3915798324	3872596765	2234902869	2299070082	2230179530	negative ion
56	Com_4354_neg	Rhapontin	Rhaponticin; Rhapontin	C21 H24 O9	420.143	5.424	1.65675	0.728357	0.00167486	1	1.52877	up	cpd:C10288	--	HMDB0304731	LMPK13090002	Phenylpropanoids and polyketides	Stilbenes	Stilbene glycosides	Polyketides [PK]	Aromatic polyketides [PK13]	Diphenyl ethers, biphenyls, dibenzyls and stilbenes [PK1309]	No results	No results	Full match	419.135	2.68456e+07	2.71455e+07	3.04283e+07	1.63031e+07	1.59463e+07	1.87054e+07	negative ion
57	Com_3066_neg	8-Epiloganic acid	--	C16 H24 O10	376.137	5.371	1.65073	0.723105	0.0110657	1	1.58295	up	--	--	HMDB0247433	--	Lipids and lipid-like molecules	Prenol lipids	Terpene glycosides	--	--	--	No results	No results	Full match	375.129	1.43193e+07	1.34069e+07	1.1229e+07	7.46974e+06	8.30315e+06	7.82583e+06	negative ion
58	Com_1071_neg	Skimmin	--	C15 H16 O8	324.084	5.413	1.64177	0.715248	0.00173099	1	1.31192	up	--	--	HMDB0258334	--	Phenylpropanoids and polyketides	Coumarins and derivatives	Coumarin glycosides	--	--	--	No results	No results	Full match	323.077	1.76596e+08	2.04659e+08	1.97415e+08	1.11439e+08	1.2006e+08	1.20969e+08	negative ion
59	Com_1137_neg	Epimedin B	--	C38 H48 O19	808.281	5.308	1.63345	0.707919	0.0270001	1	1.43262	up	--	--	HMDB0251854	LMPK12112011	Phenylpropanoids and polyketides	Flavonoids	Flavonoid glycosides	Polyketides [PK]	Flavonoids [PK12]	Flavones and Flavonols [PK1211]	No results	No results	Full match	807.274	1.31631e+07	1.19141e+07	1.26454e+07	8.07574e+06	8.69342e+06	6.32475e+06	negative ion
60	Com_4248_neg	(+)-Catechin	(+)-Catechin; D-Catechin; Cyanidanol; (2R-trans)-2-(3,4-Dihydroxyphenyl)-3,4-dihydro-2H-1-benzopyran-3,5,7-triol; (2R,3S)-Catechin; (2R,3S)-(+)-Catechin; Cianidanol	C15 H14 O6	290.078	5.627	1.62377	0.69935	0.00501451	1	1.42437	up	cpd:C06562	map00941 Flavonoid biosynthesis;map01110 Biosynthesis of secondary metabolites	HMDB0002780	LMPK12020001	Phenylpropanoids and polyketides	Flavonoids	Flavans	Polyketides [PK]	Flavonoids [PK12]	Flavans, Flavanols and Leucoanthocyanidins [PK1202]	No results	No results	Full match	289.071	2.83353e+07	3.49894e+07	3.3336e+07	1.85558e+07	2.15116e+07	1.9461e+07	negative ion
61	Com_16_neg	Monotropein	Monotropein	C16 H22 O11	390.116	2.652	1.60942	0.686544	0.0239071	1	1.15865	up	cpd:C09788	--	HMDB0035608	LMPR0102070012	Lipids and lipid-like molecules	Prenol lipids	Terpene glycosides	Prenol Lipids [PR]	Isoprenoids [PR01]	C10 isoprenoids (monoterpenes) [PR0102]	No results	No results	Full match	389.108	5331340633	5704770851	6946567672	3650184582	3838871045	3684311837	negative ion
62	Com_13543_neg	4-(hydroxymethyl)benzoic acid	--	C8 H8 O3	152.048	6.096	1.59291	0.671661	0.000589689	1	1.6264	up	--	--	--	--	--	--	--	--	--	--	Full match	Full match	Full match	151.04	3.73445e+06	3.64308e+06	3.33745e+06	2.2482e+06	2.11442e+06	2.36407e+06	negative ion
63	Com_3764_neg	Nodakenetin	Nodakenetin; (-)-Marmesin	C14 H14 O4	246.089	5.262	1.59283	0.671593	0.0108704	1	1.54468	up	cpd:C09278	--	HMDB0302268	--	Phenylpropanoids and polyketides	Coumarins and derivatives	Furanocoumarins	--	--	--	No results	No results	Full match	245.081	3.0272e+07	3.80497e+07	3.42774e+07	2.21652e+07	2.19074e+07	2.03403e+07	negative ion
64	Com_4316_neg	Agnuside	Agnuside	C22 H26 O11	466.147	5.359	1.57603	0.656291	0.00321539	1	1.53907	up	cpd:C09765	--	HMDB0036561	--	Lipids and lipid-like molecules	Prenol lipids	Terpene glycosides	--	--	--	No results	Full match	Full match	465.14	2.72641e+07	2.83599e+07	2.84673e+07	1.68738e+07	1.73522e+07	1.91306e+07	negative ion
65	Com_8957_neg	Uridine 5'-monophosphate	UMP; Uridylic acid; Uridine monophosphate; Uridine 5'-monophosphate; 5'Uridylic acid	C9 H13 N2 O9 P	324.036	1.435	1.52839	0.612017	0.044011	1	1.31018	up	cpd:C00105	map00240 Pyrimidine metabolism;map01100 Metabolic pathways	HMDB0000288	--	Nucleosides, nucleotides, and analogues	Pyrimidine nucleotides	Pyrimidine ribonucleotides	--	--	--	No results	No results	Full match	323.028	4.18682e+06	3.47629e+06	3.06827e+06	2.34042e+06	2.34539e+06	2.33553e+06	negative ion
66	Com_10506_neg	LysoPC 15:0	--	C23 H48 N O7 P	481.317	9.388	1.51693	0.601153	0.000207383	1	1.15	up	--	--	--	--	--	--	--	--	--	--	No results	No results	Full match	480.309	5.61031e+06	5.18873e+06	5.50834e+06	3.60022e+06	3.45393e+06	3.69612e+06	negative ion
67	Com_5193_neg	Methyl hexadecanoate	--	C17 H34 O2	316.261	7.64	1.50993	0.594483	0.00820894	1	1.43212	up	--	--	HMDB0061859	LMFA07010470	Lipids and lipid-like molecules	Fatty Acyls	Fatty acid esters	Fatty Acyls [FA]	Fatty esters [FA07]	Wax monoesters [FA0701]	No results	Invalid mass	No results	315.254	2.49375e+07	2.16598e+07	2.22048e+07	1.53137e+07	1.48791e+07	1.53736e+07	negative ion
68	Com_5501_neg	Pseudouridine	Pseudouridine	C9 H12 N2 O6	262.08	1.421	1.50218	0.587053	0.0144243	1	1.01145	up	cpd:C02067	map00240 Pyrimidine metabolism	HMDB0000767	--	Nucleosides, nucleotides, and analogues	Nucleoside and nucleotide analogues	-	--	--	--	No results	Invalid mass	No match	261.072	1.35642e+07	1.27322e+07	1.61002e+07	8.87737e+06	1.00595e+07	9.28651e+06	negative ion
69	Com_11154_neg	Cinnamyl acetate	Cinnamyl acetate; 3-Phenyl-2-propenyl acetate	C11 H12 O2	176.084	5.273	1.47009	0.555904	0.000742775	1	1.59816	up	cpd:C12299	--	HMDB0029699	--	Benzenoids	Benzene and substituted derivatives	Styrenes	--	--	--	No results	No results	Full match	175.076	5.89671e+06	6.47179e+06	5.93997e+06	4.32628e+06	4.19919e+06	3.92852e+06	negative ion
70	Com_2256_neg	2,4-Dihydroxybenzoic acid	--	C7 H6 O4	154.027	5.54	1.4605	0.546458	0.00753221	1	1.55715	up	--	--	HMDB0029666	--	Benzenoids	Benzene and substituted derivatives	Benzoic acids and derivatives	--	--	--	Full match	Full match	Full match	153.02	8.07049e+07	6.67918e+07	7.7013e+07	5.59965e+07	4.96769e+07	4.80482e+07	negative ion
71	Com_4986_neg	Pantetheine	Pantetheine; (R)-Pantetheine	C11 H22 N2 O4 S	278.13	5.376	1.44823	0.534289	0.000592894	1	1.34512	up	cpd:C00831	map00332 Carbapenem biosynthesis;map00770 Pantothenate and CoA biosynthesis	HMDB0003426	--	Organic acids and derivatives	Carboxylic acids and derivatives	Amino acids, peptides, and analogues	--	--	--	No results	No results	Full match	277.123	2.5209e+07	2.75767e+07	2.71077e+07	1.77028e+07	1.83641e+07	1.90994e+07	negative ion
72	Com_65_neg	D-Saccharic acid	D-Glucarate; D-Glucaric acid; L-Gularic acid; D-Saccharic acid; D-Glucosaccharic acid; Glucaric acid; Glucarate	C6 H10 O8	210.038	1.331	1.4365	0.52256	0.0261132	1	1.34962	up	cpd:C00818	map00053 Ascorbate and aldarate metabolism;map01100 Metabolic pathways	HMDB0000663	--	Organic oxygen compounds	Organooxygen compounds	Carbohydrates and carbohydrate conjugates	--	--	--	Full match	Full match	Full match	209.03	1053330663	1387978831	1248167081	8.04769e+08	9.56608e+08	8.06999e+08	negative ion
73	Com_2880_neg	Azelaic acid	Azelaic acid; Nonanedioic acid; 1,7-Heptanedicarboxylic acid	C9 H16 O4	188.105	5.827	1.43021	0.516228	0.000210481	1	1.14881	up	cpd:C08261	--	HMDB0000784	LMFA01170054	Lipids and lipid-like molecules	Fatty Acyls	Fatty acids and conjugates	Fatty Acyls [FA]	Fatty Acids and Conjugates [FA01]	Dicarboxylic acids [FA0117]	Full match	Full match	Full match	187.098	5.34409e+07	5.30659e+07	5.06186e+07	3.79607e+07	3.53812e+07	3.65199e+07	negative ion
74	Com_941_neg	FAHFA (2:0/18:1)	--	C20 H36 O4	340.261	8.333	1.40616	0.491759	0.0010941	1	1.09479	up	--	--	--	--	--	--	--	--	--	--	No results	Full match	No results	339.254	2.17302e+08	2.12786e+08	2.28755e+08	1.55658e+08	1.53885e+08	1.58999e+08	negative ion
75	Com_8586_neg	Linoleic Acid	Linoleate; Linoleic acid; (9Z,12Z)-Octadecadienoic acid; 9-cis,12-cis-Octadecadienoate; 9-cis,12-cis-Octadecadienoic acid	C18 H32 O2	280.24	8.739	1.39213	0.477298	0.00117617	1	1.4386	up	cpd:C01595	map00591 Linoleic acid metabolism;map01040 Biosynthesis of unsaturated fatty acids;map01100 Metabolic pathways	HMDB0000673	LMFA01030120	Lipids and lipid-like molecules	Fatty Acyls	Lineolic acids and derivatives	Fatty Acyls [FA]	Fatty Acids and Conjugates [FA01]	Unsaturated fatty acids [FA0103]	Full match	No results	Full match	279.232	1.08238e+07	1.02728e+07	1.02031e+07	7.59649e+06	7.42781e+06	7.45888e+06	negative ion
76	Com_5245_neg	Schisandrin B	--	C23 H28 O6	400.19	5.887	1.38994	0.475022	0.00881295	1	1.48315	up	--	--	--	--	--	--	--	--	--	--	No results	No results	Full match	399.183	1.46166e+07	1.45758e+07	1.33818e+07	9.59612e+06	1.1249e+07	9.78513e+06	negative ion
77	Com_5359_neg	Maltotriitol	--	C18 H34 O16	506.185	1.383	1.37477	0.459194	0.00570989	1	1.55442	up	--	--	--	--	--	--	--	--	--	--	No results	No results	Full match	505.177	9.61943e+06	9.55478e+06	1.03578e+07	7.62421e+06	6.59637e+06	7.26078e+06	negative ion
78	Com_1271_neg	Polydatin	Piceid; Polydatin; 3,4,5-Trihydroxystilbene-3-beta-monoglucoside	C20 H22 O8	390.131	5.605	1.34738	0.430153	0.0140441	1	1.10675	up	cpd:C10275	--	HMDB0030564	LMPK13090012	Phenylpropanoids and polyketides	Stilbenes	Stilbene glycosides	Polyketides [PK]	Aromatic polyketides [PK13]	Diphenyl ethers, biphenyls, dibenzyls and stilbenes [PK1309]	No results	No results	Full match	389.125	9.62068e+07	1.1179e+08	1.08147e+08	7.7982e+07	7.60396e+07	8.06149e+07	negative ion
79	Com_326_neg	10-Nitrolinoleate	--	C18 H31 N O4	325.225	6.373	1.29093	0.368406	0.00205442	1	1.29693	up	--	--	HMDB0005049	--	Lipids and lipid-like molecules	Fatty Acyls	Lineolic acids and derivatives	--	--	--	Full match	No results	No results	324.218	1.85489e+08	2.02354e+08	188888593	1.43125e+08	1.50645e+08	1.52989e+08	negative ion
80	Com_879_neg	Tricin 5-O-hexoside derivative	--	C24 H22 O14	534.098	5.644	1.28298	0.359504	0.0407434	1	1.18536	up	--	--	--	--	--	--	--	--	--	--	No results	No results	Full match	533.091	2.40006e+08	1.97588e+08	2.3902e+08	1.74364e+08	1.61712e+08	1.91298e+08	negative ion
81	Com_7159_neg	Pyrogallol	1,2,3-Trihydroxybenzene; Pyrogallol; Pyrogallic acid; 1,2,3-Benzenetriol	C6 H6 O3	126.032	5.356	1.27831	0.354241	0.0251126	1	1.03	up	cpd:C01108	--	HMDB0013674	--	Benzenoids	Phenols	Benzenetriols and derivatives	--	--	--	No results	No results	Full match	125.024	6.45454e+06	7.19503e+06	7.77261e+06	5.67316e+06	5.19449e+06	5.8905e+06	negative ion
82	Com_10127_neg	Pseudolaric Acid B	--	C23 H28 O8	432.178	6.377	1.27129	0.346296	0.0114384	1	1.27329	up	--	--	HMDB0242636	--	-	-	-	--	--	--	No results	No results	Full match	431.171	7.68275e+06	7.06819e+06	7.92609e+06	6.10299e+06	5.87886e+06	5.85593e+06	negative ion
83	Com_794_neg	D-(-)-Lyxose	--	C5 H10 O5	150.053	1.424	1.20859	0.273323	0.0111161	1	1.09613	up	--	--	--	--	--	--	--	--	--	--	Full match	Full match	Full match	149.046	4.18517e+07	4.59849e+07	4.56903e+07	3.54144e+07	3.90004e+07	3.60669e+07	negative ion
84	Com_469_neg	D-Glucono-1,5-lactone	D-Glucono-1,5-lactone; Gluconic lactone; Gluconic acid lactone; 1,5-Gluconolactone; delta-Gluconolactone; D-Gluconolactone; Gluconolactone	C6 H10 O6	238.069	1.344	1.20124	0.264524	0.0364809	1	1.26547	up	cpd:C00198	map00030 Pentose phosphate pathway;map01100 Metabolic pathways;map01110 Biosynthesis of secondary metabolites;map01200 Carbon metabolism	HMDB0000150	--	Organic oxygen compounds	Organooxygen compounds	Carbohydrates and carbohydrate conjugates	--	--	--	No results	Invalid mass	No results	237.061	3.48431e+08	3.78733e+08	3.58934e+08	2.7962e+08	3.27165e+08	2.97364e+08	negative ion
1	Com_668_neg	Tenuifoliside B	--	C30 H36 O17	668.195	5.153	0.0407937	-4.61551	0.00866868	1	1.57591	down	--	--	--	--	--	--	--	--	--	--	No results	No results	Full match	667.188	1.40379e+07	1.42432e+07	5.3127e+06	2.50913e+08	2.93169e+08	2.7942e+08	negative ion
2	Com_891_neg	Maltopentaose	--	C30 H52 O26	828.277	1.399	0.138089	-2.85633	0.000343688	1	1.37669	down	--	--	HMDB0012254	--	Organic oxygen compounds	Organooxygen compounds	Carbohydrates and carbohydrate conjugates	--	--	--	No results	No results	Full match	827.268	5.33886e+06	6.67451e+06	5.68397e+06	4.45649e+07	4.10697e+07	4.25245e+07	negative ion
3	Com_29_neg	6''-o-acetylgenistin	--	C23 H22 O11	474.116	5.813	0.144423	-2.79162	0.0399506	1	1.52856	down	--	--	HMDB0029528	--	Phenylpropanoids and polyketides	Isoflavonoids	Isoflavonoid O-glycosides	--	--	--	No results	No results	Full match	473.108	1.0776e+08	1.13763e+08	1.08145e+08	1083641991	8.77693e+08	3.21314e+08	negative ion
4	Com_3688_neg	N-Acetyl-D-alloisoleucine	--	C8 H15 N O3	173.105	5.549	0.172451	-2.53574	0.011383	1	1.39659	down	--	--	--	--	--	--	--	--	--	--	Full match	Full match	Full match	172.098	2.32966e+06	4.34917e+06	3.98571e+06	2.0256e+07	2.04583e+07	2.11266e+07	negative ion
5	Com_5099_neg	Ornithine	Ornithine; 2,5-Diaminovaleric acid; 2,5-Diaminopentanoic acid; 2,5-Diaminopentanoate	C5 H12 N2 O2	132.09	1.26	0.176289	-2.50399	0.0023242	1	1.55584	down	cpd:C01602	--	HMDB0000214	--	Organic acids and derivatives	Carboxylic acids and derivatives	Amino acids, peptides, and analogues	--	--	--	Full match	No results	Full match	131.083	486762	723914	552223	3.3682e+06	3.52086e+06	3.11101e+06	negative ion
6	Com_2134_neg	DL-Arginine	--	C6 H14 N4 O2	174.112	1.259	0.183464	-2.44643	0.00293706	1	1.59249	down	--	--	HMDB0251511	--	Organic acids and derivatives	Carboxylic acids and derivatives	Amino acids, peptides, and analogues	--	--	--	Full match	Full match	Full match	173.104	1.72351e+06	2.43668e+06	1.93621e+06	1.14032e+07	1.10308e+07	1.07956e+07	negative ion
7	Com_2128_neg	Orientin	Orientin; Luteolin 8-C-glucoside	C21 H20 O11	448.103	5.604	0.192521	-2.37691	0.00480735	1	1.5474	down	cpd:C10114	--	HMDB0030614	LMPK12110470	Phenylpropanoids and polyketides	Flavonoids	Flavonoid glycosides	Polyketides [PK]	Flavonoids [PK12]	Flavones and Flavonols [PK1211]	No results	No results	Full match	941.204	9.46361e+06	1.09709e+07	1.29354e+07	7.32635e+07	6.08359e+07	3.92313e+07	negative ion
8	Com_4277_neg	Aminophylline	--	C16 H24 N10 O4	420.199	5.425	0.19371	-2.36803	0.000829119	1	1.60451	down	--	--	HMDB0001889	--	Organoheterocyclic compounds	Imidazopyrimidines	Purines and purine derivatives	--	--	--	No results	No results	Full match	419.19	4.11207e+06	4.13102e+06	3.36453e+06	1.95936e+07	2.07496e+07	1.95796e+07	negative ion
9	Com_2380_neg	3-O-p-coumaroyl quinic acid O-hexoside	--	C22 H28 O13	500.152	4.989	0.20871	-2.26043	0.0259748	1	1.5511	down	--	--	--	--	--	--	--	--	--	--	No results	No results	Full match	499.145	2.20761e+06	2.49006e+06	5.73041e+06	1.90818e+07	1.5679e+07	1.52037e+07	negative ion
10	Com_1493_neg	Stachyose	Stachyose	C24 H42 O21	666.222	1.391	0.233674	-2.09743	5.82e-05	1	1.40474	down	cpd:C01613	map00052 Galactose metabolism	HMDB0003553	--	Organic oxygen compounds	Organooxygen compounds	Carbohydrates and carbohydrate conjugates	--	--	--	No results	Full match	Full match	665.215	9.0272e+06	1.09514e+07	1.055e+07	4.83106e+07	4.20929e+07	4.02426e+07	negative ion
11	Com_43_neg	(±)9-HpODE	--	C18 H32 O4	312.229	7.84	0.233709	-2.09721	0.0105369	1	1.61427	down	--	--	--	--	--	--	--	--	--	--	Full match	No results	Full match	311.223	4.92291e+07	3.29821e+07	5.56389e+07	1.98085e+08	2.01581e+08	1.9017e+08	negative ion
12	Com_812_neg	N-{6-[(7-chloro-4-quinazolinyl)oxy]-3-pyridinyl}-4-methoxybenzamide	--	C21 H15 Cl N4 O3	406.09	5.158	0.243944	-2.03538	0.000142723	1	1.6081	down	--	--	--	--	--	--	--	--	--	--	Invalid mass	No results	No match	405.082	5.30486e+07	5.12132e+07	5.819e+07	2.22385e+08	2.27678e+08	2.15877e+08	negative ion
13	Com_399_neg	(+/-)9(10)-EpOME	--	C18 H32 O3	342.241	6.513	0.24854	-2.00845	6.19e-06	1	1.67787	down	--	--	--	--	--	--	--	--	--	--	Invalid mass	No results	No results	341.233	4.31227e+06	4.38763e+06	4.38161e+06	1.7204e+07	1.79716e+07	1.74579e+07	negative ion
14	Com_1454_neg	Methyl linolenate	--	C19 H32 O2	292.24	8.52	0.29562	-1.75819	4.13e-06	1	1.15898	down	--	--	HMDB0254600	--	Lipids and lipid-like molecules	Fatty Acyls	Lineolic acids and derivatives	--	--	--	No results	No results	Full match	291.233	3.0358e+06	3.27325e+06	3.19079e+06	1.01791e+07	1.09296e+07	1.10266e+07	negative ion
15	Com_1311_neg	2-Hydroxycaproic acid	--	C6 H12 O3	132.079	5.766	0.300408	-1.73501	0.000118259	1	1.45833	down	--	--	HMDB0001624	--	Lipids and lipid-like molecules	Fatty Acyls	Fatty acids and conjugates	--	--	--	Full match	Full match	Full match	131.072	1.66097e+07	1.93977e+07	1.78482e+07	5.79745e+07	6.28229e+07	5.84773e+07	negative ion
16	Com_13585_neg	Loureirin A	--	C17 H18 O4	286.12	5.881	0.307226	-1.70263	0.00439169	1	1.24281	down	--	--	HMDB0254174	LMPK12120602	Phenylpropanoids and polyketides	Linear 1,3-diarylpropanoids	Chalcones and dihydrochalcones	Polyketides [PK]	Flavonoids [PK12]	Chalcones and dihydrochalcones [PK1212]	No results	No results	Full match	285.112	367028	493643	613933	1.45143e+06	1.29879e+06	2.04952e+06	negative ion
17	Com_2366_neg	20-Hydroxy-(5Z,8Z,11Z,14Z)-eicosatetraenoic acid	--	C20 H32 O3	320.235	8.512	0.31519	-1.66571	0.000241911	1	1.12973	down	--	--	HMDB0005998	--	Lipids and lipid-like molecules	Fatty Acyls	Fatty acids and conjugates	--	--	--	Full match	No results	Full match	319.228	2.98215e+06	2.66707e+06	2.37544e+06	7.68893e+06	8.83104e+06	8.93981e+06	negative ion
18	Com_2406_neg	Methyl linoleate	--	C19 H34 O2	294.256	9.021	0.333777	-1.58304	0.000347756	1	1.20772	down	--	--	HMDB0034381	--	Lipids and lipid-like molecules	Fatty Acyls	Lineolic acids and derivatives	--	--	--	No results	No results	Full match	293.248	1.11222e+06	1.0416e+06	1.32055e+06	3.74157e+06	3.56529e+06	3.10238e+06	negative ion
19	Com_187_neg	2,3-dinor Prostaglandin E1	--	C18 H30 O5	326.209	6.278	0.338566	-1.56249	0.000886172	1	1.56502	down	--	--	--	--	--	--	--	--	--	--	Full match	No results	No results	325.202	4.07228e+07	3.62828e+07	3.38978e+07	1.10913e+08	1.11601e+08	1.05054e+08	negative ion
20	Com_1095_neg	trans-zeatin 9-O-glucoside	--	C16 H23 N5 O6	381.163	5.05	0.356929	-1.48629	0.000193136	1	1.35556	down	--	--	--	--	--	--	--	--	--	--	No results	No results	Full match	380.156	1.03909e+07	1.05208e+07	9.12474e+06	2.81194e+07	2.67472e+07	2.92859e+07	negative ion
21	Com_49_neg	Corchorifatty acid F	--	C18 H32 O5	328.225	6.207	0.356953	-1.48619	2.94e-05	1	1.56445	down	--	--	HMDB0035919	--	Lipids and lipid-like molecules	Fatty Acyls	Lineolic acids and derivatives	--	--	--	Full match	Full match	No results	327.217	1.85964e+08	1.7988e+08	1.82002e+08	4.92401e+08	5.26891e+08	5.15491e+08	negative ion
22	Com_2729_neg	MGDG (2:0/16:0)	--	C27 H50 O10	580.347	9.096	0.357155	-1.48538	0.00590868	1	1.28462	down	--	--	--	--	--	--	--	--	--	--	No results	Invalid mass	No results	579.339	615070	793056	611874	1.90759e+06	1.83889e+06	1.90933e+06	negative ion
23	Com_2490_neg	Thromoboxane B1	--	C20 H36 O6	408.229	7.521	0.361399	-1.46833	0.00174877	1	1.44693	down	--	--	--	--	--	--	--	--	--	--	Invalid mass	No results	No results	407.222	1.3455e+06	1.21772e+06	1.03882e+06	4.01769e+06	3.00439e+06	2.94486e+06	negative ion
24	Com_2861_neg	Perillyl alcohol	Perillyl alcohol; (-)-Perillyl alcohol; p-Mentha-1,8-dien-7-ol; (-)-Perillylalcohol	C10 H16 O	152.12	6.903	0.37014	-1.43386	0.000108378	1	1.19556	down	cpd:C02452	map00902 Monoterpenoid biosynthesis;map01110 Biosynthesis of secondary metabolites	HMDB0003634	--	Lipids and lipid-like molecules	Prenol lipids	Monoterpenoids	--	--	--	No results	No results	Full match	151.113	1.48405e+06	1.73275e+06	1.52616e+06	4.62669e+06	4.11835e+06	4.06894e+06	negative ion
25	Com_92_neg	Chlortetracycline	Chlortetracycline; 7-Chlorotetracycline; Aureomycin	C22 H23 Cl N2 O8	478.111	5.42	0.373978	-1.41897	0.000281253	1	1.6706	down	cpd:C06571	--	HMDB0248728	LMPK07000004	Phenylpropanoids and polyketides	Tetracyclines	-	Polyketides [PK]	Linear tetracyclines [PK07]	_	Invalid mass	No match	No match	477.103	9.47883e+08	9.78015e+08	8.99108e+08	2535633746	2311977784	2706313057	negative ion
26	Com_5142_neg	Resibufogenin	Resibufogenin; Bufogein	C24 H32 O4	384.232	6.334	0.373991	-1.41892	0.022241	1	1.29472	down	cpd:C17058	--	HMDB0249430	LMST01130031	Lipids and lipid-like molecules	Steroids and steroid derivatives	Steroid lactones	Sterols [ST]	Sterols [ST01]	Bufanolides and derivatives [ST0113]	No results	No results	Full match	383.224	922206	1.705e+06	1.10138e+06	2.93958e+06	3.50953e+06	3.5206e+06	negative ion
27	Com_3784_neg	Typhaneoside	--	C34 H42 O20	770.23	5.297	0.376379	-1.40974	0.00839048	1	1.28043	down	--	--	HMDB0039541	LMPK12112350	Phenylpropanoids and polyketides	Flavonoids	Flavonoid glycosides	Polyketides [PK]	Flavonoids [PK12]	Flavones and Flavonols [PK1211]	No results	No results	Full match	769.222	1.21044e+07	8.01052e+06	1.3145e+07	2.94715e+07	3.47572e+07	2.41394e+07	negative ion
28	Com_1997_neg	Bavachalcone	--	C20 H20 O4	338.157	5.656	0.382466	-1.3866	2.79e-05	1	1.06225	down	--	--	HMDB0248885	LMPK12120046	Phenylpropanoids and polyketides	Linear 1,3-diarylpropanoids	Chalcones and dihydrochalcones	Polyketides [PK]	Flavonoids [PK12]	Chalcones and dihydrochalcones [PK1212]	No results	Invalid mass	No results	337.15	1.62009e+07	1.73423e+07	1.69915e+07	4.25767e+07	4.66118e+07	4.29405e+07	negative ion
29	Com_147_neg	(+/-)9-HpODE	--	C18 H32 O4	312.23	7.144	0.383528	-1.3826	0.000190977	1	1.12433	down	--	--	--	--	--	--	--	--	--	--	Full match	Partial match	Full match	311.223	8.95854e+07	8.85937e+07	8.86225e+07	2.23903e+08	236067889	2.3568e+08	negative ion
30	Com_5423_neg	2'-O-acetylpoliumoside	--	C37 H48 O20	812.275	5.614	0.387975	-1.36596	0.00122379	1	1.51743	down	--	--	--	--	--	--	--	--	--	--	No results	No results	Full match	811.266	6.52097e+06	8.30929e+06	6.33915e+06	1.59368e+07	2.05918e+07	1.80352e+07	negative ion
31	Com_4520_neg	Yamogenin	Yamogenin	C27 H42 O3	414.313	10.034	0.389084	-1.36185	0.00549576	1	1.3195	down	cpd:C08918	--	--	LMST01080045	--	--	--	Sterols [ST]	Sterols [ST01]	Spirostanols and derivatives [ST0108]	No results	No results	Full match	413.306	330951	300114	404783	858657	930246	873367	negative ion
32	Com_2545_neg	Octanedioic acid	Suberic acid; Cork acid; 1,8-Octanedioic acid; Octanedioic acid; 1,6-Hexanedicarboxylic acid	C8 H14 O4	174.089	5.762	0.389662	-1.35971	0.000358525	1	1.46047	down	cpd:C08278	--	HMDB0000893	--	Lipids and lipid-like molecules	Fatty Acyls	Fatty acids and conjugates	--	--	--	No results	No results	Full match	173.082	8.18752e+06	7.80531e+06	8.46297e+06	1.97103e+07	2.28424e+07	2.0209e+07	negative ion
33	Com_2197_neg	15(S)-HpEPE	--	C20 H30 O4	334.212	7.145	0.393038	-1.34726	0.000831691	1	1.42392	down	--	--	--	--	--	--	--	--	--	--	Invalid mass	No results	No results	379.21	5.39654e+06	4.26286e+06	4.57559e+06	1.11152e+07	1.21571e+07	1.29455e+07	negative ion
34	Com_7778_neg	Rosamultin	--	C36 H58 O10	686.382	6.335	0.405667	-1.30163	0.00824805	1	1.55532	down	--	--	--	--	--	--	--	--	--	--	No results	Invalid mass	No results	685.375	526209	417740	677670	1.06364e+06	1.59947e+06	1.33429e+06	negative ion
35	Com_118_neg	14,15-Dehydrocrepenynic acid	--	C18 H28 O2	276.209	7.49	0.411018	-1.28273	0.000297507	1	1.58786	down	--	--	--	LMFA01031062	--	--	--	Fatty Acyls [FA]	Fatty Acids and Conjugates [FA01]	Unsaturated fatty acids [FA0103]	No results	No results	Full match	275.202	3.86385e+07	3.76109e+07	3.80555e+07	8.82934e+07	9.37223e+07	9.60863e+07	negative ion
36	Com_135_neg	D(+)-Phenyllactic acid	--	C9 H10 O3	166.063	5.762	0.412425	-1.2778	0.00159427	1	1.00014	down	--	--	--	--	--	--	--	--	--	--	Full match	Full match	Full match	165.056	3.29424e+07	3.87699e+07	3.32836e+07	8.47436e+07	87473468	8.23649e+07	negative ion
37	Com_217_neg	2-Furoic acid	2-Furoate; 2-Furoic acid; 2-Furancarboxylic acid; Pyromucic acid	C5 H4 O3	112.016	2.135	0.414719	-1.26979	1.34e-05	1	1.34709	down	cpd:C01546	--	HMDB0000617	--	Organoheterocyclic compounds	Furans	Furoic acid and derivatives	--	--	--	Full match	Full match	Full match	111.009	8.34425e+07	8.08615e+07	7.82039e+07	1.96215e+08	198014233	190523360	negative ion
38	Com_2501_neg	Oleoyl-L-α-lysophosphatidic acid	--	C21 H41 O7 P	436.26	7.52	0.423802	-1.23854	0.00419091	1	1.40837	down	--	--	--	--	--	--	--	--	--	--	Full match	No results	No results	435.253	1.81617e+06	2.45877e+06	2.01461e+06	4.6856e+06	6.00585e+06	4.14934e+06	negative ion
39	Com_708_neg	Quercetin-3-O-beta-glucopyranosyl-6'-acetate	--	C23 H22 O13	506.106	5.55	0.424295	-1.23686	0.00138533	1	1.57853	down	--	--	--	--	--	--	--	--	--	--	No results	Full match	No results	505.098	1.10595e+08	9.52115e+07	8.45072e+07	2.47476e+08	2.30856e+08	2.05895e+08	negative ion
40	Com_18_neg	Citric acid	Citrate; Citric acid; 2-Hydroxy-1,2,3-propanetricarboxylic acid; 2-Hydroxytricarballylic acid	C6 H8 O7	192.027	2.122	0.424513	-1.23612	0.000100698	1	1.31305	down	cpd:C00158	map00020 Citrate cycle (TCA cycle);map00250 Alanine, aspartate and glutamate metabolism;map00630 Glyoxylate and dicarboxylate metabolism;map01100 Metabolic pathways;map01110 Biosynthesis of secondary metabolites;map01200 Carbon metabolism;map01210 2-Oxocarboxylic acid metabolism;map01230 Biosynthesis of amino acids	HMDB0000094	--	Organic acids and derivatives	Carboxylic acids and derivatives	Tricarboxylic acids and derivatives	--	--	--	Full match	Full match	Full match	191.02	1180429170	1282015009	1150659465	3066015683	2746339128	2698819177	negative ion
41	Com_3833_neg	Bornyl acetate	Bornyl acetate; (1R,2S,4R)-(+)-Bornyl acetate	C12 H20 O2	196.146	7.521	0.427634	-1.22555	0.0347637	1	1.00171	down	cpd:C11338	--	HMDB0303194	--	Lipids and lipid-like molecules	Prenol lipids	Monoterpenoids	--	--	--	No results	No results	Full match	195.139	508786	292891	457136	960711	998363	984595	negative ion
42	Com_1059_neg	Tenuifolin	--	C36 H56 O12	680.38	5.744	0.430423	-1.21617	0.0351274	1	1.35772	down	--	--	HMDB0258821	--	Lipids and lipid-like molecules	Prenol lipids	Terpene glycosides	--	--	--	No results	No results	Full match	679.372	3.29103e+06	3.54805e+06	3.27734e+06	6.57876e+06	6.36622e+06	1.05585e+07	negative ion
43	Com_45_neg	9-HpOTrE	--	C18 H30 O4	310.214	7.487	0.432222	-1.21015	0.00104115	1	1.46239	down	--	--	--	LMFA02000108	--	--	--	Fatty Acyls [FA]	Octadecanoids [FA02]	Other Octadecanoids [FA0200]	No results	No results	Full match	309.207	36829938	3.30168e+07	3.71744e+07	8.29616e+07	8.08292e+07	8.3816e+07	negative ion
44	Com_4765_neg	Gallic acid	Gallate; Gallic acid; 3,4,5-Trihydroxybenzoic acid; 3,4,5-Trihydroxybenzoate; Pyrogallol-5-carboxylic acid	C7 H6 O5	170.022	4.931	0.434243	-1.20342	0.00282156	1	1.53773	down	cpd:C01424	--	HMDB0005807	--	Benzenoids	Benzene and substituted derivatives	Benzoic acids and derivatives	--	--	--	Full match	Full match	Full match	169.014	6.55653e+06	7.6683e+06	5.76763e+06	1.41796e+07	1.54153e+07	1.64448e+07	negative ion
45	Com_9702_neg	Pinocembrin	Pinocembrin; 5,7-Dihydroxyflavanone	C15 H12 O4	256.073	6.437	0.437423	-1.1929	0.00227225	1	1.3388	down	cpd:C09827	map00941 Flavonoid biosynthesis	HMDB0030808	LMPK12140214	Phenylpropanoids and polyketides	Flavonoids	Flavans	Polyketides [PK]	Flavonoids [PK12]	Flavanones [PK1214]	No results	Full match	Full match	255.066	2.38516e+06	2.19143e+06	2.94047e+06	5.05114e+06	6.00299e+06	6.13073e+06	negative ion
46	Com_7_neg	13(S)-HOTrE	13(S)-HOT; (9Z,11E,15Z)-(13S)-Hydroxyoctadeca-9,11,15-trienoate; (9Z,11E,15Z)-(13S)-13-Hydroxyoctadeca-9,11,15-trienoic acid; (9Z,11E,13S,15Z)-13-Hydroxyoctadeca-9,11,15-trienoic acid; 13(S)-HOTrE	C18 H30 O3	294.219	7.521	0.438979	-1.18777	0.0002405	1	1.49984	down	cpd:C16316	map00592 alpha-Linolenic acid metabolism	--	--	--	--	--	--	--	--	Full match	No results	Full match	293.211	3.92855e+08	3.96195e+08	3.89647e+08	8.6314e+08	9.03408e+08	9.18537e+08	negative ion
47	Com_17896_neg	(5-L-Glutamyl)-L-amino acid	(5-L-Glutamyl)-L-amino acid; L-gamma-Glutamyl-L-amino acid; alpha-(gamma-L-Glutamyl)-L-amino acid	C8 H14 N2 O5	218.09	3.896	0.440712	-1.18209	0.00755649	1	1.48617	down	cpd:C03740	map00480 Glutathione metabolism	--	--	--	--	--	--	--	--	No results	No results	Full match	217.083	36888.7	40232.5	42648	94789.1	103309	73665.5	negative ion
48	Com_6179_neg	Guan-fu base A	--	C24 H31 N O6	429.215	7.525	0.443194	-1.17399	0.010303	1	1.25013	down	--	--	HMDB0252967	--	Lipids and lipid-like molecules	Prenol lipids	Diterpenoids	--	--	--	No results	No results	Full match	428.208	735763	564696	661534	1.15852e+06	1.8113e+06	1.45712e+06	negative ion
49	Com_4812_neg	3-[3-(beta-D-Glucopyranosyloxy)-2-hydroxyphenyl]propanoic acid	--	C15 H20 O9	344.11	4.926	0.443828	-1.17193	0.00145538	1	1.62054	down	--	--	--	--	--	--	--	--	--	--	Full match	No results	No results	343.103	5.37405e+06	6.44814e+06	4.97475e+06	1.16664e+07	1.41114e+07	1.20677e+07	negative ion
50	Com_10972_neg	10-Formyl-THF	10-Formyltetrahydrofolate; 10-Formyl-THF	C20 H23 N7 O7	473.166	5.007	0.445083	-1.16785	0.00324794	1	1.53069	down	cpd:C00234	map00670 One carbon pool by folate;map00970 Aminoacyl-tRNA biosynthesis;map01100 Metabolic pathways;map01200 Carbon metabolism	HMDB0000972	--	Organoheterocyclic compounds	Pteridines and derivatives	Pterins and derivatives	--	--	--	No results	No results	Full match	472.158	1.62706e+06	2.03809e+06	2.25404e+06	3.97773e+06	4.22284e+06	5.0985e+06	negative ion
51	Com_1791_neg	Dl-Indole-3-lactic acid	--	C11 H11 N O3	205.074	5.695	0.449133	-1.15478	0.00213848	1	1.21029	down	--	--	--	--	--	--	--	--	--	--	No results	No results	Full match	204.067	1.2583e+06	1.37074e+06	1.35337e+06	2.85809e+06	2.68949e+06	3.31928e+06	negative ion
52	Com_3744_neg	4,7-dimethylpyrazolo[5,1-c][1,2,4]triazine-3-carbonitrile	--	C8 H7 N5	173.069	4.803	0.449321	-1.15418	0.0006563	1	1.15407	down	--	--	--	--	--	--	--	--	--	--	Invalid mass	No results	No results	172.062	5.22588e+06	5.15457e+06	4.80716e+06	1.12532e+07	1.22217e+07	1.03264e+07	negative ion
53	Com_13011_neg	Catalpol	Catalpol	C15 H22 O10	362.118	5.382	0.476908	-1.06822	0.00236428	1	1.52359	down	cpd:C09773	--	HMDB0242754	LMPR0102070007	Organic oxygen compounds	Organooxygen compounds	Carbohydrates and carbohydrate conjugates	Prenol Lipids [PR]	Isoprenoids [PR01]	C10 isoprenoids (monoterpenes) [PR0102]	No results	Invalid mass	No results	361.111	556807	652709	663096	1.12498e+06	1.32765e+06	1.47394e+06	negative ion
54	Com_12264_neg	4-morpholino-3-nitrobenzene-1-sulfonamide	--	C10 H13 N3 O5 S	574.112	3.878	0.477517	-1.06638	0.0051988	1	1.60531	down	--	--	--	--	--	--	--	--	--	--	Invalid mass	No results	No results	573.104	298265	364120	290652	666182	691024	638614	negative ion
55	Com_5933_neg	PEtOH (17:2-18:3)	--	C40 H69 O8 P	708.483	9.796	0.478672	-1.06289	0.0136967	1	1.16538	down	--	--	--	--	--	--	--	--	--	--	No results	Invalid mass	No results	707.476	827731	646028	585427	1.38478e+06	1.40347e+06	1.51361e+06	negative ion
56	Com_3651_neg	5-[(Benzoyloxy)methyl]-4,5,6-trihydroxy-2-cyclohexen-1-yl benzoate	--	C21 H20 O7	384.127	3.908	0.480361	-1.05781	9.92e-05	1	1.64509	down	--	--	--	--	--	--	--	--	--	--	Invalid mass	No results	No results	383.119	1.05919e+06	1.18764e+06	1.11839e+06	2.32649e+06	2.47505e+06	2.20406e+06	negative ion
57	Com_5387_neg	13,14-dihydro Prostaglandin F1α	--	C20 H38 O5	358.272	6.744	0.489857	-1.02957	0.00381583	1	1.61153	down	--	--	--	--	--	--	--	--	--	--	Full match	No results	No results	357.264	1.07162e+06	1.03916e+06	1.03451e+06	1.95999e+06	2.11896e+06	2.34187e+06	negative ion
58	Com_969_neg	Pantothenic acid	Pantothenate; Pantothenic acid; (R)-Pantothenate	C9 H17 N O5	219.111	5.064	0.494856	-1.01492	0.000138099	1	1.65466	down	cpd:C00864	map00410 beta-Alanine metabolism;map00770 Pantothenate and CoA biosynthesis;map01100 Metabolic pathways;map01110 Biosynthesis of secondary metabolites	HMDB0000210	--	Organic oxygen compounds	Organooxygen compounds	Alcohols and polyols	--	--	--	Full match	Full match	Full match	218.103	3.45819e+07	3.46121e+07	3.55242e+07	7.24357e+07	7.14187e+07	67759114	negative ion
59	Com_1511_neg	N-Acetyl-L-phenylalanine	N-Acetyl-L-phenylalanine	C11 H13 N O3	207.089	5.573	0.507076	-0.979725	0.00107245	1	1.57314	down	cpd:C03519	map00360 Phenylalanine metabolism	HMDB0000512	--	Organic acids and derivatives	Carboxylic acids and derivatives	Amino acids, peptides, and analogues	--	--	--	Full match	Full match	Full match	206.082	2.05765e+07	1.77709e+07	1.94484e+07	3.69336e+07	3.93871e+07	3.76578e+07	negative ion
60	Com_14_neg	(+/-)12(13)-DiHOME	--	C18 H34 O4	296.234	7.858	0.510388	-0.970335	2.81e-05	1	1.67045	down	--	--	--	--	--	--	--	--	--	--	Invalid mass	Invalid mass	No match	295.227	3.65006e+08	3.69743e+08	3.78481e+08	7.03045e+08	7.32449e+08	7.45653e+08	negative ion
61	Com_9568_neg	Nortanshinone	--	C17 H12 O4	280.073	5.683	0.521558	-0.9391	0.0287968	1	1.44474	down	--	--	--	--	--	--	--	--	--	--	No results	No results	Full match	279.066	1.89161e+06	1.62558e+06	1.47157e+06	2.51496e+06	2.9656e+06	4.08455e+06	negative ion
62	Com_16761_neg	Ethyl-β-D-glucuronide	--	C8 H14 O7	222.074	3.939	0.522766	-0.935762	0.0134223	1	1.49806	down	--	--	--	--	--	--	--	--	--	--	No results	Full match	No results	221.067	281726	348409	246992	526474	600319	551063	negative ion
63	Com_2179_neg	Indole-3-lactic acid	--	C11 H11 N O3	159.068	5.688	0.526481	-0.925546	0.000974422	1	1.12632	down	--	--	HMDB0000671	--	Organoheterocyclic compounds	Indoles and derivatives	Indolyl carboxylic acids and derivatives	--	--	--	Invalid mass	Invalid mass	No results	158.061	1.25857e+06	1.39657e+06	1.29424e+06	2.42609e+06	2.32832e+06	2.74706e+06	negative ion
64	Com_2621_neg	Aurantio-obtusin	Aurantio-obtusin	C17 H14 O7	330.074	1.897	0.530033	-0.915845	0.00147118	1	1.41728	down	cpd:C17670	--	HMDB0248725	LMPK13040027	Benzenoids	Anthracenes	Anthraquinones	Polyketides [PK]	Aromatic polyketides [PK13]	Anthracenes and phenanthrenes [PK1304]	No results	No results	Full match	329.067	8.80369e+06	8.26423e+06	8.84706e+06	1.745e+07	1.48974e+07	1.65457e+07	negative ion
65	Com_5965_neg	Vincosamide	--	C26 H30 N2 O8	498.199	7.858	0.530967	-0.913306	0.0306665	1	1.49255	down	--	--	HMDB0259813	--	Organoheterocyclic compounds	Indoles and derivatives	Pyridoindoles	--	--	--	No results	No results	Full match	497.192	1.13632e+06	1.57507e+06	1.8643e+06	2.50985e+06	3.106e+06	3.00181e+06	negative ion
66	Com_2782_neg	Abscisic Acid	Abscisate; Abscisic acid; (+)-Abscisic acid; ABA	C15 H20 O4	264.136	5.877	0.531776	-0.911109	0.00206991	1	1.66005	down	cpd:C06082	map00906 Carotenoid biosynthesis;map01100 Metabolic pathways;map01110 Biosynthesis of secondary metabolites;map04075 Plant hormone signal transduction	HMDB0036093	--	Lipids and lipid-like molecules	Prenol lipids	Sesquiterpenoids	--	--	--	No results	No results	Full match	263.128	2.13241e+07	2.40881e+07	2.09808e+07	4.0617e+07	4.28209e+07	4.14135e+07	negative ion
67	Com_1569_neg	Echinacoside	Echinacoside	C35 H46 O20	786.26	5.461	0.540622	-0.887307	0.00297533	1	1.05013	down	cpd:C10450	--	HMDB0251686	--	Organic oxygen compounds	Organooxygen compounds	Carbohydrates and carbohydrate conjugates	--	--	--	No results	No results	Full match	785.252	1.69957e+07	1.74342e+07	1.40251e+07	3.30977e+07	3.01662e+07	2.63642e+07	negative ion
68	Com_2446_neg	Lysopa 18:0	--	C21 H43 O7 P	438.276	7.862	0.541315	-0.885461	0.00392629	1	1.63086	down	--	--	--	--	--	--	--	--	--	--	No results	No results	Full match	437.269	1.69381e+06	1.76084e+06	1.87285e+06	2.90394e+06	3.33513e+06	3.60272e+06	negative ion
69	Com_5029_neg	D-Phenylalanine	D-Phenylalanine; D-alpha-Amino-beta-phenylpropionic acid	C9 H11 N O2	165.079	5.58	0.561566	-0.832471	0.0227144	1	1.4299	down	cpd:C02265	map00360 Phenylalanine metabolism	HMDB0250791	--	Organic acids and derivatives	Carboxylic acids and derivatives	Amino acids, peptides, and analogues	--	--	--	No results	No results	Full match	164.072	3.31605e+06	3.30344e+06	4.27434e+06	5.03313e+06	7.54997e+06	6.81591e+06	negative ion
70	Com_7782_neg	Prim-O-glucosylcimifugin	--	C22 H28 O11	468.163	5.829	0.567905	-0.816278	0.00375751	1	1.42462	down	--	--	HMDB0256772	--	Organoheterocyclic compounds	Benzopyrans	1-benzopyrans	--	--	--	No results	No results	Full match	467.156	1.0203e+06	860242	975996	1.73035e+06	1.6794e+06	1.62021e+06	negative ion
71	Com_3184_neg	3-Methoxyphenylacetic acid	--	C9 H10 O3	166.063	5.679	0.574835	-0.798781	0.0120967	1	1.47775	down	--	--	HMDB0059969	--	Benzenoids	Phenol ethers	Anisoles	--	--	--	No results	Full match	Full match	165.056	6.84686e+06	5.3891e+06	7.22965e+06	1.03895e+07	1.21594e+07	1.13141e+07	negative ion
72	Com_3395_neg	Tyrosol	4-Hydroxyphenylethanol; Tyrosol	C8 H10 O2	138.068	4.803	0.576065	-0.795697	0.00103006	1	1.3087	down	cpd:C06044	map00350 Tyrosine metabolism	HMDB0004284	--	Benzenoids	Phenols	Tyrosols and derivatives	--	--	--	Full match	No results	Full match	137.061	4.77535e+06	5.56882e+06	4.88928e+06	8.66291e+06	9.47956e+06	8.30152e+06	negative ion
73	Com_2759_neg	13,14-Dihydro-15-keto Prostaglandin J2	--	C20 H30 O4	316.202	7.524	0.577062	-0.793202	5.05e-05	1	1.28758	down	--	--	--	--	--	--	--	--	--	--	No results	Invalid mass	No results	315.195	660243	645013	688401	1.18119e+06	1.14098e+06	1.13267e+06	negative ion
74	Com_5930_neg	Praeruptorin A	--	C21 H22 O7	386.136	5.897	0.588925	-0.763845	0.000596697	1	1.3613	down	--	--	HMDB0242259	--	Phenylpropanoids and polyketides	Coumarins and derivatives	Pyranocoumarins	--	--	--	No results	No results	Full match	385.129	4.56052e+06	4.52454e+06	4.31716e+06	8.05083e+06	7.23448e+06	7.4718e+06	negative ion
75	Com_75_neg	Gluconic acid	--	C6 H12 O7	150.053	1.327	0.592172	-0.755911	0.00250006	1	1.37811	down	--	--	HMDB0000625	--	Organic oxygen compounds	Organooxygen compounds	Carbohydrates and carbohydrate conjugates	--	--	--	Invalid mass	Invalid mass	No match	195.051	1653156296	2009258086	1864970205	3079739042	3341767777	2912573046	negative ion
76	Com_12085_neg	Thymine	Thymine; 5-Methyluracil	C5 H6 N2 O2	126.043	1.292	0.594918	-0.749237	0.00308353	1	1.20754	down	cpd:C00178	map00240 Pyrimidine metabolism;map01100 Metabolic pathways	HMDB0000262	--	Organoheterocyclic compounds	Diazines	Pyrimidines and pyrimidine derivatives	--	--	--	No results	No results	Full match	125.036	1.9104e+06	2.25637e+06	1.99845e+06	3.44271e+06	3.5999e+06	3.32054e+06	negative ion
77	Com_150_neg	Coumarin	Coumarin; Coumarine; Cumarin; 2H-1-Benzopyran-2-one; 1,2-Benzopyrone; 2-Propenoic acid, 3-(2-hydroxyphenyl)-, delta-lactone; 5,6-Benzo-2-pyrone; Benzo-alpha-pyrone; cis-o-Coumarinic acid lactone; Coumarinic anhydride; o-Hydroxycinnamic acid lactone; Rattex; Tonka bean camphor	C9 H6 O2	146.037	5.315	0.596746	-0.744812	0.00120849	1	1.01266	down	cpd:C05851	map00940 Phenylpropanoid biosynthesis;map01110 Biosynthesis of secondary metabolites	HMDB0001218	--	Phenylpropanoids and polyketides	Coumarins and derivatives	-	--	--	--	No results	No results	Full match	191.035	1.55404e+08	1.47384e+08	1.44367e+08	2.51924e+08	2.47935e+08	2.49462e+08	negative ion
78	Com_9098_neg	Sinapyl Alcohol	Sinapyl alcohol; Sinapoyl alcohol	C11 H14 O4	210.089	5.778	0.60263	-0.730654	0.0112552	1	1.51882	down	cpd:C02325	map00940 Phenylpropanoid biosynthesis;map01100 Metabolic pathways;map01110 Biosynthesis of secondary metabolites	HMDB0013070	--	Benzenoids	Phenols	Methoxyphenols	--	--	--	No results	No results	Full match	209.082	504680	587326	548429	905122	782160	1.03484e+06	negative ion
79	Com_11588_neg	Hematoxylin	--	C16 H14 O6	302.08	6.315	0.604956	-0.725099	0.0115763	1	1.61173	down	--	--	HMDB0242211	--	Organoheterocyclic compounds	Benzopyrans	1-benzopyrans	--	--	--	No results	Full match	Full match	301.072	329824	324086	325937	597230	528347	494125	negative ion
80	Com_502_neg	Estriol 17-sulfate	--	C18 H24 O6 S	368.132	4.985	0.607324	-0.719462	0.010169	1	1.44925	down	--	--	--	--	--	--	--	--	--	--	Invalid mass	No results	No results	367.124	5.22451e+07	5.39081e+07	5.41468e+07	8.07277e+07	9.75515e+07	8.56657e+07	negative ion
81	Com_5201_neg	trans-Zeatin-riboside	--	C15 H21 N5 O5	351.153	4.841	0.608073	-0.717684	0.0244217	1	1.44603	down	--	--	--	--	--	--	--	--	--	--	No results	No results	Full match	350.145	2.20186e+06	2.61642e+06	1.8736e+06	3.93222e+06	4.11014e+06	2.96272e+06	negative ion
82	Com_4648_neg	N-Acetyl-DL-glutamic acid	--	C7 H11 N O5	189.063	1.483	0.623834	-0.680767	0.0355244	1	1.17687	down	--	--	--	--	--	--	--	--	--	--	Full match	No results	Full match	188.056	5.36032e+06	6.28365e+06	5.50141e+06	7.34581e+06	9.49422e+06	1.06439e+07	negative ion
83	Com_1760_neg	2-Hydroxy-1-(4-methoxyphenyl)propyl hexopyranoside	--	C16 H24 O8	390.152	5.028	0.630059	-0.666441	0.0122355	1	1.14321	down	--	--	--	--	--	--	--	--	--	--	Invalid mass	No results	No match	389.145	3.47928e+06	4.13437e+06	3.30521e+06	5.40405e+06	5.20883e+06	6.717e+06	negative ion
84	Com_589_neg	C-hexosyl-apigenin O-feruloylhexoside	--	C37 H38 O18	770.208	5.44	0.634271	-0.656828	0.00159617	1	1.4564	down	--	--	--	--	--	--	--	--	--	--	No results	No results	Full match	769.203	1.90669e+08	201801228	1.75632e+08	2.87606e+08	2.9576e+08	312312277	negative ion
85	Com_44_neg	Quercetin 3-alpha-L-arabinofuranoside (Avicularin)	--	C20 H18 O11	434.085	5.576	0.636238	-0.652362	0.00609794	1	1.61849	down	--	--	--	--	--	--	--	--	--	--	No results	No results	Full match	433.077	2224586339	2546280161	2169912262	3633047781	3754552169	3521498635	negative ion
86	Com_2281_neg	Dihydrothymine	5,6-Dihydrothymine; Dihydrothymine; 5,6-Dihydro-5-methyluracil	C5 H8 N2 O2	128.059	1.29	0.639974	-0.643916	0.00112646	1	1.17582	down	cpd:C00906	--	HMDB0000079	--	Organoheterocyclic compounds	Diazines	Pyrimidines and pyrimidine derivatives	--	--	--	No results	No results	Full match	127.051	3.30037e+07	3.78376e+07	3.4993e+07	5.46985e+07	5.8384e+07	5.22905e+07	negative ion
87	Com_7696_neg	Ketoisophorone	--	C9 H12 O2	152.084	5.878	0.645805	-0.630829	0.0111345	1	1.50231	down	--	--	HMDB0040216	--	Organic oxygen compounds	Organooxygen compounds	Carbonyl compounds	--	--	--	No results	No results	Full match	151.077	6.03078e+06	7.6133e+06	6.44367e+06	1.03952e+07	1.09879e+07	9.72186e+06	negative ion
88	Com_2073_neg	Myricetin 3-O-galactoside	--	C21 H20 O13	480.09	5.294	0.652218	-0.616575	0.00815301	1	1.15286	down	--	--	HMDB0034358	--	Phenylpropanoids and polyketides	Flavonoids	Flavonoid glycosides	--	--	--	No results	No results	Full match	479.083	4.40006e+07	5.3579e+07	4.71087e+07	7.57267e+07	7.01013e+07	7.60125e+07	negative ion
89	Com_4618_neg	4-Hydroxybenzylalcohol	p-Hydroxybenzyl alcohol; 4-Hydroxybenzyl alcohol; p-Methylolphenol	C7 H8 O2	124.053	5.139	0.652314	-0.616361	0.0177795	1	1.0075	down	cpd:C17467	--	--	--	--	--	--	--	--	--	Full match	Not the top hit	Full match	123.045	5.93417e+06	4.76112e+06	6.27636e+06	9.42727e+06	7.83515e+06	8.75518e+06	negative ion
90	Com_5538_neg	Sibirioside A	--	C21 H28 O12	472.156	5.666	0.669576	-0.578679	0.00414359	1	1.14434	down	--	--	--	--	--	--	--	--	--	--	No results	No results	Full match	471.148	8.10348e+06	8.45e+06	9.08124e+06	1.15762e+07	1.30235e+07	1.36853e+07	negative ion
91	Com_131_neg	Tricin 5-O-hexosyl-O-hexoside	--	C29 H34 O17	654.18	5.278	0.679312	-0.557854	0.0152464	1	1.35578	down	--	--	--	--	--	--	--	--	--	--	No results	No results	Full match	653.172	8.71487e+08	1084010646	1017793006	1610942545	1274240732	1491733668	negative ion
92	Com_4049_neg	Parishin B	Parishin B	C32 H40 O19	728.217	5.5	0.685073	-0.54567	0.0313931	1	1.29201	down	cpd:C17465	--	--	--	--	--	--	--	--	--	No results	No results	Full match	727.209	1.54718e+07	1.84475e+07	1.47509e+07	2.04573e+07	2.77159e+07	2.28706e+07	negative ion
93	Com_583_neg	Uridine	Uridine	C9 H12 N2 O6	244.069	2.322	0.695146	-0.524612	0.0298301	1	1.46979	down	cpd:C00299	map00240 Pyrimidine metabolism;map01100 Metabolic pathways	HMDB0000296	--	Nucleosides, nucleotides, and analogues	Pyrimidine nucleosides	-	--	--	--	Full match	Full match	Full match	243.062	7.25213e+07	6.76825e+07	8.92306e+07	1.01556e+08	1.16477e+08	1.12019e+08	negative ion
94	Com_740_neg	Pentadecanoic Acid	Pentadecanoic acid; Pentadecylic acid; n-Pentadecanoic acid	C15 H30 O2	288.23	6.431	0.70955	-0.495024	0.000164672	1	1.54872	down	cpd:C16537	--	HMDB0000826	LMFA01010015	Lipids and lipid-like molecules	Fatty Acyls	Fatty acids and conjugates	Fatty Acyls [FA]	Fatty Acids and Conjugates [FA01]	Straight chain fatty acids [FA0101]	Invalid mass	No results	No results	287.223	9.0242e+07	9.54555e+07	9.0754e+07	1.26577e+08	1.30402e+08	1.32637e+08	negative ion
95	Com_6568_neg	4-(octyloxy)benzoic acid	--	C15 H22 O3	250.157	6.284	0.713233	-0.487554	0.00669384	1	1.22622	down	--	--	--	--	--	--	--	--	--	--	Full match	No results	Full match	249.149	3.84268e+06	3.98249e+06	3.72462e+06	5.21414e+06	5.85768e+06	5.12175e+06	negative ion
96	Com_3326_neg	N-Sinapoylagmatine	--	C16 H24 N4 O4	336.178	6.176	0.715565	-0.482846	0.0161994	1	1.49001	down	--	--	--	--	--	--	--	--	--	--	No results	No results	Full match	335.171	5.171e+06	6.36779e+06	5.80281e+06	7.63114e+06	8.44374e+06	8.15996e+06	negative ion
97	Com_8985_neg	2-Hydroxy-2-methylbutanoic acid	--	C5 H10 O3	118.063	4.89	0.745839	-0.423065	0.00318579	1	1.25194	down	--	--	HMDB0001987	--	Lipids and lipid-like molecules	Fatty Acyls	Fatty acids and conjugates	--	--	--	No results	No results	Full match	117.056	2.42567e+06	2.27358e+06	2.33084e+06	3.10487e+06	3.33251e+06	2.98836e+06	negative ion
98	Com_179_neg	C-hexosyl-chrysoeriol O-feruloylhexoside	--	C38 H40 O19	800.218	5.467	0.755845	-0.403838	0.00132289	1	1.61463	down	--	--	--	--	--	--	--	--	--	--	No results	No results	Full match	799.21	6.20811e+08	6.35179e+08	5.94057e+08	8.18439e+08	8.50763e+08	7.78453e+08	negative ion
99	Com_6529_neg	Guanosine	Guanosine	C10 H13 N5 O5	283.092	4.694	0.766323	-0.383975	0.0163653	1	1.46787	down	cpd:C00387	map00230 Purine metabolism;map01100 Metabolic pathways	HMDB0000133	--	Nucleosides, nucleotides, and analogues	Purine nucleosides	-	--	--	--	No results	Full match	Full match	282.084	4.87621e+06	5.24535e+06	5.79387e+06	7.445e+06	6.91897e+06	6.4046e+06	negative ion
100	Com_5749_neg	Terephthalic acid	Terephthalate; Terephthalic acid; 1,4-Benzenedicarboxylic acid	C8 H6 O4	166.027	5.171	0.785366	-0.348563	0.017313	1	1.30792	down	cpd:C06337	map01100 Metabolic pathways	HMDB0002428	--	Benzenoids	Benzene and substituted derivatives	Benzoic acids and derivatives	--	--	--	Full match	Full match	Full match	165.02	1.28337e+07	1.23347e+07	14301308	1.69896e+07	1.54164e+07	1.78504e+07	negative ion
101	Com_1500_neg	Dodecanedioic acid	Dodecanedioic acid	C12 H22 O4	230.152	6.21	0.821943	-0.28289	0.0265145	1	1.24969	down	cpd:C02678	--	HMDB0000623	LMFA01170009	Lipids and lipid-like molecules	Fatty Acyls	Fatty acids and conjugates	Fatty Acyls [FA]	Fatty Acids and Conjugates [FA01]	Dicarboxylic acids [FA0117]	Full match	Full match	Full match	229.144	2.91064e+07	3.29414e+07	2.96876e+07	3.63396e+07	3.79278e+07	3.73406e+07	negative ion
