# Supplementary material for: Integrated Analyses of Metabolome and RNA-seq Data Revealing Flower Color Variation in Ornamental Rhododendron simsii Planchon
Source: Genes (Basel). 2024 Aug 7;15(8):1041. doi: 10.3390/genes15081041 (PMC11353987; doi:10.3390/genes15081041)
Supplement: Supplementary file 1 [file genes-15-01041-s001.zip › Table S9 The enriched pathways between different R. simsii varieties through integrative analysis.xlsx]

## Sheet: sheet 1
Table S9 The enriched pathways between different R. simsii varieties through integrative analysis.
No.	Pairwise comparision	Ion mode	pathway_id	pathway_name	pathway_link	gene_number	gene_id	cpd_num	cpd_id
1	"Red variety" vs "Pink variety"	positive	map01100	Metabolic pathways	https://www.kegg.jp/kegg-bin/show_pathway?map=map01100&show_description=show	237	RHSIM_RhsimUnG0049300;RHSIM_RhsimUnG0053600;RHSIM_Rhsim07G0051700;RHSIM_Rhsim09G0044800;RHSIM_Rhsim10G0202300;RHSIM_Rhsim01G0011300;RHSIM_Rhsim11G0138800;RHSIM_Rhsim12G0091400;RHSIM_RhsimUnG0156300;RHSIM_Rhsim13G0062000;RHSIM_Rhsim04G0224300;RHSIM_Rhsim12G0053700;RHSIM_Rhsim02G0021200;RHSIM_RhsimUnG0113700;RHSIM_Rhsim08G0185600;RHSIM_Rhsim07G0043700;RHSIM_Rhsim01G0214200;RHSIM_RhsimUnG0184100;RHS…	17	Com_8162_pos;Com_4965_pos;Com_3206_pos;Com_11502_pos;Com_608_pos;Com_1784_pos;Com_1163_pos;Com_5724_pos;Com_8_pos;Com_9354_pos;Com_332_pos;Com_12821_pos;Com_67_pos;Com_144_pos;Com_7453_pos;Com_794_pos;Com_9994_pos
2	"Red variety" vs "Pink variety"	positive	map01110	Biosynthesis of secondary metabolites	https://www.kegg.jp/kegg-bin/show_pathway?map=map01110&show_description=show	179	RHSIM_RhsimUnG0053600;RHSIM_Rhsim07G0051700;RHSIM_RhsimUnG0113700;RHSIM_Rhsim10G0202300;RHSIM_Rhsim13G0050300;RHSIM_Rhsim11G0138800;RHSIM_RhsimUnG0156300;RHSIM_Rhsim13G0062000;RHSIM_Rhsim07G0040200;RHSIM_Rhsim08G0185600;RHSIM_Rhsim03G0088200;RHSIM_Rhsim01G0214200;RHSIM_RhsimUnG0184100;RHSIM_Rhsim04G0069500;RHSIM_Rhsim04G0059400;RHSIM_Rhsim02G0254400;RHSIM_Rhsim01G0078700;RHSIM_Rhsim12G0112100;RHS…	11	Com_2932_pos;Com_3206_pos;Com_1322_pos;Com_17732_pos;Com_5724_pos;Com_8_pos;Com_19358_pos;Com_67_pos;Com_7453_pos;Com_794_pos;Com_588_pos
3	"Red variety" vs "Pink variety"	positive	map01120	Microbial metabolism in diverse environments	https://www.kegg.jp/kegg-bin/show_pathway?map=map01120&show_description=show	37	RHSIM_Rhsim05G0158900;RHSIM_Rhsim12G0035400;RHSIM_Rhsim02G0016700;RHSIM_Rhsim07G0218400;RHSIM_RhsimUnG0113700;RHSIM_Rhsim07G0164200;RHSIM_RhsimUnG0184400;RHSIM_RhsimUnG0184100;RHSIM_RhsimUnG0023500;RHSIM_Rhsim02G0011400;RHSIM_Rhsim10G0085000;RHSIM_Rhsim07G0163900;RHSIM_Rhsim06G0161500;RHSIM_Rhsim09G0114700;RHSIM_Rhsim04G0087600;RHSIM_Rhsim11G0165400;RHSIM_Rhsim09G0208500;RHSIM_Rhsim10G0010800;RHS…	3	Com_608_pos;Com_794_pos;Com_144_pos
4	"Red variety" vs "Pink variety"	positive	map00940	Phenylpropanoid biosynthesis	https://www.kegg.jp/kegg-bin/show_pathway?map=map00940&show_description=show	35	RHSIM_Rhsim12G0069800;RHSIM_Rhsim01G0026700;RHSIM_RhsimUnG0156300;RHSIM_Rhsim05G0228800;RHSIM_Rhsim13G0062000;RHSIM_Rhsim05G0140800;RHSIM_Rhsim12G0112200;RHSIM_Rhsim08G0185600;RHSIM_Rhsim04G0239500;RHSIM_Rhsim02G0254400;RHSIM_Rhsim02G0144100;RHSIM_RhsimUnG0115200;RHSIM_Rhsim01G0026500;RHSIM_Rhsim10G0005900;RHSIM_Rhsim13G0227600;RHSIM_Rhsim13G0062200;RHSIM_Rhsim08G0185700;RHSIM_Rhsim01G0111200;RHS…	1	Com_2932_pos
5	"Red variety" vs "Pink variety"	positive	map00999	Biosynthesis of various plant secondary metabolites	https://www.kegg.jp/kegg-bin/show_pathway?map=map00999&show_description=show	23	RHSIM_Rhsim11G0162400;RHSIM_Rhsim07G0051700;RHSIM_Rhsim11G0162700;RHSIM_Rhsim07G0177000;RHSIM_Rhsim01G0222700;RHSIM_Rhsim11G0159600;RHSIM_Rhsim12G0135300;RHSIM_Rhsim06G0040400;RHSIM_Rhsim01G0202200;RHSIM_Rhsim11G0162000;RHSIM_Rhsim01G0222300;RHSIM_Rhsim07G0136900;RHSIM_Rhsim01G0222200;RHSIM_Rhsim06G0040600;RHSIM_Rhsim13G0229300;RHSIM_Rhsim13G0198000;RHSIM_Rhsim07G0052200;RHSIM_Rhsim12G0135100;RHS…	2	Com_17732_pos;Com_7453_pos
6	"Red variety" vs "Pink variety"	positive	map04075	Plant hormone signal transduction	https://www.kegg.jp/kegg-bin/show_pathway?map=map04075&show_description=show	18	RHSIM_Rhsim12G0196000;RHSIM_Rhsim03G0250500;RHSIM_Rhsim11G0148600;RHSIM_Rhsim12G0107500;RHSIM_Rhsim03G0040500;RHSIM_Rhsim07G0228100;RHSIM_Rhsim05G0066400;RHSIM_Rhsim11G0148100;RHSIM_Rhsim11G0147900;RHSIM_Rhsim02G0248100;RHSIM_Rhsim07G0016700;RHSIM_Rhsim09G0173500;RHSIM_Rhsim11G0161000;RHSIM_Rhsim05G0065100;RHSIM_Rhsim01G0264600;RHSIM_Rhsim02G0248200;RHSIM_Rhsim13G0182200;RHSIM_Rhsim13G0033000	1	Com_9994_pos
7	"Red variety" vs "Pink variety"	positive	map00941	Flavonoid biosynthesis	https://www.kegg.jp/kegg-bin/show_pathway?map=map00941&show_description=show	18	RHSIM_Rhsim06G0030500;RHSIM_Rhsim12G0036200;RHSIM_Rhsim08G0185700;RHSIM_RhsimUnG0105200;RHSIM_Rhsim01G0026700;RHSIM_Rhsim06G0030400;RHSIM_Rhsim13G0103200;RHSIM_Rhsim01G0027800;RHSIM_Rhsim03G0039000;RHSIM_Rhsim12G0026700;RHSIM_Rhsim12G0106800;RHSIM_Rhsim08G0146900;RHSIM_Rhsim13G0208000;RHSIM_RhsimUnG0143300;RHSIM_Rhsim08G0185600;RHSIM_RhsimUnG0134400;RHSIM_Rhsim04G0208200;RHSIM_Rhsim01G0026500	2	Com_8_pos;Com_67_pos
8	"Red variety" vs "Pink variety"	positive	map01230	Biosynthesis of amino acids	https://www.kegg.jp/kegg-bin/show_pathway?map=map01230&show_description=show	16	RHSIM_Rhsim05G0159100;RHSIM_Rhsim13G0081800;RHSIM_Rhsim05G0158900;RHSIM_Rhsim12G0035400;RHSIM_Rhsim10G0010800;RHSIM_Rhsim05G0031000;RHSIM_Rhsim05G0159200;RHSIM_RhsimUnG0113700;RHSIM_Rhsim02G0024800;RHSIM_RhsimUnG0220700;RHSIM_Rhsim05G0152100;RHSIM_Rhsim07G0177000;RHSIM_Rhsim05G0174800;RHSIM_Rhsim12G0112100;RHSIM_Rhsim01G0202200;RHSIM_Rhsim13G0221300	2	Com_5724_pos;Com_7453_pos
9	"Red variety" vs "Pink variety"	positive	map01240	Biosynthesis of cofactors	https://www.kegg.jp/kegg-bin/show_pathway?map=map01240&show_description=show	13	RHSIM_RhsimUnG0053600;RHSIM_Rhsim12G0061900;RHSIM_Rhsim01G0179500;RHSIM_Rhsim01G0213400;RHSIM_Rhsim08G0159300;RHSIM_Rhsim09G0004900;RHSIM_Rhsim02G0083900;RHSIM_Rhsim07G0079800;RHSIM_Rhsim07G0219000;RHSIM_Rhsim05G0033900;RHSIM_Rhsim07G0218400;RHSIM_Rhsim12G0061800;RHSIM_Rhsim01G0202200	6	Com_3206_pos;Com_11502_pos;Com_12821_pos;Com_9354_pos;Com_7453_pos;Com_794_pos
10	"Red variety" vs "Pink variety"	positive	map00945	Stilbenoid, diarylheptanoid and gingerol biosynthesis	https://www.kegg.jp/kegg-bin/show_pathway?map=map00945&show_description=show	12	RHSIM_Rhsim12G0036200;RHSIM_Rhsim08G0185700;RHSIM_RhsimUnG0105200;RHSIM_Rhsim01G0026700;RHSIM_Rhsim13G0103200;RHSIM_Rhsim01G0027800;RHSIM_Rhsim12G0026700;RHSIM_Rhsim04G0071900;RHSIM_Rhsim12G0106800;RHSIM_Rhsim04G0071700;RHSIM_Rhsim08G0185600;RHSIM_Rhsim01G0026500	1	Com_19358_pos
11	"Red variety" vs "Pink variety"	positive	map04976	Bile secretion	https://www.kegg.jp/kegg-bin/show_pathway?map=map04976&show_description=show	12	RHSIM_Rhsim05G0178000;RHSIM_Rhsim10G0045700;RHSIM_Rhsim08G0062600;RHSIM_Rhsim03G0062100;RHSIM_Rhsim03G0197300;RHSIM_Rhsim07G0129100;RHSIM_Rhsim13G0037100;RHSIM_Rhsim03G0237100;RHSIM_Rhsim10G0047700;RHSIM_Rhsim10G0040700;RHSIM_Rhsim07G0129000;RHSIM_Rhsim04G0223100	1	Com_1777_pos
12	"Red variety" vs "Pink variety"	positive	map02010	ABC transporters	https://www.kegg.jp/kegg-bin/show_pathway?map=map02010&show_description=show	12	RHSIM_Rhsim05G0178000;RHSIM_Rhsim10G0045700;RHSIM_Rhsim08G0062600;RHSIM_Rhsim03G0062100;RHSIM_Rhsim03G0197300;RHSIM_Rhsim07G0129100;RHSIM_Rhsim13G0037100;RHSIM_Rhsim03G0237100;RHSIM_Rhsim10G0047700;RHSIM_Rhsim10G0040700;RHSIM_Rhsim07G0129000;RHSIM_Rhsim04G0223100	2	Com_1784_pos;Com_3206_pos
13	"Red variety" vs "Pink variety"	positive	map00052	Galactose metabolism	https://www.kegg.jp/kegg-bin/show_pathway?map=map00052&show_description=show	10	RHSIM_RhsimUnG0180700;RHSIM_Rhsim13G0126700;RHSIM_Rhsim06G0234200;RHSIM_Rhsim09G0025700;RHSIM_Rhsim10G0085000;RHSIM_Rhsim09G0050700;RHSIM_RhsimUnG0049300;RHSIM_Rhsim05G0029000;RHSIM_Rhsim10G0018300;RHSIM_Rhsim08G0094500	1	Com_1784_pos
14	"Red variety" vs "Pink variety"	positive	map00380	Tryptophan metabolism	https://www.kegg.jp/kegg-bin/show_pathway?map=map00380&show_description=show	10	RHSIM_Rhsim08G0024600;RHSIM_Rhsim02G0254400;RHSIM_Rhsim01G0111200;RHSIM_Rhsim13G0017100;RHSIM_Rhsim06G0186200;RHSIM_Rhsim12G0050300;RHSIM_RhsimUnG0207700;RHSIM_Rhsim12G0041500;RHSIM_Rhsim04G0104700;RHSIM_Rhsim13G0041500	2	Com_9994_pos;Com_11502_pos
15	"Red variety" vs "Pink variety"	positive	map00230	Purine metabolism	https://www.kegg.jp/kegg-bin/show_pathway?map=map00230&show_description=show	9	RHSIM_RhsimUnG0184100;RHSIM_RhsimUnG0113700;RHSIM_Rhsim01G0213400;RHSIM_Rhsim02G0011400;RHSIM_Rhsim07G0227800;RHSIM_RhsimUnG0023500;RHSIM_Rhsim12G0174800;RHSIM_Rhsim01G0232100;RHSIM_RhsimUnG0184400	2	Com_9354_pos;Com_332_pos
16	"Red variety" vs "Pink variety"	positive	map01232	Nucleotide metabolism	https://www.kegg.jp/kegg-bin/show_pathway?map=map01232&show_description=show	8	RHSIM_Rhsim01G0213400;RHSIM_Rhsim06G0019400;RHSIM_Rhsim12G0091400;RHSIM_Rhsim05G0092900;RHSIM_Rhsim13G0193300;RHSIM_Rhsim01G0232100;RHSIM_Rhsim12G0174800;RHSIM_Rhsim05G0091700	2	Com_9354_pos;Com_332_pos
17	"Red variety" vs "Pink variety"	positive	map00564	Glycerophospholipid metabolism	https://www.kegg.jp/kegg-bin/show_pathway?map=map00564&show_description=show	8	RHSIM_RhsimUnG0134800;RHSIM_Rhsim13G0222100;RHSIM_Rhsim03G0033300;RHSIM_Rhsim03G0032900;RHSIM_Rhsim06G0151400;RHSIM_Rhsim12G0205200;RHSIM_Rhsim13G0002700;RHSIM_RhsimUnG0142800	1	Com_1163_pos
18	"Red variety" vs "Pink variety"	positive	map00270	Cysteine and methionine metabolism	https://www.kegg.jp/kegg-bin/show_pathway?map=map00270&show_description=show	7	RHSIM_Rhsim05G0159100;RHSIM_Rhsim05G0158900;RHSIM_Rhsim05G0159200;RHSIM_Rhsim13G0221300;RHSIM_Rhsim05G0152100;RHSIM_Rhsim05G0035100;RHSIM_Rhsim01G0202200	1	Com_2344_pos
19	"Red variety" vs "Pink variety"	positive	map00944	Flavone and flavonol biosynthesis	https://www.kegg.jp/kegg-bin/show_pathway?map=map00944&show_description=show	6	RHSIM_Rhsim12G0026600;RHSIM_Rhsim13G0208000;RHSIM_Rhsim03G0039000;RHSIM_Rhsim08G0146900;RHSIM_Rhsim13G0215500;RHSIM_Rhsim04G0208200	3	Com_8_pos;Com_1860_pos;Com_1322_pos
20	"Red variety" vs "Pink variety"	positive	map00902	Monoterpenoid biosynthesis	https://www.kegg.jp/kegg-bin/show_pathway?map=map00902&show_description=show	4	RHSIM_Rhsim07G0018600;RHSIM_Rhsim07G0018400;RHSIM_Rhsim04G0069500;RHSIM_Rhsim02G0223500	1	Com_588_pos
21	"Red variety" vs "Pink variety"	positive	map01210	2-Oxocarboxylic acid metabolism	https://www.kegg.jp/kegg-bin/show_pathway?map=map01210&show_description=show	4	RHSIM_Rhsim13G0059100;RHSIM_Rhsim12G0112100;RHSIM_Rhsim12G0050300;RHSIM_Rhsim01G0043600	1	Com_5724_pos
22	"Red variety" vs "Pink variety"	positive	map00350	Tyrosine metabolism	https://www.kegg.jp/kegg-bin/show_pathway?map=map00350&show_description=show	3	RHSIM_RhsimUnG0133400;RHSIM_Rhsim12G0200000;RHSIM_Rhsim11G0077800	1	Com_4965_pos
23	"Red variety" vs "Pink variety"	positive	map00942	Anthocyanin biosynthesis	https://www.kegg.jp/kegg-bin/show_pathway?map=map00942&show_description=show	2	RHSIM_Rhsim09G0150600;RHSIM_Rhsim09G0150500	1	Com_67_pos
24	"Red variety" vs "Pink variety"	positive	map00250	Alanine, aspartate and glutamate metabolism	https://www.kegg.jp/kegg-bin/show_pathway?map=map00250&show_description=show	2	RHSIM_Rhsim04G0087600;RHSIM_Rhsim12G0112100	1	Com_9354_pos
25	"Red variety" vs "Pink variety"	positive	map00360	Phenylalanine metabolism	https://www.kegg.jp/kegg-bin/show_pathway?map=map00360&show_description=show	2	RHSIM_Rhsim12G0200000;RHSIM_RhsimUnG0207700	2	Com_608_pos;Com_144_pos
26	"Red variety" vs "Pink variety"	positive	map04152	AMPK signaling pathway	https://www.kegg.jp/kegg-bin/show_pathway?map=map04152&show_description=show	2	RHSIM_Rhsim04G0122800;RHSIM_Rhsim05G0202500	1	Com_8_pos
27	"Red variety" vs "Pink variety"	positive	map00220	Arginine biosynthesis	https://www.kegg.jp/kegg-bin/show_pathway?map=map00220&show_description=show	2	RHSIM_Rhsim04G0087600;RHSIM_Rhsim12G0112100	1	Com_5724_pos
28	"Red variety" vs "Pink variety"	positive	map00780	Biotin metabolism	https://www.kegg.jp/kegg-bin/show_pathway?map=map00780&show_description=show	1	RHSIM_Rhsim09G0004900	1	Com_12821_pos
29	"Red variety" vs "Pink variety"	positive	map00643	Styrene degradation	https://www.kegg.jp/kegg-bin/show_pathway?map=map00643&show_description=show	1	RHSIM_RhsimUnG0207700	1	Com_608_pos
30	"Red variety" vs "Pink variety"	positive	map00760	Nicotinate and nicotinamide metabolism	https://www.kegg.jp/kegg-bin/show_pathway?map=map00760&show_description=show	1	RHSIM_Rhsim07G0079800	1	Com_794_pos
31	"Red variety" vs "Pink variety"	positive	map04917	Prolactin signaling pathway	https://www.kegg.jp/kegg-bin/show_pathway?map=map04917&show_description=show	1	RHSIM_Rhsim01G0222800	1	Com_8162_pos
32	"Red variety" vs "Pink variety"	positive	map00943	Isoflavonoid biosynthesis	https://www.kegg.jp/kegg-bin/show_pathway?map=map00943&show_description=show	1	RHSIM_Rhsim10G0109400	1	Com_195_pos
33	"Red variety" vs "Pink variety"	positive	map00627	Aminobenzoate degradation	https://www.kegg.jp/kegg-bin/show_pathway?map=map00627&show_description=show	1	RHSIM_RhsimUnG0207700	1	Com_144_pos
34	"Red variety" vs "Pink variety"	positive	map00400	Phenylalanine, tyrosine and tryptophan biosynthesis	https://www.kegg.jp/kegg-bin/show_pathway?map=map00400&show_description=show	1	RHSIM_Rhsim07G0177000	1	Com_7453_pos
35	"Red variety" vs "Pink variety"	positive	map00960	Tropane, piperidine and pyridine alkaloid biosynthesis	https://www.kegg.jp/kegg-bin/show_pathway?map=map00960&show_description=show	1	RHSIM_Rhsim12G0200000	1	Com_794_pos
1	"Red variety" vs "Pink variety"	negative	map01100	Metabolic pathways	https://www.kegg.jp/kegg-bin/show_pathway?map=map01100&show_description=show	237	RHSIM_RhsimUnG0049300;RHSIM_RhsimUnG0053600;RHSIM_Rhsim07G0051700;RHSIM_Rhsim09G0044800;RHSIM_Rhsim10G0202300;RHSIM_Rhsim01G0011300;RHSIM_Rhsim11G0138800;RHSIM_Rhsim12G0091400;RHSIM_RhsimUnG0156300;RHSIM_Rhsim13G0062000;RHSIM_Rhsim04G0224300;RHSIM_Rhsim12G0053700;RHSIM_Rhsim02G0021200;RHSIM_RhsimUnG0113700;RHSIM_Rhsim08G0185600;RHSIM_Rhsim07G0043700;RHSIM_Rhsim01G0214200;RHSIM_RhsimUnG0184100;RHS…	22	Com_1338_neg;Com_325_neg;Com_895_neg;Com_5501_neg;Com_3450_neg;Com_1115_neg;Com_2709_neg;Com_12654_neg;Com_18_neg;Com_651_neg;Com_8957_neg;Com_263_neg;Com_6162_neg;Com_1389_neg;Com_11034_neg;Com_13874_neg;Com_1345_neg;Com_12963_neg;Com_217_neg;Com_1142_neg;Com_1493_neg;Com_1153_neg
2	"Red variety" vs "Pink variety"	negative	map01110	Biosynthesis of secondary metabolites	https://www.kegg.jp/kegg-bin/show_pathway?map=map01110&show_description=show	179	RHSIM_RhsimUnG0053600;RHSIM_Rhsim07G0051700;RHSIM_RhsimUnG0113700;RHSIM_Rhsim10G0202300;RHSIM_Rhsim13G0050300;RHSIM_Rhsim11G0138800;RHSIM_RhsimUnG0156300;RHSIM_Rhsim13G0062000;RHSIM_Rhsim07G0040200;RHSIM_Rhsim08G0185600;RHSIM_Rhsim03G0088200;RHSIM_Rhsim01G0214200;RHSIM_RhsimUnG0184100;RHSIM_Rhsim04G0069500;RHSIM_Rhsim04G0059400;RHSIM_Rhsim02G0254400;RHSIM_Rhsim01G0078700;RHSIM_Rhsim12G0112100;RHS…	16	Com_1338_neg;Com_325_neg;Com_3450_neg;Com_1389_neg;Com_1122_neg;Com_961_neg;Com_263_neg;Com_4283_neg;Com_2709_neg;Com_2947_neg;Com_150_neg;Com_1153_neg;Com_18_neg;Com_11034_neg;Com_2861_neg;Com_651_neg
3	"Red variety" vs "Pink variety"	negative	map01120	Microbial metabolism in diverse environments	https://www.kegg.jp/kegg-bin/show_pathway?map=map01120&show_description=show	37	RHSIM_Rhsim05G0158900;RHSIM_Rhsim12G0035400;RHSIM_Rhsim02G0016700;RHSIM_Rhsim07G0218400;RHSIM_RhsimUnG0113700;RHSIM_Rhsim07G0164200;RHSIM_RhsimUnG0184400;RHSIM_RhsimUnG0184100;RHSIM_RhsimUnG0023500;RHSIM_Rhsim02G0011400;RHSIM_Rhsim10G0085000;RHSIM_Rhsim07G0163900;RHSIM_Rhsim06G0161500;RHSIM_Rhsim09G0114700;RHSIM_Rhsim04G0087600;RHSIM_Rhsim11G0165400;RHSIM_Rhsim09G0208500;RHSIM_Rhsim10G0010800;RHS…	7	Com_3450_neg;Com_1345_neg;Com_1115_neg;Com_217_neg;Com_1153_neg;Com_18_neg;Com_1389_neg
4	"Red variety" vs "Pink variety"	negative	map00940	Phenylpropanoid biosynthesis	https://www.kegg.jp/kegg-bin/show_pathway?map=map00940&show_description=show	35	RHSIM_Rhsim12G0069800;RHSIM_Rhsim01G0026700;RHSIM_RhsimUnG0156300;RHSIM_Rhsim05G0228800;RHSIM_Rhsim13G0062000;RHSIM_Rhsim05G0140800;RHSIM_Rhsim12G0112200;RHSIM_Rhsim08G0185600;RHSIM_Rhsim04G0239500;RHSIM_Rhsim02G0254400;RHSIM_Rhsim02G0144100;RHSIM_RhsimUnG0115200;RHSIM_Rhsim01G0026500;RHSIM_Rhsim10G0005900;RHSIM_Rhsim13G0227600;RHSIM_Rhsim13G0062200;RHSIM_Rhsim08G0185700;RHSIM_Rhsim01G0111200;RHS…	1	Com_651_neg
5	"Red variety" vs "Pink variety"	negative	map01200	Carbon metabolism	https://www.kegg.jp/kegg-bin/show_pathway?map=map01200&show_description=show	26	RHSIM_Rhsim07G0163900;RHSIM_Rhsim05G0158900;RHSIM_Rhsim12G0035400;RHSIM_Rhsim02G0016700;RHSIM_RhsimUnG0113700;RHSIM_Rhsim07G0164200;RHSIM_Rhsim10G0085000;RHSIM_Rhsim10G0010800;RHSIM_Rhsim06G0161500;RHSIM_Rhsim07G0124200;RHSIM_Rhsim04G0087600;RHSIM_Rhsim09G0208500;RHSIM_Rhsim09G0114100;RHSIM_Rhsim13G0221300;RHSIM_Rhsim05G0152100;RHSIM_Rhsim05G0029000;RHSIM_Rhsim12G0112100;RHSIM_Rhsim05G0159100;RHS…	2	Com_18_neg;Com_3450_neg
6	"Red variety" vs "Pink variety"	negative	map00500	Starch and sucrose metabolism	https://www.kegg.jp/kegg-bin/show_pathway?map=map00500&show_description=show	24	RHSIM_Rhsim13G0126700;RHSIM_Rhsim07G0051700;RHSIM_Rhsim01G0214200;RHSIM_Rhsim13G0198000;RHSIM_Rhsim10G0085000;RHSIM_Rhsim12G0135300;RHSIM_Rhsim11G0008700;RHSIM_Rhsim06G0084400;RHSIM_Rhsim13G0229300;RHSIM_Rhsim07G0052000;RHSIM_Rhsim05G0029000;RHSIM_Rhsim07G0086700;RHSIM_Rhsim08G0094500;RHSIM_Rhsim07G0052200;RHSIM_Rhsim08G0234100;RHSIM_Rhsim12G0135100;RHSIM_Rhsim12G0031300;RHSIM_Rhsim02G0021200;RHS…	2	Com_263_neg;Com_1142_neg
7	"Red variety" vs "Pink variety"	negative	map00999	Biosynthesis of various plant secondary metabolites	https://www.kegg.jp/kegg-bin/show_pathway?map=map00999&show_description=show	23	RHSIM_Rhsim11G0162400;RHSIM_Rhsim07G0051700;RHSIM_Rhsim11G0162700;RHSIM_Rhsim07G0177000;RHSIM_Rhsim01G0222700;RHSIM_Rhsim11G0159600;RHSIM_Rhsim12G0135300;RHSIM_Rhsim06G0040400;RHSIM_Rhsim01G0202200;RHSIM_Rhsim11G0162000;RHSIM_Rhsim01G0222300;RHSIM_Rhsim07G0136900;RHSIM_Rhsim01G0222200;RHSIM_Rhsim06G0040600;RHSIM_Rhsim13G0229300;RHSIM_Rhsim13G0198000;RHSIM_Rhsim07G0052200;RHSIM_Rhsim12G0135100;RHS…	2	Com_150_neg;Com_1122_neg
8	"Red variety" vs "Pink variety"	negative	map00520	Amino sugar and nucleotide sugar metabolism	https://www.kegg.jp/kegg-bin/show_pathway?map=map00520&show_description=show	20	RHSIM_RhsimUnG0180700;RHSIM_Rhsim01G0214200;RHSIM_RhsimUnG0049300;RHSIM_Rhsim12G0061900;RHSIM_Rhsim01G0046800;RHSIM_Rhsim11G0010100;RHSIM_Rhsim02G0021200;RHSIM_Rhsim01G0042300;RHSIM_Rhsim10G0202500;RHSIM_Rhsim02G0052000;RHSIM_Rhsim09G0050700;RHSIM_Rhsim10G0085000;RHSIM_Rhsim04G0224300;RHSIM_Rhsim01G0038400;RHSIM_Rhsim09G0011800;RHSIM_Rhsim10G0202100;RHSIM_Rhsim05G0029000;RHSIM_Rhsim01G0071600;RHS…	2	Com_895_neg;Com_1142_neg
9	"Red variety" vs "Pink variety"	negative	map04075	Plant hormone signal transduction	https://www.kegg.jp/kegg-bin/show_pathway?map=map04075&show_description=show	18	RHSIM_Rhsim12G0196000;RHSIM_Rhsim03G0250500;RHSIM_Rhsim11G0148600;RHSIM_Rhsim12G0107500;RHSIM_Rhsim03G0040500;RHSIM_Rhsim07G0228100;RHSIM_Rhsim05G0066400;RHSIM_Rhsim11G0148100;RHSIM_Rhsim11G0147900;RHSIM_Rhsim02G0248100;RHSIM_Rhsim07G0016700;RHSIM_Rhsim09G0173500;RHSIM_Rhsim11G0161000;RHSIM_Rhsim05G0065100;RHSIM_Rhsim01G0264600;RHSIM_Rhsim02G0248200;RHSIM_Rhsim13G0182200;RHSIM_Rhsim13G0033000	1	Com_1153_neg
10	"Red variety" vs "Pink variety"	negative	map00941	Flavonoid biosynthesis	https://www.kegg.jp/kegg-bin/show_pathway?map=map00941&show_description=show	18	RHSIM_Rhsim06G0030500;RHSIM_Rhsim12G0036200;RHSIM_Rhsim08G0185700;RHSIM_RhsimUnG0105200;RHSIM_Rhsim01G0026700;RHSIM_Rhsim06G0030400;RHSIM_Rhsim13G0103200;RHSIM_Rhsim01G0027800;RHSIM_Rhsim03G0039000;RHSIM_Rhsim12G0026700;RHSIM_Rhsim12G0106800;RHSIM_Rhsim08G0146900;RHSIM_Rhsim13G0208000;RHSIM_RhsimUnG0143300;RHSIM_Rhsim08G0185600;RHSIM_RhsimUnG0134400;RHSIM_Rhsim04G0208200;RHSIM_Rhsim01G0026500	2	Com_1338_neg;Com_2947_neg
11	"Red variety" vs "Pink variety"	negative	map01230	Biosynthesis of amino acids	https://www.kegg.jp/kegg-bin/show_pathway?map=map01230&show_description=show	16	RHSIM_Rhsim05G0159100;RHSIM_Rhsim13G0081800;RHSIM_Rhsim05G0158900;RHSIM_Rhsim12G0035400;RHSIM_Rhsim10G0010800;RHSIM_Rhsim05G0031000;RHSIM_Rhsim05G0159200;RHSIM_RhsimUnG0113700;RHSIM_Rhsim02G0024800;RHSIM_RhsimUnG0220700;RHSIM_Rhsim05G0152100;RHSIM_Rhsim07G0177000;RHSIM_Rhsim05G0174800;RHSIM_Rhsim12G0112100;RHSIM_Rhsim01G0202200;RHSIM_Rhsim13G0221300	4	Com_18_neg;Com_325_neg;Com_3450_neg;Com_2709_neg
12	"Red variety" vs "Pink variety"	negative	map00592	alpha-Linolenic acid metabolism	https://www.kegg.jp/kegg-bin/show_pathway?map=map00592&show_description=show	14	RHSIM_RhsimUnG0133400;RHSIM_Rhsim11G0138800;RHSIM_Rhsim11G0059500;RHSIM_Rhsim10G0202300;RHSIM_Rhsim06G0029800;RHSIM_Rhsim13G0050300;RHSIM_Rhsim03G0033300;RHSIM_Rhsim03G0032900;RHSIM_Rhsim13G0053500;RHSIM_RhsimUnG0135600;RHSIM_Rhsim11G0121700;RHSIM_Rhsim06G0008700;RHSIM_Rhsim11G0077800;RHSIM_Rhsim06G0029900	1	Com_961_neg
13	"Red variety" vs "Pink variety"	negative	map01240	Biosynthesis of cofactors	https://www.kegg.jp/kegg-bin/show_pathway?map=map01240&show_description=show	13	RHSIM_RhsimUnG0053600;RHSIM_Rhsim12G0061900;RHSIM_Rhsim01G0179500;RHSIM_Rhsim01G0213400;RHSIM_Rhsim08G0159300;RHSIM_Rhsim09G0004900;RHSIM_Rhsim02G0083900;RHSIM_Rhsim07G0079800;RHSIM_Rhsim07G0219000;RHSIM_Rhsim05G0033900;RHSIM_Rhsim07G0218400;RHSIM_Rhsim12G0061800;RHSIM_Rhsim01G0202200	3	Com_18_neg;Com_8957_neg;Com_3450_neg
14	"Red variety" vs "Pink variety"	negative	map04976	Bile secretion	https://www.kegg.jp/kegg-bin/show_pathway?map=map04976&show_description=show	12	RHSIM_Rhsim05G0178000;RHSIM_Rhsim10G0045700;RHSIM_Rhsim08G0062600;RHSIM_Rhsim03G0062100;RHSIM_Rhsim03G0197300;RHSIM_Rhsim07G0129100;RHSIM_Rhsim13G0037100;RHSIM_Rhsim03G0237100;RHSIM_Rhsim10G0047700;RHSIM_Rhsim10G0040700;RHSIM_Rhsim07G0129000;RHSIM_Rhsim04G0223100	2	Com_1115_neg;Com_1153_neg
15	"Red variety" vs "Pink variety"	negative	map02010	ABC transporters	https://www.kegg.jp/kegg-bin/show_pathway?map=map02010&show_description=show	12	RHSIM_Rhsim05G0178000;RHSIM_Rhsim10G0045700;RHSIM_Rhsim08G0062600;RHSIM_Rhsim03G0062100;RHSIM_Rhsim03G0197300;RHSIM_Rhsim07G0129100;RHSIM_Rhsim13G0037100;RHSIM_Rhsim03G0237100;RHSIM_Rhsim10G0047700;RHSIM_Rhsim10G0040700;RHSIM_Rhsim07G0129000;RHSIM_Rhsim04G0223100	4	Com_263_neg;Com_3450_neg;Com_2709_neg;Com_11034_neg
16	"Red variety" vs "Pink variety"	negative	map01250	Biosynthesis of nucleotide sugars	https://www.kegg.jp/kegg-bin/show_pathway?map=map01250&show_description=show	11	RHSIM_RhsimUnG0180700;RHSIM_Rhsim01G0214200;RHSIM_Rhsim12G0061900;RHSIM_Rhsim11G0010100;RHSIM_Rhsim02G0021200;RHSIM_Rhsim09G0050700;RHSIM_Rhsim10G0085000;RHSIM_Rhsim04G0224300;RHSIM_RhsimUnG0049300;RHSIM_Rhsim05G0029000;RHSIM_Rhsim12G0061800	2	Com_895_neg;Com_1142_neg
17	"Red variety" vs "Pink variety"	negative	map00460	Cyanoamino acid metabolism	https://www.kegg.jp/kegg-bin/show_pathway?map=map00460&show_description=show	10	RHSIM_Rhsim07G0051700;RHSIM_Rhsim12G0135100;RHSIM_Rhsim13G0059100;RHSIM_Rhsim13G0229300;RHSIM_Rhsim07G0052000;RHSIM_Rhsim12G0135300;RHSIM_Rhsim13G0226000;RHSIM_Rhsim13G0198000;RHSIM_Rhsim01G0043600;RHSIM_Rhsim07G0052200	2	Com_325_neg;Com_3450_neg
18	"Red variety" vs "Pink variety"	negative	map00052	Galactose metabolism	https://www.kegg.jp/kegg-bin/show_pathway?map=map00052&show_description=show	10	RHSIM_RhsimUnG0180700;RHSIM_Rhsim13G0126700;RHSIM_Rhsim06G0234200;RHSIM_Rhsim09G0025700;RHSIM_Rhsim10G0085000;RHSIM_Rhsim09G0050700;RHSIM_RhsimUnG0049300;RHSIM_Rhsim05G0029000;RHSIM_Rhsim10G0018300;RHSIM_Rhsim08G0094500	1	Com_1493_neg
19	"Red variety" vs "Pink variety"	negative	map00230	Purine metabolism	https://www.kegg.jp/kegg-bin/show_pathway?map=map00230&show_description=show	9	RHSIM_RhsimUnG0184100;RHSIM_RhsimUnG0113700;RHSIM_Rhsim01G0213400;RHSIM_Rhsim02G0011400;RHSIM_Rhsim07G0227800;RHSIM_RhsimUnG0023500;RHSIM_Rhsim12G0174800;RHSIM_Rhsim01G0232100;RHSIM_RhsimUnG0184400	3	Com_11034_neg;Com_1389_neg;Com_1115_neg
20	"Red variety" vs "Pink variety"	negative	map04723	Retrograde endocannabinoid signaling	https://www.kegg.jp/kegg-bin/show_pathway?map=map04723&show_description=show	9	RHSIM_Rhsim03G0107800;RHSIM_Rhsim01G0222800;RHSIM_RhsimUnG0187000;RHSIM_Rhsim06G0062700;RHSIM_Rhsim03G0039800;RHSIM_RhsimUnG0181500;RHSIM_Rhsim12G0132200;RHSIM_Rhsim01G0012900;RHSIM_Rhsim12G0132300	1	Com_6162_neg
21	"Red variety" vs "Pink variety"	negative	map01232	Nucleotide metabolism	https://www.kegg.jp/kegg-bin/show_pathway?map=map01232&show_description=show	8	RHSIM_Rhsim01G0213400;RHSIM_Rhsim06G0019400;RHSIM_Rhsim12G0091400;RHSIM_Rhsim05G0092900;RHSIM_Rhsim13G0193300;RHSIM_Rhsim01G0232100;RHSIM_Rhsim12G0174800;RHSIM_Rhsim05G0091700	3	Com_8957_neg;Com_11034_neg;Com_1389_neg
22	"Red variety" vs "Pink variety"	negative	map00970	Aminoacyl-tRNA biosynthesis	https://www.kegg.jp/kegg-bin/show_pathway?map=map00970&show_description=show	8	RHSIM_Rhsim04G0223200;RHSIM_Rhsim03G0118000;RHSIM_Rhsim09G0006800;RHSIM_Rhsim05G0015300;RHSIM_Rhsim07G0219000;RHSIM_Rhsim07G0218400;RHSIM_Rhsim08G0139700;RHSIM_Rhsim02G0198900	3	Com_325_neg;Com_3450_neg;Com_2709_neg
23	"Red variety" vs "Pink variety"	negative	map00564	Glycerophospholipid metabolism	https://www.kegg.jp/kegg-bin/show_pathway?map=map00564&show_description=show	8	RHSIM_RhsimUnG0134800;RHSIM_Rhsim13G0222100;RHSIM_Rhsim03G0033300;RHSIM_Rhsim03G0032900;RHSIM_Rhsim06G0151400;RHSIM_Rhsim12G0205200;RHSIM_Rhsim13G0002700;RHSIM_RhsimUnG0142800	1	Com_3450_neg
24	"Red variety" vs "Pink variety"	negative	map00920	Sulfur metabolism	https://www.kegg.jp/kegg-bin/show_pathway?map=map00920&show_description=show	8	RHSIM_Rhsim05G0159100;RHSIM_RhsimUnG0184100;RHSIM_Rhsim05G0158900;RHSIM_Rhsim05G0159200;RHSIM_Rhsim13G0221300;RHSIM_Rhsim05G0152100;RHSIM_RhsimUnG0023500;RHSIM_RhsimUnG0184400	1	Com_3450_neg
25	"Red variety" vs "Pink variety"	negative	map02020	Two-component system	https://www.kegg.jp/kegg-bin/show_pathway?map=map02020&show_description=show	8	RHSIM_Rhsim07G0193100;RHSIM_Rhsim07G0082600;RHSIM_Rhsim12G0002500;RHSIM_Rhsim13G0157200;RHSIM_Rhsim06G0098600;RHSIM_Rhsim07G0086700;RHSIM_Rhsim01G0182900;RHSIM_Rhsim09G0092600	1	Com_18_neg
26	"Red variety" vs "Pink variety"	negative	map00270	Cysteine and methionine metabolism	https://www.kegg.jp/kegg-bin/show_pathway?map=map00270&show_description=show	7	RHSIM_Rhsim05G0159100;RHSIM_Rhsim05G0158900;RHSIM_Rhsim05G0159200;RHSIM_Rhsim13G0221300;RHSIM_Rhsim05G0152100;RHSIM_Rhsim05G0035100;RHSIM_Rhsim01G0202200	1	Com_3450_neg
27	"Red variety" vs "Pink variety"	negative	map04217	Necroptosis	https://www.kegg.jp/kegg-bin/show_pathway?map=map04217&show_description=show	6	RHSIM_Rhsim01G0088100;RHSIM_Rhsim01G0271200;RHSIM_Rhsim09G0141300;RHSIM_Rhsim07G0087900;RHSIM_Rhsim13G0177900;RHSIM_Rhsim04G0087600	1	Com_6162_neg
28	"Red variety" vs "Pink variety"	negative	map00240	Pyrimidine metabolism	https://www.kegg.jp/kegg-bin/show_pathway?map=map00240&show_description=show	6	RHSIM_Rhsim06G0019400;RHSIM_Rhsim12G0091400;RHSIM_Rhsim05G0092900;RHSIM_Rhsim13G0193300;RHSIM_Rhsim12G0174800;RHSIM_Rhsim05G0091700	2	Com_8957_neg;Com_5501_neg
29	"Red variety" vs "Pink variety"	negative	map00944	Flavone and flavonol biosynthesis	https://www.kegg.jp/kegg-bin/show_pathway?map=map00944&show_description=show	6	RHSIM_Rhsim12G0026600;RHSIM_Rhsim13G0208000;RHSIM_Rhsim03G0039000;RHSIM_Rhsim08G0146900;RHSIM_Rhsim13G0215500;RHSIM_Rhsim04G0208200	2	Com_2947_neg;Com_4283_neg
30	"Red variety" vs "Pink variety"	negative	map04666	Fc gamma R-mediated phagocytosis	https://www.kegg.jp/kegg-bin/show_pathway?map=map04666&show_description=show	6	RHSIM_Rhsim01G0222800;RHSIM_Rhsim03G0185700;RHSIM_Rhsim03G0186200;RHSIM_Rhsim06G0151400;RHSIM_Rhsim12G0205200;RHSIM_Rhsim02G0227400	1	Com_6162_neg
31	"Red variety" vs "Pink variety"	negative	map01040	Biosynthesis of unsaturated fatty acids	https://www.kegg.jp/kegg-bin/show_pathway?map=map01040&show_description=show	5	RHSIM_Rhsim09G0009300;RHSIM_RhsimUnG0135600;RHSIM_Rhsim11G0138800;RHSIM_Rhsim13G0087100;RHSIM_Rhsim10G0202300	1	Com_6162_neg
32	"Red variety" vs "Pink variety"	negative	map00541	O-Antigen nucleotide sugar biosynthesis	https://www.kegg.jp/kegg-bin/show_pathway?map=map00541&show_description=show	5	RHSIM_RhsimUnG0180700;RHSIM_RhsimUnG0049300;RHSIM_Rhsim12G0061900;RHSIM_Rhsim12G0061800;RHSIM_Rhsim09G0050700	1	Com_895_neg
33	"Red variety" vs "Pink variety"	negative	map04922	Glucagon signaling pathway	https://www.kegg.jp/kegg-bin/show_pathway?map=map04922&show_description=show	5	RHSIM_Rhsim04G0122800;RHSIM_Rhsim02G0245000;RHSIM_Rhsim05G0202500;RHSIM_RhsimUnG0007700;RHSIM_RhsimUnG0220700	1	Com_18_neg
34	"Red variety" vs "Pink variety"	negative	map04071	Sphingolipid signaling pathway	https://www.kegg.jp/kegg-bin/show_pathway?map=map04071&show_description=show	4	RHSIM_RhsimUnG0044900;RHSIM_Rhsim06G0151400;RHSIM_Rhsim01G0222800;RHSIM_Rhsim12G0205200	1	Com_3450_neg
35	"Red variety" vs "Pink variety"	negative	map00902	Monoterpenoid biosynthesis	https://www.kegg.jp/kegg-bin/show_pathway?map=map00902&show_description=show	4	RHSIM_Rhsim07G0018600;RHSIM_Rhsim07G0018400;RHSIM_Rhsim04G0069500;RHSIM_Rhsim02G0223500	1	Com_2861_neg
36	"Red variety" vs "Pink variety"	negative	map04912	GnRH signaling pathway	https://www.kegg.jp/kegg-bin/show_pathway?map=map04912&show_description=show	4	RHSIM_Rhsim05G0024600;RHSIM_Rhsim06G0151400;RHSIM_Rhsim01G0222800;RHSIM_Rhsim12G0205200	1	Com_6162_neg
37	"Red variety" vs "Pink variety"	negative	map00720	Carbon fixation pathways in prokaryotes	https://www.kegg.jp/kegg-bin/show_pathway?map=map00720&show_description=show	4	RHSIM_Rhsim06G0161500;RHSIM_Rhsim06G0161700;RHSIM_Rhsim02G0016700;RHSIM_Rhsim09G0114100	1	Com_18_neg
38	"Red variety" vs "Pink variety"	negative	map00260	Glycine, serine and threonine metabolism	https://www.kegg.jp/kegg-bin/show_pathway?map=map00260&show_description=show	4	RHSIM_Rhsim07G0124200;RHSIM_Rhsim05G0174800;RHSIM_Rhsim12G0112100;RHSIM_Rhsim02G0243100	1	Com_3450_neg
39	"Red variety" vs "Pink variety"	negative	map01210	2-Oxocarboxylic acid metabolism	https://www.kegg.jp/kegg-bin/show_pathway?map=map01210&show_description=show	4	RHSIM_Rhsim13G0059100;RHSIM_Rhsim12G0112100;RHSIM_Rhsim12G0050300;RHSIM_Rhsim01G0043600	1	Com_18_neg
40	"Red variety" vs "Pink variety"	negative	map04921	Oxytocin signaling pathway	https://www.kegg.jp/kegg-bin/show_pathway?map=map04921&show_description=show	4	RHSIM_RhsimUnG0007700;RHSIM_Rhsim02G0245000;RHSIM_Rhsim01G0222800;RHSIM_Rhsim04G0122800	2	Com_6162_neg;Com_8018_neg
41	"Red variety" vs "Pink variety"	negative	map00600	Sphingolipid metabolism	https://www.kegg.jp/kegg-bin/show_pathway?map=map00600&show_description=show	3	RHSIM_RhsimUnG0044900;RHSIM_Rhsim09G0025700;RHSIM_Rhsim10G0177500	1	Com_3450_neg
42	"Red variety" vs "Pink variety"	negative	map00020	Citrate cycle (TCA cycle)	https://www.kegg.jp/kegg-bin/show_pathway?map=map00020&show_description=show	3	RHSIM_Rhsim06G0161500;RHSIM_Rhsim06G0161700;RHSIM_Rhsim10G0082200	1	Com_18_neg
43	"Red variety" vs "Pink variety"	negative	map04973	Carbohydrate digestion and absorption	https://www.kegg.jp/kegg-bin/show_pathway?map=map04973&show_description=show	3	RHSIM_Rhsim10G0085000;RHSIM_Rhsim08G0234100;RHSIM_Rhsim05G0029000	1	Com_932_neg
44	"Red variety" vs "Pink variety"	negative	map00261	Monobactam biosynthesis	https://www.kegg.jp/kegg-bin/show_pathway?map=map00261&show_description=show	3	RHSIM_RhsimUnG0184100;RHSIM_RhsimUnG0023500;RHSIM_RhsimUnG0184400	1	Com_3450_neg
45	"Red variety" vs "Pink variety"	negative	map00350	Tyrosine metabolism	https://www.kegg.jp/kegg-bin/show_pathway?map=map00350&show_description=show	3	RHSIM_RhsimUnG0133400;RHSIM_Rhsim12G0200000;RHSIM_Rhsim11G0077800	1	Com_1345_neg
46	"Red variety" vs "Pink variety"	negative	map00591	Linoleic acid metabolism	https://www.kegg.jp/kegg-bin/show_pathway?map=map00591&show_description=show	3	RHSIM_Rhsim13G0053500;RHSIM_Rhsim03G0033300;RHSIM_Rhsim03G0032900	1	Com_6162_neg
47	"Red variety" vs "Pink variety"	negative	map00630	Glyoxylate and dicarboxylate metabolism	https://www.kegg.jp/kegg-bin/show_pathway?map=map00630&show_description=show	3	RHSIM_Rhsim07G0124200;RHSIM_Rhsim12G0112100;RHSIM_Rhsim02G0243100	2	Com_18_neg;Com_3450_neg
48	"Red variety" vs "Pink variety"	negative	map04020	Calcium signaling pathway	https://www.kegg.jp/kegg-bin/show_pathway?map=map04020&show_description=show	2	RHSIM_RhsimUnG0007700;RHSIM_Rhsim02G0245000	1	Com_8018_neg
49	"Red variety" vs "Pink variety"	negative	map00340	Histidine metabolism	https://www.kegg.jp/kegg-bin/show_pathway?map=map00340&show_description=show	2	RHSIM_Rhsim05G0031000;RHSIM_Rhsim02G0024800	1	Com_2709_neg
50	"Red variety" vs "Pink variety"	negative	map00680	Methane metabolism	https://www.kegg.jp/kegg-bin/show_pathway?map=map00680&show_description=show	2	RHSIM_Rhsim05G0202500;RHSIM_Rhsim09G0114100	1	Com_3450_neg
51	"Red variety" vs "Pink variety"	negative	map00250	Alanine, aspartate and glutamate metabolism	https://www.kegg.jp/kegg-bin/show_pathway?map=map00250&show_description=show	2	RHSIM_Rhsim04G0087600;RHSIM_Rhsim12G0112100	2	Com_18_neg;Com_325_neg
52	"Red variety" vs "Pink variety"	negative	map00061	Fatty acid biosynthesis	https://www.kegg.jp/kegg-bin/show_pathway?map=map00061&show_description=show	2	RHSIM_Rhsim09G0009300;RHSIM_Rhsim09G0004900	1	Com_12963_neg
53	"Red variety" vs "Pink variety"	negative	map00524	Neomycin, kanamycin and gentamicin biosynthesis	https://www.kegg.jp/kegg-bin/show_pathway?map=map00524&show_description=show	2	RHSIM_Rhsim10G0085000;RHSIM_Rhsim05G0029000	1	Com_895_neg
54	"Red variety" vs "Pink variety"	negative	map00590	Arachidonic acid metabolism	https://www.kegg.jp/kegg-bin/show_pathway?map=map00590&show_description=show	2	RHSIM_Rhsim03G0033300;RHSIM_Rhsim03G0032900	2	Com_13874_neg;Com_6162_neg
55	"Red variety" vs "Pink variety"	negative	map04730	Long-term depression	https://www.kegg.jp/kegg-bin/show_pathway?map=map04730&show_description=show	1	RHSIM_Rhsim01G0222800	1	Com_6162_neg
56	"Red variety" vs "Pink variety"	negative	map04726	Serotonergic synapse	https://www.kegg.jp/kegg-bin/show_pathway?map=map04726&show_description=show	1	RHSIM_Rhsim01G0222800	2	Com_13874_neg;Com_6162_neg
57	"Red variety" vs "Pink variety"	negative	map04611	Platelet activation	https://www.kegg.jp/kegg-bin/show_pathway?map=map04611&show_description=show	1	RHSIM_Rhsim01G0222800	1	Com_6162_neg
58	"Red variety" vs "Pink variety"	negative	map01053	Biosynthesis of siderophore group nonribosomal peptides	https://www.kegg.jp/kegg-bin/show_pathway?map=map01053&show_description=show	1	RHSIM_Rhsim08G0159300	2	Com_18_neg;Com_1153_neg
59	"Red variety" vs "Pink variety"	negative	map04664	Fc epsilon RI signaling pathway	https://www.kegg.jp/kegg-bin/show_pathway?map=map04664&show_description=show	1	RHSIM_Rhsim01G0222800	1	Com_6162_neg
60	"Red variety" vs "Pink variety"	negative	map04974	Protein digestion and absorption	https://www.kegg.jp/kegg-bin/show_pathway?map=map04974&show_description=show	1	RHSIM_Rhsim13G0102700	3	Com_325_neg;Com_3450_neg;Com_2709_neg
61	"Red variety" vs "Pink variety"	negative	map04970	Salivary secretion	https://www.kegg.jp/kegg-bin/show_pathway?map=map04970&show_description=show	1	RHSIM_Rhsim08G0234100	1	Com_8018_neg
62	"Red variety" vs "Pink variety"	negative	map04972	Pancreatic secretion	https://www.kegg.jp/kegg-bin/show_pathway?map=map04972&show_description=show	1	RHSIM_Rhsim08G0234100	1	Com_8018_neg
63	"Red variety" vs "Pink variety"	negative	map04270	Vascular smooth muscle contraction	https://www.kegg.jp/kegg-bin/show_pathway?map=map04270&show_description=show	1	RHSIM_Rhsim01G0222800	1	Com_6162_neg
1	"Red variety" vs "Violet variety"	positive	map01100	Metabolic pathways	https://www.kegg.jp/kegg-bin/show_pathway?map=map01100&show_description=show	506	RHSIM_Rhsim06G0061600;RHSIM_Rhsim11G0189200;RHSIM_Rhsim12G0091400;RHSIM_Rhsim02G0144100;RHSIM_Rhsim02G0040700;RHSIM_Rhsim12G0053700;RHSIM_Rhsim08G0159400;RHSIM_Rhsim08G0185600;RHSIM_Rhsim01G0188900;RHSIM_Rhsim08G0020400;RHSIM_Rhsim10G0158400;RHSIM_Rhsim08G0047300;RHSIM_Rhsim07G0180100;RHSIM_Rhsim05G0214000;RHSIM_Rhsim01G0025900;RHSIM_Rhsim10G0027800;RHSIM_Rhsim13G0008500;RHSIM_Rhsim10G0209400;RHS…	23	Com_4710_pos;Com_413_pos;Com_1784_pos;Com_9354_pos;Com_8_pos;Com_18328_pos;Com_8162_pos;Com_4965_pos;Com_12274_pos;Com_16281_pos;Com_2439_pos;Com_674_pos;Com_150_pos;Com_3206_pos;Com_58_pos;Com_332_pos;Com_144_pos;Com_1056_pos;Com_608_pos;Com_138_pos;Com_5724_pos;Com_8019_pos;Com_18087_pos
2	"Red variety" vs "Violet variety"	positive	map01110	Biosynthesis of secondary metabolites	https://www.kegg.jp/kegg-bin/show_pathway?map=map01110&show_description=show	317	RHSIM_Rhsim04G0145800;RHSIM_Rhsim07G0051700;RHSIM_Rhsim04G0225600;RHSIM_Rhsim10G0202300;RHSIM_Rhsim02G0223400;RHSIM_Rhsim13G0050300;RHSIM_Rhsim01G0208100;RHSIM_Rhsim01G0025400;RHSIM_Rhsim04G0096300;RHSIM_Rhsim13G0002700;RHSIM_Rhsim05G0150800;RHSIM_Rhsim02G0003500;RHSIM_Rhsim04G0179300;RHSIM_Rhsim13G0114800;RHSIM_RhsimUnG0073600;RHSIM_Rhsim09G0150400;RHSIM_RhsimUnG0134800;RHSIM_Rhsim08G0185600;RHS…	9	Com_12274_pos;Com_413_pos;Com_138_pos;Com_5724_pos;Com_8_pos;Com_2439_pos;Com_58_pos;Com_3206_pos;Com_11523_pos
3	"Red variety" vs "Violet variety"	positive	map01120	Microbial metabolism in diverse environments	https://www.kegg.jp/kegg-bin/show_pathway?map=map01120&show_description=show	67	RHSIM_Rhsim12G0099200;RHSIM_Rhsim02G0016700;RHSIM_Rhsim11G0189200;RHSIM_Rhsim12G0214000;RHSIM_Rhsim09G0126100;RHSIM_Rhsim09G0082500;RHSIM_RhsimUnG0133100;RHSIM_Rhsim13G0180500;RHSIM_Rhsim04G0164800;RHSIM_Rhsim05G0150800;RHSIM_RhsimUnG0109400;RHSIM_Rhsim10G0082200;RHSIM_Rhsim13G0114800;RHSIM_Rhsim03G0207700;RHSIM_Rhsim10G0186500;RHSIM_Rhsim12G0085000;RHSIM_Rhsim07G0164200;RHSIM_RhsimUnG0184400;RHS…	4	Com_608_pos;Com_144_pos;Com_7319_pos;Com_1056_pos
4	"Red variety" vs "Violet variety"	positive	map00940	Phenylpropanoid biosynthesis	https://www.kegg.jp/kegg-bin/show_pathway?map=map00940&show_description=show	57	RHSIM_Rhsim09G0212900;RHSIM_Rhsim01G0243600;RHSIM_Rhsim02G0003500;RHSIM_Rhsim04G0145800;RHSIM_Rhsim12G0069800;RHSIM_Rhsim01G0026700;RHSIM_Rhsim07G0250100;RHSIM_Rhsim03G0118900;RHSIM_Rhsim01G0025400;RHSIM_RhsimUnG0228800;RHSIM_Rhsim13G0062200;RHSIM_Rhsim04G0075500;RHSIM_Rhsim12G0112200;RHSIM_Rhsim12G0162000;RHSIM_Rhsim10G0006000;RHSIM_Rhsim08G0185600;RHSIM_RhsimUnG0085600;RHSIM_Rhsim02G0254400;RHS…	1	Com_58_pos
5	"Red variety" vs "Violet variety"	positive	map00520	Amino sugar and nucleotide sugar metabolism	https://www.kegg.jp/kegg-bin/show_pathway?map=map00520&show_description=show	39	RHSIM_Rhsim08G0072100;RHSIM_Rhsim09G0011800;RHSIM_Rhsim01G0046800;RHSIM_Rhsim09G0202800;RHSIM_Rhsim10G0056100;RHSIM_Rhsim09G0203000;RHSIM_Rhsim13G0104000;RHSIM_Rhsim01G0071600;RHSIM_Rhsim10G0202000;RHSIM_RhsimUnG0180700;RHSIM_Rhsim01G0214200;RHSIM_Rhsim05G0028600;RHSIM_Rhsim10G0185000;RHSIM_Rhsim10G0085000;RHSIM_Rhsim12G0149600;RHSIM_Rhsim01G0038400;RHSIM_Rhsim10G0201800;RHSIM_Rhsim07G0028600;RHS…	1	Com_4710_pos
6	"Red variety" vs "Violet variety"	positive	map01230	Biosynthesis of amino acids	https://www.kegg.jp/kegg-bin/show_pathway?map=map01230&show_description=show	38	RHSIM_Rhsim07G0240900;RHSIM_Rhsim12G0214000;RHSIM_Rhsim07G0124000;RHSIM_RhsimUnG0066500;RHSIM_Rhsim07G0247200;RHSIM_Rhsim05G0150800;RHSIM_Rhsim03G0090800;RHSIM_Rhsim07G0173100;RHSIM_Rhsim08G0080600;RHSIM_Rhsim02G0024500;RHSIM_Rhsim07G0123800;RHSIM_Rhsim10G0158400;RHSIM_Rhsim08G0088200;RHSIM_Rhsim08G0088300;RHSIM_Rhsim07G0172400;RHSIM_Rhsim11G0127800;RHSIM_Rhsim11G0017000;RHSIM_RhsimUnG0159300;RHS…	3	Com_58_pos;Com_138_pos;Com_5724_pos
7	"Red variety" vs "Violet variety"	positive	map01240	Biosynthesis of cofactors	https://www.kegg.jp/kegg-bin/show_pathway?map=map01240&show_description=show	35	RHSIM_Rhsim04G0097100;RHSIM_Rhsim02G0180200;RHSIM_Rhsim09G0084100;RHSIM_Rhsim13G0180500;RHSIM_Rhsim01G0015800;RHSIM_Rhsim03G0090800;RHSIM_Rhsim08G0222300;RHSIM_Rhsim03G0164500;RHSIM_Rhsim02G0207000;RHSIM_Rhsim02G0116900;RHSIM_RhsimUnG0236000;RHSIM_Rhsim09G0178000;RHSIM_Rhsim08G0088200;RHSIM_Rhsim08G0112000;RHSIM_Rhsim04G0164200;RHSIM_Rhsim08G0088300;RHSIM_Rhsim11G0127800;RHSIM_Rhsim12G0204900;RHS…	2	Com_3206_pos;Com_9354_pos
8	"Red variety" vs "Violet variety"	positive	map00999	Biosynthesis of various plant secondary metabolites	https://www.kegg.jp/kegg-bin/show_pathway?map=map00999&show_description=show	34	RHSIM_RhsimUnG0059600;RHSIM_Rhsim07G0051700;RHSIM_Rhsim06G0040500;RHSIM_Rhsim06G0040200;RHSIM_RhsimUnG0059500;RHSIM_Rhsim06G0038800;RHSIM_Rhsim03G0090800;RHSIM_Rhsim02G0196900;RHSIM_Rhsim12G0051300;RHSIM_Rhsim11G0159600;RHSIM_Rhsim11G0017000;RHSIM_Rhsim01G0251500;RHSIM_Rhsim07G0052200;RHSIM_Rhsim01G0197800;RHSIM_Rhsim11G0162000;RHSIM_Rhsim13G0010700;RHSIM_Rhsim13G0072500;RHSIM_Rhsim13G0229300;RHS…	2	Com_58_pos;Com_2439_pos
9	"Red variety" vs "Violet variety"	positive	map04144	Endocytosis	https://www.kegg.jp/kegg-bin/show_pathway?map=map04144&show_description=show	29	RHSIM_Rhsim04G0098800;RHSIM_RhsimUnG0153600;RHSIM_Rhsim03G0137300;RHSIM_Rhsim09G0141300;RHSIM_Rhsim03G0170600;RHSIM_Rhsim10G0101400;RHSIM_Rhsim01G0087000;RHSIM_Rhsim02G0137900;RHSIM_Rhsim06G0134700;RHSIM_Rhsim10G0103100;RHSIM_Rhsim04G0177300;RHSIM_Rhsim06G0222800;RHSIM_Rhsim12G0169400;RHSIM_Rhsim12G0169300;RHSIM_Rhsim02G0104600;RHSIM_RhsimUnG0138200;RHSIM_RhsimUnG0060600;RHSIM_Rhsim03G0039600;RHS…	1	Com_18328_pos
10	"Red variety" vs "Violet variety"	positive	map00941	Flavonoid biosynthesis	https://www.kegg.jp/kegg-bin/show_pathway?map=map00941&show_description=show	29	RHSIM_Rhsim01G0243600;RHSIM_Rhsim08G0147000;RHSIM_Rhsim01G0026700;RHSIM_Rhsim01G0025400;RHSIM_Rhsim01G0027700;RHSIM_Rhsim08G0185600;RHSIM_Rhsim06G0030400;RHSIM_Rhsim01G0026500;RHSIM_Rhsim04G0049800;RHSIM_Rhsim06G0030600;RHSIM_Rhsim08G0185700;RHSIM_RhsimUnG0180800;RHSIM_Rhsim01G0025900;RHSIM_RhsimUnG0228900;RHSIM_Rhsim12G0036200;RHSIM_Rhsim13G0058900;RHSIM_RhsimUnG0228800;RHSIM_Rhsim08G0038400;RHS…	1	Com_8_pos
11	"Red variety" vs "Violet variety"	positive	map04976	Bile secretion	https://www.kegg.jp/kegg-bin/show_pathway?map=map04976&show_description=show	23	RHSIM_Rhsim05G0178000;RHSIM_Rhsim10G0191200;RHSIM_Rhsim03G0237100;RHSIM_Rhsim06G0016500;RHSIM_Rhsim01G0096600;RHSIM_Rhsim01G0095600;RHSIM_Rhsim04G0223100;RHSIM_Rhsim02G0239800;RHSIM_Rhsim03G0197300;RHSIM_Rhsim03G0237200;RHSIM_Rhsim10G0047700;RHSIM_Rhsim04G0106300;RHSIM_Rhsim06G0019600;RHSIM_Rhsim04G0106200;RHSIM_Rhsim04G0241300;RHSIM_Rhsim10G0045700;RHSIM_Rhsim08G0062600;RHSIM_Rhsim03G0062100;RHS…	2	Com_16281_pos;Com_9121_pos
12	"Red variety" vs "Violet variety"	positive	map00460	Cyanoamino acid metabolism	https://www.kegg.jp/kegg-bin/show_pathway?map=map00460&show_description=show	22	RHSIM_Rhsim07G0051700;RHSIM_Rhsim04G0179300;RHSIM_Rhsim02G0196900;RHSIM_Rhsim04G0177500;RHSIM_Rhsim08G0088200;RHSIM_Rhsim13G0059100;RHSIM_Rhsim08G0088300;RHSIM_Rhsim11G0127800;RHSIM_Rhsim01G0197800;RHSIM_Rhsim10G0154000;RHSIM_Rhsim13G0010700;RHSIM_Rhsim13G0072500;RHSIM_Rhsim13G0229300;RHSIM_Rhsim07G0052000;RHSIM_Rhsim13G0072400;RHSIM_Rhsim04G0082300;RHSIM_Rhsim13G0198000;RHSIM_Rhsim07G0052200;RHS…	2	Com_58_pos;Com_138_pos
13	"Red variety" vs "Violet variety"	positive	map02010	ABC transporters	https://www.kegg.jp/kegg-bin/show_pathway?map=map02010&show_description=show	21	RHSIM_Rhsim05G0178000;RHSIM_Rhsim10G0045700;RHSIM_Rhsim03G0237100;RHSIM_Rhsim06G0016500;RHSIM_Rhsim07G0129100;RHSIM_Rhsim03G0062100;RHSIM_Rhsim02G0239800;RHSIM_Rhsim03G0197300;RHSIM_Rhsim01G0096600;RHSIM_Rhsim07G0129000;RHSIM_Rhsim13G0037100;RHSIM_Rhsim08G0062600;RHSIM_Rhsim10G0047700;RHSIM_Rhsim10G0040700;RHSIM_Rhsim04G0106300;RHSIM_Rhsim03G0237200;RHSIM_Rhsim01G0095600;RHSIM_Rhsim06G0019600;RHS…	5	Com_58_pos;Com_1784_pos;Com_138_pos;Com_3206_pos;Com_150_pos
14	"Red variety" vs "Violet variety"	positive	map01250	Biosynthesis of nucleotide sugars	https://www.kegg.jp/kegg-bin/show_pathway?map=map01250&show_description=show	19	RHSIM_RhsimUnG0180700;RHSIM_Rhsim01G0214200;RHSIM_Rhsim07G0028600;RHSIM_Rhsim05G0028600;RHSIM_Rhsim08G0229400;RHSIM_Rhsim06G0182500;RHSIM_Rhsim02G0021200;RHSIM_Rhsim01G0015800;RHSIM_Rhsim09G0050700;RHSIM_Rhsim10G0085000;RHSIM_Rhsim12G0149600;RHSIM_Rhsim03G0187900;RHSIM_Rhsim13G0104000;RHSIM_Rhsim11G0072300;RHSIM_Rhsim10G0056100;RHSIM_Rhsim05G0029000;RHSIM_Rhsim08G0102600;RHSIM_Rhsim11G0048700;RHS…	1	Com_4710_pos
15	"Red variety" vs "Violet variety"	positive	map04140	Autophagy - animal	https://www.kegg.jp/kegg-bin/show_pathway?map=map04140&show_description=show	18	RHSIM_Rhsim10G0194100;RHSIM_Rhsim07G0107200;RHSIM_Rhsim10G0193600;RHSIM_Rhsim13G0189300;RHSIM_Rhsim01G0222800;RHSIM_Rhsim03G0259700;RHSIM_Rhsim10G0194000;RHSIM_Rhsim07G0106600;RHSIM_Rhsim10G0193700;RHSIM_Rhsim08G0073300;RHSIM_Rhsim03G0256900;RHSIM_Rhsim03G0260300;RHSIM_Rhsim10G0140700;RHSIM_Rhsim11G0175200;RHSIM_Rhsim10G0193500;RHSIM_Rhsim10G0194200;RHSIM_Rhsim02G0007800;RHSIM_Rhsim10G0194600	1	Com_18328_pos
16	"Red variety" vs "Violet variety"	positive	map00945	Stilbenoid, diarylheptanoid and gingerol biosynthesis	https://www.kegg.jp/kegg-bin/show_pathway?map=map00945&show_description=show	18	RHSIM_Rhsim01G0026800;RHSIM_Rhsim01G0243600;RHSIM_Rhsim12G0036200;RHSIM_Rhsim05G0032300;RHSIM_Rhsim08G0185700;RHSIM_Rhsim01G0026700;RHSIM_Rhsim01G0025900;RHSIM_Rhsim01G0025400;RHSIM_RhsimUnG0228800;RHSIM_Rhsim12G0026700;RHSIM_Rhsim13G0103300;RHSIM_Rhsim01G0026500;RHSIM_Rhsim04G0049800;RHSIM_Rhsim01G0027700;RHSIM_RhsimUnG0228900;RHSIM_Rhsim13G0058900;RHSIM_Rhsim07G0095100;RHSIM_Rhsim08G0185600	1	Com_11523_pos
17	"Red variety" vs "Violet variety"	positive	map01212	Fatty acid metabolism	https://www.kegg.jp/kegg-bin/show_pathway?map=map01212&show_description=show	17	RHSIM_Rhsim13G0227100;RHSIM_RhsimUnG0212700;RHSIM_Rhsim09G0009400;RHSIM_Rhsim04G0225600;RHSIM_Rhsim08G0047100;RHSIM_Rhsim11G0171600;RHSIM_Rhsim04G0096900;RHSIM_Rhsim09G0004900;RHSIM_Rhsim04G0097100;RHSIM_Rhsim05G0033300;RHSIM_Rhsim09G0009300;RHSIM_Rhsim08G0191900;RHSIM_RhsimUnG0181100;RHSIM_Rhsim06G0170000;RHSIM_Rhsim10G0202300;RHSIM_Rhsim04G0225700;RHSIM_Rhsim09G0031500	1	Com_18087_pos
18	"Red variety" vs "Violet variety"	positive	map00052	Galactose metabolism	https://www.kegg.jp/kegg-bin/show_pathway?map=map00052&show_description=show	15	RHSIM_RhsimUnG0180700;RHSIM_Rhsim13G0126700;RHSIM_Rhsim05G0028600;RHSIM_Rhsim08G0234500;RHSIM_Rhsim09G0191800;RHSIM_Rhsim01G0149800;RHSIM_Rhsim13G0003700;RHSIM_Rhsim06G0234200;RHSIM_Rhsim09G0050700;RHSIM_Rhsim10G0085000;RHSIM_Rhsim10G0185000;RHSIM_Rhsim11G0072300;RHSIM_Rhsim05G0029000;RHSIM_Rhsim08G0094500;RHSIM_Rhsim09G0184800	2	Com_150_pos;Com_1784_pos
19	"Red variety" vs "Violet variety"	positive	map00071	Fatty acid degradation	https://www.kegg.jp/kegg-bin/show_pathway?map=map00071&show_description=show	14	RHSIM_Rhsim02G0035300;RHSIM_RhsimUnG0133400;RHSIM_Rhsim04G0225600;RHSIM_Rhsim09G0031500;RHSIM_Rhsim11G0171600;RHSIM_RhsimUnG0133100;RHSIM_Rhsim05G0033300;RHSIM_Rhsim11G0077800;RHSIM_Rhsim13G0071600;RHSIM_RhsimUnG0181100;RHSIM_Rhsim11G0077900;RHSIM_Rhsim09G0164500;RHSIM_Rhsim04G0225700;RHSIM_Rhsim10G0202300	1	Com_18087_pos
20	"Red variety" vs "Violet variety"	positive	map01232	Nucleotide metabolism	https://www.kegg.jp/kegg-bin/show_pathway?map=map01232&show_description=show	13	RHSIM_RhsimUnG0215000;RHSIM_Rhsim04G0039300;RHSIM_Rhsim06G0075000;RHSIM_Rhsim06G0061600;RHSIM_Rhsim01G0213400;RHSIM_Rhsim12G0091400;RHSIM_Rhsim05G0092900;RHSIM_Rhsim09G0140500;RHSIM_Rhsim05G0091700;RHSIM_Rhsim02G0040700;RHSIM_Rhsim02G0244400;RHSIM_Rhsim01G0232100;RHSIM_Rhsim12G0174800	5	Com_674_pos;Com_9354_pos;Com_18328_pos;Com_332_pos;Com_413_pos
21	"Red variety" vs "Violet variety"	positive	map04152	AMPK signaling pathway	https://www.kegg.jp/kegg-bin/show_pathway?map=map04152&show_description=show	12	RHSIM_Rhsim04G0039800;RHSIM_Rhsim04G0015600;RHSIM_Rhsim11G0157600;RHSIM_Rhsim13G0189300;RHSIM_RhsimUnG0089700;RHSIM_Rhsim10G0191200;RHSIM_Rhsim11G0070300;RHSIM_Rhsim06G0002700;RHSIM_Rhsim03G0256900;RHSIM_Rhsim04G0164800;RHSIM_RhsimUnG0145600;RHSIM_Rhsim05G0202500	1	Com_8_pos
22	"Red variety" vs "Violet variety"	positive	map00380	Tryptophan metabolism	https://www.kegg.jp/kegg-bin/show_pathway?map=map00380&show_description=show	12	RHSIM_Rhsim01G0075900;RHSIM_Rhsim11G0189200;RHSIM_Rhsim02G0254400;RHSIM_Rhsim01G0111200;RHSIM_Rhsim06G0186200;RHSIM_Rhsim12G0050300;RHSIM_RhsimUnG0207700;RHSIM_Rhsim12G0041500;RHSIM_Rhsim04G0104700;RHSIM_Rhsim09G0040100;RHSIM_Rhsim13G0041500;RHSIM_Rhsim01G0111400	2	Com_8019_pos;Com_2439_pos
23	"Red variety" vs "Violet variety"	positive	map00230	Purine metabolism	https://www.kegg.jp/kegg-bin/show_pathway?map=map00230&show_description=show	11	RHSIM_RhsimUnG0184100;RHSIM_Rhsim06G0061600;RHSIM_Rhsim01G0213400;RHSIM_Rhsim02G0011400;RHSIM_Rhsim07G0227800;RHSIM_Rhsim02G0244400;RHSIM_RhsimUnG0023500;RHSIM_Rhsim12G0174800;RHSIM_Rhsim01G0232100;RHSIM_Rhsim07G0123400;RHSIM_RhsimUnG0184400	5	Com_674_pos;Com_9354_pos;Com_18328_pos;Com_332_pos;Com_413_pos
24	"Red variety" vs "Violet variety"	positive	map00970	Aminoacyl-tRNA biosynthesis	https://www.kegg.jp/kegg-bin/show_pathway?map=map00970&show_description=show	11	RHSIM_Rhsim05G0074300;RHSIM_Rhsim07G0144900;RHSIM_RhsimUnG0028400;RHSIM_Rhsim13G0180500;RHSIM_Rhsim08G0147200;RHSIM_Rhsim03G0265300;RHSIM_Rhsim08G0037300;RHSIM_Rhsim04G0222500;RHSIM_Rhsim04G0223200;RHSIM_Rhsim08G0139700;RHSIM_Rhsim05G0015300	2	Com_58_pos;Com_138_pos
25	"Red variety" vs "Violet variety"	positive	map04014	Ras signaling pathway	https://www.kegg.jp/kegg-bin/show_pathway?map=map04014&show_description=show	11	RHSIM_Rhsim04G0240200;RHSIM_Rhsim01G0222800;RHSIM_Rhsim13G0029800;RHSIM_Rhsim10G0209200;RHSIM_Rhsim10G0101400;RHSIM_Rhsim01G0112300;RHSIM_RhsimUnG0073600;RHSIM_Rhsim12G0205200;RHSIM_Rhsim11G0176400;RHSIM_Rhsim11G0127000;RHSIM_Rhsim10G0101300	1	Com_18328_pos
26	"Red variety" vs "Violet variety"	positive	map01040	Biosynthesis of unsaturated fatty acids	https://www.kegg.jp/kegg-bin/show_pathway?map=map01040&show_description=show	9	RHSIM_Rhsim13G0227100;RHSIM_RhsimUnG0212700;RHSIM_Rhsim08G0047100;RHSIM_Rhsim04G0096900;RHSIM_Rhsim05G0033300;RHSIM_Rhsim09G0009300;RHSIM_RhsimUnG0181100;RHSIM_Rhsim10G0202300;RHSIM_Rhsim09G0009400	1	Com_18087_pos
27	"Red variety" vs "Violet variety"	positive	map00061	Fatty acid biosynthesis	https://www.kegg.jp/kegg-bin/show_pathway?map=map00061&show_description=show	9	RHSIM_Rhsim04G0097100;RHSIM_Rhsim09G0031500;RHSIM_Rhsim11G0171600;RHSIM_Rhsim09G0004900;RHSIM_Rhsim01G0253900;RHSIM_Rhsim09G0009300;RHSIM_Rhsim08G0191900;RHSIM_Rhsim06G0170000;RHSIM_Rhsim09G0009400	1	Com_18087_pos
28	"Red variety" vs "Violet variety"	positive	map00073	Cutin, suberine and wax biosynthesis	https://www.kegg.jp/kegg-bin/show_pathway?map=map00073&show_description=show	9	RHSIM_Rhsim07G0040100;RHSIM_Rhsim12G0206200;RHSIM_Rhsim04G0142200;RHSIM_Rhsim02G0110800;RHSIM_Rhsim09G0038500;RHSIM_Rhsim13G0071600;RHSIM_Rhsim13G0109500;RHSIM_Rhsim09G0071700;RHSIM_Rhsim02G0205500	1	Com_18087_pos
29	"Red variety" vs "Violet variety"	positive	map00400	Phenylalanine, tyrosine and tryptophan biosynthesis	https://www.kegg.jp/kegg-bin/show_pathway?map=map00400&show_description=show	8	RHSIM_Rhsim06G0079300;RHSIM_Rhsim04G0070800;RHSIM_Rhsim11G0017000;RHSIM_Rhsim01G0208200;RHSIM_Rhsim11G0089700;RHSIM_Rhsim08G0008700;RHSIM_Rhsim01G0208100;RHSIM_Rhsim08G0080600	2	Com_58_pos;Com_2439_pos
30	"Red variety" vs "Violet variety"	positive	map00908	Zeatin biosynthesis	https://www.kegg.jp/kegg-bin/show_pathway?map=map00908&show_description=show	7	RHSIM_Rhsim04G0105500;RHSIM_Rhsim04G0209900;RHSIM_Rhsim04G0207300;RHSIM_Rhsim10G0066600;RHSIM_Rhsim07G0061500;RHSIM_Rhsim04G0105900;RHSIM_Rhsim07G0135400	1	Com_413_pos
31	"Red variety" vs "Violet variety"	positive	map00062	Fatty acid elongation	https://www.kegg.jp/kegg-bin/show_pathway?map=map00062&show_description=show	7	RHSIM_Rhsim08G0047100;RHSIM_Rhsim12G0084300;RHSIM_Rhsim09G0108300;RHSIM_Rhsim01G0270900;RHSIM_Rhsim09G0194600;RHSIM_Rhsim07G0240300;RHSIM_Rhsim01G0270700	1	Com_18087_pos
32	"Red variety" vs "Violet variety"	positive	map00360	Phenylalanine metabolism	https://www.kegg.jp/kegg-bin/show_pathway?map=map00360&show_description=show	7	RHSIM_Rhsim04G0145800;RHSIM_Rhsim11G0189200;RHSIM_Rhsim04G0070800;RHSIM_Rhsim03G0118900;RHSIM_Rhsim08G0008700;RHSIM_RhsimUnG0207700;RHSIM_Rhsim03G0119000	3	Com_58_pos;Com_608_pos;Com_144_pos
33	"Red variety" vs "Violet variety"	positive	map04015	Rap1 signaling pathway	https://www.kegg.jp/kegg-bin/show_pathway?map=map04015&show_description=show	7	RHSIM_Rhsim04G0240200;RHSIM_Rhsim01G0222800;RHSIM_Rhsim12G0203500;RHSIM_Rhsim13G0029800;RHSIM_Rhsim03G0014600;RHSIM_Rhsim05G0027800;RHSIM_Rhsim10G0209200	1	Com_18328_pos
34	"Red variety" vs "Violet variety"	positive	map00350	Tyrosine metabolism	https://www.kegg.jp/kegg-bin/show_pathway?map=map00350&show_description=show	7	RHSIM_RhsimUnG0133400;RHSIM_Rhsim11G0077900;RHSIM_Rhsim04G0070800;RHSIM_RhsimUnG0133100;RHSIM_Rhsim08G0008700;RHSIM_RhsimUnG0109400;RHSIM_Rhsim11G0077800	1	Com_4965_pos
35	"Red variety" vs "Violet variety"	positive	map00909	Sesquiterpenoid and triterpenoid biosynthesis	https://www.kegg.jp/kegg-bin/show_pathway?map=map00909&show_description=show	6	RHSIM_Rhsim03G0270100;RHSIM_Rhsim05G0215200;RHSIM_Rhsim02G0115800;RHSIM_Rhsim03G0095200;RHSIM_Rhsim06G0194600;RHSIM_Rhsim08G0090000	1	Com_12274_pos
36	"Red variety" vs "Violet variety"	positive	map00944	Flavone and flavonol biosynthesis	https://www.kegg.jp/kegg-bin/show_pathway?map=map00944&show_description=show	6	RHSIM_Rhsim08G0147000;RHSIM_Rhsim12G0026600;RHSIM_Rhsim13G0208000;RHSIM_Rhsim08G0070900;RHSIM_Rhsim13G0181700;RHSIM_Rhsim13G0215500	2	Com_8_pos;Com_1860_pos
37	"Red variety" vs "Violet variety"	positive	map04978	Mineral absorption	https://www.kegg.jp/kegg-bin/show_pathway?map=map04978&show_description=show	6	RHSIM_Rhsim01G0191000;RHSIM_Rhsim01G0233500;RHSIM_RhsimUnG0073900;RHSIM_Rhsim05G0224000;RHSIM_Rhsim06G0058700;RHSIM_Rhsim02G0228000	2	Com_58_pos;Com_138_pos
38	"Red variety" vs "Violet variety"	positive	map00280	Valine, leucine and isoleucine degradation	https://www.kegg.jp/kegg-bin/show_pathway?map=map00280&show_description=show	6	RHSIM_Rhsim13G0122000;RHSIM_Rhsim04G0225600;RHSIM_Rhsim10G0202300;RHSIM_Rhsim05G0033300;RHSIM_RhsimUnG0181100;RHSIM_Rhsim04G0225700	1	Com_138_pos
39	"Red variety" vs "Violet variety"	positive	map00541	O-Antigen nucleotide sugar biosynthesis	https://www.kegg.jp/kegg-bin/show_pathway?map=map00541&show_description=show	5	RHSIM_RhsimUnG0180700;RHSIM_Rhsim01G0015800;RHSIM_Rhsim07G0028600;RHSIM_Rhsim09G0050700;RHSIM_Rhsim10G0185000	1	Com_4710_pos
40	"Red variety" vs "Violet variety"	positive	map04973	Carbohydrate digestion and absorption	https://www.kegg.jp/kegg-bin/show_pathway?map=map04973&show_description=show	5	RHSIM_Rhsim05G0029000;RHSIM_Rhsim05G0028600;RHSIM_Rhsim08G0234000;RHSIM_Rhsim08G0234100;RHSIM_Rhsim10G0085000	1	Com_150_pos
41	"Red variety" vs "Violet variety"	positive	map00220	Arginine biosynthesis	https://www.kegg.jp/kegg-bin/show_pathway?map=map00220&show_description=show	5	RHSIM_Rhsim07G0240900;RHSIM_Rhsim04G0087600;RHSIM_RhsimUnG0052000;RHSIM_Rhsim07G0172400;RHSIM_Rhsim07G0173100	1	Com_5724_pos
42	"Red variety" vs "Violet variety"	positive	map00960	Tropane, piperidine and pyridine alkaloid biosynthesis	https://www.kegg.jp/kegg-bin/show_pathway?map=map00960&show_description=show	5	RHSIM_Rhsim08G0008700;RHSIM_Rhsim08G0038400;RHSIM_Rhsim04G0070800;RHSIM_RhsimUnG0135900;RHSIM_RhsimUnG0180800	3	Com_58_pos;Com_138_pos;Com_2626_pos
43	"Red variety" vs "Violet variety"	positive	map01210	2-Oxocarboxylic acid metabolism	https://www.kegg.jp/kegg-bin/show_pathway?map=map01210&show_description=show	5	RHSIM_Rhsim13G0059100;RHSIM_Rhsim12G0050300;RHSIM_Rhsim07G0172400;RHSIM_Rhsim10G0199500;RHSIM_Rhsim07G0173100	3	Com_58_pos;Com_138_pos;Com_5724_pos
44	"Red variety" vs "Violet variety"	positive	map00250	Alanine, aspartate and glutamate metabolism	https://www.kegg.jp/kegg-bin/show_pathway?map=map00250&show_description=show	4	RHSIM_Rhsim03G0207700;RHSIM_Rhsim09G0082500;RHSIM_Rhsim09G0178000;RHSIM_Rhsim04G0087600	1	Com_9354_pos
45	"Red variety" vs "Violet variety"	positive	map00590	Arachidonic acid metabolism	https://www.kegg.jp/kegg-bin/show_pathway?map=map00590&show_description=show	4	RHSIM_Rhsim03G0033300;RHSIM_Rhsim01G0112300;RHSIM_Rhsim10G0154000;RHSIM_Rhsim03G0032900	1	Com_16281_pos
46	"Red variety" vs "Violet variety"	positive	map00643	Styrene degradation	https://www.kegg.jp/kegg-bin/show_pathway?map=map00643&show_description=show	3	RHSIM_RhsimUnG0109400;RHSIM_RhsimUnG0207700;RHSIM_Rhsim11G0189200	1	Com_608_pos
47	"Red variety" vs "Violet variety"	positive	map04726	Serotonergic synapse	https://www.kegg.jp/kegg-bin/show_pathway?map=map04726&show_description=show	2	RHSIM_Rhsim11G0176400;RHSIM_Rhsim01G0222800	1	Com_16281_pos
48	"Red variety" vs "Violet variety"	positive	map04974	Protein digestion and absorption	https://www.kegg.jp/kegg-bin/show_pathway?map=map04974&show_description=show	2	RHSIM_Rhsim11G0197900;RHSIM_Rhsim12G0070000	3	Com_58_pos;Com_138_pos;Com_2439_pos
49	"Red variety" vs "Violet variety"	positive	map01220	Degradation of aromatic compounds	https://www.kegg.jp/kegg-bin/show_pathway?map=map01220&show_description=show	2	RHSIM_Rhsim01G0243600;RHSIM_Rhsim13G0058900	1	Com_7319_pos
50	"Red variety" vs "Violet variety"	positive	map00627	Aminobenzoate degradation	https://www.kegg.jp/kegg-bin/show_pathway?map=map00627&show_description=show	2	RHSIM_RhsimUnG0207700;RHSIM_Rhsim11G0189200	2	Com_1056_pos;Com_144_pos
51	"Red variety" vs "Violet variety"	positive	map00966	Glucosinolate biosynthesis	https://www.kegg.jp/kegg-bin/show_pathway?map=map00966&show_description=show	2	RHSIM_Rhsim13G0059100;RHSIM_Rhsim12G0050300	2	Com_58_pos;Com_138_pos
52	"Red variety" vs "Violet variety"	positive	map04917	Prolactin signaling pathway	https://www.kegg.jp/kegg-bin/show_pathway?map=map04917&show_description=show	1	RHSIM_Rhsim01G0222800	1	Com_8162_pos
53	"Red variety" vs "Violet variety"	positive	map00943	Isoflavonoid biosynthesis	https://www.kegg.jp/kegg-bin/show_pathway?map=map00943&show_description=show	1	RHSIM_Rhsim10G0109400	1	Com_195_pos
54	"Red variety" vs "Violet variety"	positive	map00140	Steroid hormone biosynthesis	https://www.kegg.jp/kegg-bin/show_pathway?map=map00140&show_description=show	1	RHSIM_Rhsim08G0047100	1	Com_8162_pos
1	"Red variety" vs "Violet variety"	negative	map01100	Metabolic pathways	https://www.kegg.jp/kegg-bin/show_pathway?map=map01100&show_description=show	506	RHSIM_Rhsim06G0061600;RHSIM_Rhsim11G0189200;RHSIM_Rhsim12G0091400;RHSIM_Rhsim02G0144100;RHSIM_Rhsim02G0040700;RHSIM_Rhsim12G0053700;RHSIM_Rhsim08G0159400;RHSIM_Rhsim08G0185600;RHSIM_Rhsim01G0188900;RHSIM_Rhsim08G0020400;RHSIM_Rhsim10G0158400;RHSIM_Rhsim08G0047300;RHSIM_Rhsim07G0180100;RHSIM_Rhsim05G0214000;RHSIM_Rhsim01G0025900;RHSIM_Rhsim10G0027800;RHSIM_Rhsim13G0008500;RHSIM_Rhsim10G0209400;RHS…	18	Com_325_neg;Com_3450_neg;Com_13879_neg;Com_241_neg;Com_659_neg;Com_12963_neg;Com_263_neg;Com_1511_neg;Com_2709_neg;Com_12654_neg;Com_12011_neg;Com_895_neg;Com_1345_neg;Com_1389_neg;Com_11034_neg;Com_13874_neg;Com_291_neg;Com_5384_neg
2	"Red variety" vs "Violet variety"	negative	map01110	Biosynthesis of secondary metabolites	https://www.kegg.jp/kegg-bin/show_pathway?map=map01110&show_description=show	317	RHSIM_Rhsim04G0145800;RHSIM_Rhsim07G0051700;RHSIM_Rhsim04G0225600;RHSIM_Rhsim10G0202300;RHSIM_Rhsim02G0223400;RHSIM_Rhsim13G0050300;RHSIM_Rhsim01G0208100;RHSIM_Rhsim01G0025400;RHSIM_Rhsim04G0096300;RHSIM_Rhsim13G0002700;RHSIM_Rhsim05G0150800;RHSIM_Rhsim02G0003500;RHSIM_Rhsim04G0179300;RHSIM_Rhsim13G0114800;RHSIM_RhsimUnG0073600;RHSIM_Rhsim09G0150400;RHSIM_RhsimUnG0134800;RHSIM_Rhsim08G0185600;RHS…	12	Com_325_neg;Com_3450_neg;Com_1389_neg;Com_241_neg;Com_5384_neg;Com_1086_neg;Com_263_neg;Com_2709_neg;Com_2947_neg;Com_6172_neg;Com_11034_neg;Com_291_neg
3	"Red variety" vs "Violet variety"	negative	map01120	Microbial metabolism in diverse environments	https://www.kegg.jp/kegg-bin/show_pathway?map=map01120&show_description=show	67	RHSIM_Rhsim12G0099200;RHSIM_Rhsim02G0016700;RHSIM_Rhsim11G0189200;RHSIM_Rhsim12G0214000;RHSIM_Rhsim09G0126100;RHSIM_Rhsim09G0082500;RHSIM_RhsimUnG0133100;RHSIM_Rhsim13G0180500;RHSIM_Rhsim04G0164800;RHSIM_Rhsim05G0150800;RHSIM_RhsimUnG0109400;RHSIM_Rhsim10G0082200;RHSIM_Rhsim13G0114800;RHSIM_Rhsim03G0207700;RHSIM_Rhsim10G0186500;RHSIM_Rhsim12G0085000;RHSIM_Rhsim07G0164200;RHSIM_RhsimUnG0184400;RHS…	9	Com_3450_neg;Com_1345_neg;Com_241_neg;Com_659_neg;Com_2691_neg;Com_4765_neg;Com_1389_neg;Com_291_neg;Com_1106_neg
4	"Red variety" vs "Violet variety"	negative	map00940	Phenylpropanoid biosynthesis	https://www.kegg.jp/kegg-bin/show_pathway?map=map00940&show_description=show	57	RHSIM_Rhsim09G0212900;RHSIM_Rhsim01G0243600;RHSIM_Rhsim02G0003500;RHSIM_Rhsim04G0145800;RHSIM_Rhsim12G0069800;RHSIM_Rhsim01G0026700;RHSIM_Rhsim07G0250100;RHSIM_Rhsim03G0118900;RHSIM_Rhsim01G0025400;RHSIM_RhsimUnG0228800;RHSIM_Rhsim13G0062200;RHSIM_Rhsim04G0075500;RHSIM_Rhsim12G0112200;RHSIM_Rhsim12G0162000;RHSIM_Rhsim10G0006000;RHSIM_Rhsim08G0185600;RHSIM_RhsimUnG0085600;RHSIM_Rhsim02G0254400;RHS…	1	Com_291_neg
5	"Red variety" vs "Violet variety"	negative	map00500	Starch and sucrose metabolism	https://www.kegg.jp/kegg-bin/show_pathway?map=map00500&show_description=show	47	RHSIM_Rhsim13G0126700;RHSIM_Rhsim07G0051700;RHSIM_Rhsim03G0055100;RHSIM_Rhsim01G0149800;RHSIM_Rhsim02G0196900;RHSIM_Rhsim01G0286900;RHSIM_Rhsim12G0002500;RHSIM_Rhsim11G0183500;RHSIM_Rhsim01G0214200;RHSIM_Rhsim08G0020400;RHSIM_Rhsim05G0028600;RHSIM_Rhsim05G0162700;RHSIM_Rhsim10G0085000;RHSIM_Rhsim08G0234500;RHSIM_Rhsim02G0049200;RHSIM_Rhsim01G0197800;RHSIM_Rhsim13G0010700;RHSIM_Rhsim13G0072400;RHS…	1	Com_263_neg
6	"Red variety" vs "Violet variety"	negative	map01200	Carbon metabolism	https://www.kegg.jp/kegg-bin/show_pathway?map=map01200&show_description=show	46	RHSIM_Rhsim02G0016700;RHSIM_Rhsim12G0214000;RHSIM_Rhsim07G0257000;RHSIM_Rhsim07G0124000;RHSIM_Rhsim12G0015600;RHSIM_Rhsim05G0150800;RHSIM_Rhsim13G0114800;RHSIM_Rhsim04G0164800;RHSIM_Rhsim09G0126100;RHSIM_Rhsim12G0085000;RHSIM_Rhsim07G0164200;RHSIM_Rhsim04G0213100;RHSIM_Rhsim07G0134900;RHSIM_Rhsim10G0158400;RHSIM_Rhsim04G0033100;RHSIM_Rhsim08G0088200;RHSIM_Rhsim12G0126600;RHSIM_Rhsim05G0028600;RHS…	2	Com_3450_neg;Com_241_neg
7	"Red variety" vs "Violet variety"	negative	map00520	Amino sugar and nucleotide sugar metabolism	https://www.kegg.jp/kegg-bin/show_pathway?map=map00520&show_description=show	39	RHSIM_Rhsim08G0072100;RHSIM_Rhsim09G0011800;RHSIM_Rhsim01G0046800;RHSIM_Rhsim09G0202800;RHSIM_Rhsim10G0056100;RHSIM_Rhsim09G0203000;RHSIM_Rhsim13G0104000;RHSIM_Rhsim01G0071600;RHSIM_Rhsim10G0202000;RHSIM_RhsimUnG0180700;RHSIM_Rhsim01G0214200;RHSIM_Rhsim05G0028600;RHSIM_Rhsim10G0185000;RHSIM_Rhsim10G0085000;RHSIM_Rhsim12G0149600;RHSIM_Rhsim01G0038400;RHSIM_Rhsim10G0201800;RHSIM_Rhsim07G0028600;RHS…	1	Com_895_neg
8	"Red variety" vs "Violet variety"	negative	map01230	Biosynthesis of amino acids	https://www.kegg.jp/kegg-bin/show_pathway?map=map01230&show_description=show	38	RHSIM_Rhsim07G0240900;RHSIM_Rhsim12G0214000;RHSIM_Rhsim07G0124000;RHSIM_RhsimUnG0066500;RHSIM_Rhsim07G0247200;RHSIM_Rhsim05G0150800;RHSIM_Rhsim03G0090800;RHSIM_Rhsim07G0173100;RHSIM_Rhsim08G0080600;RHSIM_Rhsim02G0024500;RHSIM_Rhsim07G0123800;RHSIM_Rhsim10G0158400;RHSIM_Rhsim08G0088200;RHSIM_Rhsim08G0088300;RHSIM_Rhsim07G0172400;RHSIM_Rhsim11G0127800;RHSIM_Rhsim11G0017000;RHSIM_RhsimUnG0159300;RHS…	4	Com_325_neg;Com_3450_neg;Com_241_neg;Com_2709_neg
9	"Red variety" vs "Violet variety"	negative	map01240	Biosynthesis of cofactors	https://www.kegg.jp/kegg-bin/show_pathway?map=map01240&show_description=show	35	RHSIM_Rhsim04G0097100;RHSIM_Rhsim02G0180200;RHSIM_Rhsim09G0084100;RHSIM_Rhsim13G0180500;RHSIM_Rhsim01G0015800;RHSIM_Rhsim03G0090800;RHSIM_Rhsim08G0222300;RHSIM_Rhsim03G0164500;RHSIM_Rhsim02G0207000;RHSIM_Rhsim02G0116900;RHSIM_RhsimUnG0236000;RHSIM_Rhsim09G0178000;RHSIM_Rhsim08G0088200;RHSIM_Rhsim08G0112000;RHSIM_Rhsim04G0164200;RHSIM_Rhsim08G0088300;RHSIM_Rhsim11G0127800;RHSIM_Rhsim12G0204900;RHS…	3	Com_12011_neg;Com_3450_neg;Com_241_neg
10	"Red variety" vs "Violet variety"	negative	map00999	Biosynthesis of various plant secondary metabolites	https://www.kegg.jp/kegg-bin/show_pathway?map=map00999&show_description=show	34	RHSIM_RhsimUnG0059600;RHSIM_Rhsim07G0051700;RHSIM_Rhsim06G0040500;RHSIM_Rhsim06G0040200;RHSIM_RhsimUnG0059500;RHSIM_Rhsim06G0038800;RHSIM_Rhsim03G0090800;RHSIM_Rhsim02G0196900;RHSIM_Rhsim12G0051300;RHSIM_Rhsim11G0159600;RHSIM_Rhsim11G0017000;RHSIM_Rhsim01G0251500;RHSIM_Rhsim07G0052200;RHSIM_Rhsim01G0197800;RHSIM_Rhsim11G0162000;RHSIM_Rhsim13G0010700;RHSIM_Rhsim13G0072500;RHSIM_Rhsim13G0229300;RHS…	2	Com_4765_neg;Com_291_neg
11	"Red variety" vs "Violet variety"	negative	map00941	Flavonoid biosynthesis	https://www.kegg.jp/kegg-bin/show_pathway?map=map00941&show_description=show	29	RHSIM_Rhsim01G0243600;RHSIM_Rhsim08G0147000;RHSIM_Rhsim01G0026700;RHSIM_Rhsim01G0025400;RHSIM_Rhsim01G0027700;RHSIM_Rhsim08G0185600;RHSIM_Rhsim06G0030400;RHSIM_Rhsim01G0026500;RHSIM_Rhsim04G0049800;RHSIM_Rhsim06G0030600;RHSIM_Rhsim08G0185700;RHSIM_RhsimUnG0180800;RHSIM_Rhsim01G0025900;RHSIM_RhsimUnG0228900;RHSIM_Rhsim12G0036200;RHSIM_Rhsim13G0058900;RHSIM_RhsimUnG0228800;RHSIM_Rhsim08G0038400;RHS…	1	Com_2947_neg
12	"Red variety" vs "Violet variety"	negative	map04212	Longevity regulating pathway - worm	https://www.kegg.jp/kegg-bin/show_pathway?map=map04212&show_description=show	25	RHSIM_Rhsim07G0106600;RHSIM_Rhsim10G0015900;RHSIM_Rhsim12G0053700;RHSIM_Rhsim13G0109500;RHSIM_RhsimUnG0179200;RHSIM_Rhsim13G0009500;RHSIM_RhsimUnG0179300;RHSIM_Rhsim07G0107200;RHSIM_Rhsim07G0046800;RHSIM_Rhsim12G0012900;RHSIM_Rhsim03G0237600;RHSIM_Rhsim09G0117900;RHSIM_Rhsim02G0138200;RHSIM_Rhsim04G0142200;RHSIM_Rhsim03G0237900;RHSIM_Rhsim02G0216000;RHSIM_Rhsim13G0013400;RHSIM_Rhsim13G0090000;RHS…	1	Com_6172_neg
13	"Red variety" vs "Violet variety"	negative	map04976	Bile secretion	https://www.kegg.jp/kegg-bin/show_pathway?map=map04976&show_description=show	23	RHSIM_Rhsim05G0178000;RHSIM_Rhsim10G0191200;RHSIM_Rhsim03G0237100;RHSIM_Rhsim06G0016500;RHSIM_Rhsim01G0096600;RHSIM_Rhsim01G0095600;RHSIM_Rhsim04G0223100;RHSIM_Rhsim02G0239800;RHSIM_Rhsim03G0197300;RHSIM_Rhsim03G0237200;RHSIM_Rhsim10G0047700;RHSIM_Rhsim04G0106300;RHSIM_Rhsim06G0019600;RHSIM_Rhsim04G0106200;RHSIM_Rhsim04G0241300;RHSIM_Rhsim10G0045700;RHSIM_Rhsim08G0062600;RHSIM_Rhsim03G0062100;RHS…	1	Com_14246_neg
14	"Red variety" vs "Violet variety"	negative	map00460	Cyanoamino acid metabolism	https://www.kegg.jp/kegg-bin/show_pathway?map=map00460&show_description=show	22	RHSIM_Rhsim07G0051700;RHSIM_Rhsim04G0179300;RHSIM_Rhsim02G0196900;RHSIM_Rhsim04G0177500;RHSIM_Rhsim08G0088200;RHSIM_Rhsim13G0059100;RHSIM_Rhsim08G0088300;RHSIM_Rhsim11G0127800;RHSIM_Rhsim01G0197800;RHSIM_Rhsim10G0154000;RHSIM_Rhsim13G0010700;RHSIM_Rhsim13G0072500;RHSIM_Rhsim13G0229300;RHSIM_Rhsim07G0052000;RHSIM_Rhsim13G0072400;RHSIM_Rhsim04G0082300;RHSIM_Rhsim13G0198000;RHSIM_Rhsim07G0052200;RHS…	2	Com_325_neg;Com_3450_neg
15	"Red variety" vs "Violet variety"	negative	map02020	Two-component system	https://www.kegg.jp/kegg-bin/show_pathway?map=map02020&show_description=show	22	RHSIM_Rhsim09G0188100;RHSIM_Rhsim05G0001400;RHSIM_Rhsim02G0006900;RHSIM_Rhsim01G0286900;RHSIM_Rhsim11G0183500;RHSIM_Rhsim13G0137300;RHSIM_Rhsim05G0137000;RHSIM_Rhsim05G0162700;RHSIM_Rhsim03G0231900;RHSIM_Rhsim03G0038100;RHSIM_Rhsim08G0244900;RHSIM_Rhsim07G0193300;RHSIM_Rhsim04G0014000;RHSIM_Rhsim03G0236400;RHSIM_Rhsim04G0225300;RHSIM_Rhsim06G0098600;RHSIM_Rhsim09G0192200;RHSIM_Rhsim07G0082600;RHS…	1	Com_241_neg
16	"Red variety" vs "Violet variety"	negative	map00270	Cysteine and methionine metabolism	https://www.kegg.jp/kegg-bin/show_pathway?map=map00270&show_description=show	22	RHSIM_Rhsim02G0235400;RHSIM_Rhsim04G0070800;RHSIM_Rhsim12G0214000;RHSIM_Rhsim04G0197500;RHSIM_Rhsim05G0150800;RHSIM_Rhsim03G0090800;RHSIM_Rhsim08G0182800;RHSIM_Rhsim09G0202000;RHSIM_Rhsim05G0035100;RHSIM_Rhsim11G0159300;RHSIM_Rhsim06G0055300;RHSIM_Rhsim01G0041000;RHSIM_Rhsim04G0014100;RHSIM_Rhsim13G0221300;RHSIM_Rhsim07G0216300;RHSIM_Rhsim12G0066600;RHSIM_Rhsim05G0159100;RHSIM_Rhsim11G0185500;RHS…	1	Com_3450_neg
17	"Red variety" vs "Violet variety"	negative	map00480	Glutathione metabolism	https://www.kegg.jp/kegg-bin/show_pathway?map=map00480&show_description=show	22	RHSIM_Rhsim12G0053700;RHSIM_RhsimUnG0179200;RHSIM_Rhsim03G0237600;RHSIM_Rhsim02G0216000;RHSIM_Rhsim07G0046800;RHSIM_Rhsim12G0012900;RHSIM_RhsimUnG0179300;RHSIM_Rhsim09G0056700;RHSIM_Rhsim12G0174800;RHSIM_Rhsim10G0154000;RHSIM_Rhsim10G0176600;RHSIM_Rhsim03G0237900;RHSIM_Rhsim13G0013400;RHSIM_Rhsim10G0209400;RHSIM_Rhsim13G0090000;RHSIM_Rhsim04G0177600;RHSIM_Rhsim13G0013300;RHSIM_Rhsim04G0180900;RHS…	1	Com_241_neg
18	"Red variety" vs "Violet variety"	negative	map02010	ABC transporters	https://www.kegg.jp/kegg-bin/show_pathway?map=map02010&show_description=show	21	RHSIM_Rhsim05G0178000;RHSIM_Rhsim10G0045700;RHSIM_Rhsim03G0237100;RHSIM_Rhsim06G0016500;RHSIM_Rhsim07G0129100;RHSIM_Rhsim03G0062100;RHSIM_Rhsim02G0239800;RHSIM_Rhsim03G0197300;RHSIM_Rhsim01G0096600;RHSIM_Rhsim07G0129000;RHSIM_Rhsim13G0037100;RHSIM_Rhsim08G0062600;RHSIM_Rhsim10G0047700;RHSIM_Rhsim10G0040700;RHSIM_Rhsim04G0106300;RHSIM_Rhsim03G0237200;RHSIM_Rhsim01G0095600;RHSIM_Rhsim06G0019600;RHS…	5	Com_263_neg;Com_3450_neg;Com_241_neg;Com_11034_neg;Com_2709_neg
19	"Red variety" vs "Violet variety"	negative	map00564	Glycerophospholipid metabolism	https://www.kegg.jp/kegg-bin/show_pathway?map=map00564&show_description=show	20	RHSIM_RhsimUnG0134800;RHSIM_Rhsim03G0135400;RHSIM_Rhsim06G0036800;RHSIM_RhsimUnG0185700;RHSIM_Rhsim07G0071200;RHSIM_Rhsim13G0222100;RHSIM_Rhsim03G0033300;RHSIM_Rhsim11G0182800;RHSIM_Rhsim03G0032900;RHSIM_Rhsim03G0262300;RHSIM_Rhsim12G0138400;RHSIM_Rhsim10G0101400;RHSIM_Rhsim01G0112300;RHSIM_RhsimUnG0073600;RHSIM_RhsimUnG0005600;RHSIM_Rhsim12G0205200;RHSIM_Rhsim13G0002700;RHSIM_Rhsim11G0127000;RHS…	1	Com_3450_neg
20	"Red variety" vs "Violet variety"	negative	map01250	Biosynthesis of nucleotide sugars	https://www.kegg.jp/kegg-bin/show_pathway?map=map01250&show_description=show	19	RHSIM_RhsimUnG0180700;RHSIM_Rhsim01G0214200;RHSIM_Rhsim07G0028600;RHSIM_Rhsim05G0028600;RHSIM_Rhsim08G0229400;RHSIM_Rhsim06G0182500;RHSIM_Rhsim02G0021200;RHSIM_Rhsim01G0015800;RHSIM_Rhsim09G0050700;RHSIM_Rhsim10G0085000;RHSIM_Rhsim12G0149600;RHSIM_Rhsim03G0187900;RHSIM_Rhsim13G0104000;RHSIM_Rhsim11G0072300;RHSIM_Rhsim10G0056100;RHSIM_Rhsim05G0029000;RHSIM_Rhsim08G0102600;RHSIM_Rhsim11G0048700;RHS…	1	Com_895_neg
21	"Red variety" vs "Violet variety"	negative	map00945	Stilbenoid, diarylheptanoid and gingerol biosynthesis	https://www.kegg.jp/kegg-bin/show_pathway?map=map00945&show_description=show	18	RHSIM_Rhsim01G0026800;RHSIM_Rhsim01G0243600;RHSIM_Rhsim12G0036200;RHSIM_Rhsim05G0032300;RHSIM_Rhsim08G0185700;RHSIM_Rhsim01G0026700;RHSIM_Rhsim01G0025900;RHSIM_Rhsim01G0025400;RHSIM_RhsimUnG0228800;RHSIM_Rhsim12G0026700;RHSIM_Rhsim13G0103300;RHSIM_Rhsim01G0026500;RHSIM_Rhsim04G0049800;RHSIM_Rhsim01G0027700;RHSIM_RhsimUnG0228900;RHSIM_Rhsim13G0058900;RHSIM_Rhsim07G0095100;RHSIM_Rhsim08G0185600	1	Com_6172_neg
22	"Red variety" vs "Violet variety"	negative	map00071	Fatty acid degradation	https://www.kegg.jp/kegg-bin/show_pathway?map=map00071&show_description=show	14	RHSIM_Rhsim02G0035300;RHSIM_RhsimUnG0133400;RHSIM_Rhsim04G0225600;RHSIM_Rhsim09G0031500;RHSIM_Rhsim11G0171600;RHSIM_RhsimUnG0133100;RHSIM_Rhsim05G0033300;RHSIM_Rhsim11G0077800;RHSIM_Rhsim13G0071600;RHSIM_RhsimUnG0181100;RHSIM_Rhsim11G0077900;RHSIM_Rhsim09G0164500;RHSIM_Rhsim04G0225700;RHSIM_Rhsim10G0202300	1	Com_659_neg
23	"Red variety" vs "Violet variety"	negative	map01232	Nucleotide metabolism	https://www.kegg.jp/kegg-bin/show_pathway?map=map01232&show_description=show	13	RHSIM_RhsimUnG0215000;RHSIM_Rhsim04G0039300;RHSIM_Rhsim06G0075000;RHSIM_Rhsim06G0061600;RHSIM_Rhsim01G0213400;RHSIM_Rhsim12G0091400;RHSIM_Rhsim05G0092900;RHSIM_Rhsim09G0140500;RHSIM_Rhsim05G0091700;RHSIM_Rhsim02G0040700;RHSIM_Rhsim02G0244400;RHSIM_Rhsim01G0232100;RHSIM_Rhsim12G0174800	3	Com_13879_neg;Com_11034_neg;Com_1389_neg
24	"Red variety" vs "Violet variety"	negative	map00130	Ubiquinone and other terpenoid-quinone biosynthesis	https://www.kegg.jp/kegg-bin/show_pathway?map=map00130&show_description=show	12	RHSIM_Rhsim09G0212900;RHSIM_Rhsim01G0243600;RHSIM_RhsimUnG0157000;RHSIM_Rhsim13G0072900;RHSIM_Rhsim04G0070800;RHSIM_Rhsim02G0083900;RHSIM_Rhsim08G0112000;RHSIM_Rhsim02G0116900;RHSIM_Rhsim01G0211600;RHSIM_Rhsim07G0135800;RHSIM_Rhsim13G0058900;RHSIM_Rhsim02G0207000	1	Com_291_neg
25	"Red variety" vs "Violet variety"	negative	map00920	Sulfur metabolism	https://www.kegg.jp/kegg-bin/show_pathway?map=map00920&show_description=show	12	RHSIM_Rhsim05G0159100;RHSIM_Rhsim12G0099200;RHSIM_RhsimUnG0184100;RHSIM_Rhsim07G0132700;RHSIM_RhsimUnG0089100;RHSIM_Rhsim05G0159200;RHSIM_Rhsim09G0061400;RHSIM_Rhsim04G0014100;RHSIM_Rhsim05G0150800;RHSIM_Rhsim13G0221300;RHSIM_RhsimUnG0023500;RHSIM_RhsimUnG0184400	1	Com_3450_neg
26	"Red variety" vs "Violet variety"	negative	map00230	Purine metabolism	https://www.kegg.jp/kegg-bin/show_pathway?map=map00230&show_description=show	11	RHSIM_RhsimUnG0184100;RHSIM_Rhsim06G0061600;RHSIM_Rhsim01G0213400;RHSIM_Rhsim02G0011400;RHSIM_Rhsim07G0227800;RHSIM_Rhsim02G0244400;RHSIM_RhsimUnG0023500;RHSIM_Rhsim12G0174800;RHSIM_Rhsim01G0232100;RHSIM_Rhsim07G0123400;RHSIM_RhsimUnG0184400	2	Com_11034_neg;Com_1389_neg
27	"Red variety" vs "Violet variety"	negative	map04071	Sphingolipid signaling pathway	https://www.kegg.jp/kegg-bin/show_pathway?map=map04071&show_description=show	11	RHSIM_Rhsim01G0222800;RHSIM_Rhsim08G0073300;RHSIM_RhsimUnG0089700;RHSIM_Rhsim10G0101400;RHSIM_RhsimUnG0044900;RHSIM_RhsimUnG0073600;RHSIM_Rhsim12G0205200;RHSIM_Rhsim10G0209200;RHSIM_Rhsim11G0127000;RHSIM_Rhsim10G0101300;RHSIM_RhsimUnG0145600	1	Com_3450_neg
28	"Red variety" vs "Violet variety"	negative	map04072	Phospholipase D signaling pathway	https://www.kegg.jp/kegg-bin/show_pathway?map=map04072&show_description=show	11	RHSIM_RhsimUnG0134800;RHSIM_Rhsim03G0039600;RHSIM_Rhsim01G0222800;RHSIM_Rhsim07G0067200;RHSIM_Rhsim13G0222100;RHSIM_Rhsim03G0262300;RHSIM_Rhsim10G0101400;RHSIM_RhsimUnG0073600;RHSIM_Rhsim12G0205200;RHSIM_Rhsim11G0127000;RHSIM_Rhsim10G0101300	1	Com_241_neg
29	"Red variety" vs "Violet variety"	negative	map00240	Pyrimidine metabolism	https://www.kegg.jp/kegg-bin/show_pathway?map=map00240&show_description=show	11	RHSIM_RhsimUnG0215000;RHSIM_Rhsim04G0039300;RHSIM_Rhsim06G0075000;RHSIM_Rhsim09G0178000;RHSIM_Rhsim12G0091400;RHSIM_Rhsim05G0092900;RHSIM_Rhsim09G0140500;RHSIM_Rhsim05G0091700;RHSIM_Rhsim02G0040700;RHSIM_Rhsim02G0244400;RHSIM_Rhsim12G0174800	1	Com_13879_neg
30	"Red variety" vs "Violet variety"	negative	map00906	Carotenoid biosynthesis	https://www.kegg.jp/kegg-bin/show_pathway?map=map00906&show_description=show	11	RHSIM_Rhsim04G0033500;RHSIM_Rhsim07G0139800;RHSIM_RhsimUnG0095600;RHSIM_Rhsim01G0079800;RHSIM_Rhsim06G0050000;RHSIM_Rhsim11G0037500;RHSIM_Rhsim01G0201000;RHSIM_RhsimUnG0116400;RHSIM_Rhsim02G0226700;RHSIM_Rhsim07G0180100;RHSIM_Rhsim07G0140400	1	Com_5384_neg
31	"Red variety" vs "Violet variety"	negative	map04721	Synaptic vesicle cycle	https://www.kegg.jp/kegg-bin/show_pathway?map=map04721&show_description=show	11	RHSIM_RhsimUnG0153600;RHSIM_Rhsim04G0065700;RHSIM_Rhsim12G0132200;RHSIM_Rhsim01G0087000;RHSIM_Rhsim03G0039800;RHSIM_Rhsim12G0009400;RHSIM_Rhsim06G0114300;RHSIM_Rhsim13G0173700;RHSIM_Rhsim09G0182300;RHSIM_Rhsim12G0076300;RHSIM_Rhsim01G0012900	1	Com_241_neg
32	"Red variety" vs "Violet variety"	negative	map00970	Aminoacyl-tRNA biosynthesis	https://www.kegg.jp/kegg-bin/show_pathway?map=map00970&show_description=show	11	RHSIM_Rhsim05G0074300;RHSIM_Rhsim07G0144900;RHSIM_RhsimUnG0028400;RHSIM_Rhsim13G0180500;RHSIM_Rhsim08G0147200;RHSIM_Rhsim03G0265300;RHSIM_Rhsim08G0037300;RHSIM_Rhsim04G0222500;RHSIM_Rhsim04G0223200;RHSIM_Rhsim08G0139700;RHSIM_Rhsim05G0015300	4	Com_325_neg;Com_3450_neg;Com_241_neg;Com_2709_neg
33	"Red variety" vs "Violet variety"	negative	map04540	Gap junction	https://www.kegg.jp/kegg-bin/show_pathway?map=map04540&show_description=show	10	RHSIM_Rhsim05G0202800;RHSIM_RhsimUnG0040700;RHSIM_Rhsim02G0227300;RHSIM_Rhsim01G0222800;RHSIM_Rhsim08G0103900;RHSIM_Rhsim08G0089000;RHSIM_Rhsim05G0093100;RHSIM_Rhsim12G0138700;RHSIM_Rhsim06G0021300;RHSIM_RhsimUnG0065700	1	Com_241_neg
34	"Red variety" vs "Violet variety"	negative	map00260	Glycine, serine and threonine metabolism	https://www.kegg.jp/kegg-bin/show_pathway?map=map00260&show_description=show	10	RHSIM_Rhsim10G0158400;RHSIM_Rhsim06G0055300;RHSIM_Rhsim12G0214000;RHSIM_Rhsim09G0043600;RHSIM_Rhsim08G0088200;RHSIM_Rhsim07G0142300;RHSIM_Rhsim08G0088300;RHSIM_Rhsim11G0127800;RHSIM_Rhsim07G0124200;RHSIM_Rhsim08G0080600	1	Com_3450_neg
35	"Red variety" vs "Violet variety"	negative	map04724	Glutamatergic synapse	https://www.kegg.jp/kegg-bin/show_pathway?map=map04724&show_description=show	9	RHSIM_Rhsim01G0222800;RHSIM_Rhsim10G0101400;RHSIM_RhsimUnG0073600;RHSIM_Rhsim02G0245000;RHSIM_Rhsim12G0205200;RHSIM_Rhsim11G0176400;RHSIM_Rhsim11G0127000;RHSIM_Rhsim10G0101300;RHSIM_Rhsim12G0070000	1	Com_241_neg
36	"Red variety" vs "Violet variety"	negative	map04727	GABAergic synapse	https://www.kegg.jp/kegg-bin/show_pathway?map=map04727&show_description=show	9	RHSIM_Rhsim07G0107200;RHSIM_Rhsim12G0009400;RHSIM_Rhsim12G0132200;RHSIM_Rhsim07G0106600;RHSIM_Rhsim03G0039800;RHSIM_Rhsim09G0082500;RHSIM_Rhsim11G0176400;RHSIM_Rhsim01G0012900;RHSIM_Rhsim12G0070000	1	Com_241_neg
37	"Red variety" vs "Violet variety"	negative	map04723	Retrograde endocannabinoid signaling	https://www.kegg.jp/kegg-bin/show_pathway?map=map04723&show_description=show	9	RHSIM_Rhsim12G0132200;RHSIM_Rhsim01G0222800;RHSIM_Rhsim06G0062700;RHSIM_Rhsim03G0039800;RHSIM_Rhsim12G0009400;RHSIM_Rhsim11G0176400;RHSIM_Rhsim01G0012900;RHSIM_Rhsim01G0285200;RHSIM_RhsimUnG0181500	1	Com_241_neg
38	"Red variety" vs "Violet variety"	negative	map00680	Methane metabolism	https://www.kegg.jp/kegg-bin/show_pathway?map=map00680&show_description=show	9	RHSIM_Rhsim10G0158400;RHSIM_Rhsim06G0055300;RHSIM_Rhsim08G0088200;RHSIM_Rhsim12G0214000;RHSIM_Rhsim08G0088300;RHSIM_Rhsim09G0114100;RHSIM_Rhsim11G0127800;RHSIM_Rhsim05G0202500;RHSIM_Rhsim04G0164800	1	Com_3450_neg
39	"Red variety" vs "Violet variety"	negative	map00061	Fatty acid biosynthesis	https://www.kegg.jp/kegg-bin/show_pathway?map=map00061&show_description=show	9	RHSIM_Rhsim04G0097100;RHSIM_Rhsim09G0031500;RHSIM_Rhsim11G0171600;RHSIM_Rhsim09G0004900;RHSIM_Rhsim01G0253900;RHSIM_Rhsim09G0009300;RHSIM_Rhsim08G0191900;RHSIM_Rhsim06G0170000;RHSIM_Rhsim09G0009400	1	Com_12963_neg
40	"Red variety" vs "Violet variety"	negative	map04068	FoxO signaling pathway	https://www.kegg.jp/kegg-bin/show_pathway?map=map04068&show_description=show	9	RHSIM_Rhsim07G0107200;RHSIM_Rhsim01G0222800;RHSIM_Rhsim07G0106600;RHSIM_Rhsim13G0189300;RHSIM_Rhsim08G0073300;RHSIM_Rhsim10G0064300;RHSIM_Rhsim05G0177000;RHSIM_Rhsim13G0117900;RHSIM_Rhsim03G0256900	1	Com_241_neg
41	"Red variety" vs "Violet variety"	negative	map00630	Glyoxylate and dicarboxylate metabolism	https://www.kegg.jp/kegg-bin/show_pathway?map=map00630&show_description=show	9	RHSIM_Rhsim04G0033100;RHSIM_Rhsim08G0088200;RHSIM_Rhsim12G0172800;RHSIM_Rhsim07G0142300;RHSIM_Rhsim08G0088300;RHSIM_Rhsim11G0127800;RHSIM_Rhsim13G0114800;RHSIM_Rhsim07G0124200;RHSIM_Rhsim12G0085000	2	Com_3450_neg;Com_241_neg
42	"Red variety" vs "Violet variety"	negative	map00910	Nitrogen metabolism	https://www.kegg.jp/kegg-bin/show_pathway?map=map00910&show_description=show	8	RHSIM_Rhsim10G0021300;RHSIM_Rhsim04G0140600;RHSIM_Rhsim03G0207700;RHSIM_Rhsim09G0014200;RHSIM_Rhsim08G0171600;RHSIM_Rhsim03G0031200;RHSIM_Rhsim10G0021200;RHSIM_Rhsim04G0087600	1	Com_241_neg
43	"Red variety" vs "Violet variety"	negative	map00400	Phenylalanine, tyrosine and tryptophan biosynthesis	https://www.kegg.jp/kegg-bin/show_pathway?map=map00400&show_description=show	8	RHSIM_Rhsim06G0079300;RHSIM_Rhsim04G0070800;RHSIM_Rhsim11G0017000;RHSIM_Rhsim01G0208200;RHSIM_Rhsim11G0089700;RHSIM_Rhsim08G0008700;RHSIM_Rhsim01G0208100;RHSIM_Rhsim08G0080600	1	Com_1106_neg
44	"Red variety" vs "Violet variety"	negative	map04921	Oxytocin signaling pathway	https://www.kegg.jp/kegg-bin/show_pathway?map=map04921&show_description=show	8	RHSIM_Rhsim04G0240200;RHSIM_Rhsim01G0222800;RHSIM_Rhsim09G0172700;RHSIM_Rhsim13G0189300;RHSIM_Rhsim13G0029800;RHSIM_Rhsim04G0120100;RHSIM_Rhsim02G0245000;RHSIM_Rhsim03G0256900	1	Com_8018_neg
45	"Red variety" vs "Violet variety"	negative	map00902	Monoterpenoid biosynthesis	https://www.kegg.jp/kegg-bin/show_pathway?map=map00902&show_description=show	7	RHSIM_Rhsim04G0069500;RHSIM_Rhsim02G0223400;RHSIM_Rhsim07G0018600;RHSIM_RhsimUnG0156900;RHSIM_Rhsim02G0223100;RHSIM_RhsimUnG0156800;RHSIM_Rhsim02G0223500	1	Com_1086_neg
46	"Red variety" vs "Violet variety"	negative	map00330	Arginine and proline metabolism	https://www.kegg.jp/kegg-bin/show_pathway?map=map00330&show_description=show	7	RHSIM_Rhsim11G0189200;RHSIM_Rhsim10G0062800;RHSIM_Rhsim10G0029700;RHSIM_RhsimUnG0207700;RHSIM_Rhsim06G0011500;RHSIM_Rhsim12G0097000;RHSIM_Rhsim12G0066600	1	Com_241_neg
47	"Red variety" vs "Violet variety"	negative	map04720	Long-term potentiation	https://www.kegg.jp/kegg-bin/show_pathway?map=map04720&show_description=show	7	RHSIM_Rhsim04G0240200;RHSIM_Rhsim01G0222800;RHSIM_Rhsim09G0172700;RHSIM_Rhsim13G0029800;RHSIM_Rhsim10G0064300;RHSIM_Rhsim04G0120100;RHSIM_Rhsim02G0245000	1	Com_241_neg
48	"Red variety" vs "Violet variety"	negative	map04972	Pancreatic secretion	https://www.kegg.jp/kegg-bin/show_pathway?map=map04972&show_description=show	7	RHSIM_Rhsim04G0098800;RHSIM_Rhsim08G0234100;RHSIM_Rhsim03G0137300;RHSIM_Rhsim08G0234000;RHSIM_Rhsim01G0112300;RHSIM_Rhsim02G0137900;RHSIM_Rhsim10G0209200	1	Com_8018_neg
49	"Red variety" vs "Violet variety"	negative	map00360	Phenylalanine metabolism	https://www.kegg.jp/kegg-bin/show_pathway?map=map00360&show_description=show	7	RHSIM_Rhsim04G0145800;RHSIM_Rhsim11G0189200;RHSIM_Rhsim04G0070800;RHSIM_Rhsim03G0118900;RHSIM_Rhsim08G0008700;RHSIM_RhsimUnG0207700;RHSIM_Rhsim03G0119000	2	Com_1511_neg;Com_291_neg
50	"Red variety" vs "Violet variety"	negative	map00350	Tyrosine metabolism	https://www.kegg.jp/kegg-bin/show_pathway?map=map00350&show_description=show	7	RHSIM_RhsimUnG0133400;RHSIM_Rhsim11G0077900;RHSIM_Rhsim04G0070800;RHSIM_RhsimUnG0133100;RHSIM_Rhsim08G0008700;RHSIM_RhsimUnG0109400;RHSIM_Rhsim11G0077800	1	Com_1345_neg
51	"Red variety" vs "Violet variety"	negative	map00340	Histidine metabolism	https://www.kegg.jp/kegg-bin/show_pathway?map=map00340&show_description=show	6	RHSIM_Rhsim02G0024500;RHSIM_Rhsim02G0024100;RHSIM_RhsimUnG0066500;RHSIM_Rhsim02G0024200;RHSIM_Rhsim02G0024800;RHSIM_Rhsim07G0247200	2	Com_241_neg;Com_2709_neg
52	"Red variety" vs "Violet variety"	negative	map00944	Flavone and flavonol biosynthesis	https://www.kegg.jp/kegg-bin/show_pathway?map=map00944&show_description=show	6	RHSIM_Rhsim08G0147000;RHSIM_Rhsim12G0026600;RHSIM_Rhsim13G0208000;RHSIM_Rhsim08G0070900;RHSIM_Rhsim13G0181700;RHSIM_Rhsim13G0215500	1	Com_2947_neg
53	"Red variety" vs "Violet variety"	negative	map04978	Mineral absorption	https://www.kegg.jp/kegg-bin/show_pathway?map=map04978&show_description=show	6	RHSIM_Rhsim01G0191000;RHSIM_Rhsim01G0233500;RHSIM_RhsimUnG0073900;RHSIM_Rhsim05G0224000;RHSIM_Rhsim06G0058700;RHSIM_Rhsim02G0228000	2	Com_325_neg;Com_3450_neg
54	"Red variety" vs "Violet variety"	negative	map00600	Sphingolipid metabolism	https://www.kegg.jp/kegg-bin/show_pathway?map=map00600&show_description=show	5	RHSIM_Rhsim11G0089100;RHSIM_Rhsim07G0048800;RHSIM_Rhsim11G0089300;RHSIM_RhsimUnG0044900;RHSIM_Rhsim09G0184800	1	Com_3450_neg
55	"Red variety" vs "Violet variety"	negative	map00541	O-Antigen nucleotide sugar biosynthesis	https://www.kegg.jp/kegg-bin/show_pathway?map=map00541&show_description=show	5	RHSIM_RhsimUnG0180700;RHSIM_Rhsim01G0015800;RHSIM_Rhsim07G0028600;RHSIM_Rhsim09G0050700;RHSIM_Rhsim10G0185000	1	Com_895_neg
56	"Red variety" vs "Violet variety"	negative	map04973	Carbohydrate digestion and absorption	https://www.kegg.jp/kegg-bin/show_pathway?map=map04973&show_description=show	5	RHSIM_Rhsim05G0029000;RHSIM_Rhsim05G0028600;RHSIM_Rhsim08G0234000;RHSIM_Rhsim08G0234100;RHSIM_Rhsim10G0085000	1	Com_932_neg
57	"Red variety" vs "Violet variety"	negative	map00220	Arginine biosynthesis	https://www.kegg.jp/kegg-bin/show_pathway?map=map00220&show_description=show	5	RHSIM_Rhsim07G0240900;RHSIM_Rhsim04G0087600;RHSIM_RhsimUnG0052000;RHSIM_Rhsim07G0172400;RHSIM_Rhsim07G0173100	1	Com_241_neg
58	"Red variety" vs "Violet variety"	negative	map01210	2-Oxocarboxylic acid metabolism	https://www.kegg.jp/kegg-bin/show_pathway?map=map01210&show_description=show	5	RHSIM_Rhsim13G0059100;RHSIM_Rhsim12G0050300;RHSIM_Rhsim07G0172400;RHSIM_Rhsim10G0199500;RHSIM_Rhsim07G0173100	1	Com_241_neg
59	"Red variety" vs "Violet variety"	negative	map04020	Calcium signaling pathway	https://www.kegg.jp/kegg-bin/show_pathway?map=map04020&show_description=show	4	RHSIM_Rhsim04G0240200;RHSIM_Rhsim13G0029800;RHSIM_Rhsim02G0245000;RHSIM_Rhsim06G0036500	1	Com_8018_neg
60	"Red variety" vs "Violet variety"	negative	map04216	Ferroptosis	https://www.kegg.jp/kegg-bin/show_pathway?map=map04216&show_description=show	4	RHSIM_Rhsim05G0224000;RHSIM_Rhsim06G0058700;RHSIM_Rhsim11G0171600;RHSIM_Rhsim09G0031500	1	Com_241_neg
61	"Red variety" vs "Violet variety"	negative	map04211	Longevity regulating pathway	https://www.kegg.jp/kegg-bin/show_pathway?map=map04211&show_description=show	4	RHSIM_Rhsim13G0189300;RHSIM_Rhsim10G0140700;RHSIM_Rhsim13G0178700;RHSIM_Rhsim03G0256900	1	Com_6172_neg
62	"Red variety" vs "Violet variety"	negative	map04713	Circadian entrainment	https://www.kegg.jp/kegg-bin/show_pathway?map=map04713&show_description=show	4	RHSIM_Rhsim11G0176400;RHSIM_Rhsim13G0029800;RHSIM_Rhsim01G0222800;RHSIM_Rhsim04G0240200	1	Com_241_neg
63	"Red variety" vs "Violet variety"	negative	map00250	Alanine, aspartate and glutamate metabolism	https://www.kegg.jp/kegg-bin/show_pathway?map=map00250&show_description=show	4	RHSIM_Rhsim03G0207700;RHSIM_Rhsim09G0082500;RHSIM_Rhsim09G0178000;RHSIM_Rhsim04G0087600	2	Com_325_neg;Com_241_neg
64	"Red variety" vs "Violet variety"	negative	map04970	Salivary secretion	https://www.kegg.jp/kegg-bin/show_pathway?map=map04970&show_description=show	4	RHSIM_Rhsim04G0240200;RHSIM_Rhsim13G0029800;RHSIM_Rhsim08G0234000;RHSIM_Rhsim08G0234100	1	Com_8018_neg
65	"Red variety" vs "Violet variety"	negative	map00261	Monobactam biosynthesis	https://www.kegg.jp/kegg-bin/show_pathway?map=map00261&show_description=show	4	RHSIM_RhsimUnG0184100;RHSIM_RhsimUnG0159300;RHSIM_RhsimUnG0023500;RHSIM_RhsimUnG0184400	1	Com_3450_neg
66	"Red variety" vs "Violet variety"	negative	map04080	Neuroactive ligand-receptor interaction	https://www.kegg.jp/kegg-bin/show_pathway?map=map04080&show_description=show	4	RHSIM_Rhsim04G0221600;RHSIM_RhsimUnG0080000;RHSIM_Rhsim07G0178900;RHSIM_Rhsim07G0194500	1	Com_241_neg
67	"Red variety" vs "Violet variety"	negative	map00590	Arachidonic acid metabolism	https://www.kegg.jp/kegg-bin/show_pathway?map=map00590&show_description=show	4	RHSIM_Rhsim03G0033300;RHSIM_Rhsim01G0112300;RHSIM_Rhsim10G0154000;RHSIM_Rhsim03G0032900	1	Com_13874_neg
68	"Red variety" vs "Violet variety"	negative	map00860	Porphyrin metabolism	https://www.kegg.jp/kegg-bin/show_pathway?map=map00860&show_description=show	3	RHSIM_Rhsim13G0167100;RHSIM_Rhsim02G0095200;RHSIM_Rhsim13G0180500	1	Com_241_neg
69	"Red variety" vs "Violet variety"	negative	map00430	Taurine and hypotaurine metabolism	https://www.kegg.jp/kegg-bin/show_pathway?map=map00430&show_description=show	3	RHSIM_RhsimUnG0142400;RHSIM_Rhsim09G0082500;RHSIM_Rhsim10G0154000	1	Com_241_neg
70	"Red variety" vs "Violet variety"	negative	map00524	Neomycin, kanamycin and gentamicin biosynthesis	https://www.kegg.jp/kegg-bin/show_pathway?map=map00524&show_description=show	3	RHSIM_Rhsim05G0029000;RHSIM_Rhsim05G0028600;RHSIM_Rhsim10G0085000	2	Com_895_neg;Com_241_neg
71	"Red variety" vs "Violet variety"	negative	map00410	beta-Alanine metabolism	https://www.kegg.jp/kegg-bin/show_pathway?map=map00410&show_description=show	2	RHSIM_Rhsim13G0122000;RHSIM_Rhsim09G0082500	1	Com_2709_neg
72	"Red variety" vs "Violet variety"	negative	map04726	Serotonergic synapse	https://www.kegg.jp/kegg-bin/show_pathway?map=map04726&show_description=show	2	RHSIM_Rhsim11G0176400;RHSIM_Rhsim01G0222800	1	Com_13874_neg
73	"Red variety" vs "Violet variety"	negative	map04974	Protein digestion and absorption	https://www.kegg.jp/kegg-bin/show_pathway?map=map04974&show_description=show	2	RHSIM_Rhsim11G0197900;RHSIM_Rhsim12G0070000	4	Com_325_neg;Com_3450_neg;Com_241_neg;Com_2709_neg
74	"Red variety" vs "Violet variety"	negative	map01220	Degradation of aromatic compounds	https://www.kegg.jp/kegg-bin/show_pathway?map=map01220&show_description=show	2	RHSIM_Rhsim01G0243600;RHSIM_Rhsim13G0058900	2	Com_1106_neg;Com_291_neg
75	"Red variety" vs "Violet variety"	negative	map00627	Aminobenzoate degradation	https://www.kegg.jp/kegg-bin/show_pathway?map=map00627&show_description=show	2	RHSIM_RhsimUnG0207700;RHSIM_Rhsim11G0189200	2	Com_2691_neg;Com_4765_neg
76	"Red variety" vs "Violet variety"	negative	map04730	Long-term depression	https://www.kegg.jp/kegg-bin/show_pathway?map=map04730&show_description=show	1	RHSIM_Rhsim01G0222800	1	Com_241_neg
77	"Red variety" vs "Violet variety"	negative	map00540	Lipopolysaccharide biosynthesis	https://www.kegg.jp/kegg-bin/show_pathway?map=map00540&show_description=show	1	RHSIM_Rhsim04G0047300	1	Com_895_neg
78	"Red variety" vs "Violet variety"	negative	map00650	Butanoate metabolism	https://www.kegg.jp/kegg-bin/show_pathway?map=map00650&show_description=show	1	RHSIM_Rhsim09G0082500	1	Com_241_neg
79	"Red variety" vs "Violet variety"	negative	map00310	Lysine degradation	https://www.kegg.jp/kegg-bin/show_pathway?map=map00310&show_description=show	1	RHSIM_Rhsim13G0178700	1	Com_659_neg
80	"Red variety" vs "Violet variety"	negative	map04964	Proximal tubule bicarbonate reclamation	https://www.kegg.jp/kegg-bin/show_pathway?map=map04964&show_description=show	1	RHSIM_Rhsim04G0087600	1	Com_241_neg
1	"Pink variety" vs "Violet variety"	positive	map01100	Metabolic pathways	https://www.kegg.jp/kegg-bin/show_pathway?map=map01100&show_description=show	447	RHSIM_Rhsim03G0055400;RHSIM_Rhsim08G0035100;RHSIM_Rhsim08G0148000;RHSIM_Rhsim11G0138800;RHSIM_Rhsim13G0002700;RHSIM_Rhsim04G0224300;RHSIM_Rhsim12G0053700;RHSIM_Rhsim08G0159400;RHSIM_Rhsim08G0185600;RHSIM_Rhsim01G0188900;RHSIM_Rhsim10G0158400;RHSIM_Rhsim13G0168400;RHSIM_RhsimUnG0128600;RHSIM_Rhsim01G0025900;RHSIM_Rhsim10G0027800;RHSIM_Rhsim07G0046600;RHSIM_Rhsim13G0008500;RHSIM_Rhsim08G0083200;RHS…	19	Com_150_pos;Com_6896_pos;Com_18328_pos;Com_11502_pos;Com_4177_pos;Com_6390_pos;Com_9994_pos;Com_16398_pos;Com_16281_pos;Com_332_pos;Com_9354_pos;Com_2439_pos;Com_58_pos;Com_63_pos;Com_8019_pos;Com_18087_pos;Com_9961_pos;Com_1607_pos;Com_4040_pos
2	"Pink variety" vs "Violet variety"	positive	map01110	Biosynthesis of secondary metabolites	https://www.kegg.jp/kegg-bin/show_pathway?map=map01110&show_description=show	305	RHSIM_Rhsim03G0055400;RHSIM_Rhsim04G0145800;RHSIM_Rhsim02G0003500;RHSIM_RhsimUnG0113700;RHSIM_Rhsim08G0095100;RHSIM_Rhsim02G0223400;RHSIM_Rhsim08G0148000;RHSIM_Rhsim11G0138800;RHSIM_Rhsim01G0025400;RHSIM_RhsimUnG0156300;RHSIM_Rhsim13G0002700;RHSIM_Rhsim05G0150800;RHSIM_Rhsim10G0027800;RHSIM_Rhsim07G0040200;RHSIM_RhsimUnG0073600;RHSIM_Rhsim03G0170000;RHSIM_Rhsim10G0174500;RHSIM_Rhsim13G0208200;RHS…	5	Com_58_pos;Com_2932_pos;Com_1322_pos;Com_4040_pos;Com_2439_pos
3	"Pink variety" vs "Violet variety"	positive	map00940	Phenylpropanoid biosynthesis	https://www.kegg.jp/kegg-bin/show_pathway?map=map00940&show_description=show	59	RHSIM_Rhsim09G0212900;RHSIM_Rhsim04G0145800;RHSIM_Rhsim02G0003500;RHSIM_Rhsim01G0026700;RHSIM_Rhsim07G0250100;RHSIM_Rhsim03G0118900;RHSIM_Rhsim01G0025400;RHSIM_RhsimUnG0156300;RHSIM_Rhsim05G0228800;RHSIM_Rhsim04G0075500;RHSIM_Rhsim12G0112200;RHSIM_Rhsim12G0162000;RHSIM_Rhsim10G0174500;RHSIM_Rhsim10G0006000;RHSIM_Rhsim08G0185600;RHSIM_RhsimUnG0085600;RHSIM_Rhsim05G0140700;RHSIM_Rhsim07G0135800;RHS…	3	Com_58_pos;Com_2932_pos;Com_4040_pos
4	"Pink variety" vs "Violet variety"	positive	map01120	Microbial metabolism in diverse environments	https://www.kegg.jp/kegg-bin/show_pathway?map=map01120&show_description=show	53	RHSIM_Rhsim12G0099200;RHSIM_Rhsim10G0022600;RHSIM_Rhsim12G0035400;RHSIM_Rhsim03G0170000;RHSIM_Rhsim12G0214000;RHSIM_Rhsim12G0015600;RHSIM_Rhsim05G0150800;RHSIM_Rhsim10G0082200;RHSIM_Rhsim04G0164800;RHSIM_RhsimUnG0113700;RHSIM_Rhsim12G0085000;RHSIM_Rhsim02G0011400;RHSIM_RhsimUnG0184400;RHSIM_Rhsim13G0038000;RHSIM_Rhsim10G0158400;RHSIM_Rhsim08G0088200;RHSIM_Rhsim12G0126600;RHSIM_Rhsim08G0088300;RHS…	1	Com_6896_pos
5	"Pink variety" vs "Violet variety"	positive	map04075	Plant hormone signal transduction	https://www.kegg.jp/kegg-bin/show_pathway?map=map04075&show_description=show	46	RHSIM_Rhsim01G0125600;RHSIM_Rhsim10G0167100;RHSIM_Rhsim03G0133900;RHSIM_Rhsim07G0126600;RHSIM_Rhsim07G0103900;RHSIM_Rhsim11G0147900;RHSIM_Rhsim02G0032100;RHSIM_Rhsim01G0205300;RHSIM_Rhsim05G0064400;RHSIM_Rhsim01G0005600;RHSIM_Rhsim05G0208000;RHSIM_Rhsim05G0065400;RHSIM_Rhsim05G0017400;RHSIM_Rhsim02G0248300;RHSIM_Rhsim09G0110700;RHSIM_Rhsim05G0110100;RHSIM_Rhsim06G0023000;RHSIM_Rhsim13G0012900;RHS…	1	Com_9994_pos
6	"Pink variety" vs "Violet variety"	positive	map01230	Biosynthesis of amino acids	https://www.kegg.jp/kegg-bin/show_pathway?map=map01230&show_description=show	38	RHSIM_Rhsim12G0035400;RHSIM_Rhsim03G0170000;RHSIM_Rhsim12G0214000;RHSIM_RhsimUnG0066500;RHSIM_Rhsim07G0247200;RHSIM_Rhsim05G0150800;RHSIM_Rhsim07G0173100;RHSIM_RhsimUnG0113700;RHSIM_Rhsim07G0176900;RHSIM_Rhsim07G0123800;RHSIM_Rhsim10G0158400;RHSIM_Rhsim08G0088200;RHSIM_Rhsim08G0088300;RHSIM_Rhsim10G0158700;RHSIM_Rhsim05G0013800;RHSIM_Rhsim02G0024700;RHSIM_Rhsim11G0017000;RHSIM_Rhsim05G0152100;RHS…	1	Com_58_pos
7	"Pink variety" vs "Violet variety"	positive	map00999	Biosynthesis of various plant secondary metabolites	https://www.kegg.jp/kegg-bin/show_pathway?map=map00999&show_description=show	35	RHSIM_RhsimUnG0059600;RHSIM_Rhsim03G0055400;RHSIM_Rhsim06G0040500;RHSIM_Rhsim06G0040200;RHSIM_RhsimUnG0059500;RHSIM_Rhsim06G0038800;RHSIM_Rhsim07G0176900;RHSIM_Rhsim13G0072300;RHSIM_Rhsim01G0222700;RHSIM_Rhsim11G0159600;RHSIM_Rhsim12G0051300;RHSIM_Rhsim12G0135300;RHSIM_Rhsim11G0017000;RHSIM_RhsimUnG0059700;RHSIM_Rhsim01G0202200;RHSIM_Rhsim11G0162700;RHSIM_Rhsim01G0197800;RHSIM_Rhsim11G0162000;RHS…	2	Com_58_pos;Com_2439_pos
8	"Pink variety" vs "Violet variety"	positive	map01240	Biosynthesis of cofactors	https://www.kegg.jp/kegg-bin/show_pathway?map=map01240&show_description=show	34	RHSIM_Rhsim01G0179300;RHSIM_Rhsim04G0097100;RHSIM_Rhsim08G0082500;RHSIM_Rhsim08G0159300;RHSIM_Rhsim09G0084100;RHSIM_RhsimUnG0252900;RHSIM_Rhsim08G0222300;RHSIM_Rhsim02G0207000;RHSIM_Rhsim08G0099700;RHSIM_RhsimUnG0236000;RHSIM_Rhsim09G0178000;RHSIM_Rhsim08G0088200;RHSIM_Rhsim08G0112000;RHSIM_Rhsim06G0101300;RHSIM_Rhsim08G0088300;RHSIM_Rhsim07G0079800;RHSIM_RhsimUnG0235800;RHSIM_Rhsim07G0218400;RHS…	6	Com_6896_pos;Com_11502_pos;Com_4177_pos;Com_16398_pos;Com_9354_pos;Com_1607_pos
9	"Pink variety" vs "Violet variety"	positive	map04212	Longevity regulating pathway - worm	https://www.kegg.jp/kegg-bin/show_pathway?map=map04212&show_description=show	29	RHSIM_Rhsim12G0079300;RHSIM_Rhsim07G0106600;RHSIM_Rhsim04G0142100;RHSIM_Rhsim12G0053700;RHSIM_RhsimUnG0179300;RHSIM_Rhsim07G0107200;RHSIM_Rhsim07G0046800;RHSIM_Rhsim12G0012900;RHSIM_Rhsim03G0237600;RHSIM_Rhsim09G0117900;RHSIM_Rhsim03G0020300;RHSIM_Rhsim04G0181100;RHSIM_RhsimUnG0120000;RHSIM_Rhsim04G0142200;RHSIM_Rhsim07G0046600;RHSIM_Rhsim03G0237900;RHSIM_Rhsim02G0216000;RHSIM_Rhsim03G0238500;RHS…	2	Com_1607_pos;Com_4177_pos
10	"Pink variety" vs "Violet variety"	positive	map04144	Endocytosis	https://www.kegg.jp/kegg-bin/show_pathway?map=map04144&show_description=show	27	RHSIM_RhsimUnG0153600;RHSIM_Rhsim03G0137300;RHSIM_Rhsim10G0101400;RHSIM_Rhsim02G0137900;RHSIM_Rhsim06G0134700;RHSIM_Rhsim10G0103100;RHSIM_Rhsim04G0177300;RHSIM_Rhsim12G0169300;RHSIM_Rhsim13G0085000;RHSIM_RhsimUnG0060600;RHSIM_Rhsim03G0039600;RHSIM_Rhsim02G0104600;RHSIM_Rhsim12G0082500;RHSIM_Rhsim08G0196400;RHSIM_Rhsim12G0185700;RHSIM_Rhsim06G0151400;RHSIM_Rhsim03G0170200;RHSIM_Rhsim11G0127000;RHS…	1	Com_18328_pos
11	"Pink variety" vs "Violet variety"	positive	map00983	Drug metabolism - other enzymes	https://www.kegg.jp/kegg-bin/show_pathway?map=map00983&show_description=show	24	RHSIM_Rhsim12G0079300;RHSIM_Rhsim13G0014100;RHSIM_Rhsim12G0053700;RHSIM_Rhsim03G0237600;RHSIM_Rhsim02G0216000;RHSIM_Rhsim07G0046800;RHSIM_Rhsim02G0228100;RHSIM_RhsimUnG0179300;RHSIM_Rhsim03G0020300;RHSIM_Rhsim12G0174800;RHSIM_Rhsim04G0181100;RHSIM_RhsimUnG0120000;RHSIM_Rhsim07G0046600;RHSIM_Rhsim03G0237900;RHSIM_Rhsim03G0238500;RHSIM_Rhsim13G0090000;RHSIM_Rhsim07G0208800;RHSIM_Rhsim04G0177600;RHS…	1	Com_4177_pos
12	"Pink variety" vs "Violet variety"	positive	map00460	Cyanoamino acid metabolism	https://www.kegg.jp/kegg-bin/show_pathway?map=map00460&show_description=show	16	RHSIM_Rhsim03G0055400;RHSIM_Rhsim01G0197800;RHSIM_Rhsim10G0154000;RHSIM_Rhsim12G0135100;RHSIM_Rhsim08G0088200;RHSIM_Rhsim13G0072500;RHSIM_Rhsim13G0059100;RHSIM_Rhsim03G0056200;RHSIM_Rhsim08G0088300;RHSIM_Rhsim03G0055100;RHSIM_Rhsim13G0072400;RHSIM_Rhsim12G0135300;RHSIM_Rhsim13G0226000;RHSIM_Rhsim13G0072300;RHSIM_Rhsim04G0177500;RHSIM_Rhsim07G0052200	1	Com_58_pos
13	"Pink variety" vs "Violet variety"	positive	map04976	Bile secretion	https://www.kegg.jp/kegg-bin/show_pathway?map=map04976&show_description=show	14	RHSIM_Rhsim09G0203200;RHSIM_Rhsim10G0045700;RHSIM_Rhsim02G0239800;RHSIM_Rhsim10G0191200;RHSIM_Rhsim13G0037100;RHSIM_Rhsim12G0140800;RHSIM_Rhsim10G0047700;RHSIM_Rhsim10G0040700;RHSIM_Rhsim04G0106300;RHSIM_Rhsim03G0237200;RHSIM_Rhsim01G0095600;RHSIM_Rhsim06G0019600;RHSIM_Rhsim04G0106200;RHSIM_Rhsim04G0241300	2	Com_16281_pos;Com_9121_pos
14	"Pink variety" vs "Violet variety"	positive	map02010	ABC transporters	https://www.kegg.jp/kegg-bin/show_pathway?map=map02010&show_description=show	13	RHSIM_Rhsim09G0203200;RHSIM_Rhsim10G0045700;RHSIM_Rhsim02G0239800;RHSIM_Rhsim13G0037100;RHSIM_Rhsim12G0140800;RHSIM_Rhsim10G0047700;RHSIM_Rhsim10G0040700;RHSIM_Rhsim04G0106300;RHSIM_Rhsim03G0237200;RHSIM_Rhsim01G0095600;RHSIM_Rhsim06G0019600;RHSIM_Rhsim04G0106200;RHSIM_Rhsim04G0241300	4	Com_58_pos;Com_150_pos;Com_63_pos;Com_16398_pos
15	"Pink variety" vs "Violet variety"	positive	map01212	Fatty acid metabolism	https://www.kegg.jp/kegg-bin/show_pathway?map=map01212&show_description=show	13	RHSIM_Rhsim13G0227100;RHSIM_RhsimUnG0212700;RHSIM_Rhsim04G0097100;RHSIM_Rhsim08G0047100;RHSIM_Rhsim11G0171600;RHSIM_Rhsim04G0096900;RHSIM_Rhsim11G0138800;RHSIM_RhsimUnG0212900;RHSIM_Rhsim05G0033300;RHSIM_Rhsim08G0191900;RHSIM_Rhsim09G0009400;RHSIM_Rhsim04G0225700;RHSIM_Rhsim06G0170000	1	Com_18087_pos
16	"Pink variety" vs "Violet variety"	positive	map04024	cAMP signaling pathway	https://www.kegg.jp/kegg-bin/show_pathway?map=map04024&show_description=show	12	RHSIM_Rhsim04G0240200;RHSIM_Rhsim01G0222800;RHSIM_Rhsim09G0172700;RHSIM_Rhsim13G0029800;RHSIM_Rhsim06G0151400;RHSIM_Rhsim10G0064300;RHSIM_Rhsim04G0120100;RHSIM_Rhsim10G0101400;RHSIM_RhsimUnG0073600;RHSIM_Rhsim07G0038200;RHSIM_Rhsim11G0127000;RHSIM_Rhsim10G0101300	1	Com_63_pos
17	"Pink variety" vs "Violet variety"	positive	map04140	Autophagy - animal	https://www.kegg.jp/kegg-bin/show_pathway?map=map04140&show_description=show	12	RHSIM_Rhsim03G0259700;RHSIM_Rhsim07G0107200;RHSIM_Rhsim01G0222800;RHSIM_Rhsim10G0194100;RHSIM_Rhsim10G0194000;RHSIM_Rhsim07G0106600;RHSIM_Rhsim02G0007800;RHSIM_Rhsim06G0236800;RHSIM_Rhsim10G0140700;RHSIM_Rhsim10G0193500;RHSIM_Rhsim10G0194200;RHSIM_Rhsim11G0131000	1	Com_18328_pos
18	"Pink variety" vs "Violet variety"	positive	map00190	Oxidative phosphorylation	https://www.kegg.jp/kegg-bin/show_pathway?map=map00190&show_description=show	12	RHSIM_Rhsim09G0101500;RHSIM_Rhsim06G0126700;RHSIM_Rhsim12G0188300;RHSIM_Rhsim01G0020800;RHSIM_RhsimUnG0054800;RHSIM_Rhsim06G0062700;RHSIM_Rhsim04G0133200;RHSIM_Rhsim01G0038300;RHSIM_Rhsim04G0133100;RHSIM_Rhsim07G0076000;RHSIM_Rhsim06G0128400;RHSIM_Rhsim10G0077100	1	Com_4177_pos
19	"Pink variety" vs "Violet variety"	positive	map00073	Cutin, suberine and wax biosynthesis	https://www.kegg.jp/kegg-bin/show_pathway?map=map00073&show_description=show	12	RHSIM_Rhsim03G0151000;RHSIM_Rhsim02G0205400;RHSIM_Rhsim04G0142200;RHSIM_Rhsim13G0046800;RHSIM_Rhsim04G0142100;RHSIM_Rhsim02G0110800;RHSIM_Rhsim12G0206200;RHSIM_Rhsim08G0233400;RHSIM_Rhsim09G0038500;RHSIM_Rhsim02G0205600;RHSIM_Rhsim07G0040200;RHSIM_Rhsim02G0205500	1	Com_18087_pos
20	"Pink variety" vs "Violet variety"	positive	map04014	Ras signaling pathway	https://www.kegg.jp/kegg-bin/show_pathway?map=map04014&show_description=show	11	RHSIM_Rhsim04G0240200;RHSIM_Rhsim03G0268400;RHSIM_Rhsim01G0222800;RHSIM_Rhsim13G0029800;RHSIM_Rhsim06G0151400;RHSIM_Rhsim10G0101400;RHSIM_Rhsim01G0112300;RHSIM_RhsimUnG0073600;RHSIM_Rhsim07G0038200;RHSIM_Rhsim11G0127000;RHSIM_Rhsim10G0101300	1	Com_18328_pos
21	"Pink variety" vs "Violet variety"	positive	map00062	Fatty acid elongation	https://www.kegg.jp/kegg-bin/show_pathway?map=map00062&show_description=show	10	RHSIM_Rhsim08G0081800;RHSIM_Rhsim13G0218100;RHSIM_Rhsim09G0156200;RHSIM_Rhsim12G0084300;RHSIM_Rhsim01G0270900;RHSIM_Rhsim04G0195600;RHSIM_Rhsim01G0271000;RHSIM_Rhsim07G0240300;RHSIM_Rhsim01G0270700;RHSIM_Rhsim08G0047100	1	Com_18087_pos
22	"Pink variety" vs "Violet variety"	positive	map00230	Purine metabolism	https://www.kegg.jp/kegg-bin/show_pathway?map=map00230&show_description=show	9	RHSIM_RhsimUnG0184100;RHSIM_RhsimUnG0113700;RHSIM_Rhsim04G0088400;RHSIM_Rhsim02G0011400;RHSIM_RhsimUnG0023500;RHSIM_Rhsim04G0092900;RHSIM_Rhsim12G0174800;RHSIM_Rhsim05G0177800;RHSIM_RhsimUnG0184400	4	Com_63_pos;Com_18328_pos;Com_9354_pos;Com_332_pos
23	"Pink variety" vs "Violet variety"	positive	map04071	Sphingolipid signaling pathway	https://www.kegg.jp/kegg-bin/show_pathway?map=map04071&show_description=show	9	RHSIM_Rhsim01G0222800;RHSIM_Rhsim06G0151400;RHSIM_RhsimUnG0089700;RHSIM_Rhsim10G0101400;RHSIM_RhsimUnG0073600;RHSIM_Rhsim07G0038200;RHSIM_Rhsim11G0127000;RHSIM_Rhsim10G0101300;RHSIM_RhsimUnG0145600	1	Com_63_pos
24	"Pink variety" vs "Violet variety"	positive	map00052	Galactose metabolism	https://www.kegg.jp/kegg-bin/show_pathway?map=map00052&show_description=show	9	RHSIM_RhsimUnG0180700;RHSIM_Rhsim13G0126700;RHSIM_Rhsim08G0234500;RHSIM_Rhsim13G0003700;RHSIM_Rhsim09G0050700;RHSIM_Rhsim09G0191800;RHSIM_RhsimUnG0049300;RHSIM_Rhsim10G0018300;RHSIM_Rhsim09G0184800	1	Com_150_pos
25	"Pink variety" vs "Violet variety"	positive	map00944	Flavone and flavonol biosynthesis	https://www.kegg.jp/kegg-bin/show_pathway?map=map00944&show_description=show	9	RHSIM_Rhsim08G0070900;RHSIM_Rhsim12G0026600;RHSIM_Rhsim13G0208200;RHSIM_Rhsim03G0039000;RHSIM_Rhsim08G0147000;RHSIM_Rhsim08G0146900;RHSIM_Rhsim13G0181700;RHSIM_Rhsim13G0208000;RHSIM_Rhsim04G0208200	1	Com_1322_pos
26	"Pink variety" vs "Violet variety"	positive	map00970	Aminoacyl-tRNA biosynthesis	https://www.kegg.jp/kegg-bin/show_pathway?map=map00970&show_description=show	9	RHSIM_Rhsim05G0074300;RHSIM_Rhsim07G0219000;RHSIM_Rhsim03G0118000;RHSIM_Rhsim07G0113700;RHSIM_Rhsim07G0133900;RHSIM_Rhsim08G0037300;RHSIM_Rhsim04G0223200;RHSIM_Rhsim07G0218400;RHSIM_Rhsim02G0198900	1	Com_58_pos
27	"Pink variety" vs "Violet variety"	positive	map00400	Phenylalanine, tyrosine and tryptophan biosynthesis	https://www.kegg.jp/kegg-bin/show_pathway?map=map00400&show_description=show	9	RHSIM_Rhsim04G0070800;RHSIM_Rhsim11G0017000;RHSIM_Rhsim01G0208200;RHSIM_Rhsim11G0089700;RHSIM_Rhsim03G0141700;RHSIM_Rhsim04G0022700;RHSIM_Rhsim01G0208100;RHSIM_Rhsim07G0176900;RHSIM_Rhsim08G0182300	2	Com_58_pos;Com_2439_pos
28	"Pink variety" vs "Violet variety"	positive	map00380	Tryptophan metabolism	https://www.kegg.jp/kegg-bin/show_pathway?map=map00380&show_description=show	9	RHSIM_Rhsim13G0168400;RHSIM_Rhsim01G0075900;RHSIM_Rhsim12G0186900;RHSIM_Rhsim08G0024600;RHSIM_Rhsim09G0028000;RHSIM_Rhsim09G0040100;RHSIM_Rhsim08G0113800;RHSIM_Rhsim13G0041500;RHSIM_Rhsim01G0111400	5	Com_9961_pos;Com_8019_pos;Com_9994_pos;Com_11502_pos;Com_2439_pos
29	"Pink variety" vs "Violet variety"	positive	map01232	Nucleotide metabolism	https://www.kegg.jp/kegg-bin/show_pathway?map=map01232&show_description=show	8	RHSIM_RhsimUnG0215000;RHSIM_Rhsim06G0075000;RHSIM_Rhsim12G0031800;RHSIM_Rhsim04G0125600;RHSIM_Rhsim12G0174600;RHSIM_Rhsim13G0193300;RHSIM_Rhsim12G0174800;RHSIM_Rhsim08G0003300	4	Com_63_pos;Com_18328_pos;Com_9354_pos;Com_332_pos
30	"Pink variety" vs "Violet variety"	positive	map04978	Mineral absorption	https://www.kegg.jp/kegg-bin/show_pathway?map=map04978&show_description=show	8	RHSIM_Rhsim01G0191000;RHSIM_RhsimUnG0098400;RHSIM_Rhsim03G0146700;RHSIM_Rhsim01G0233500;RHSIM_RhsimUnG0073900;RHSIM_Rhsim05G0224000;RHSIM_Rhsim06G0058700;RHSIM_Rhsim02G0228000	1	Com_58_pos
31	"Pink variety" vs "Violet variety"	positive	map04152	AMPK signaling pathway	https://www.kegg.jp/kegg-bin/show_pathway?map=map04152&show_description=show	8	RHSIM_Rhsim04G0015600;RHSIM_Rhsim11G0157600;RHSIM_Rhsim07G0222900;RHSIM_RhsimUnG0089700;RHSIM_Rhsim10G0191200;RHSIM_Rhsim11G0070300;RHSIM_Rhsim04G0164800;RHSIM_RhsimUnG0145600	1	Com_4177_pos
32	"Pink variety" vs "Violet variety"	positive	map04022	cGMP-PKG signaling pathway	https://www.kegg.jp/kegg-bin/show_pathway?map=map04022&show_description=show	7	RHSIM_Rhsim04G0240200;RHSIM_Rhsim01G0222800;RHSIM_Rhsim09G0172700;RHSIM_Rhsim13G0029800;RHSIM_Rhsim04G0120100;RHSIM_RhsimUnG0007700;RHSIM_Rhsim02G0245000	1	Com_63_pos
33	"Pink variety" vs "Violet variety"	positive	map01040	Biosynthesis of unsaturated fatty acids	https://www.kegg.jp/kegg-bin/show_pathway?map=map01040&show_description=show	7	RHSIM_Rhsim13G0227100;RHSIM_RhsimUnG0212700;RHSIM_Rhsim08G0047100;RHSIM_Rhsim04G0096900;RHSIM_Rhsim11G0138800;RHSIM_Rhsim05G0033300;RHSIM_Rhsim09G0009400	2	Com_6048_pos;Com_18087_pos
34	"Pink variety" vs "Violet variety"	positive	map00061	Fatty acid biosynthesis	https://www.kegg.jp/kegg-bin/show_pathway?map=map00061&show_description=show	7	RHSIM_Rhsim04G0097100;RHSIM_Rhsim11G0171600;RHSIM_RhsimUnG0212900;RHSIM_Rhsim01G0253900;RHSIM_Rhsim08G0191900;RHSIM_Rhsim06G0170000;RHSIM_Rhsim09G0009400	1	Com_18087_pos
35	"Pink variety" vs "Violet variety"	positive	map04270	Vascular smooth muscle contraction	https://www.kegg.jp/kegg-bin/show_pathway?map=map04270&show_description=show	7	RHSIM_Rhsim04G0240200;RHSIM_Rhsim03G0268400;RHSIM_Rhsim01G0222800;RHSIM_Rhsim09G0172700;RHSIM_Rhsim13G0029800;RHSIM_Rhsim04G0120100;RHSIM_Rhsim01G0112300	1	Com_63_pos
36	"Pink variety" vs "Violet variety"	positive	map00071	Fatty acid degradation	https://www.kegg.jp/kegg-bin/show_pathway?map=map00071&show_description=show	7	RHSIM_RhsimUnG0133400;RHSIM_Rhsim11G0077900;RHSIM_Rhsim11G0171600;RHSIM_Rhsim11G0138800;RHSIM_Rhsim05G0033300;RHSIM_Rhsim09G0164500;RHSIM_Rhsim04G0225700	1	Com_18087_pos
37	"Pink variety" vs "Violet variety"	positive	map00750	Vitamin B6 metabolism	https://www.kegg.jp/kegg-bin/show_pathway?map=map00750&show_description=show	6	RHSIM_Rhsim05G0034400;RHSIM_Rhsim06G0101300;RHSIM_Rhsim09G0208800;RHSIM_Rhsim05G0013800;RHSIM_Rhsim08G0222300;RHSIM_Rhsim12G0204900	1	Com_6896_pos
38	"Pink variety" vs "Violet variety"	positive	map00360	Phenylalanine metabolism	https://www.kegg.jp/kegg-bin/show_pathway?map=map00360&show_description=show	6	RHSIM_Rhsim13G0168400;RHSIM_Rhsim04G0145800;RHSIM_Rhsim04G0070800;RHSIM_Rhsim03G0118900;RHSIM_Rhsim04G0022700;RHSIM_Rhsim03G0119000	1	Com_58_pos
39	"Pink variety" vs "Violet variety"	positive	map04015	Rap1 signaling pathway	https://www.kegg.jp/kegg-bin/show_pathway?map=map04015&show_description=show	5	RHSIM_Rhsim03G0014600;RHSIM_Rhsim07G0038200;RHSIM_Rhsim13G0029800;RHSIM_Rhsim01G0222800;RHSIM_Rhsim04G0240200	1	Com_18328_pos
40	"Pink variety" vs "Violet variety"	positive	map00960	Tropane, piperidine and pyridine alkaloid biosynthesis	https://www.kegg.jp/kegg-bin/show_pathway?map=map00960&show_description=show	5	RHSIM_Rhsim04G0022700;RHSIM_Rhsim08G0038400;RHSIM_Rhsim04G0070800;RHSIM_RhsimUnG0135900;RHSIM_RhsimUnG0180800	1	Com_58_pos
41	"Pink variety" vs "Violet variety"	positive	map00670	One carbon pool by folate	https://www.kegg.jp/kegg-bin/show_pathway?map=map00670&show_description=show	4	RHSIM_Rhsim04G0092900;RHSIM_Rhsim04G0088400;RHSIM_Rhsim08G0088300;RHSIM_Rhsim08G0088200	1	Com_6390_pos
42	"Pink variety" vs "Violet variety"	positive	map04750	Inflammatory mediator regulation of TRP channels	https://www.kegg.jp/kegg-bin/show_pathway?map=map04750&show_description=show	4	RHSIM_Rhsim04G0120100;RHSIM_Rhsim13G0029800;RHSIM_Rhsim04G0240200;RHSIM_Rhsim09G0172700	1	Com_4040_pos
43	"Pink variety" vs "Violet variety"	positive	map04924	Renin secretion	https://www.kegg.jp/kegg-bin/show_pathway?map=map04924&show_description=show	4	RHSIM_Rhsim04G0240200;RHSIM_RhsimUnG0007700;RHSIM_Rhsim13G0029800;RHSIM_Rhsim02G0245000	1	Com_63_pos
44	"Pink variety" vs "Violet variety"	positive	map00780	Biotin metabolism	https://www.kegg.jp/kegg-bin/show_pathway?map=map00780&show_description=show	3	RHSIM_RhsimUnG0212900;RHSIM_Rhsim04G0097100;RHSIM_Rhsim06G0170000	1	Com_16398_pos
45	"Pink variety" vs "Violet variety"	positive	map00760	Nicotinate and nicotinamide metabolism	https://www.kegg.jp/kegg-bin/show_pathway?map=map00760&show_description=show	3	RHSIM_Rhsim07G0079800;RHSIM_Rhsim08G0099700;RHSIM_Rhsim06G0229900	2	Com_1607_pos;Com_4177_pos
46	"Pink variety" vs "Violet variety"	positive	map00590	Arachidonic acid metabolism	https://www.kegg.jp/kegg-bin/show_pathway?map=map00590&show_description=show	3	RHSIM_Rhsim03G0268400;RHSIM_Rhsim01G0112300;RHSIM_Rhsim10G0154000	1	Com_16281_pos
47	"Pink variety" vs "Violet variety"	positive	map01210	2-Oxocarboxylic acid metabolism	https://www.kegg.jp/kegg-bin/show_pathway?map=map01210&show_description=show	3	RHSIM_Rhsim13G0059100;RHSIM_RhsimUnG0016600;RHSIM_Rhsim07G0173100	1	Com_58_pos
48	"Pink variety" vs "Violet variety"	positive	map00250	Alanine, aspartate and glutamate metabolism	https://www.kegg.jp/kegg-bin/show_pathway?map=map00250&show_description=show	2	RHSIM_Rhsim09G0082400;RHSIM_Rhsim09G0178000	1	Com_9354_pos
49	"Pink variety" vs "Violet variety"	positive	map04925	Aldosterone synthesis and secretion	https://www.kegg.jp/kegg-bin/show_pathway?map=map04925&show_description=show	2	RHSIM_Rhsim04G0240200;RHSIM_Rhsim13G0029800	1	Com_4177_pos
50	"Pink variety" vs "Violet variety"	positive	map04211	Longevity regulating pathway	https://www.kegg.jp/kegg-bin/show_pathway?map=map04211&show_description=show	1	RHSIM_Rhsim10G0140700	1	Com_4177_pos
51	"Pink variety" vs "Violet variety"	positive	map00730	Thiamine metabolism	https://www.kegg.jp/kegg-bin/show_pathway?map=map00730&show_description=show	1	RHSIM_RhsimUnG0252900	1	Com_4177_pos
52	"Pink variety" vs "Violet variety"	positive	map04726	Serotonergic synapse	https://www.kegg.jp/kegg-bin/show_pathway?map=map04726&show_description=show	1	RHSIM_Rhsim01G0222800	1	Com_16281_pos
53	"Pink variety" vs "Violet variety"	positive	map04974	Protein digestion and absorption	https://www.kegg.jp/kegg-bin/show_pathway?map=map04974&show_description=show	1	RHSIM_Rhsim12G0070000	2	Com_58_pos;Com_2439_pos
54	"Pink variety" vs "Violet variety"	positive	map04973	Carbohydrate digestion and absorption	https://www.kegg.jp/kegg-bin/show_pathway?map=map04973&show_description=show	1	RHSIM_Rhsim08G0234000	1	Com_150_pos
55	"Pink variety" vs "Violet variety"	positive	map00966	Glucosinolate biosynthesis	https://www.kegg.jp/kegg-bin/show_pathway?map=map00966&show_description=show	1	RHSIM_Rhsim13G0059100	1	Com_58_pos
56	"Pink variety" vs "Violet variety"	positive	map04923	Regulation of lipolysis in adipocytes	https://www.kegg.jp/kegg-bin/show_pathway?map=map04923&show_description=show	1	RHSIM_Rhsim01G0285200	1	Com_63_pos
1	"Pink variety" vs "Violet variety"	negative	map01100	Metabolic pathways	https://www.kegg.jp/kegg-bin/show_pathway?map=map01100&show_description=show	447	RHSIM_Rhsim03G0055400;RHSIM_Rhsim08G0035100;RHSIM_Rhsim08G0148000;RHSIM_Rhsim11G0138800;RHSIM_Rhsim13G0002700;RHSIM_Rhsim04G0224300;RHSIM_Rhsim12G0053700;RHSIM_Rhsim08G0159400;RHSIM_Rhsim08G0185600;RHSIM_Rhsim01G0188900;RHSIM_Rhsim10G0158400;RHSIM_Rhsim13G0168400;RHSIM_RhsimUnG0128600;RHSIM_Rhsim01G0025900;RHSIM_Rhsim10G0027800;RHSIM_Rhsim07G0046600;RHSIM_Rhsim13G0008500;RHSIM_Rhsim08G0083200;RHS…	14	Com_969_neg;Com_3450_neg;Com_13879_neg;Com_1115_neg;Com_8957_neg;Com_92_neg;Com_1511_neg;Com_1493_neg;Com_217_neg;Com_2782_neg;Com_5029_neg;Com_1153_neg;Com_18_neg;Com_10972_neg
2	"Pink variety" vs "Violet variety"	negative	map01110	Biosynthesis of secondary metabolites	https://www.kegg.jp/kegg-bin/show_pathway?map=map01110&show_description=show	305	RHSIM_Rhsim03G0055400;RHSIM_Rhsim04G0145800;RHSIM_Rhsim02G0003500;RHSIM_RhsimUnG0113700;RHSIM_Rhsim08G0095100;RHSIM_Rhsim02G0223400;RHSIM_Rhsim08G0148000;RHSIM_Rhsim11G0138800;RHSIM_Rhsim01G0025400;RHSIM_RhsimUnG0156300;RHSIM_Rhsim13G0002700;RHSIM_Rhsim05G0150800;RHSIM_Rhsim10G0027800;RHSIM_Rhsim07G0040200;RHSIM_RhsimUnG0073600;RHSIM_Rhsim03G0170000;RHSIM_Rhsim10G0174500;RHSIM_Rhsim13G0208200;RHS…	6	Com_969_neg;Com_3450_neg;Com_92_neg;Com_2782_neg;Com_1153_neg;Com_18_neg
3	"Pink variety" vs "Violet variety"	negative	map01120	Microbial metabolism in diverse environments	https://www.kegg.jp/kegg-bin/show_pathway?map=map01120&show_description=show	53	RHSIM_Rhsim12G0099200;RHSIM_Rhsim10G0022600;RHSIM_Rhsim12G0035400;RHSIM_Rhsim03G0170000;RHSIM_Rhsim12G0214000;RHSIM_Rhsim12G0015600;RHSIM_Rhsim05G0150800;RHSIM_Rhsim10G0082200;RHSIM_Rhsim04G0164800;RHSIM_RhsimUnG0113700;RHSIM_Rhsim12G0085000;RHSIM_Rhsim02G0011400;RHSIM_RhsimUnG0184400;RHSIM_Rhsim13G0038000;RHSIM_Rhsim10G0158400;RHSIM_Rhsim08G0088200;RHSIM_Rhsim12G0126600;RHSIM_Rhsim08G0088300;RHS…	8	Com_3450_neg;Com_1115_neg;Com_217_neg;Com_4765_neg;Com_1153_neg;Com_18_neg;Com_1106_neg;Com_10972_neg
4	"Pink variety" vs "Violet variety"	negative	map04075	Plant hormone signal transduction	https://www.kegg.jp/kegg-bin/show_pathway?map=map04075&show_description=show	46	RHSIM_Rhsim01G0125600;RHSIM_Rhsim10G0167100;RHSIM_Rhsim03G0133900;RHSIM_Rhsim07G0126600;RHSIM_Rhsim07G0103900;RHSIM_Rhsim11G0147900;RHSIM_Rhsim02G0032100;RHSIM_Rhsim01G0205300;RHSIM_Rhsim05G0064400;RHSIM_Rhsim01G0005600;RHSIM_Rhsim05G0208000;RHSIM_Rhsim05G0065400;RHSIM_Rhsim05G0017400;RHSIM_Rhsim02G0248300;RHSIM_Rhsim09G0110700;RHSIM_Rhsim05G0110100;RHSIM_Rhsim06G0023000;RHSIM_Rhsim13G0012900;RHS…	2	Com_2782_neg;Com_1153_neg
5	"Pink variety" vs "Violet variety"	negative	map01230	Biosynthesis of amino acids	https://www.kegg.jp/kegg-bin/show_pathway?map=map01230&show_description=show	38	RHSIM_Rhsim12G0035400;RHSIM_Rhsim03G0170000;RHSIM_Rhsim12G0214000;RHSIM_RhsimUnG0066500;RHSIM_Rhsim07G0247200;RHSIM_Rhsim05G0150800;RHSIM_Rhsim07G0173100;RHSIM_RhsimUnG0113700;RHSIM_Rhsim07G0176900;RHSIM_Rhsim07G0123800;RHSIM_Rhsim10G0158400;RHSIM_Rhsim08G0088200;RHSIM_Rhsim08G0088300;RHSIM_Rhsim10G0158700;RHSIM_Rhsim05G0013800;RHSIM_Rhsim02G0024700;RHSIM_Rhsim11G0017000;RHSIM_Rhsim05G0152100;RHS…	2	Com_18_neg;Com_3450_neg
6	"Pink variety" vs "Violet variety"	negative	map01200	Carbon metabolism	https://www.kegg.jp/kegg-bin/show_pathway?map=map01200&show_description=show	36	RHSIM_Rhsim10G0022600;RHSIM_Rhsim13G0122000;RHSIM_Rhsim12G0035400;RHSIM_Rhsim03G0170000;RHSIM_Rhsim12G0214000;RHSIM_Rhsim12G0015600;RHSIM_Rhsim05G0150800;RHSIM_Rhsim04G0164800;RHSIM_RhsimUnG0113700;RHSIM_Rhsim12G0085000;RHSIM_Rhsim11G0044200;RHSIM_Rhsim13G0038000;RHSIM_Rhsim10G0158400;RHSIM_Rhsim08G0088200;RHSIM_Rhsim12G0126600;RHSIM_Rhsim08G0088300;RHSIM_Rhsim10G0158700;RHSIM_Rhsim01G0188900;RHS…	3	Com_18_neg;Com_3450_neg;Com_10972_neg
7	"Pink variety" vs "Violet variety"	negative	map00999	Biosynthesis of various plant secondary metabolites	https://www.kegg.jp/kegg-bin/show_pathway?map=map00999&show_description=show	35	RHSIM_RhsimUnG0059600;RHSIM_Rhsim03G0055400;RHSIM_Rhsim06G0040500;RHSIM_Rhsim06G0040200;RHSIM_RhsimUnG0059500;RHSIM_Rhsim06G0038800;RHSIM_Rhsim07G0176900;RHSIM_Rhsim13G0072300;RHSIM_Rhsim01G0222700;RHSIM_Rhsim11G0159600;RHSIM_Rhsim12G0051300;RHSIM_Rhsim12G0135300;RHSIM_Rhsim11G0017000;RHSIM_RhsimUnG0059700;RHSIM_Rhsim01G0202200;RHSIM_Rhsim11G0162700;RHSIM_Rhsim01G0197800;RHSIM_Rhsim11G0162000;RHS…	1	Com_4765_neg
8	"Pink variety" vs "Violet variety"	negative	map01240	Biosynthesis of cofactors	https://www.kegg.jp/kegg-bin/show_pathway?map=map01240&show_description=show	34	RHSIM_Rhsim01G0179300;RHSIM_Rhsim04G0097100;RHSIM_Rhsim08G0082500;RHSIM_Rhsim08G0159300;RHSIM_Rhsim09G0084100;RHSIM_RhsimUnG0252900;RHSIM_Rhsim08G0222300;RHSIM_Rhsim02G0207000;RHSIM_Rhsim08G0099700;RHSIM_RhsimUnG0236000;RHSIM_Rhsim09G0178000;RHSIM_Rhsim08G0088200;RHSIM_Rhsim08G0112000;RHSIM_Rhsim06G0101300;RHSIM_Rhsim08G0088300;RHSIM_Rhsim07G0079800;RHSIM_RhsimUnG0235800;RHSIM_Rhsim07G0218400;RHS…	5	Com_18_neg;Com_8957_neg;Com_3450_neg;Com_969_neg;Com_10972_neg
9	"Pink variety" vs "Violet variety"	negative	map00564	Glycerophospholipid metabolism	https://www.kegg.jp/kegg-bin/show_pathway?map=map00564&show_description=show	19	RHSIM_RhsimUnG0134800;RHSIM_Rhsim12G0152000;RHSIM_Rhsim03G0268400;RHSIM_RhsimUnG0185700;RHSIM_Rhsim08G0040800;RHSIM_Rhsim08G0148000;RHSIM_RhsimUnG0128600;RHSIM_Rhsim03G0247500;RHSIM_Rhsim06G0151400;RHSIM_RhsimUnG0005600;RHSIM_Rhsim12G0138400;RHSIM_Rhsim10G0101400;RHSIM_Rhsim01G0112300;RHSIM_RhsimUnG0073600;RHSIM_Rhsim05G0207400;RHSIM_Rhsim13G0002700;RHSIM_Rhsim11G0127000;RHSIM_Rhsim03G0028800;RHS…	1	Com_3450_neg
10	"Pink variety" vs "Violet variety"	negative	map00270	Cysteine and methionine metabolism	https://www.kegg.jp/kegg-bin/show_pathway?map=map00270&show_description=show	18	RHSIM_Rhsim04G0014100;RHSIM_Rhsim02G0235400;RHSIM_Rhsim06G0055300;RHSIM_Rhsim12G0214000;RHSIM_Rhsim04G0022700;RHSIM_Rhsim08G0182800;RHSIM_Rhsim05G0150800;RHSIM_Rhsim05G0210500;RHSIM_Rhsim11G0185500;RHSIM_Rhsim04G0070800;RHSIM_Rhsim11G0104600;RHSIM_Rhsim09G0202000;RHSIM_Rhsim03G0042100;RHSIM_Rhsim11G0105300;RHSIM_Rhsim05G0152100;RHSIM_Rhsim01G0202200;RHSIM_Rhsim05G0063700;RHSIM_Rhsim12G0066600	1	Com_3450_neg
11	"Pink variety" vs "Violet variety"	negative	map00460	Cyanoamino acid metabolism	https://www.kegg.jp/kegg-bin/show_pathway?map=map00460&show_description=show	16	RHSIM_Rhsim03G0055400;RHSIM_Rhsim01G0197800;RHSIM_Rhsim10G0154000;RHSIM_Rhsim12G0135100;RHSIM_Rhsim08G0088200;RHSIM_Rhsim13G0072500;RHSIM_Rhsim13G0059100;RHSIM_Rhsim03G0056200;RHSIM_Rhsim08G0088300;RHSIM_Rhsim03G0055100;RHSIM_Rhsim13G0072400;RHSIM_Rhsim12G0135300;RHSIM_Rhsim13G0226000;RHSIM_Rhsim13G0072300;RHSIM_Rhsim04G0177500;RHSIM_Rhsim07G0052200	1	Com_3450_neg
12	"Pink variety" vs "Violet variety"	negative	map00906	Carotenoid biosynthesis	https://www.kegg.jp/kegg-bin/show_pathway?map=map00906&show_description=show	16	RHSIM_Rhsim13G0078600;RHSIM_Rhsim01G0271300;RHSIM_Rhsim04G0033500;RHSIM_Rhsim01G0201000;RHSIM_Rhsim07G0139800;RHSIM_Rhsim01G0087800;RHSIM_Rhsim01G0079800;RHSIM_RhsimUnG0006500;RHSIM_Rhsim11G0037500;RHSIM_Rhsim04G0139800;RHSIM_Rhsim01G0115800;RHSIM_RhsimUnG0116400;RHSIM_Rhsim04G0033800;RHSIM_Rhsim02G0226700;RHSIM_Rhsim07G0140400;RHSIM_Rhsim04G0139400	1	Com_2782_neg
13	"Pink variety" vs "Violet variety"	negative	map02020	Two-component system	https://www.kegg.jp/kegg-bin/show_pathway?map=map02020&show_description=show	16	RHSIM_Rhsim05G0137000;RHSIM_Rhsim08G0244900;RHSIM_Rhsim05G0162700;RHSIM_Rhsim13G0008800;RHSIM_Rhsim07G0082600;RHSIM_Rhsim13G0157300;RHSIM_Rhsim02G0006900;RHSIM_Rhsim03G0231900;RHSIM_Rhsim08G0035100;RHSIM_Rhsim05G0001400;RHSIM_Rhsim13G0157200;RHSIM_Rhsim09G0188100;RHSIM_Rhsim04G0014000;RHSIM_Rhsim11G0183500;RHSIM_Rhsim09G0092600;RHSIM_Rhsim13G0137300	1	Com_18_neg
14	"Pink variety" vs "Violet variety"	negative	map04976	Bile secretion	https://www.kegg.jp/kegg-bin/show_pathway?map=map04976&show_description=show	14	RHSIM_Rhsim09G0203200;RHSIM_Rhsim10G0045700;RHSIM_Rhsim02G0239800;RHSIM_Rhsim10G0191200;RHSIM_Rhsim13G0037100;RHSIM_Rhsim12G0140800;RHSIM_Rhsim10G0047700;RHSIM_Rhsim10G0040700;RHSIM_Rhsim04G0106300;RHSIM_Rhsim03G0237200;RHSIM_Rhsim01G0095600;RHSIM_Rhsim06G0019600;RHSIM_Rhsim04G0106200;RHSIM_Rhsim04G0241300	2	Com_1115_neg;Com_1153_neg
15	"Pink variety" vs "Violet variety"	negative	map00260	Glycine, serine and threonine metabolism	https://www.kegg.jp/kegg-bin/show_pathway?map=map00260&show_description=show	14	RHSIM_Rhsim05G0234700;RHSIM_Rhsim06G0046200;RHSIM_Rhsim10G0158400;RHSIM_Rhsim06G0055300;RHSIM_Rhsim08G0088200;RHSIM_Rhsim09G0043600;RHSIM_Rhsim12G0214000;RHSIM_Rhsim07G0142300;RHSIM_Rhsim08G0088300;RHSIM_Rhsim10G0158700;RHSIM_Rhsim05G0013800;RHSIM_Rhsim07G0124200;RHSIM_Rhsim05G0174800;RHSIM_Rhsim11G0044200	1	Com_3450_neg
16	"Pink variety" vs "Violet variety"	negative	map02010	ABC transporters	https://www.kegg.jp/kegg-bin/show_pathway?map=map02010&show_description=show	13	RHSIM_Rhsim09G0203200;RHSIM_Rhsim10G0045700;RHSIM_Rhsim02G0239800;RHSIM_Rhsim13G0037100;RHSIM_Rhsim12G0140800;RHSIM_Rhsim10G0047700;RHSIM_Rhsim10G0040700;RHSIM_Rhsim04G0106300;RHSIM_Rhsim03G0237200;RHSIM_Rhsim01G0095600;RHSIM_Rhsim06G0019600;RHSIM_Rhsim04G0106200;RHSIM_Rhsim04G0241300	1	Com_3450_neg
17	"Pink variety" vs "Violet variety"	negative	map04922	Glucagon signaling pathway	https://www.kegg.jp/kegg-bin/show_pathway?map=map04922&show_description=show	12	RHSIM_Rhsim04G0240200;RHSIM_Rhsim07G0123800;RHSIM_Rhsim10G0158400;RHSIM_Rhsim12G0126600;RHSIM_Rhsim13G0029800;RHSIM_Rhsim10G0158700;RHSIM_RhsimUnG0007700;RHSIM_Rhsim02G0245000;RHSIM_RhsimUnG0220700;RHSIM_Rhsim04G0164800;RHSIM_Rhsim03G0083600;RHSIM_Rhsim10G0064300	1	Com_18_neg
18	"Pink variety" vs "Violet variety"	negative	map00680	Methane metabolism	https://www.kegg.jp/kegg-bin/show_pathway?map=map00680&show_description=show	10	RHSIM_Rhsim10G0022600;RHSIM_Rhsim05G0234700;RHSIM_Rhsim06G0046200;RHSIM_Rhsim10G0158400;RHSIM_Rhsim06G0055300;RHSIM_Rhsim12G0214000;RHSIM_Rhsim08G0088200;RHSIM_Rhsim08G0088300;RHSIM_Rhsim10G0158700;RHSIM_Rhsim04G0164800	1	Com_3450_neg
19	"Pink variety" vs "Violet variety"	negative	map00920	Sulfur metabolism	https://www.kegg.jp/kegg-bin/show_pathway?map=map00920&show_description=show	10	RHSIM_Rhsim12G0099200;RHSIM_RhsimUnG0184100;RHSIM_RhsimUnG0089100;RHSIM_Rhsim07G0132700;RHSIM_Rhsim04G0014100;RHSIM_Rhsim05G0150800;RHSIM_Rhsim05G0152100;RHSIM_RhsimUnG0023500;RHSIM_Rhsim05G0210500;RHSIM_RhsimUnG0184400	1	Com_3450_neg
20	"Pink variety" vs "Violet variety"	negative	map00230	Purine metabolism	https://www.kegg.jp/kegg-bin/show_pathway?map=map00230&show_description=show	9	RHSIM_RhsimUnG0184100;RHSIM_RhsimUnG0113700;RHSIM_Rhsim04G0088400;RHSIM_Rhsim02G0011400;RHSIM_RhsimUnG0023500;RHSIM_Rhsim04G0092900;RHSIM_Rhsim12G0174800;RHSIM_Rhsim05G0177800;RHSIM_RhsimUnG0184400	1	Com_1115_neg
21	"Pink variety" vs "Violet variety"	negative	map04071	Sphingolipid signaling pathway	https://www.kegg.jp/kegg-bin/show_pathway?map=map04071&show_description=show	9	RHSIM_Rhsim01G0222800;RHSIM_Rhsim06G0151400;RHSIM_RhsimUnG0089700;RHSIM_Rhsim10G0101400;RHSIM_RhsimUnG0073600;RHSIM_Rhsim07G0038200;RHSIM_Rhsim11G0127000;RHSIM_Rhsim10G0101300;RHSIM_RhsimUnG0145600	1	Com_3450_neg
22	"Pink variety" vs "Violet variety"	negative	map00240	Pyrimidine metabolism	https://www.kegg.jp/kegg-bin/show_pathway?map=map00240&show_description=show	9	RHSIM_RhsimUnG0215000;RHSIM_Rhsim06G0075000;RHSIM_Rhsim09G0178000;RHSIM_Rhsim04G0125600;RHSIM_Rhsim12G0174600;RHSIM_Rhsim13G0193300;RHSIM_Rhsim12G0031800;RHSIM_Rhsim12G0174800;RHSIM_Rhsim08G0003300	2	Com_8957_neg;Com_13879_neg
23	"Pink variety" vs "Violet variety"	negative	map00052	Galactose metabolism	https://www.kegg.jp/kegg-bin/show_pathway?map=map00052&show_description=show	9	RHSIM_RhsimUnG0180700;RHSIM_Rhsim13G0126700;RHSIM_Rhsim08G0234500;RHSIM_Rhsim13G0003700;RHSIM_Rhsim09G0050700;RHSIM_Rhsim09G0191800;RHSIM_RhsimUnG0049300;RHSIM_Rhsim10G0018300;RHSIM_Rhsim09G0184800	1	Com_1493_neg
24	"Pink variety" vs "Violet variety"	negative	map00970	Aminoacyl-tRNA biosynthesis	https://www.kegg.jp/kegg-bin/show_pathway?map=map00970&show_description=show	9	RHSIM_Rhsim05G0074300;RHSIM_Rhsim07G0219000;RHSIM_Rhsim03G0118000;RHSIM_Rhsim07G0113700;RHSIM_Rhsim07G0133900;RHSIM_Rhsim08G0037300;RHSIM_Rhsim04G0223200;RHSIM_Rhsim07G0218400;RHSIM_Rhsim02G0198900	2	Com_3450_neg;Com_10972_neg
25	"Pink variety" vs "Violet variety"	negative	map00400	Phenylalanine, tyrosine and tryptophan biosynthesis	https://www.kegg.jp/kegg-bin/show_pathway?map=map00400&show_description=show	9	RHSIM_Rhsim04G0070800;RHSIM_Rhsim11G0017000;RHSIM_Rhsim01G0208200;RHSIM_Rhsim11G0089700;RHSIM_Rhsim03G0141700;RHSIM_Rhsim04G0022700;RHSIM_Rhsim01G0208100;RHSIM_Rhsim07G0176900;RHSIM_Rhsim08G0182300	1	Com_1106_neg
26	"Pink variety" vs "Violet variety"	negative	map00630	Glyoxylate and dicarboxylate metabolism	https://www.kegg.jp/kegg-bin/show_pathway?map=map00630&show_description=show	9	RHSIM_Rhsim10G0022600;RHSIM_Rhsim08G0088200;RHSIM_Rhsim12G0172800;RHSIM_Rhsim07G0142300;RHSIM_Rhsim08G0088300;RHSIM_Rhsim07G0124200;RHSIM_Rhsim01G0270300;RHSIM_Rhsim12G0085000;RHSIM_Rhsim11G0044200	2	Com_18_neg;Com_3450_neg
27	"Pink variety" vs "Violet variety"	negative	map01232	Nucleotide metabolism	https://www.kegg.jp/kegg-bin/show_pathway?map=map01232&show_description=show	8	RHSIM_RhsimUnG0215000;RHSIM_Rhsim06G0075000;RHSIM_Rhsim12G0031800;RHSIM_Rhsim04G0125600;RHSIM_Rhsim12G0174600;RHSIM_Rhsim13G0193300;RHSIM_Rhsim12G0174800;RHSIM_Rhsim08G0003300	2	Com_8957_neg;Com_13879_neg
28	"Pink variety" vs "Violet variety"	negative	map04978	Mineral absorption	https://www.kegg.jp/kegg-bin/show_pathway?map=map04978&show_description=show	8	RHSIM_Rhsim01G0191000;RHSIM_RhsimUnG0098400;RHSIM_Rhsim03G0146700;RHSIM_Rhsim01G0233500;RHSIM_RhsimUnG0073900;RHSIM_Rhsim05G0224000;RHSIM_Rhsim06G0058700;RHSIM_Rhsim02G0228000	1	Com_3450_neg
29	"Pink variety" vs "Violet variety"	negative	map00020	Citrate cycle (TCA cycle)	https://www.kegg.jp/kegg-bin/show_pathway?map=map00020&show_description=show	7	RHSIM_Rhsim13G0038000;RHSIM_Rhsim12G0126600;RHSIM_Rhsim06G0161700;RHSIM_Rhsim10G0082200;RHSIM_Rhsim02G0003700;RHSIM_Rhsim06G0161500;RHSIM_Rhsim06G0118800	1	Com_18_neg
30	"Pink variety" vs "Violet variety"	negative	map00360	Phenylalanine metabolism	https://www.kegg.jp/kegg-bin/show_pathway?map=map00360&show_description=show	6	RHSIM_Rhsim13G0168400;RHSIM_Rhsim04G0145800;RHSIM_Rhsim04G0070800;RHSIM_Rhsim03G0118900;RHSIM_Rhsim04G0022700;RHSIM_Rhsim03G0119000	2	Com_1511_neg;Com_5029_neg
31	"Pink variety" vs "Violet variety"	negative	map00670	One carbon pool by folate	https://www.kegg.jp/kegg-bin/show_pathway?map=map00670&show_description=show	4	RHSIM_Rhsim04G0092900;RHSIM_Rhsim04G0088400;RHSIM_Rhsim08G0088300;RHSIM_Rhsim08G0088200	1	Com_10972_neg
32	"Pink variety" vs "Violet variety"	negative	map00942	Anthocyanin biosynthesis	https://www.kegg.jp/kegg-bin/show_pathway?map=map00942&show_description=show	4	RHSIM_Rhsim09G0150400;RHSIM_Rhsim06G0203300;RHSIM_Rhsim09G0150500;RHSIM_Rhsim01G0008100	1	Com_3458_neg
33	"Pink variety" vs "Violet variety"	negative	map00720	Carbon fixation pathways in prokaryotes	https://www.kegg.jp/kegg-bin/show_pathway?map=map00720&show_description=show	4	RHSIM_Rhsim06G0161500;RHSIM_Rhsim02G0003700;RHSIM_Rhsim06G0161700;RHSIM_Rhsim06G0118800	2	Com_18_neg;Com_10972_neg
34	"Pink variety" vs "Violet variety"	negative	map00261	Monobactam biosynthesis	https://www.kegg.jp/kegg-bin/show_pathway?map=map00261&show_description=show	4	RHSIM_RhsimUnG0023500;RHSIM_RhsimUnG0159300;RHSIM_RhsimUnG0184100;RHSIM_RhsimUnG0184400	1	Com_3450_neg
35	"Pink variety" vs "Violet variety"	negative	map00600	Sphingolipid metabolism	https://www.kegg.jp/kegg-bin/show_pathway?map=map00600&show_description=show	3	RHSIM_Rhsim11G0089100;RHSIM_Rhsim11G0089300;RHSIM_Rhsim09G0184800	1	Com_3450_neg
36	"Pink variety" vs "Violet variety"	negative	map01210	2-Oxocarboxylic acid metabolism	https://www.kegg.jp/kegg-bin/show_pathway?map=map01210&show_description=show	3	RHSIM_Rhsim13G0059100;RHSIM_RhsimUnG0016600;RHSIM_Rhsim07G0173100	1	Com_18_neg
37	"Pink variety" vs "Violet variety"	negative	map00410	beta-Alanine metabolism	https://www.kegg.jp/kegg-bin/show_pathway?map=map00410&show_description=show	2	RHSIM_Rhsim09G0082400;RHSIM_Rhsim13G0122000	1	Com_969_neg
38	"Pink variety" vs "Violet variety"	negative	map00250	Alanine, aspartate and glutamate metabolism	https://www.kegg.jp/kegg-bin/show_pathway?map=map00250&show_description=show	2	RHSIM_Rhsim09G0082400;RHSIM_Rhsim09G0178000	1	Com_18_neg
39	"Pink variety" vs "Violet variety"	negative	map00770	Pantothenate and CoA biosynthesis	https://www.kegg.jp/kegg-bin/show_pathway?map=map00770&show_description=show	1	RHSIM_Rhsim03G0072700	1	Com_969_neg
40	"Pink variety" vs "Violet variety"	negative	map01053	Biosynthesis of siderophore group nonribosomal peptides	https://www.kegg.jp/kegg-bin/show_pathway?map=map01053&show_description=show	1	RHSIM_Rhsim08G0159300	2	Com_18_neg;Com_1153_neg
41	"Pink variety" vs "Violet variety"	negative	map04974	Protein digestion and absorption	https://www.kegg.jp/kegg-bin/show_pathway?map=map04974&show_description=show	1	RHSIM_Rhsim12G0070000	1	Com_3450_neg
42	"Pink variety" vs "Violet variety"	negative	map01220	Degradation of aromatic compounds	https://www.kegg.jp/kegg-bin/show_pathway?map=map01220&show_description=show	1	RHSIM_Rhsim13G0058900	2	Com_1106_neg;Com_1153_neg
43	"Pink variety" vs "Violet variety"	negative	map00627	Aminobenzoate degradation	https://www.kegg.jp/kegg-bin/show_pathway?map=map00627&show_description=show	1	RHSIM_Rhsim13G0168400	1	Com_4765_neg
